# Supplementary material for: Analysis of global stock index data during crisis period via complex network approach
Source: PLoS One. 2018 Jul 18;13(7):e0200600. doi: 10.1371/journal.pone.0200600 (PMC6051609; doi:10.1371/journal.pone.0200600)
Supplement: S1 File — See the respective attached file. (ZIP) [file pone.0200600.s001.zip]

Archive with 40 entries (39 files):
- Global stock index data 2005-2010/
- Global stock index data 2005-2010/Australian Common Stock Index.xls
- Global stock index data 2005-2010/Austria ATX index.xls
- Global stock index data 2005-2010/Baltic BDI Index.xls
- Global stock index data 2005-2010/Belgium 20 index.xls
- Global stock index data 2005-2010/Brazil IBOVESPA stock index.xls
- Global stock index data 2005-2010/Denmark Copenhagen 20 index.xls
- Global stock index data 2005-2010/Dollar index.xls
- Global stock index data 2005-2010/Dow Jones Industrial Average index.xls
- Global stock index data 2005-2010/European Stoxx 600 index.xls
- Global stock index data 2005-2010/Finland Helsinki 25 Index.xls
- Global stock index data 2005-2010/France CAC40 index.xls
- Global stock index data 2005-2010/FTSE Europe Pioneer 300 Index.xls
- Global stock index data 2005-2010/FTSE Malaysia KLCI Index.xls
- Global stock index data 2005-2010/FTSE Straits Times Index.xls
- Global stock index data 2005-2010/German DAX30 index.xls
- Global stock index data 2005-2010/Greece Athens ASE Index.xls
- Global stock index data 2005-2010/Iceland stock index.xls
- Global stock index data 2005-2010/Irish Composite Index.xls
- Global stock index data 2005-2010/Italy FTSE MIB Index.xls
- Global stock index data 2005-2010/Korea KOSPI Index.xls
- Global stock index data 2005-2010/Mumbai India SENSEX30 index.xls
- Global stock index data 2005-2010/NASDAQ Composite Index.xls
- Global stock index data 2005-2010/Netherlands Amsterdam Index.xls
- Global stock index data 2005-2010/New Zealand 50 Index.xls
- Global stock index data 2005-2010/Nikkei 225 Index.xls
- Global stock index data 2005-2010/Philippine Securities Index.xls
- Global stock index data 2005-2010/Portugal PSI20 index.xls
- Global stock index data 2005-2010/README1.txt
- Global stock index data 2005-2010/Russia RTS index.xls
- Global stock index data 2005-2010/S & P 500 index.xls
- Global stock index data 2005-2010/S & P Australia 200 Index.xls
- Global stock index data 2005-2010/Shanghai Composite Index.xls
- Global stock index data 2005-2010/Shenzhen Component Index.xls
- Global stock index data 2005-2010/Spain IBEX35 index.xls
- Global stock index data 2005-2010/Sweden Stockholm 30 Index.xls
- Global stock index data 2005-2010/Switzerland SMI index.xls
- Global stock index data 2005-2010/Thailand SET index.xls
- Global stock index data 2005-2010/TSX composite index.xls
- Global stock index data 2005-2010/UK FTSE 100 Index.xls
