# Supplementary material for: Analysis of global stock index data during crisis period via complex network approach
Source: PLoS One. 2018 Jul 18;13(7):e0200600. doi: 10.1371/journal.pone.0200600 (PMC6051609; doi:10.1371/journal.pone.0200600)
Supplement: S1 File — See the respective attached file. (ZIP) [file pone.0200600.s001.zip › Global stock index data 2005-2010/Australian Common Stock Index.xls]

## Sheet: Sheet1
Date	Open	High	Low	Close
2005-01-04	4051.1	4062.3	4048.6	4060.7
2005-01-05	4060.6	4060.6	4030.6	4043.4
2005-01-06	4041.5	4042.5	4030.3	4033.3
2005-01-07	4036.9	4068.4	4036.9	4062.8
2005-01-10	4063	4076	4057.9	4071.7
2005-01-11	4073	4083.5	4070.3	4070.3
2005-01-12	4071.5	4073.2	4058.7	4068.3
2005-01-13	4071.6	4086.5	4067	4069.1
2005-01-14	4067	4068.4	4056	4062.9
2005-01-17	4064.2	4084	4064.2	4079
2005-01-18	4083.4	4094.8	4057.7	4065.5
2005-01-19	4069.6	4081.8	4043	4055.7
2005-01-20	4049.9	4049.9	4031.3	4038.5
2005-01-21	4037.9	4048.4	4036.7	4046.4
2005-01-24	4046.2	4054.6	4044.4	4047.6
2005-01-25	4052.9	4069.7	4052.2	4056.4
2005-01-27	4062	4106	4061.5	4101.2
2005-01-28	4103.3	4114.3	4096.4	4096.4
2005-01-31	4096.6	4109	4094.6	4106.7
2005-02-01	4112	4130.2	4112	4127.2
2005-02-02	4136.2	4146.3	4135.2	4141.2
2005-02-03	4143.4	4153.7	4141.9	4146.3
2005-02-04	4143.4	4159.7	4137.7	4156.2
2005-02-07	4159.5	4188.8	4159.5	4182.9
2005-02-08	4183.7	4183.9	4163.8	4172.3
2005-02-09	4172.6	4180.2	4158.1	4163.2
2005-02-10	4162.4	4164.2	4148.1	4160
2005-02-11	4162.4	4169.9	4158	4160.8
2005-02-14	4165.8	4177.8	4136	4143
2005-02-15	4142.8	4150.3	4132.7	4136.3
2005-02-16	4146.2	4158.8	4137.9	4142.8
2005-02-17	4147.8	4160.1	4141	4155
2005-02-18	4152.9	4156.4	4141.7	4151.8
2005-02-21	4156.6	4158.6	4152.8	4153.6
2005-02-22	4155.3	4159.5	4134	4138.4
2005-02-23	4136.1	4136.1	4101.6	4103.3
2005-02-24	4103.2	4120.6	4086.65	4086.65
2005-02-25	4092.6	4121.3	4091.9	4116.4
2005-02-28	4118.8	4159.2	4118.8	4156.5
2005-03-01	4156.9	4164.4	4140.1	4164.3
2005-03-02	4158.9	4180.6	4158.6	4172.2
2005-03-03	4170.9	4197.8	4165.6	4185.8
2005-03-04	4186	4209.8	4186	4201.9
2005-03-07	4207.5	4227.2	4207.4	4218.6
2005-03-08	4213.3	4225.7	4213.2	4223.3
2005-03-09	4224.5	4234.9	4216	4223
2005-03-10	4217.2	4218.2	4195.8	4199.2
2005-03-11	4199.1	4199.1	4183.8	4192.5
2005-03-14	4192.4	4220	4184.8	4218.6
2005-03-15	4218.8	4230.4	4210.4	4210.9
2005-03-16	4209.6	4237.3	4209.6	4229.9
2005-03-17	4230	4232.9	4209.7	4217.3
2005-03-18	4222.8	4242.3	4222.5	4236.8
2005-03-21	4238	4255.8	4238	4255.8
2005-03-22	4255.7	4255.7	4224.3	4225.5
2005-03-23	4219.2	4219.2	4164.6	4164.6
2005-03-24	4158	4162.6	4120.9	4131.6
2005-03-29	4129.7	4144.2	4086.4	4091.9
2005-03-30	4082.7	4095	4051.5	4083.6
2005-03-31	4089.4	4114.1	4089.4	4100.6
2005-04-01	4108	4129	4107.4	4126.4
2005-04-04	4126.8	4126.9	4103	4109.2
2005-04-05	4109.7	4117.2	4101.6	4117.2
2005-04-06	4118.2	4138.4	4098.5	4106.2
2005-04-07	4109.9	4119.5	4103	4112.4
2005-04-08	4120.2	4148.5	4120.2	4148.5
2005-04-11	4144.7	4144.7	4112	4115.8
2005-04-12	4113.8	4123.4	4111.6	4123.4
2005-04-13	4124	4139.3	4110	4115
2005-04-14	4111.5	4111.5	4060.2	4063.3
2005-04-15	4050.5	4050.5	3989.9	3993.4
2005-04-18	3979.9	3979.9	3934.32	3935.52
2005-04-19	3997.39	3997.39	3945.08	3995.4
2005-04-20	4004.84	4033.04	3994.23	4000.95
2005-04-21	3993.8	3993.9	3966.3	3988.6
2005-04-22	3996	4023.5	3996	4009.6
2005-04-26	4011.1	4020.9	3988.6	3999.1
2005-04-27	3990.2	3992.7	3968.8	3987.5
2005-04-28	3979.9	3982.8	3967.4	3975.3
2005-04-29	3966.1	3966.1	3930.4	3943.1
2005-05-02	3949.9	3973.1	3949.6	3969.2
2005-05-03	3972.9	3987.6	3931.8	3943.6
2005-05-04	3945.7	3945.7	3894.4	3905.5
2005-05-05	3912.3	3921.8	3886	3915
2005-05-06	3915.7	3942.7	3912.1	3939.8
2005-05-09	3942.5	3965.5	3934.4	3956.8
2005-05-10	3956.6	3973.9	3936.7	3949.1
2005-05-11	3944.5	3959.9	3935.1	3958.6
2005-05-12	3957.8	3979.2	3955.5	3979.2
2005-05-13	3970.3	3970.4	3945.9	3965.5
2005-05-16	3956.6	3956.6	3918.7	3923.8
2005-05-17	3928.6	3940.7	3902.2	3911.7
2005-05-18	3917	3951	3917	3940.5
2005-05-19	3951	3993.7	3950.4	3993.7
2005-05-20	3993.9	4004.8	3990.8	3990.8
2005-05-23	3991.4	4024.9	3990.7	4024.3
2005-05-24	4026.7	4055.5	4024.1	4054.3
2005-05-25	4057	4068.5	4047	4047.3
2005-05-26	4044.1	4050.4	4033.1	4050.4
2005-05-27	4050.1	4076.5	4050.1	4073.9
2005-05-30	4074	4090.4	4074	4089.5
2005-05-31	4089	4098.8	4070.4	4070.4
2005-06-01	4069.4	4105.5	4061.4	4103.7
2005-06-02	4112.2	4148.3	4112	4136.4
2005-06-03	4138.1	4149.3	4127.8	4149.3
2005-06-06	4147.2	4161.3	4136.7	4154.6
2005-06-07	4153.6	4161.9	4152.1	4160.1
2005-06-08	4158.3	4181.9	4147.7	4173.3
2005-06-09	4170.6	4185	4163.3	4168.9
2005-06-10	4168.1	4180.4	4168.1	4180
2005-06-14	4180.2	4196.3	4180.2	4189.6
2005-06-15	4189.7	4203.8	4184.7	4203.8
2005-06-16	4211.5	4240.9	4208.3	4221.3
2005-06-17	4230.1	4267.3	4228.9	4267.3
2005-06-20	4268.9	4275.6	4256	4262.3
2005-06-21	4262.2	4270.1	4251.4	4255.3
2005-06-22	4252.5	4252.5	4227.4	4232.1
2005-06-23	4230.1	4245.8	4221.4	4225.6
2005-06-24	4218	4218	4184.3	4203.8
2005-06-27	4203.7	4203.7	4183.7	4191.2
2005-06-28	4191.1	4224.9	4191.1	4222
2005-06-29	4226.5	4243.6	4208.2	4216.6
2005-06-30	4216	4238.1	4209	4229.89
2005-07-01	4225.9	4229.1	4200.9	4224.1
2005-07-04	4226.7	4244.1	4226.5	4234.7
2005-07-05	4237.7	4257.2	4237.7	4253.6
2005-07-06	4257.2	4269.5	4234.1	4234.1
2005-07-07	4238	4238.1	4196.3	4197.6
2005-07-08	4193.8	4206.6	4179.8	4193.8
2005-07-11	4200.1	4230	4200.1	4226.6
2005-07-12	4229.4	4235.4	4223.8	4225.1
2005-07-13	4228.2	4240.7	4227.5	4240.2
2005-07-14	4242.8	4258.9	4241.5	4257.7
2005-07-15	4256.3	4263.7	4254.2	4254.2
2005-07-18	4251.4	4271.2	4247.9	4259.9
2005-07-19	4255.1	4255.1	4235.9	4239.8
2005-07-20	4241.9	4269.9	4241.6	4263.3
2005-07-21	4272.4	4309.8	4272.4	4302.7
2005-07-22	4300.8	4325.1	4294.7	4324.2
2005-07-25	4324.5	4348.1	4324.5	4335.6
2005-07-26	4332.6	4346.6	4326.1	4338.1
2005-07-27	4337.5	4350	4337.5	4347.6
2005-07-28	4352	4357.4	4326.7	4329.1
2005-07-29	4335.3	4351.2	4334.9	4346.7
2005-08-01	4346.8	4351.1	4333.2	4337.6
2005-08-02	4336.8	4348.3	4325.1	4343.4
2005-08-03	4348.9	4354.1	4325.9	4326.3
2005-08-04	4334.9	4347.6	4326.6	4328.5
2005-08-05	4327.7	4336	4317.3	4333.1
2005-08-08	4334.6	4369.6	4330.4	4365.2
2005-08-09	4371.1	4377.1	4358.3	4374.5
2005-08-10	4377.8	4384.8	4366.7	4384.8
2005-08-11	4387.2	4425.3	4386.5	4423.9
2005-08-12	4429.4	4435.2	4418	4431.9
2005-08-15	4430.5	4440.3	4417.4	4425.5
2005-08-16	4426.1	4449.5	4425.5	4446.3
2005-08-17	4439.7	4442.6	4425.6	4429.8
2005-08-18	4430.2	4430.2	4401.9	4410.2
2005-08-19	4410.1	4429.9	4407.9	4429.9
2005-08-22	4435.9	4462.7	4435	4462.7
2005-08-23	4464.8	4465.9	4449.8	4451.6
2005-08-24	4447	4447	4406.6	4417
2005-08-25	4405.7	4406	4385.9	4393.6
2005-08-26	4401.1	4422.9	4400.9	4419.1
2005-08-29	4409	4409.9	4363.8	4368.5
2005-08-30	4369	4409	4369	4407.4
2005-08-31	4407.6	4413.5	4386.5	4413.5
2005-09-01	4419.7	4460.1	4419.7	4460.1
2005-09-02	4464.1	4476.3	4435.9	4435.9
2005-09-05	4435.4	4435.7	4405.9	4417.2
2005-09-06	4415.7	4436.3	4415.7	4422.3
2005-09-07	4428.6	4456.6	4428.6	4456.3
2005-09-08	4457.1	4466.2	4438.9	4439.8
2005-09-09	4436.6	4436.6	4409.5	4432.7
2005-09-12	4438.1	4446	4431.4	4437.5
2005-09-13	4439	4460.5	4431.8	4456.3
2005-09-14	4454.6	4479.3	4447.5	4473.6
2005-09-15	4469.7	4480.3	4460.2	4466.4
2005-09-16	4472.8	4508.4	4472.6	4499.4
2005-09-19	4501	4522.1	4499.6	4499.6
2005-09-20	4501	4530.4	4500.4	4527.2
2005-09-21	4521.5	4522.9	4500.9	4501.8
2005-09-22	4503.5	4511.6	4488.9	4511.5
2005-09-23	4509.6	4527.6	4500.5	4514
2005-09-26	4517.2	4565.3	4517	4565.3
2005-09-27	4569.3	4596.7	4566.4	4576.7
2005-09-28	4576.2	4585	4561.8	4575.2
2005-09-29	4585	4622	4585	4617.4
2005-09-30	4618.8	4625.3	4592.6	4592.6
2005-10-03	4593.6	4599.5	4577.4	4593.2
2005-10-04	4590	4601.5	4581	4591.5
2005-10-05	4590.7	4590.7	4496.8	4496.8
2005-10-06	4478.2	4478.2	4401.1	4401.8
2005-10-07	4403.9	4431.2	4382.7	4400.1
2005-10-10	4406.3	4437.8	4406.3	4427.9
2005-10-11	4426.9	4427.5	4379	4392.3
2005-10-12	4399.6	4433.5	4399	4429.4
2005-10-13	4417.6	4418.4	4367.5	4394.9
2005-10-14	4390.3	4395.1	4359.7	4371.3
2005-10-17	4382.1	4412.6	4382.1	4389.9
2005-10-18	4398.8	4425.2	4398.8	4422.5
2005-10-19	4409.5	4410.7	4345.9	4345.9
2005-10-20	4354.8	4384.6	4334.2	4345.1
2005-10-21	4330.6	4334.6	4277	4325.2
2005-10-24	4322.6	4325.5	4300.7	4317.3
2005-10-25	4331.8	4372.6	4331.6	4350.8
2005-10-26	4353	4400.6	4352.6	4400.6
2005-10-27	4399.5	4407.7	4382.3	4389.2
2005-10-28	4386.7	4386.7	4340.5	4340.5
2005-10-31	4354.9	4412.7	4354.9	4412.7
2005-11-01	4416.6	4429.3	4413.3	4425
2005-11-02	4425.9	4430.8	4395.1	4408.8
2005-11-03	4418.9	4467.4	4418.9	4460.9
2005-11-04	4461.6	4480.2	4453.5	4468.3
2005-11-07	4463.2	4466.6	4447.4	4460.8
2005-11-08	4459.7	4501.2	4459.3	4501.2
2005-11-09	4495.7	4496.4	4465.3	4476.3
2005-11-10	4477.2	4493.4	4470.2	4492.3
2005-11-11	4495.6	4526.8	4495.6	4516.8
2005-11-14	4524.6	4553.6	4524.5	4547.9
2005-11-15	4546	4553.6	4539.2	4544.9
2005-11-16	4543	4564.2	4537.7	4560.2
2005-11-17	4559.8	4584.9	4559.1	4570.1
2005-11-18	4577.7	4610.6	4577.7	4610.6
2005-11-21	4608.3	4613.9	4598.2	4598.2
2005-11-22	4603.6	4621.9	4568.2	4569.5
2005-11-23	4571.8	4589.8	4560.8	4562.4
2005-11-24	4565.7	4598.5	4565.7	4594.9
2005-11-25	4595.4	4606.8	4589.3	4592.5
2005-11-28	4596.1	4610.2	4590.5	4610.2
2005-11-29	4601.4	4601.7	4570.1	4585.3
2005-11-30	4587.9	4621.6	4583.5	4583.6
2005-12-01	4575.5	4575.5	4529.9	4532.3
2005-12-02	4549.6	4589.3	4549.6	4573.8
2005-12-05	4578	4582.3	4563.1	4576.8
2005-12-06	4574.3	4587.1	4556.1	4568.7
2005-12-07	4571.8	4583.5	4570.7	4576.3
2005-12-08	4572.3	4573.7	4531.6	4531.6
2005-12-09	4529	4541.5	4506.3	4534.8
2005-12-12	4537.1	4579.6	4537.1	4562.2
2005-12-13	4561	4561	4538.7	4538.7
2005-12-14	4541.8	4571.9	4541.8	4567.3
2005-12-15	4569.7	4592.1	4561.2	4575.4
2005-12-16	4575.8	4590.9	4554.9	4590.9
2005-12-19	4593	4621.7	4593	4600.8
2005-12-20	4603	4620.1	4583.9	4616.7
2005-12-21	4616.8	4660.6	4616.8	4659.9
2005-12-22	4661.8	4669.8	4646.8	4652
2005-12-23	4653.5	4675	4653.5	4670.8
2005-12-28	4669	4700.6	4666.6	4697.3
2005-12-29	4702.5	4715.5	4700.2	4715.2
2005-12-30	4717.1	4718.3	4694.6	4708.8
2006-01-03	4707.8	4726.7	4698.2	4721.1
2006-01-04	4730.8	4767.7	4730.8	4765.1
2006-01-05	4765.3	4773.3	4751.8	4757.9
2006-01-06	4758.2	4758.2	4730.8	4736.4
2006-01-09	4747.7	4778.7	4747.5	4775.8
2006-01-10	4774.9	4781.9	4751.3	4761.7
2006-01-11	4760.3	4791.2	4759.7	4781.1
2006-01-12	4785.2	4800.7	4772.8	4781.7
2006-01-13	4778.7	4785.8	4766.5	4784.3
2006-01-16	4787.7	4805.6	4779.3	4785.9
2006-01-17	4788.4	4818.1	4787.7	4817.3
2006-01-18	4820	4820	4739.7	4739.8
2006-01-19	4743	4790.9	4731	4790.9
2006-01-20	4800.7	4814.3	4797.3	4806.1
2006-01-23	4800.7	4800.7	4728.6	4766.6
2006-01-24	4768.6	4782.3	4760.6	4779.8
2006-01-25	4783.8	4819.8	4780.3	4812
2006-01-27	4828.9	4870.3	4828.2	4867.3
2006-01-30	4868.8	4896.3	4868.8	4892.2
2006-01-31	4893.7	4912.8	4877.2	4880.2
2006-02-01	4887	4904.2	4886	4903.9
2006-02-02	4909.8	4926.8	4855.4	4855.4
2006-02-03	4851.9	4855.1	4797.7	4832.1
2006-02-06	4827.1	4859.8	4814.4	4859.8
2006-02-07	4862.8	4867.7	4837.6	4850.3
2006-02-08	4845.4	4845.4	4771.4	4777
2006-02-09	4784.6	4820.2	4784.3	4820.2
2006-02-10	4827.6	4854.9	4815.6	4817.7
2006-02-13	4804	4805.7	4760.3	4765.1
2006-02-14	4766.6	4808.2	4763.2	4808.2
2006-02-15	4825.9	4837.2	4781.3	4781.5
2006-02-16	4775.4	4776	4739.9	4766.9
2006-02-17	4769.5	4790.6	4745.6	4748.5
2006-02-20	4761.7	4788.1	4756.3	4788.1
2006-02-21	4797.5	4830.2	4793.5	4830.2
2006-02-22	4833.8	4849.2	4827.3	4842.5
2006-02-23	4852.6	4881.6	4852.6	4867.3
2006-02-24	4856	4857.4	4836.5	4849.4
2006-02-27	4850.8	4880.1	4849	4880.1
2006-02-28	4875.4	4882.3	4857.9	4878.4
2006-03-01	4871.6	4872.6	4813.8	4813.8
2006-03-02	4819.3	4867.1	4814.4	4864.4
2006-03-03	4867.1	4897.7	4858.9	4862.1
2006-03-06	4861.4	4868.1	4836.1	4867.4
2006-03-07	4858	4858	4822.5	4843.6
2006-03-08	4833.6	4838.8	4810.8	4835.7
2006-03-09	4831.8	4857.8	4815.8	4855.4
2006-03-10	4853.5	4861.5	4847.2	4849.4
2006-03-13	4850.2	4910.6	4850.2	4910.6
2006-03-14	4909.7	4920.8	4893.7	4893.7
2006-03-15	4904.5	4923.2	4898.8	4907.2
2006-03-16	4927.2	4945.6	4924.5	4936.7
2006-03-17	4944.6	4955.7	4930.6	4932.7
2006-03-20	4941.1	4965.4	4941.1	4961.6
2006-03-21	4958	4963.5	4947.5	4952.7
2006-03-22	4947.5	4990.1	4939	4974.8
2006-03-23	4979.6	5002	4979.6	4995.6
2006-03-24	4995.7	5011.4	4992.8	5001.6
2006-03-27	5009.9	5045.1	5009.9	5045.1
2006-03-28	5043.4	5061.4	5030.1	5044.8
2006-03-29	5038.9	5056.1	5025.2	5049.4
2006-03-30	5050.5	5077.2	5050.5	5071.6
2006-03-31	5082.5	5095.5	5066.9	5087.2
2006-04-03	5085.2	5133.1	5080.2	5133.1
2006-04-04	5144.9	5166	5116.3	5116.3
2006-04-05	5119.5	5159	5113.4	5159
2006-04-06	5166.1	5197.2	5166.1	5190.3
2006-04-07	5191.6	5194.8	5178.4	5186.6
2006-04-10	5181.4	5181.4	5136.5	5146.9
2006-04-11	5147.3	5192.5	5147.3	5186.8
2006-04-12	5175.2	5175.6	5130.2	5140
2006-04-13	5140.3	5161.6	5116.9	5132.3
2006-04-18	5143.9	5201.5	5143.6	5200.3
2006-04-19	5219.1	5250.1	5219.1	5233.2
2006-04-20	5232.2	5234.5	5196.2	5225.8
2006-04-21	5209.6	5211.3	5190.4	5199.1
2006-04-24	5200.4	5239	5200.4	5217.7
2006-04-26	5214.7	5277.9	5212.8	5272.1
2006-04-27	5267	5280	5246.9	5246.9
2006-04-28	5247	5247	5194.2	5207
2006-05-01	5219.7	5259.2	5218.7	5255.2
2006-05-02	5256.4	5259.9	5214.9	5222.4
2006-05-03	5230.4	5234.3	5207.8	5224.9
2006-05-04	5224.8	5224.8	5146.7	5146.7
2006-05-05	5163.6	5209.5	5163.6	5209.5
2006-05-08	5227	5277.1	5227	5273.5
2006-05-09	5271.3	5281	5265.4	5275.9
2006-05-10	5302.3	5352.1	5300.9	5305.3
2006-05-11	5316.7	5333.2	5301.2	5318.2
2006-05-12	5307.4	5307.7	5272	5285.5
2006-05-15	5255.7	5255.7	5188.4	5192.4
2006-05-16	5189.6	5189.6	5146.9	5170.3
2006-05-17	5169.1	5203.8	5159.7	5172.1
2006-05-18	5139.3	5139.3	5054.5	5076.2
2006-05-19	5072.1	5093.1	5061.2	5061.2
2006-05-22	5062.3	5064.8	4984.8	4987.3
2006-05-23	4976	4989.3	4959	4966.3
2006-05-24	4971.1	5018.5	4971.1	4995
2006-05-25	4982.5	4983.4	4939.4	4939.4
2006-05-26	4962.8	5014.7	4962.1	5014.7
2006-05-29	5030.1	5069.9	5030.1	5069.9
2006-05-30	5069.3	5071	5051.6	5066.8
2006-05-31	5044	5044	4972.3	4972.3
2006-06-01	4986.6	5026.3	4986.4	5026.1
2006-06-02	5029.2	5052.9	5007.1	5040.4
2006-06-05	5044.9	5082.2	5044.5	5082.1
2006-06-06	5059.7	5059.7	4997.7	5004.5
2006-06-07	4998	5000	4973.6	4991.9
2006-06-08	4983	4983	4878.5	4878.5
2006-06-09	4877.7	4926.8	4875.5	4926.8
2006-06-13	4905.9	4905.9	4807.2	4807.2
2006-06-14	4784.6	4837.7	4726	4815
2006-06-15	4815.3	4868.9	4815.3	4835.5
2006-06-16	4866.6	4938.6	4866.6	4932.2
2006-06-19	4924.4	4924.6	4869.9	4869.9
2006-06-20	4859	4862.7	4814.2	4830.8
2006-06-21	4844.5	4889.9	4844.5	4884.4
2006-06-22	4899.8	4969.3	4899.8	4968.1
2006-06-23	4961.8	4961.8	4916.5	4925.8
2006-06-26	4928.6	4929.7	4909	4926.2
2006-06-27	4936.4	4979	4936.4	4957.6
2006-06-28	4937.1	4937.3	4886.6	4909.2
2006-06-29	4915.1	4957.9	4914.3	4957.9
2006-06-30	4988	5068.8	4988	5034
2006-07-03	5035.4	5050.9	5023.2	5049.9
2006-07-04	5059.4	5086.3	5059.4	5060.7
2006-07-05	5062	5080.3	5051.4	5054.3
2006-07-06	5045.2	5078.1	5016.2	5078.1
2006-07-07	5084.2	5104.9	5077.1	5096.5
2006-07-10	5087.9	5102.9	5080.4	5102.9
2006-07-11	5099.6	5099.6	5058.7	5071.4
2006-07-12	5079.8	5104.5	5079.8	5093.4
2006-07-13	5091.9	5092.5	5054.7	5054.7
2006-07-14	5035.2	5035.2	4943.8	4943.8
2006-07-17	4939.1	4939.3	4886.3	4932.2
2006-07-18	4926.4	4939.4	4901.4	4901.4
2006-07-19	4903.5	4931.6	4881	4881.3
2006-07-20	4911.6	4967.4	4909.8	4967.4
2006-07-21	4951.1	4951.1	4919.6	4934.3
2006-07-24	4922.1	4922.1	4878.1	4906.6
2006-07-25	4913.8	4982.2	4913.8	4959.9
2006-07-26	4970.2	4975.3	4895.3	4907.6
2006-07-27	4904.5	4976.5	4892	4976.5
2006-07-28	4971.7	4972.3	4910.5	4932.7
2006-07-31	4945.9	4994.4	4935.7	4957.1
2006-08-01	4953.6	4971.8	4944.6	4953.9
2006-08-02	4943.8	4944.5	4897.3	4906.6
2006-08-03	4907.9	4966.2	4907.9	4966.2
2006-08-04	4957.3	4960.1	4912.3	4926.1
2006-08-07	4926.6	4941.7	4918.5	4933.5
2006-08-08	4934.8	4989.1	4922.9	4989.1
2006-08-09	4977.2	4977.8	4910.2	4929.7
2006-08-10	4921	4926	4897.5	4922.2
2006-08-11	4921.9	4925.8	4906.8	4918
2006-08-14	4915.2	4962.4	4899.4	4938.6
2006-08-15	4939.2	4943.3	4899.1	4904.7
2006-08-16	4918.6	4958.2	4917.5	4928.9
2006-08-17	4945.9	5017.2	4945.8	5017.2
2006-08-18	5017.3	5019.3	4990.1	5015.6
2006-08-21	5018.9	5051.3	5017.6	5027.6
2006-08-22	5033.2	5048.3	5032.9	5041.3
2006-08-23	5039.5	5070	5034.6	5048
2006-08-24	5038.5	5039.4	4958.4	4963
2006-08-25	4959.4	4997.1	4959.3	4997.1
2006-08-28	4999	5014.4	4987.6	4996.3
2006-08-29	5002	5038.7	5002	5034.1
2006-08-30	5035.6	5046.6	5028	5032.2
2006-08-31	5037.5	5079.8	5037.1	5079.8
2006-09-01	5078.7	5086.4	5057.9	5063.9
2006-09-04	5063.3	5097	5063.3	5091.5
2006-09-05	5099.3	5115.6	5098.8	5111.7
2006-09-06	5116.3	5125.6	5074.1	5078.7
2006-09-07	5076.3	5079.8	5046.8	5075.8
2006-09-08	5072.1	5072.1	5031.3	5063.2
2006-09-11	5059.5	5063.2	4991.5	4993.5
2006-09-12	4975.7	4976	4927.8	4938.8
2006-09-13	4951.9	4979.5	4948.1	4978.6
2006-09-14	4987	5030.1	4987	5029
2006-09-15	5028.2	5028.2	4983.4	4997.2
2006-09-18	4994.4	5028.7	4985	5028.7
2006-09-19	5037.4	5054.1	5015.7	5015.7
2006-09-20	5002.1	5002.1	4960.6	4962.5
2006-09-21	4963.2	4995.7	4950.3	4959.4
2006-09-22	4957.2	4957.8	4930.9	4948.4
2006-09-25	4943.4	4962.6	4931.6	4952.9
2006-09-26	4947.5	4969.8	4945.1	4956.5
2006-09-27	4956.7	5055.8	4956.7	5055
2006-09-28	5064.5	5080.3	5059.4	5075.5
2006-09-29	5078.4	5114.1	5076.5	5113
2006-10-02	5112.3	5146	5108.7	5138.7
2006-10-03	5134.9	5149.7	5109.4	5141.2
2006-10-04	5126.1	5130.1	5101.5	5101.5
2006-10-05	5108.5	5175.2	5108.5	5174.8
2006-10-06	5177	5185.6	5172.3	5178.3
2006-10-09	5183.5	5189.5	5136.7	5162.7
2006-10-10	5175.2	5213.6	5175.2	5211.7
2006-10-11	5212.6	5245.3	5204.4	5245.3
2006-10-12	5243.6	5249.4	5223.9	5223.9
2006-10-13	5238	5276	5237.4	5253.9
2006-10-16	5260.1	5285.1	5259.4	5276.4
2006-10-17	5286.5	5298.9	5248.2	5251.7
2006-10-18	5247.7	5282.1	5236.1	5282.1
2006-10-19	5275.2	5286.5	5251.2	5256.9
2006-10-20	5267.9	5304.4	5267.9	5304.4
2006-10-23	5303.4	5313.1	5293.8	5303.7
2006-10-24	5302.4	5327	5287.8	5288.4
2006-10-25	5289.1	5327	5289.1	5324.7
2006-10-26	5333.9	5361.9	5333.4	5360.6
2006-10-27	5357.2	5357.2	5323.4	5329.9
2006-10-30	5328.5	5376.7	5322.1	5367.7
2006-10-31	5361.5	5367.3	5346.2	5352.9
2006-11-01	5358.1	5385.5	5358.1	5383.6
2006-11-02	5379.7	5379.7	5345.6	5377.1
2006-11-03	5377.2	5397.4	5363.3	5396.9
2006-11-06	5398.9	5410.1	5391.5	5410.1
2006-11-07	5424.4	5460.4	5424.4	5456.7
2006-11-08	5457.6	5458.5	5425.1	5425.1
2006-11-09	5417	5417.4	5378.1	5398.6
2006-11-10	5404.2	5412.4	5388.2	5409.2
2006-11-13	5398.6	5403.8	5388.8	5389.9
2006-11-14	5392	5417.3	5389.5	5405.4
2006-11-15	5408.9	5429.1	5392.4	5399.1
2006-11-16	5398.9	5405.3	5349.2	5363.9
2006-11-17	5358.3	5397.2	5331.3	5391.5
2006-11-20	5388.2	5391.9	5303.4	5303.4
2006-11-21	5304	5352.2	5304	5339.3
2006-11-22	5353.4	5424.9	5352.8	5422.8
2006-11-23	5423.5	5447.5	5414.7	5441.6
2006-11-24	5441.7	5441.7	5413.5	5431.4
2006-11-27	5429.6	5450.1	5426.3	5432.5
2006-11-28	5417.4	5417.4	5353.1	5367.8
2006-11-29	5366	5432.5	5353.1	5432.5
2006-11-30	5442	5466.6	5437	5461.6
2006-12-01	5464.9	5475.6	5412.6	5415.2
2006-12-04	5413.1	5426.1	5400.1	5412.5
2006-12-05	5424.3	5449.7	5414.2	5414.2
2006-12-06	5424.2	5453.6	5423.3	5453.6
2006-12-07	5449	5456.9	5437.3	5450.6
2006-12-08	5442.7	5446.9	5415.4	5415.4
2006-12-11	5418.2	5462.1	5417.4	5455.5
2006-12-12	5455.3	5483.5	5453.8	5456.1
2006-12-13	5451.1	5485.5	5450.3	5471.4
2006-12-14	5478.8	5550.9	5478.8	5550.9
2006-12-15	5555.6	5566.4	5547	5557
2006-12-18	5554.6	5577.3	5554.6	5572.2
2006-12-19	5568	5576.9	5539.6	5541.6
2006-12-20	5548.7	5595.3	5548.2	5586.9
2006-12-21	5587.2	5587.7	5560.2	5561.7
2006-12-22	5557.9	5577.8	5536.2	5577.8
2006-12-27	5577.1	5616.3	5576.5	5616.3
2006-12-28	5622.4	5645.4	5622.4	5634
2006-12-29	5632.7	5657.4	5631.8	5644.3
2007-01-02	5646.9	5664.3	5645	5645.9
2007-01-03	5656	5671.1	5621.4	5626.8
2007-01-04	5613.9	5614.5	5563.9	5563.9
2007-01-05	5559.5	5587.8	5543.7	5549.8
2007-01-08	5539.7	5541.2	5482.1	5484.5
2007-01-09	5498.4	5565	5497.3	5564.1
2007-01-10	5558.6	5558.6	5502.1	5502.1
2007-01-11	5513.2	5550.6	5509.6	5542.7
2007-01-12	5554.7	5611.9	5554.7	5611.9
2007-01-15	5615.9	5649	5610.6	5649
2007-01-16	5647.7	5678.7	5642.2	5650.4
2007-01-17	5643.4	5648.1	5624.4	5626.1
2007-01-18	5634.6	5657.4	5631.8	5650.8
2007-01-19	5648.5	5652.1	5622.5	5652.1
2007-01-22	5665.9	5715.5	5665.9	5704
2007-01-23	5701.2	5716.1	5682.9	5714.1
2007-01-24	5727.7	5755.9	5724.8	5749.1
2007-01-25	5760.7	5782.9	5753.3	5753.3
2007-01-29	5756.2	5760.3	5737.8	5744
2007-01-30	5741.2	5792.4	5740.8	5791.5
2007-01-31	5797.9	5808.2	5757.7	5757.7
2007-02-01	5765.7	5799.1	5765.7	5796.8
2007-02-02	5809.5	5821.3	5800	5814.4
2007-02-05	5811	5811.5	5786.5	5805.1
2007-02-06	5811.6	5849.3	5811.6	5848.5
2007-02-07	5874.8	5880.1	5854.2	5870.9
2007-02-08	5873.4	5880.5	5857.5	5872.9
2007-02-09	5878.4	5899.3	5869.8	5899.3
2007-02-12	5894.6	5905.3	5878.2	5895
2007-02-13	5892.7	5916.3	5884.8	5907.3
2007-02-14	5916.9	5948.4	5916.9	5937.7
2007-02-15	5946.7	5976.1	5945.7	5969.1
2007-02-16	5969.6	5970.6	5923	5935.5
2007-02-19	5938.6	5981.8	5933.3	5969.3
2007-02-20	5973.7	5981.3	5959	5969.4
2007-02-21	5962.7	5970.5	5932.3	5933.3
2007-02-22	5934.6	5991.1	5933.9	5991.1
2007-02-23	5993.4	6024.7	5992.8	6009.3
2007-02-26	6009.9	6021.9	5986.7	6021.9
2007-02-27	6021.6	6021.6	5977.6	5977.6
2007-02-28	5975.4	5975.4	5765	5816.5
2007-03-01	5823.9	5844.9	5787.6	5798.3
2007-03-02	5793.7	5810.7	5769.6	5775.2
2007-03-05	5761.9	5761.9	5642.4	5642.4
2007-03-06	5644.7	5749.9	5626.9	5749.9
2007-03-07	5755.7	5808.5	5755.7	5803.3
2007-03-08	5798.4	5803.9	5757.2	5799.6
2007-03-09	5804.8	5828.8	5801.3	5810.2
2007-03-12	5808.9	5868.1	5801.9	5868.1
2007-03-13	5870.6	5893.6	5840.3	5844
2007-03-14	5818.3	5818.3	5727.3	5727.3
2007-03-15	5752.1	5835.2	5747.5	5831.8
2007-03-16	5839.7	5853.5	5798	5817.8
2007-03-19	5819.9	5852.6	5802.6	5839.2
2007-03-20	5850	5898	5850	5856.5
2007-03-21	5862.2	5886.7	5844.5	5846.3
2007-03-22	5862	5935.4	5862	5935.4
2007-03-23	5934.6	5947.1	5920.4	5933.1
2007-03-26	5939.3	5971.3	5938.6	5970.5
2007-03-27	5966.7	5972.6	5951.1	5952.3
2007-03-28	5947.5	5965.1	5907.4	5913.3
2007-03-29	5909.6	5945.7	5896.4	5945.7
2007-03-30	5952.6	5980.7	5952.5	5978.8
2007-04-02	5978.2	5978.2	5908.2	5908.2
2007-04-03	5920.2	5997.6	5920.2	5997.6
2007-04-04	6010.6	6079	6010.6	6079
2007-04-05	6076.5	6076.5	6051.6	6063.4
2007-04-10	6069.5	6139.1	6069.5	6136.1
2007-04-11	6142.8	6159.1	6127.3	6136.1
2007-04-12	6133.7	6150.8	6116.4	6142.8
2007-04-13	6151.5	6178	6114	6123.8
2007-04-16	6133.4	6190.4	6133.2	6183.6
2007-04-17	6188.2	6220	6155.7	6168.9
2007-04-18	6174.8	6240.8	6173.7	6215
2007-04-19	6208.7	6209.2	6144.2	6148.3
2007-04-20	6152	6189.3	6152	6187.2
2007-04-23	6197.1	6229.8	6151.9	6192.2
2007-04-24	6193.2	6213.9	6163.9	6173.3
2007-04-26	6179.9	6211.5	6179.9	6197.8
2007-04-27	6189	6189	6135.2	6141
2007-04-30	6146.1	6193	6146.1	6158.3
2007-05-01	6155.6	6163.5	6129.8	6140.2
2007-05-02	6148.9	6224.5	6148.7	6224.5
2007-05-03	6231	6247.6	6215.1	6236.9
2007-05-04	6245.9	6296.2	6245.9	6296.2
2007-05-07	6309.3	6331.7	6288.9	6329.4
2007-05-08	6332.7	6333.8	6289.8	6301
2007-05-09	6295	6376.9	6279.9	6338
2007-05-10	6346.1	6351.8	6312.3	6351.8
2007-05-11	6332.9	6332.9	6277.4	6297.3
2007-05-14	6307	6360.8	6307	6346.7
2007-05-15	6334.7	6338	6288.4	6297.3
2007-05-16	6303.9	6319.6	6275.6	6301.1
2007-05-17	6308.4	6370.1	6308.4	6370.1
2007-05-18	6358.3	6360.6	6307	6319.7
2007-05-21	6325	6387.6	6325	6372.5
2007-05-22	6372.3	6390.3	6342.9	6350.2
2007-05-23	6350.6	6389.3	6336.1	6369
2007-05-24	6365.5	6365.5	6296.4	6298.6
2007-05-25	6292.7	6292.7	6247.6	6273.3
2007-05-28	6283.8	6315.3	6262.3	6275
2007-05-29	6275.1	6338.8	6267.2	6338.8
2007-05-30	6338.3	6338.3	6258.6	6271.7
2007-05-31	6287.3	6365.1	6287.3	6341.8
2007-06-01	6348.3	6380.2	6343.5	6363.4
2007-06-04	6375.2	6435.7	6375.2	6419.6
2007-06-05	6420.1	6422.9	6398.3	6399.9
2007-06-06	6397.6	6402	6345.3	6367.4
2007-06-07	6350.6	6350.6	6288.7	6338.2
2007-06-08	6326.7	6326.7	6226.3	6258.4
2007-06-12	6273.7	6319.3	6264.5	6267.7
2007-06-13	6253.3	6254.7	6200.1	6210.1
2007-06-14	6238.2	6289.5	6237.8	6288.4
2007-06-15	6298.4	6322.8	6294.7	6317.1
2007-06-18	6330.7	6376.2	6330.2	6365.3
2007-06-19	6362.1	6402	6341.9	6393.4
2007-06-20	6390.1	6426.4	6373.7	6421
2007-06-21	6417.7	6417.7	6388.6	6411.9
2007-06-22	6416.2	6416.4	6379.2	6409.3
2007-06-25	6405.7	6405.7	6345.8	6358.6
2007-06-26	6358.5	6373.6	6332.4	6337.3
2007-06-27	6329.6	6331.4	6216.6	6216.6
2007-06-28	6231	6297.4	6231	6297.4
2007-06-29	6302.6	6325.3	6280.1	6310.6
2007-07-02	6316.4	6325.1	6291.2	6298.6
2007-07-03	6315.2	6353.4	6313.3	6333.8
2007-07-04	6340.6	6353.5	6324.7	6332.6
2007-07-05	6334.4	6392.2	6334.4	6392.2
2007-07-06	6392.1	6392.1	6352.5	6383
2007-07-09	6385.3	6429.5	6385.3	6429.5
2007-07-10	6431.5	6431.9	6394.8	6397.8
2007-07-11	6394.1	6394.1	6339.1	6363.2
2007-07-12	6373.4	6402.7	6369.8	6400.1
2007-07-13	6423.8	6469.2	6423.8	6425.4
2007-07-16	6426.1	6449.4	6415.1	6418.4
2007-07-17	6422.5	6429.3	6408.4	6418.2
2007-07-18	6410	6410.2	6364.6	6367.2
2007-07-19	6371.9	6419.8	6371.9	6419
2007-07-20	6421.9	6457.1	6421.9	6456.7
2007-07-23	6448.9	6448.9	6398.7	6427.8
2007-07-24	6434.9	6464.3	6434.9	6455.5
2007-07-25	6431.6	6431.7	6371.4	6378
2007-07-26	6381.5	6388	6301.4	6301.4
2007-07-27	6296.8	6296.8	6126.9	6127.3
2007-07-30	6124.7	6147.1	6086.9	6146.5
2007-07-31	6157.5	6187.8	6147	6187.5
2007-08-01	6181.6	6181.6	5989.4	5989.4
2007-08-02	6015.3	6101.2	5952.1	6050.3
2007-08-03	6063.2	6094.2	6018.3	6055.9
2007-08-06	6050.9	6050.9	5922	5949.5
2007-08-07	5971.3	6041.1	5970	6013.6
2007-08-08	6025.7	6126	6025.5	6124.7
2007-08-09	6138.2	6187.7	6135.6	6187.7
2007-08-10	6136.9	6137.1	5965.2	5965.2
2007-08-13	5972.5	6056.9	5972.5	6027.5
2007-08-14	6028	6038.9	5961.1	5982.5
2007-08-15	5954	5954	5801.5	5801.5
2007-08-16	5797.1	5797.1	5490.8	5712.2
2007-08-17	5717.1	5781.6	5637.3	5670.3
2007-08-20	5675.5	5926.5	5675.5	5926.5
2007-08-21	5923.3	5986.2	5872.7	5978.6
2007-08-22	5973.6	6036.3	5956.3	5997.4
2007-08-23	6007.2	6164.5	6007.2	6149.7
2007-08-24	6135.7	6135.7	6075.8	6087.2
2007-08-27	6117	6199.9	6115.3	6184.9
2007-08-28	6178.6	6185.9	6138.2	6177.3
2007-08-29	6143.7	6143.7	6032.7	6101.4
2007-08-30	6126.2	6189.9	6126.1	6138
2007-08-31	6171	6248.3	6138	6248.3
2007-09-03	6254.5	6285.3	6242.6	6272.5
2007-09-04	6269.4	6318.7	6268	6297.1
2007-09-05	6307.2	6358.6	6265.4	6274.3
2007-09-06	6259.9	6278.4	6206.6	6265.3
2007-09-07	6278.1	6297.7	6273.3	6296.5
2007-09-10	6258.2	6259	6168.3	6209.6
2007-09-11	6211.6	6269.3	6211.6	6248.6
2007-09-12	6269.9	6314.7	6233.2	6236
2007-09-13	6243.5	6265.9	6228.9	6244.6
2007-09-14	6250.8	6318.8	6250.8	6315.7
2007-09-17	6307	6307.8	6269.8	6283.7
2007-09-18	6274.5	6274.6	6185.1	6208
2007-09-19	6248.9	6362	6248.9	6362
2007-09-20	6386.6	6418.4	6366.6	6400.9
2007-09-21	6393.3	6395.4	6365.9	6371.2
2007-09-24	6374.3	6467	6374.3	6461.1
2007-09-25	6464.8	6515.2	6440.7	6490.9
2007-09-26	6467.9	6508.1	6462.1	6491.4
2007-09-27	6497.3	6556.4	6495.6	6548
2007-09-28	6555.9	6601	6555.9	6580.9
2007-10-01	6581.2	6616.4	6570.5	6579.8
2007-10-02	6609.9	6673.6	6609.5	6667.6
2007-10-03	6652.5	6682.2	6644.1	6665.4
2007-10-04	6649	6649.7	6565.5	6579.9
2007-10-05	6586.9	6626.9	6584.9	6617.3
2007-10-08	6628.4	6695.4	6628.4	6667.2
2007-10-09	6651	6695.9	6635.1	6687.7
2007-10-10	6705.1	6749.5	6705	6744.6
2007-10-11	6743.3	6789.5	6722.2	6779.6
2007-10-12	6775.8	6778.3	6730.7	6760.1
2007-10-15	6771.5	6809.3	6729.2	6751.6
2007-10-16	6738.6	6739	6670.8	6711.3
2007-10-17	6712.6	6740.9	6667	6696.1
2007-10-18	6711.3	6781	6710.4	6781
2007-10-19	6778.2	6778.3	6703	6723.3
2007-10-22	6682.4	6683.8	6559.6	6592.1
2007-10-23	6588.9	6688.4	6588.9	6677.5
2007-10-24	6693.9	6747.6	6652	6652.1
2007-10-25	6646.3	6688.6	6631.7	6644.8
2007-10-26	6658.4	6717.9	6655.9	6716.4
2007-10-29	6739.9	6808.2	6739.9	6808.2
2007-10-30	6810.8	6810.8	6768.3	6772.5
2007-10-31	6756.7	6795.6	6734.8	6779.1
2007-11-01	6799.5	6873.2	6798.7	6853.6
2007-11-02	6811.1	6811.1	6705.4	6726.7
2007-11-05	6733.1	6742.9	6600.3	6620.1
2007-11-06	6618.5	6685.8	6618.2	6659.1
2007-11-07	6666.1	6732.6	6666.1	6728.1
2007-11-08	6680.5	6680.5	6537	6568.5
2007-11-09	6569.6	6663.9	6569.6	6607.4
2007-11-12	6593.9	6624.2	6512.4	6523.3
2007-11-13	6521.5	6577	6503.8	6570.9
2007-11-14	6592.2	6660	6591	6650
2007-11-15	6643.8	6671.3	6594.4	6594.4
2007-11-16	6593.6	6593.6	6516.7	6526.1
2007-11-19	6537.6	6614.8	6537.6	6601.3
2007-11-20	6562.6	6562.6	6461.7	6490.2
2007-11-21	6502.1	6503	6425	6450.2
2007-11-22	6424.7	6424.7	6373.4	6395.1
2007-11-23	6397.5	6405.9	6375.2	6392.4
2007-11-26	6419.6	6542.6	6419.6	6533.2
2007-11-27	6502.7	6502.7	6416.8	6493.6
2007-11-28	6491.7	6495	6412.9	6432.8
2007-11-29	6458.9	6540.8	6458.8	6507.2
2007-11-30	6519.1	6608.2	6500.9	6593.6
2007-12-03	6595.4	6625.4	6586.6	6597.2
2007-12-04	6583.2	6593.7	6560	6588.8
2007-12-05	6579.8	6579.8	6543.2	6568.4
2007-12-06	6591.1	6673.2	6590.8	6660.5
2007-12-07	6671	6727.8	6670.5	6714
2007-12-10	6718.1	6718.1	6673.5	6686.1
2007-12-11	6693.9	6741.4	6693.9	6738.1
2007-12-12	6714.5	6714.5	6642.2	6675.4
2007-12-13	6681.9	6704.4	6627.2	6661.1
2007-12-14	6652.1	6656	6534.5	6556.1
2007-12-17	6537	6538.4	6331.8	6331.8
2007-12-18	6314.1	6314.1	6168.3	6292.6
2007-12-19	6312	6327	6258.4	6280.8
2007-12-20	6289.4	6301	6244.8	6244.8
2007-12-21	6250.7	6344.7	6249.7	6309.4
2007-12-24	6330.9	6402.2	6330.9	6388
2007-12-27	6401.6	6434.4	6401.2	6426.4
2007-12-28	6411.4	6423.7	6373.3	6423.7
2007-12-31	6426	6431.4	6396.9	6421
2008-01-02	6418.6	6462.8	6408.4	6434.1
2008-01-03	6422.7	6422.7	6335.8	6372.6
2008-01-04	6387.7	6421.2	6355	6385.4
2008-01-07	6357.8	6357.8	6227.7	6240.4
2008-01-08	6233.2	6259.7	6195.3	6205.7
2008-01-09	6193.4	6193.4	6111.1	6159.5
2008-01-10	6160.2	6176.3	6121.2	6147.3
2008-01-11	6154.6	6164.3	6054.4	6054.4
2008-01-14	6040.6	6073.3	5970.6	6040.9
2008-01-15	6041.6	6102.1	6005.7	6019.8
2008-01-16	6003.6	6019.8	5848.3	5870.8
2008-01-17	5877.9	5904.3	5847.9	5857
2008-01-18	5803	5811.4	5680.7	5799.4
2008-01-21	5789.3	5790.2	5630.9	5630.9
2008-01-22	5569.1	5569.1	5222	5222
2008-01-23	5264.2	5567.6	5264.2	5445.6
2008-01-24	5480.9	5605.8	5479.1	5605.8
2008-01-25	5631.6	5886.3	5631.6	5886.3
2008-01-29	5887.9	5887.9	5737.3	5754.5
2008-01-30	5780.7	5871.4	5661	5665.3
2008-01-31	5656.6	5697	5507	5697
2008-02-01	5717.2	5887.6	5714.2	5882.3
2008-02-04	5893.7	6057.8	5886.3	5921.7
2008-02-05	5921.2	5938.4	5845.2	5852.1
2008-02-06	5830.1	5830.5	5677.6	5677.6
2008-02-07	5675.8	5682	5585.8	5668.3
2008-02-08	5679	5767.2	5677.4	5723.9
2008-02-11	5728.2	5729.5	5584.4	5603.1
2008-02-12	5616.4	5679.1	5583.4	5669.4
2008-02-13	5680.1	5718.9	5615.3	5615.3
2008-02-14	5636.2	5752.4	5635.9	5748.2
2008-02-15	5725.3	5725.3	5619.6	5679.8
2008-02-18	5679.9	5679.9	5627.4	5634
2008-02-19	5655.9	5719.8	5655	5688.6
2008-02-20	5693.1	5701.3	5577.3	5577.3
2008-02-21	5597.4	5678.6	5583.8	5663
2008-02-22	5655.7	5660.6	5578.9	5644.5
2008-02-25	5655.1	5718.5	5652.6	5699.8
2008-02-26	5706.2	5769.6	5705.7	5745.8
2008-02-27	5760.5	5845.8	5760.5	5842.5
2008-02-28	5835.8	5835.8	5712.3	5746.1
2008-02-29	5742.2	5743.2	5619.6	5674.7
2008-03-03	5639.3	5640	5499.8	5510.7
2008-03-04	5515.1	5541.9	5451	5479.2
2008-03-05	5488.8	5548.6	5443	5471.6
2008-03-06	5491.7	5549.2	5469.1	5531.9
2008-03-07	5511.3	5511.3	5345.8	5368.9
2008-03-10	5344.1	5344.1	5245	5275.7
2008-03-11	5241.4	5242.8	5164.2	5211.1
2008-03-12	5262.5	5441.9	5262.5	5334.1
2008-03-13	5336.3	5339.4	5205.8	5215.7
2008-03-14	5234.9	5297.9	5234.4	5288.5
2008-03-17	5265	5265.5	5130.1	5173.2
2008-03-18	5158.8	5193.8	5145.1	5163.8
2008-03-19	5207.6	5349.2	5207.6	5349.2
2008-03-20	5303.3	5307.5	5182.4	5182.4
2008-03-25	5219.3	5384.3	5219.3	5355.7
2008-03-26	5363.1	5431	5361.7	5421.3
2008-03-27	5413.6	5420.9	5385.3	5418.5
2008-03-28	5404.9	5404.9	5332.6	5401.2
2008-03-31	5396.3	5424.3	5370	5409.7
2008-04-01	5416.1	5425	5359.3	5414.5
2008-04-02	5445	5567.4	5444.1	5544.9
2008-04-03	5554	5645.8	5553.4	5645.8
2008-04-04	5656.5	5697	5635.7	5663.7
2008-04-07	5683.7	5692.6	5661.4	5684.1
2008-04-08	5684.6	5691.3	5619.7	5634.4
2008-04-09	5663.2	5670.2	5574.7	5583.5
2008-04-10	5576.7	5577.2	5505.3	5515.5
2008-04-11	5511.6	5522.1	5457.8	5505.2
2008-04-14	5478.1	5478.9	5380.5	5410.9
2008-04-15	5408.8	5484.1	5407.9	5465.9
2008-04-16	5488.1	5543.2	5487.3	5534.6
2008-04-17	5574.2	5630.5	5568	5587.3
2008-04-18	5575.7	5587.3	5471.5	5504.1
2008-04-21	5531.1	5666.4	5531.1	5664.2
2008-04-22	5661.5	5661.5	5594.1	5628.4
2008-04-23	5627.9	5712.1	5627.9	5711.4
2008-04-24	5698.5	5699.7	5625.3	5658.7
2008-04-28	5668.6	5735.8	5643.1	5670.3
2008-04-29	5678.6	5691.6	5645.5	5672.6
2008-04-30	5646.4	5678.5	5590.1	5657
2008-05-01	5654.2	5655.4	5605.1	5652.7
2008-05-02	5668	5760.4	5665	5760.4
2008-05-05	5785.6	5815	5781.8	5797.7
2008-05-06	5801.4	5801.5	5754.6	5777.9
2008-05-07	5798.7	5824.1	5746	5757.8
2008-05-08	5725.3	5811.6	5682.6	5800.9
2008-05-09	5803.7	5882.8	5802.8	5844.4
2008-05-12	5846.5	5910.6	5846.5	5894.1
2008-05-13	5894.3	5908	5863.9	5883.2
2008-05-14	5892.3	5954.8	5881.9	5940.3
2008-05-15	5941.7	5985.5	5934.3	5964.9
2008-05-16	5999	6040.8	5993.3	6006.1
2008-05-19	6022.8	6059.5	6019	6035
2008-05-20	6031.2	6031.9	5979.9	5994.9
2008-05-21	5959.9	5959.9	5903.4	5916.4
2008-05-22	5895	5954.1	5836.3	5920
2008-05-23	5924.6	5933.3	5854.6	5866.2
2008-05-26	5845.9	5848.1	5800.2	5807.5
2008-05-27	5807.4	5837.5	5807.4	5818.4
2008-05-28	5814.6	5824.2	5736.2	5754.5
2008-05-29	5766.4	5822.5	5766	5817.2
2008-05-30	5803.1	5803.1	5757.1	5773.9
2008-06-02	5774	5800.5	5721.4	5781.2
2008-06-03	5785.6	5785.6	5698.5	5703
2008-06-04	5699.4	5740	5675.7	5698.2
2008-06-05	5685.5	5688	5620.4	5633.8
2008-06-06	5633.9	5721.4	5633.9	5691.2
2008-06-10	5673.8	5673.8	5544.3	5544.3
2008-06-11	5542.2	5562.2	5499.6	5561.9
2008-06-12	5547.3	5547.3	5428.2	5433.2
2008-06-13	5450	5479.6	5399	5479.6
2008-06-16	5489.9	5508	5461.7	5476.3
2008-06-17	5487.5	5525.9	5420.7	5525.9
2008-06-18	5522.7	5550.9	5491.6	5550.3
2008-06-19	5540.6	5541	5484.3	5484.3
2008-06-20	5484.4	5490.8	5399.2	5411.8
2008-06-23	5391.5	5416.7	5337.1	5408.9
2008-06-24	5411	5422.8	5373.6	5418.8
2008-06-25	5397.8	5410.2	5342.1	5363.1
2008-06-26	5369.1	5451.4	5368.5	5421.5
2008-06-27	5379.2	5379.2	5266.3	5349.4
2008-06-30	5364.2	5416.1	5328.4	5332.9
2008-07-01	5345.8	5351.4	5261.1	5261.1
2008-07-02	5246.9	5247.4	5187.4	5211.6
2008-07-03	5170	5170	5069.4	5094
2008-07-04	5100.1	5170	5100.1	5170
2008-07-07	5159	5161.2	5066.7	5091.7
2008-07-08	5092.1	5115	5020.9	5022.4
2008-07-09	5039.2	5114.5	5039.2	5089.4
2008-07-10	5065.4	5067	4999	5020.5
2008-07-11	5036.3	5074.1	5023.7	5067.8
2008-07-14	5059	5059	4995.4	5007.9
2008-07-15	5005.5	5005.5	4889.6	4910.1
2008-07-16	4891.2	4961.2	4880	4947.5
2008-07-17	4949.3	5003.2	4941.9	4977.4
2008-07-18	4977.5	4983.6	4901.9	4915.3
2008-07-21	4937.1	5075.4	4932.8	5075.4
2008-07-22	5072.4	5077.7	5022.6	5075.9
2008-07-23	5083.8	5209.6	5075.6	5161.6
2008-07-24	5155.5	5201.6	5148.4	5188.4
2008-07-25	5190.5	5190.5	5003.2	5028.9
2008-07-28	5020.5	5032.2	4957.5	4989.9
2008-07-29	4981.1	4984.2	4896.2	4923.3
2008-07-30	4942.9	5025	4930.6	5008.7
2008-07-31	5028.4	5083.2	5027.8	5052.6
2008-08-01	5047.4	5047.4	4947.2	4978
2008-08-04	4960.6	5006.3	4955.9	4957.6
2008-08-05	4925	4927.4	4829.2	4882
2008-08-06	4905.3	5028.5	4905.3	5018.1
2008-08-07	5025.9	5055	4991.5	5030
2008-08-08	5017.2	5040.9	4964.8	5037.6
2008-08-11	5044.1	5096.2	5043.3	5069.3
2008-08-12	5064.9	5106.2	5049.6	5090.3
2008-08-13	5073.2	5074	4973.3	4995.9
2008-08-14	5014.5	5111.2	5012.4	5039
2008-08-15	5032.1	5054.9	5009.7	5038.9
2008-08-18	5036.3	5087.8	4994	5043.5
2008-08-19	5024.7	5025.3	4930.4	4930.4
2008-08-20	4940.7	4997.5	4938.5	4997.5
2008-08-21	5009.8	5010.2	4944.4	4949.6
2008-08-22	4965	5015	4963.7	5010.2
2008-08-25	5019.7	5109.7	5017.3	5090.1
2008-08-26	5090.2	5090.2	4975.6	5082.3
2008-08-27	5087	5111.9	5048.3	5087.8
2008-08-28	5097.4	5162.1	5096.9	5143.3
2008-08-29	5151	5220	5146.5	5215.5
2008-09-01	5209.2	5210.3	5176	5200
2008-09-02	5182.2	5250.4	5182.2	5195
2008-09-03	5184	5213.7	5108.3	5130.5
2008-09-04	5122.9	5150.1	5024.5	5050.9
2008-09-05	5022.1	5022.1	4909.6	4949.5
2008-09-08	4950.2	5140.6	4949.5	5126.3
2008-09-09	5112	5112.2	5028.7	5041.9
2008-09-10	4997	4997	4912.1	4961.4
2008-09-11	4970.5	4972	4871.4	4871.5
2008-09-12	4889.2	4957.1	4887.4	4957.1
2008-09-15	4957.2	4957.5	4832.5	4875
2008-09-16	4839	4841.5	4739.3	4799.9
2008-09-17	4807.8	4864.3	4749.4	4769.7
2008-09-18	4722.1	4722.9	4575.2	4651.9
2008-09-19	4679.1	4856.6	4679.1	4840.7
2008-09-22	4945.1	5050.1	4938.8	5050.1
2008-09-23	5021.3	5021.3	4920.4	4957.7
2008-09-24	4952.5	5015	4947.7	5008.2
2008-09-25	4984.4	5010.1	4956.6	4960.8
2008-09-26	4968.4	5019.3	4874	4934.6
2008-09-29	4935	4981.8	4815.3	4839.2
2008-09-30	4757.2	4757.4	4569.1	4631.3
2008-10-01	4662.4	4814.5	4662.4	4814.5
2008-10-02	4815.7	4843.5	4771.4	4774.1
2008-10-03	4735.8	4735.9	4646.2	4702.8
2008-10-06	4697.8	4697.8	4525.7	4544.7
2008-10-07	4511.9	4625.9	4395.1	4597.9
2008-10-08	4549	4549.3	4364	4369.8
2008-10-09	4372.1	4374.4	4249	4291.3
2008-10-10	4249.9	4249.9	3939.4	3939.5
2008-10-13	3965.8	4167.9	3965.8	4141.9
2008-10-14	4202.4	4403.7	4202.1	4311.5
2008-10-15	4306.6	4308	4242.3	4272.5
2008-10-16	4206.6	4206.6	3973.2	3988.1
2008-10-17	4011	4121.5	3936.6	3944.8
2008-10-20	3964.1	4098.7	3964.1	4098.7
2008-10-21	4135.1	4251.4	4134.3	4251.4
2008-10-22	4223.3	4223.3	4120	4120.1
2008-10-23	4061.1	4061.1	3937.3	3939.3
2008-10-24	3936.4	3988.9	3799.5	3831.6
2008-10-27	3835.2	3835.2	3725.6	3768.3
2008-10-28	3761.1	3764	3693.9	3755.4
2008-10-29	3793.3	3931.3	3783.3	3805.8
2008-10-30	3826.7	3975.8	3825.7	3957.3
2008-10-31	3950.7	3982.7	3902.8	3982.7
2008-11-03	4003	4173	3982.7	4173
2008-11-04	4153.6	4180.6	4095.1	4169.8
2008-11-05	4203	4291.9	4200.3	4287.3
2008-11-06	4239.7	4240.9	4102.5	4106.5
2008-11-07	4063.5	4064.3	3928.6	4006.6
2008-11-10	4020.5	4111.1	4020.5	4060
2008-11-11	4041.9	4043.3	3889.9	3921.8
2008-11-12	3907.3	3920.5	3856.6	3883.6
2008-11-13	3840.1	3840.1	3672.4	3672.4
2008-11-14	3713.6	3824.5	3713.6	3726
2008-11-17	3709.1	3709.7	3608.2	3639.5
2008-11-18	3624.4	3645.6	3500.8	3513.1
2008-11-19	3526.9	3556.6	3430.2	3483.2
2008-11-20	3451.6	3451.6	3328.4	3332.6
2008-11-21	3308	3386.9	3201.5	3386.9
2008-11-24	3397.8	3414.7	3337.1	3388.8
2008-11-25	3433.8	3575.4	3432.8	3575.4
2008-11-26	3570.2	3570.2	3478.3	3479.6
2008-11-27	3526.2	3590.8	3518.7	3528.2
2008-11-28	3542.4	3672.8	3542.4	3672.7
2008-12-01	3669.8	3670.3	3588.2	3619
2008-12-02	3576.2	3576.2	3473.4	3473.4
2008-12-03	3496.3	3559.4	3444	3476.5
2008-12-04	3493.4	3544.5	3458.7	3468.1
2008-12-05	3449.2	3490.3	3424.4	3427.2
2008-12-08	3441.8	3568.3	3441	3553.8
2008-12-09	3575	3576.4	3495.2	3533.7
2008-12-10	3537.5	3583.9	3491.9	3573.3
2008-12-11	3590.4	3602	3492.7	3534.2
2008-12-12	3524.3	3524.3	3418.7	3452.5
2008-12-15	3474.4	3599	3474.1	3535.7
2008-12-16	3533.4	3533.4	3455.9	3498.9
2008-12-17	3512.8	3573.5	3496.3	3515
2008-12-18	3521.2	3521.7	3466.1	3521.7
2008-12-19	3500.3	3553.2	3455.6	3547.2
2008-12-22	3550.9	3555.6	3488.8	3492.3
2008-12-23	3486.8	3507.2	3435.5	3468.2
2008-12-24	3470.6	3530	3465.9	3515
2008-12-29	3526.5	3586.5	3511.1	3554.2
2008-12-30	3557.1	3605.5	3533.8	3591.4
2008-12-31	3602.3	3666.1	3602.3	3659.3
2009-01-02	3660.8	3704.1	3621.5	3655.7
2009-01-05	3680.1	3709.6	3623.2	3638.9
2009-01-06	3643.1	3706.4	3643.1	3689.2
2009-01-07	3712.3	3762.5	3710.6	3728.2
2009-01-08	3699.4	3699.8	3614.8	3643.6
2009-01-09	3654.1	3686.6	3644	3680.4
2009-01-12	3668.6	3668.6	3603.1	3624
2009-01-13	3608.6	3608.6	3555.6	3593.9
2009-01-14	3602.1	3627.9	3581.2	3624.3
2009-01-15	3590.6	3591.8	3463.2	3476.8
2009-01-16	3494.1	3519.2	3487.3	3494.9
2009-01-19	3500.3	3542.6	3500.3	3531
2009-01-20	3508.9	3508.9	3393.9	3425
2009-01-21	3410.5	3410.8	3363.6	3394.8
2009-01-22	3407.1	3439.6	3397.9	3431.9
2009-01-23	3418.6	3418.8	3300.2	3300.3
2009-01-27	3328.6	3393.8	3327	3392.3
2009-01-28	3398.4	3444.9	3365.6	3435.1
2009-01-29	3460.6	3496.5	3442.9	3461.3
2009-01-30	3450.3	3484.8	3410.4	3478.1
2009-02-02	3460	3467.2	3426.9	3443.5
2009-02-03	3450.3	3516.4	3448.2	3449.1
2009-02-04	3444.5	3454.3	3374.8	3382.3
2009-02-05	3400.6	3403.6	3361.6	3372.6
2009-02-06	3383.4	3432.3	3383.3	3407.5
2009-02-09	3431.9	3463	3429.7	3445.8
2009-02-10	3452.2	3459.3	3404.9	3428.6
2009-02-11	3402.5	3418.1	3354.6	3418.1
2009-02-12	3419.3	3493.3	3418	3458.5
2009-02-13	3453.1	3497.8	3451.2	3496.7
2009-02-16	3488.2	3488.2	3446.1	3461.3
2009-02-17	3453.9	3481.9	3398.3	3412.2
2009-02-18	3387.2	3389	3323.5	3366.9
2009-02-19	3367	3423.2	3345.9	3398
2009-02-20	3398.3	3399.2	3334.4	3353
2009-02-23	3339.8	3339.8	3269.4	3304.1
2009-02-24	3288	3290.8	3255	3285
2009-02-25	3305.6	3332.4	3271.4	3281.5
2009-02-26	3284	3316.4	3275.9	3297.4
2009-02-27	3296.3	3313.6	3264.2	3296.9
2009-03-02	3283.4	3284.4	3190.7	3203.8
2009-03-03	3178.5	3203.8	3112.6	3171.4
2009-03-04	3161.4	3164.2	3102	3125.9
2009-03-05	3154.4	3177.1	3141.4	3148.8
2009-03-06	3132.2	3133.1	3091.6	3111.7
2009-03-09	3128.4	3142.9	3052.5	3121.7
2009-03-10	3116	3143.2	3090.8	3143.2
2009-03-11	3171.4	3217.4	3170.8	3199.1
2009-03-12	3207.5	3225.1	3181.1	3190.4
2009-03-13	3207.5	3302.1	3206.9	3294.7
2009-03-16	3295.7	3321.9	3289.3	3297.3
2009-03-17	3300.1	3393.4	3299.3	3393.4
2009-03-18	3395.6	3425.8	3376.2	3386.2
2009-03-19	3394	3435.7	3393.9	3416.8
2009-03-20	3432.5	3432.6	3404.7	3405.4
2009-03-23	3408.1	3483.1	3397	3483.1
2009-03-24	3508.2	3574.8	3508.2	3517.3
2009-03-25	3504	3560.6	3499	3546.2
2009-03-26	3548.1	3602.6	3541.1	3586.3
2009-03-27	3595.3	3645.8	3595.3	3615.6
2009-03-30	3570	3578.4	3544.3	3554.2
2009-03-31	3539.1	3566.9	3529.9	3532.3
2009-04-02	3572.1	3640.9	3571.6	3622.2
2009-04-03	3670.8	3687	3654.3	3674
2009-04-06	3673	3700.7	3672.7	3693.6
2009-04-07	3684.8	3685	3650	3660.9
2009-04-08	3635.5	3635.5	3564.7	3574.8
2009-04-09	3574.1	3619.5	3573.6	3613.1
2009-04-14	3639.8	3718.3	3639.4	3716.7
2009-04-15	3691.7	3707.6	3684.6	3684.6
2009-04-16	3699.1	3750.5	3698.8	3719.5
2009-04-17	3734.6	3795.9	3734	3752.3
2009-04-20	3729.1	3739.3	3687.3	3708.7
2009-04-21	3695.9	3695.9	3618.5	3633
2009-04-22	3643.4	3657.6	3620.6	3628.2
2009-04-23	3634.5	3688.7	3632.7	3681.9
2009-04-24	3697	3706.7	3645.3	3656.2
2009-04-27	3679.7	3735	3643.4	3651.2
2009-04-28	3687.3	3734	3664.2	3681.8
2009-04-29	3660	3686.8	3646.5	3661
2009-04-30	3678.2	3749.9	3677.9	3749.9
2009-05-01	3736.9	3747.9	3721	3732.1
2009-05-04	3748.2	3837	3748.2	3829.9
2009-05-05	3863	3907.3	3849.3	3871.5
2009-05-06	3863	3907.3	3826.1	3840.4
2009-05-07	3861.2	3925.5	3860.8	3907.4
2009-05-08	3895	3920.5	3884.2	3917.5
2009-05-11	3921.4	3941.7	3887.4	3915.4
2009-05-12	3900.5	3900.5	3843.7	3861.8
2009-05-13	3864.1	3879.5	3827.2	3841.6
2009-05-14	3813.9	3814.2	3709.5	3730.4
2009-05-15	3727.6	3775.7	3726.9	3755.8
2009-05-18	3725	3728.6	3703.7	3721.4
2009-05-19	3742.4	3804.1	3741.9	3794.5
2009-05-20	3808.2	3814.6	3778.7	3797.8
2009-05-21	3808.6	3816.9	3782.5	3799.4
2009-05-22	3788.9	3789.6	3744.5	3752.2
2009-05-25	3757.3	3778.3	3719.8	3743.9
2009-05-26	3734.1	3768.7	3722.1	3763.3
2009-05-27	3790.9	3828.4	3790.5	3807.6
2009-05-28	3779.5	3780	3736.7	3760.1
2009-05-29	3770.2	3817.2	3767.6	3809
2009-06-01	3813.2	3881.8	3807.7	3878.8
2009-06-02	3903.1	3957.4	3903.1	3935.7
2009-06-03	3945.1	4005.5	3943.3	3999.8
2009-06-04	3989	3990.4	3925.6	3936.8
2009-06-05	3935.9	4016.9	3935.9	3976.1
2009-06-09	3959.3	3992.6	3948.1	3948.6
2009-06-10	3947.8	4009.6	3947	4007.9
2009-06-11	4013.6	4051.9	4013.3	4046.8
2009-06-12	4045.5	4072.6	4038.8	4070.9
2009-06-15	4050.4	4058.6	4033	4037.3
2009-06-16	4014.5	4015.9	3950.3	3957.4
2009-06-17	3941.9	3942.1	3875.7	3911.7
2009-06-18	3897.4	3914.9	3868.8	3882.3
2009-06-19	3894.2	3927.4	3893.2	3914.2
2009-06-22	3902.1	3924.9	3891.1	3904.1
2009-06-23	3884.2	3884.2	3786.9	3792.3
2009-06-24	3797.4	3807.1	3766.6	3800.4
2009-06-25	3809.1	3844.2	3808.8	3843.5
2009-06-26	3858.6	3909.9	3858.6	3908.5
2009-06-29	3896.3	3921.7	3881.3	3886.7
2009-06-30	3894.6	3947.4	3894.5	3933.5
2009-07-01	3934.4	3934.4	3858.1	3888.8
2009-07-02	3883.9	3907.7	3870.7	3881.9
2009-07-03	3858.9	3858.9	3803.7	3819.3
2009-07-06	3820.2	3820.5	3769	3789.3
2009-07-07	3778.6	3785.7	3761.6	3773.9
2009-07-08	3752.8	3753.3	3710.1	3744.7
2009-07-09	3764.3	3766.7	3740.2	3760.8
2009-07-10	3763.7	3791.1	3763	3790.1
2009-07-13	3787.2	3790.4	3740	3740.9
2009-07-14	3756.2	3844.2	3756.2	3839.7
2009-07-15	3862.6	3921.8	3862.4	3902.3
2009-07-16	3936.2	4012	3935	3979.9
2009-07-17	3993.4	4016.9	3981.2	3985.9
2009-07-20	3998.2	4058.7	3998.2	4049.3
2009-07-22	4052.3	4073.5	4046.5	4065.8
2009-07-23	4061	4076.7	4053.3	4072.1
2009-07-24	4088.2	4130.4	4088.2	4106.3
2009-07-27	4104.9	4160.9	4104.9	4158
2009-07-28	4148.7	4181.9	4148.6	4170.9
2009-07-29	4162.6	4183.1	4147.5	4157.7
2009-07-30	4144.6	4189.9	4142.2	4189.9
2009-07-31	4215.7	4250.6	4214.4	4242.4
2009-08-03	4253.7	4282.2	4250.2	4276.4
2009-08-04	4294.9	4345.5	4294.9	4325.6
2009-08-05	4324.6	4325.2	4289.3	4289.5
2009-08-06	4278.5	4329	4278	4323.6
2009-08-07	4321.6	4321.6	4281.5	4287.4
2009-08-10	4314.4	4352.1	4309.4	4316.2
2009-08-11	4304	4321.3	4285.8	4317.8
2009-08-12	4324.6	4353.3	4299.6	4349.4
2009-08-13	4354.1	4422.6	4354.1	4421.7
2009-08-14	4447.3	4506.5	4447.3	4462.4
2009-08-17	4456.4	4456.4	4414.1	4414.1
2009-08-18	4386.4	4401.2	4357.7	4379.4
2009-08-19	4395.9	4444.5	4395.9	4416.9
2009-08-20	4408.6	4437.2	4380.7	4398
2009-08-21	4392.2	4394.9	4278.4	4303.3
2009-08-24	4329.7	4426.8	4329.2	4418
2009-08-25	4430.7	4442.1	4400.2	4434
2009-08-26	4418.7	4473.9	4418.7	4466.2
2009-08-27	4460.7	4468.1	4434.8	4457.9
2009-08-28	4466.4	4497.2	4466	4486.5
2009-08-31	4493.2	4540.2	4476.6	4479.8
2009-09-01	4481.6	4520	4469.7	4512.3
2009-09-02	4490.8	4490.8	4412.4	4437.8
2009-09-03	4432.8	4448.2	4412.5	4436.9
2009-09-04	4445.3	4480.2	4441.1	4441.2
2009-09-07	4449.6	4473.8	4448.4	4462.5
2009-09-08	4467.2	4529.9	4467.2	4523
2009-09-09	4535.3	4558.3	4510.6	4524.4
2009-09-10	4528.4	4578.8	4528.4	4575.7
2009-09-11	4578.4	4606.8	4578	4595.1
2009-09-14	4596.5	4596.5	4525.4	4536
2009-09-15	4545.4	4587.4	4535.5	4541.6
2009-09-16	4558.3	4653.5	4557.6	4652.2
2009-09-17	4663.1	4746.8	4663.1	4721.1
2009-09-18	4703.4	4703.6	4662.2	4687.4
2009-09-21	4688.6	4704.2	4673	4679.8
2009-09-22	4679.2	4688.4	4664.2	4674.8
2009-09-23	4681.8	4741.1	4681.8	4740.8
2009-09-25	4694.6	4726.7	4646.3	4720.6
2009-09-28	4706.4	4707.8	4649.8	4678.1
2009-09-29	4694.1	4761.8	4694.1	4747.4
2009-09-30	4741.9	4759.5	4726.4	4738.9
2009-10-01	4735.5	4752.8	4698	4700.7
2009-10-02	4675.5	4675.5	4603.8	4617.3
2009-10-05	4601.7	4621	4589.9	4592.3
2009-10-06	4641.7	4644	4589.3	4597.2
2009-10-07	4666.1	4706.3	4655	4695.8
2009-10-08	4712.6	4772.6	4707.6	4763.3
2009-10-09	4783.1	4785.7	4749.5	4754.5
2009-10-12	4769.4	4771.8	4743.4	4745.5
2009-10-13	4783	4799.6	4775.5	4789.8
2009-10-14	4804.1	4842.2	4801.7	4834
2009-10-15	4888.7	4892.2	4856.6	4862.5
2009-10-16	4867.8	4880	4842.6	4842.6
2009-10-19	4803.7	4809.9	4781.6	4801.8
2009-10-20	4860.1	4876	4852.8	4852.8
2009-10-21	4832.6	4848.6	4827.2	4846.2
2009-10-22	4835.5	4849.8	4816.9	4818.8
2009-10-23	4859.1	4865.5	4848.2	4859.7
2009-10-26	4847.5	4848.9	4814.7	4832.6
2009-10-27	4817.6	4817.6	4752.6	4754.9
2009-10-28	4753	4765.5	4685.4	4687.3
2009-10-29	4658.8	4659.2	4563.2	4575.2
2009-10-30	4601	4674.7	4601	4646.9
2009-11-02	4617.1	4617.4	4520.7	4546.3
2009-11-03	4553.3	4584.3	4527.9	4540
2009-11-04	4542.7	4565.5	4526.9	4547.6
2009-11-05	4544.9	4568.8	4515.3	4519.2
2009-11-06	4537.1	4604.3	4536.9	4604.3
2009-11-09	4607.2	4691.7	4607.1	4686.5
2009-11-10	4705.6	4767.9	4705	4744
2009-11-11	4746.5	4775.2	4744.6	4765.9
2009-11-12	4769.6	4802.5	4757.2	4758.2
2009-11-13	4745.2	4745.2	4706.6	4722.6
2009-11-16	4731.6	4775	4731.6	4773.8
2009-11-17	4785.5	4817.2	4750.2	4750.2
2009-11-18	4757	4798.4	4755.2	4759.6
2009-11-19	4764	4780.1	4748.7	4767.8
2009-11-20	4767.78	4767.78	4694.7	4706.7
2009-11-23	4710	4746.3	4704.9	4739.2
2009-11-24	4764.7	4784.5	4708.2	4708.2
2009-11-25	4713.2	4741.4	4697.3	4741
2009-11-26	4749.2	4768.1	4719	4727.6
2009-11-27	4696.9	4696.9	4587.5	4597.2
2009-11-30	4613.1	4707.7	4613.1	4705.2
2009-12-01	4715.5	4733.1	4675.39	4733.1
2009-12-02	4745.89	4806.1	4745.8	4776.7
2009-12-03	4778.7	4799.4	4754.39	4789.3
2009-12-04	4777	4777.2	4687.6	4721.2
2009-12-07	4707.3	4723.1	4651.1	4676.5
2009-12-08	4676.5	4697.2	4655.6	4670.6
2009-12-09	4662.9	4662.9	4596.2	4637.89
2009-12-10	4636.2	4652.4	4596.6	4606.7
2009-12-11	4612	4646	4612	4635.2
2009-12-14	4635.7	4654	4608.7	4654
2009-12-15	4659.9	4691.1	4658.6	4673.5
2009-12-16	4671	4689.1	4656.1	4661.89
2009-12-17	4685.7	4718.8	4667.7	4689.6
2009-12-18	4674.8	4677.5	4629.4	4671.89
2009-12-21	4681.5	4710.7	4659.5	4663.5
2009-12-22	4666.6	4724.4	4666.6	4724.39
2009-12-23	4724.6	4758.6	4715.7	4756.1
2009-12-24	4764.8	4803.3	4764.8	4803.3
2009-12-29	4809.5	4868.1	4809.5	4856.7
2009-12-30	4856.4	4877.6	4846.2	4847
2009-12-31	4855.2	4884.5	4855.2	4882.7
2010-01-04	4878.1	4901.1	4876.3	4889.8
2010-01-05	4899.8	4944.8	4899.8	4939.5
2010-01-06	4943.7	4954.6	4935.6	4947.2
2010-01-07	4948.2	4963.6	4929.7	4930.5
2010-01-08	4931.4	4964.2	4931.3	4942.2
2010-01-11	4950.5	4984	4950.5	4981.2
2010-01-12	4970.8	4971.3	4926.1	4931.6
2010-01-13	4920.1	4920.3	4885.1	4900.1
2010-01-14	4906.7	4949.9	4906	4929.39
2010-01-15	4906.7	4938.7	4893.2	4929.5
2010-01-18	4921.3	4942	4896	4936.1
2010-01-19	4939.3	4953.2	4889.6	4889.6
2010-01-20	4901.8	4932.7	4893.39	4895.1
2010-01-21	4882.6	4883	4845.1	4849.6
2010-01-22	4819.6	4819.6	4740.7	4771.9
2010-01-25	4749.9	4750.5	4702.6	4743.1
2010-01-27	4732.9	4734.2	4655.39	4670
2010-01-28	4677	4699.2	4667.89	4697.7
2010-01-29	4683	4683.3	4592.89	4596.9
2010-02-01	4596.2	4609.1	4544.7	4544.8
2010-02-02	4568.2	4628.8	4566.7	4628.8
2010-02-03	4651.6	4682.6	4646.5	4673.2
2010-02-04	4665.1	4666.4	4623.89	4644.1
2010-02-05	4607.6	4610.5	4508.3	4532.7
2010-02-08	4539.4	4567.5	4534.7	4538.8
2010-02-09	4531.5	4531.7	4483.3	4520.7
2010-02-10	4546.4	4587.3	4519.6	4533
2010-02-11	4531.8	4584.5	4531	4575.8
2010-02-12	4587	4616.4	4570.8	4588.8
2010-02-22	4673.4	4732.7	4673.39	4732.7
2010-02-23	4722.4	4731	4703	4731
2010-02-24	4717	4717	4659	4665.89
2010-02-25	4672.8	4706.1	4612	4614.89
2010-02-26	4626	4651.1	4612.8	4651.1
2010-03-01	4647	4694.9	4647	4694.89
2010-03-02	4701.9	4724.1	4693.89	4709.89
2010-03-03	4715.8	4752.5	4714.39	4743.8
2010-03-04	4750.4	4758.9	4733.6	4757.5
2010-03-05	4760.4	4786.2	4758.6	4773.39
2010-03-08	4791.6	4836	4791.6	4819.6
2010-03-09	4818	4836.1	4801.7	4829.3
2010-03-10	4828.1	4845.3	4815.1	4829.8
2010-03-11	4831.2	4850.8	4818.7	4825.5
2010-03-12	4825.9	4847	4825	4831.5
2010-03-15	4834	4849.2	4799	4799.39
2010-03-16	4800.6	4819.2	4794.1	4809.1
2010-03-17	4817.2	4866.9	4817.2	4866.89
2010-03-18	4873.6	4888.1	4862.8	4877.7
2010-03-19	4877.1	4892.2	4871.3	4890.1
2010-03-22	4877.2	4877.3	4845	4847.5
2010-03-23	4855.5	4894.8	4854.89	4887.89
2010-03-24	4897.1	4921.3	4897.1	4903.2
2010-03-25	4895.7	4901.3	4883.3	4896.3
2010-03-26	4890.5	4905.2	4848.3	4905.2
2010-03-29	4910	4920.3	4899.8	4907.2
2010-03-30	4916.8	4932.5	4915	4926.8
2010-03-31	4922.4	4940.9	4893.1	4893.1
2010-04-01	4897	4925.9	4896.6	4925.89
2010-04-05	4925.85	4925.85	4925.85	4925.85
2010-04-06	4941.6	4975.6	4941.6	4967.5
2010-04-07	4974.6	4991.6	4974.6	4980.4
2010-04-08	4969.2	4969.8	4954.1	4958.5
2010-04-09	4965.3	4981.5	4965.1	4974.2
2010-04-12	4981.2	5012.3	4981.2	5010.2
2010-04-13	5006.6	5006.6	4972.2	4974.89
2010-04-14	4984.3	5020.4	4983.8	5017.8
2010-04-15	5025.6	5048.6	5023.6	5026.7
2010-04-16	5022.3	5023.9	4997.2	5001.1
2010-04-19	4990.2	4990.2	4935.39	4939.5
2010-04-20	4938.3	4969.6	4938.3	4957.4
2010-04-21	4951.3	4994.2	4950.8	4981.7
2010-04-22	4970.6	4970.6	4918.39	4934.6
2010-04-23	4933.9	4933.9	4908.6	4914
2010-04-27	4918.5	4943.9	4907.3	4916.3
2010-04-28	4885.8	4887.6	4817.3	4852.2
2010-04-29	4850.1	4851.2	4813.1	4817.7
2010-04-30	4823.1	4851.2	4823.1	4825.5
2010-05-03	4812.5	4812.5	4778.3	4807
2010-05-04	4802.1	4824.8	4761.5	4762.5
2010-05-05	4730.89	4730.9	4651	4698.1
2010-05-06	4674.9	4674.9	4597.3	4603
2010-05-07	4569.3	4573.1	4450.2	4538.3
2010-05-10	4521.2	4607	4521.2	4606
2010-05-11	4630.3	4654.4	4578.8	4596.39
2010-05-12	4579.7	4637.9	4579.5	4593.2
2010-05-13	4644.5	4669.7	4613.8	4661.7
2010-05-14	4667.8	4668.1	4628	4647.5
2010-05-17	4622	4622	4511.8	4524.89
2010-05-18	4511.4	4534.1	4477.89	4487.1
2010-05-19	4487.2	4489	4418.1	4432.1
2010-05-20	4417.6	4428.5	4355.3	4364.39
2010-05-21	4314.7	4316.5	4194.39	4314.1
2010-05-24	4338.4	4390.8	4323.6	4388
2010-05-25	4395.3	4395.3	4304.3	4307.9
2010-05-26	4312.8	4383.1	4312.8	4343.8
2010-05-27	4335.7	4378.2	4315.6	4373.9
2010-05-28	4415.3	4479.7	4415.3	4460.1
2010-05-31	4470.4	4473.8	4448.6	4468.2
2010-06-01	4454.2	4454.2	4410.8	4430.7
2010-06-02	4428.1	4450.2	4397.2	4402.2
2010-06-03	4424	4505.7	4423.8	4501.3
2010-06-04	4493.2	4493.2	4455	4464.1
2010-06-07	4438.5	4438.5	4326.3	4347.3
2010-06-08	4348.4	4404.4	4347.6	4387.5
2010-06-09	4405.8	4409.2	4375.3	4383.1
2010-06-10	4402.9	4459	4402.89	4443.5
2010-06-11	4467.6	4517.7	4467.6	4494.4
2010-06-14	4516.5	4516.5	4516.5	4516.5
2010-06-15	4516.8	4528.2	4503	4525
2010-06-16	4535.4	4582.2	4535.39	4566.5
2010-06-17	4570	4578	4535	4538.5
2010-06-18	4546.6	4581.8	4545.7	4572.8
2010-06-21	4588.5	4641.3	4587.6	4625.7
2010-06-22	4624.8	4624.8	4583.1	4583.1
2010-06-23	4567.9	4568.7	4518.89	4521.89
2010-06-24	4524.2	4541.8	4512.1	4515.9
2010-06-25	4493	4493	4441.5	4442.9
2010-06-28	4445.1	4458	4394.5	4410.5
2010-06-29	4406.8	4432.6	4383.6	4385.2
2010-06-30	4346.6	4346.7	4273.2	4308.7
2010-07-01	4309.9	4310.9	4240	4278.7
2010-07-02	4273.1	4303.9	4256.2	4270.1
2010-07-05	4266	4285.6	4251	4251
2010-07-06	4244.5	4288.1	4213	4281.6
2010-07-07	4303	4312.4	4259.3	4272.7
2010-07-08	4298.2	4372.1	4298.2	4367.7
2010-07-09	4376.8	4411.8	4370.1	4411.2
2010-07-12	4415.2	4439.8	4407.8	4425.5
2010-07-13	4423.6	4446.5	4402.2	4402.89
2010-07-14	4418.1	4470.2	4417.2	4463.6
2010-07-15	4472.5	4478.5	4443.8	4454.1
2010-07-16	4457.4	4470.4	4429.8	4430.5
2010-07-19	4420.3	4420.3	4360.5	4378.3
2010-07-20	4377.5	4428.1	4376.2	4420.39
2010-07-21	4430.2	4449.8	4419.7	4425
2010-07-22	4426.3	4430.8	4398.89	4401.8
2010-07-23	4412.2	4489.2	4411.89	4488.6
2010-07-26	4482.8	4519.2	4482.7	4503
2010-07-27	4507.4	4536.8	4504.3	4510.4
2010-07-28	4514.3	4532.7	4502.8	4530.1
2010-07-29	4541.1	4541.1	4517.6	4538
2010-07-30	4531.2	4531.9	4494.89	4512.5
2010-08-02	4508.9	4552	4508.3	4548.6
2010-08-03	4568.7	4597.5	4568.39	4578.6
2010-08-04	4583.8	4583.9	4559.2	4560.2
2010-08-05	4567	4596.6	4566.7	4580.39
2010-08-06	4582.9	4583.1	4566.89	4578.8
2010-08-09	4580.7	4610.6	4561.2	4608
2010-08-10	4613.5	4617.6	4561.2	4566.2
2010-08-11	4532.3	4555.5	4485.7	4489
2010-08-12	4462.4	4462.4	4405.5	4419.8
2010-08-13	4427.3	4463.6	4416.6	4463.1
2010-08-16	4470.7	4473.9	4430.39	4470.89
2010-08-17	4465.2	4509.6	4453.8	4505.6
2010-08-18	4489.7	4523.7	4488.7	4509
2010-08-19	4497.7	4508.7	4487.5	4502.39
2010-08-20	4498.5	4499.3	4442.8	4465.7
2010-08-23	4463.9	4470.7	4449.89	4454.39
2010-08-24	4454.6	4454.6	4415.6	4423.7
2010-08-25	4407.5	4407.5	4352.6	4358.7
2010-08-26	4361	4387.7	4356.5	4379.89
2010-08-27	4382.5	4411	4366.39	4406.8
2010-08-30	4414.2	4486.1	4412.8	4473
2010-08-31	4470.8	4473.3	4446.1	4448.8
2010-09-01	4447	4531.2	4447	4531.2
2010-09-02	4542.4	4583.2	4542.39	4558.39
2010-09-03	4567.1	4589.1	4565.1	4570.2
2010-09-06	4583.4	4609	4545.6	4603.89
2010-09-07	4611.3	4629.7	4604.39	4604.39
2010-09-08	4601.8	4607.2	4579.7	4580.6
2010-09-09	4581.2	4631.2	4580.89	4612.8
2010-09-10	4622	4635.1	4600.5	4606.2
2010-09-13	4613.3	4658.6	4612.7	4655.6
2010-09-14	4661.4	4688.9	4661.1	4678.6
2010-09-15	4670.1	4710.5	4669.89	4705.6
2010-09-16	4703	4707.7	4665.7	4666.39
2010-09-17	4657.7	4687.7	4657.7	4687.7
2010-09-20	4680.1	4680.1	4653.39	4664.8
2010-09-21	4684.4	4710	4665.6	4668.5
2010-09-22	4664.6	4688.1	4664.6	4682.6
2010-09-23	4672.2	4679.9	4659.6	4679.89
2010-09-24	4669.9	4669.9	4635.3	4658.5
2010-09-27	4667.4	4722.7	4667.1	4719.7
2010-09-28	4717.9	4728.5	4705.3	4722.8
2010-09-29	4722.7	4743.3	4702.39	4703.1
2010-09-30	4694.5	4698	4637.39	4663
2010-10-01	4645.5	4667.6	4616.2	4626.39
2010-10-04	4641.7	4694.6	4641.5	4678.39
2010-10-05	4667.5	4672.3	4615	4660.6
2010-10-06	4673.5	4744.3	4673.5	4738
2010-10-07	4740.5	4750.4	4721.2	4746.2
2010-10-08	4740.3	4746.4	4724.1	4740.3
2010-10-11	4745.6	4773.5	4745.6	4762.1
2010-10-12	4756.5	4756.6	4686	4686.3
2010-10-13	4693.9	4724.4	4689.89	4691.1
2010-10-14	4705.5	4767.8	4705.5	4765.89
2010-10-15	4759.1	4763.9	4730.89	4758.2
2010-10-18	4758.3	4758.3	4711.2	4723.4
2010-10-19	4729.5	4751.9	4727.3	4727.3
2010-10-20	4714.4	4714.4	4652.7	4694.5
2010-10-21	4705.4	4730.9	4694.8	4696.39
2010-10-22	4700.4	4719.6	4695.7	4719.6
2010-10-25	4716.5	4794.5	4713.89	4780.9
2010-10-26	4780.4	4783.1	4758.3	4761.5
2010-10-27	4759.1	4770.6	4713.8	4720.5
2010-10-28	4728	4766.6	4727.39	4752.8
2010-10-29	4757.1	4761.2	4726.5	4733.5
2010-11-01	4760.3	4776.3	4736.5	4771
2010-11-02	4768.7	4777.3	4751.89	4771.5
2010-11-03	4776.7	4804.1	4774.8	4793.8
2010-11-04	4788.9	4826.5	4788.1	4817.6
2010-11-05	4884.3	4885.7	4838.8	4872.89
2010-11-08	4874.5	4885	4852	4855.3
2010-11-09	4848.7	4852	4812.39	4820.8
2010-11-10	4820	4831.4	4767.39	4779.5
2010-11-11	4784.9	4819.7	4783.6	4810.3
2010-11-12	4810.2	4815.7	4767.89	4778.8
2010-11-15	4780	4797.3	4767.2	4773.3
2010-11-16	4781.4	4792.8	4755.39	4782.8
2010-11-17	4762.3	4762.3	4703.39	4705.1
2010-11-18	4705.6	4725.7	4694.6	4722.8
2010-11-19	4732	4758.3	4704	4717.7
2010-11-22	4726.4	4758.7	4725.5	4731.8
2010-11-23	4727.5	4728.5	4675	4676.89
2010-11-24	4669.8	4673.2	4638.3	4673.2
2010-11-25	4682.8	4695.2	4673.39	4683.3
2010-11-26	4688.2	4706.6	4685.6	4690.2
2010-11-29	4686.7	4710.5	4649.3	4706.7
2010-11-30	4705	4705	4675.5	4676.39
2010-12-01	4673.7	4678.4	4649.1	4676.8
2010-12-02	4693	4770.8	4692.6	4761.8
2010-12-03	4772.6	4801.1	4769.7	4780.1
2010-12-06	4782.3	4794.2	4778.1	4779.39
2010-12-07	4782.5	4825.5	4781.6	4816
2010-12-08	4815.6	4815.6	4787.5	4791.7
2010-12-09	4794	4832.9	4793.5	4827.5
2010-12-10	4826.1	4834.7	4819	4830
2010-12-13	4833.9	4858.9	4833.39	4841.2
2010-12-14	4844.5	4857.4	4842.3	4850.89
2010-12-15	4851	4864.6	4842.89	4853.39
2010-12-16	4850.7	4869	4840.5	4868.8
2010-12-17	4868.5	4868.5	4853	4853
2010-12-20	4853.8	4868.6	4829.2	4829.2
2010-12-21	4834.3	4872.1	4833.89	4862.5
2010-12-22	4866.3	4876.8	4859.89	4869.6
2010-12-23	4870.7	4899.3	4869.5	4888.2
2010-12-24	4882.4	4886.7	4859.1	4868.3
2010-12-29	4861.1	4877.3	4850.89	4871.6
2010-12-30	4886.2	4895.1	4873.3	4886.7
2010-12-31	4884.4	4885.1	4846.89	4846.89
