# Supplementary material for: Analysis of global stock index data during crisis period via complex network approach
Source: PLoS One. 2018 Jul 18;13(7):e0200600. doi: 10.1371/journal.pone.0200600 (PMC6051609; doi:10.1371/journal.pone.0200600)
Supplement: S1 File — See the respective attached file. (ZIP) [file pone.0200600.s001.zip › Global stock index data 2005-2010/Austria ATX index.xls]

## Sheet: Sheet1
Date	Open	High	Low	Close
2005-01-03	2431.2	2455.53	2417.24	2451.76
2005-01-04	2451.86	2470.78	2449.93	2469.88
2005-01-05	2470.03	2476.36	2446.96	2446.96
2005-01-07	2447.54	2480.26	2447.49	2475.13
2005-01-10	2475.69	2476.44	2452.24	2455.04
2005-01-11	2455.48	2463.27	2428.14	2435.34
2005-01-12	2435.29	2445.32	2421.63	2421.63
2005-01-13	2421.33	2429.11	2402.93	2415.01
2005-01-14	2415.09	2424.77	2399.25	2424.34
2005-01-17	2424.26	2453.37	2412.07	2443.14
2005-01-18	2443.05	2453.14	2433.14	2452.95
2005-01-19	2454.79	2461.66	2433.75	2437.76
2005-01-20	2437.76	2438.49	2423.39	2429.17
2005-01-21	2429	2442.9	2422.75	2438.95
2005-01-24	2439.54	2450.79	2430.22	2444.73
2005-01-25	2444.66	2476.3	2438.26	2475.38
2005-01-26	2473.79	2496.42	2473.79	2486.49
2005-01-27	2486.48	2516.03	2485.2	2506.92
2005-01-28	2509.25	2510.81	2492.74	2492.74
2005-01-31	2492.72	2502.76	2480.93	2494.21
2005-02-01	2494.12	2526.86	2494.12	2518.97
2005-02-02	2519	2543.49	2517.55	2522.37
2005-02-03	2522.46	2537.97	2522.41	2527.5
2005-02-04	2527.64	2566.12	2526.46	2566.12
2005-02-07	2567.71	2576.2	2557.83	2576.2
2005-02-08	2576.17	2586.03	2573.33	2578.65
2005-02-09	2578.61	2581.64	2567.68	2580.26
2005-02-10	2580.26	2581.46	2558.36	2569.83
2005-02-11	2569.83	2592.27	2567.52	2587.39
2005-02-14	2589.72	2609.85	2589.53	2603.54
2005-02-15	2603.41	2625.3	2595.96	2624.78
2005-02-16	2626.09	2636.88	2614.42	2636.88
2005-02-17	2636.88	2642.9	2629.8	2638.69
2005-02-18	2638.86	2661.27	2638.21	2661.04
2005-02-21	2661.43	2670.12	2641.41	2643.83
2005-02-22	2644.11	2647.78	2612.47	2616.08
2005-02-23	2615.84	2616.15	2576.96	2579.98
2005-02-24	2582.78	2623.14	2582.78	2619.54
2005-02-25	2619.54	2682.29	2619.54	2677.63
2005-02-28	2677.76	2713.64	2675.26	2703.97
2005-03-01	2703.97	2743.3	2698.79	2702.39
2005-03-02	2705.51	2721.87	2680.62	2691.1
2005-03-03	2691.45	2724.34	2691.45	2723.98
2005-03-04	2723.88	2755.83	2720.52	2755.33
2005-03-07	2755.77	2803.99	2755.77	2781.55
2005-03-08	2781.62	2793.15	2745.97	2756.71
2005-03-09	2756.71	2768.04	2720.66	2734.42
2005-03-10	2734.42	2734.88	2694.9	2714.01
2005-03-11	2715.48	2724.29	2701.22	2714.02
2005-03-14	2714.18	2738.21	2697.2	2718.46
2005-03-15	2718.46	2731.76	2704.19	2723.7
2005-03-16	2723.68	2729.07	2679.56	2681.87
2005-03-17	2683.66	2687.25	2650.09	2655.57
2005-03-18	2655.38	2673.42	2640.65	2640.65
2005-03-21	2640.97	2663.27	2598.35	2610.52
2005-03-22	2610.52	2638.96	2581.82	2637.8
2005-03-23	2637.65	2637.65	2583.59	2605.48
2005-03-24	2605.1	2624.89	2594.01	2615.44
2005-03-29	2615.45	2637.01	2605.47	2635.98
2005-03-30	2636.74	2640.05	2627.46	2635.57
2005-03-31	2635.61	2649.27	2626.67	2632.9
2005-04-01	2633.4	2671.04	2631.01	2671.04
2005-04-04	2670.87	2677.68	2661.47	2677.68
2005-04-05	2676.92	2702.56	2671.27	2700.17
2005-04-06	2700.41	2714.23	2700.41	2705.5
2005-04-07	2705.5	2713.21	2691.98	2700.8
2005-04-08	2700.76	2717.52	2696.84	2711.11
2005-04-11	2711.1	2717.58	2694.15	2706.7
2005-04-12	2706.56	2713.99	2693.6	2711.45
2005-04-13	2713.12	2730.42	2704.04	2730.33
2005-04-14	2730.42	2730.42	2705.33	2705.33
2005-04-15	2704.88	2704.88	2655.96	2659.39
2005-04-18	2657.05	2657.05	2562.69	2576.97
2005-04-19	2580.78	2603.59	2580.48	2586.65
2005-04-20	2587.5	2631.69	2587.5	2612.49
2005-04-21	2608.98	2644.24	2603.87	2614.16
2005-04-22	2614.35	2648.21	2614.35	2633.89
2005-04-25	2633.38	2649.7	2629.83	2644.46
2005-04-26	2644.27	2660.5	2644.09	2651.83
2005-04-27	2651.85	2654.58	2591.18	2591.36
2005-04-28	2591.35	2609.78	2569.28	2577.08
2005-04-29	2576.95	2577.16	2548.81	2566
2005-05-02	2566.05	2590.18	2566.05	2578.26
2005-05-03	2578.39	2585.52	2545.14	2559.16
2005-05-04	2559.4	2566.4	2539.8	2550.83
2005-05-06	2550.83	2556.5	2515.72	2538.15
2005-05-09	2538.05	2582.8	2536.07	2582.38
2005-05-10	2582.81	2602.84	2578.58	2588.52
2005-05-11	2586.67	2603.99	2583.77	2594.39
2005-05-12	2594.39	2607.14	2591.28	2603.75
2005-05-13	2603.76	2603.78	2584.38	2594.58
2005-05-17	2595.05	2596.41	2571.36	2575.42
2005-05-18	2575.5	2613.74	2572.13	2609.42
2005-05-19	2614.41	2634.88	2606.99	2632.33
2005-05-20	2632	2679.69	2630.38	2678.27
2005-05-23	2678.2	2684.9	2668.75	2680.14
2005-05-24	2680.98	2690.6	2674.73	2676.59
2005-05-25	2676.51	2697.97	2675.6	2692.54
2005-05-27	2692.12	2761.94	2690.15	2760.77
2005-05-30	2762.84	2786.05	2754.95	2785.1
2005-05-31	2784.69	2810.13	2784.59	2791.39
2005-06-01	2791.54	2834.57	2791.44	2830.89
2005-06-02	2832.18	2856.23	2830.88	2832.26
2005-06-03	2832.31	2840.73	2818.36	2822.69
2005-06-06	2822.72	2836.03	2821.24	2834.25
2005-06-07	2834.25	2839.25	2820.25	2829.92
2005-06-08	2829.76	2854.52	2809.97	2847.78
2005-06-09	2850.22	2873.67	2841.89	2870.84
2005-06-10	2871.51	2919.44	2871.51	2910.96
2005-06-13	2907.97	2919.12	2900.14	2914.72
2005-06-14	2914.98	2932.69	2899.46	2930.77
2005-06-15	2930.84	2959.43	2930.44	2947.98
2005-06-16	2947.58	3001.23	2947.53	2985.85
2005-06-17	2986.46	3021.45	2986.46	3020.66
2005-06-20	3017.78	3033.66	2997.87	3030.23
2005-06-21	3030.22	3050.1	3024.62	3029.89
2005-06-22	3029.9	3042.29	3001.59	3006.68
2005-06-23	3006.94	3020.63	2986.52	2993.66
2005-06-24	2991.17	2996.52	2948.52	2965.48
2005-06-27	2965.87	2978.81	2959.36	2972.84
2005-06-28	2972.97	3019.04	2972.97	3017.48
2005-06-29	3022.09	3032.16	3017.94	3028.04
2005-06-30	3027.62	3050.19	3021.67	3049.91
2005-07-01	3049.93	3090.36	3044.81	3089.39
2005-07-04	3089.05	3114.18	3067.22	3071.59
2005-07-05	3076.3	3099.53	3072.6	3099.53
2005-07-06	3099.61	3106.28	3072.42	3084.21
2005-07-07	3084.19	3087.17	2967.58	3065.25
2005-07-08	3066.3	3096.66	3066.3	3095.55
2005-07-11	3095.37	3119.52	3068.92	3071.65
2005-07-12	3071.75	3081.51	3051.22	3055.41
2005-07-13	3056.18	3075.67	3056.14	3069.8
2005-07-14	3070.06	3098.17	3069.29	3092.43
2005-07-15	3092.43	3092.43	3066.72	3068.14
2005-07-18	3068.66	3088.09	3068.66	3073.76
2005-07-19	3072.98	3089.91	3054.23	3089.91
2005-07-20	3090.38	3090.5	3060.54	3071.84
2005-07-21	3071.77	3071.77	3054.5	3056.37
2005-07-22	3056.58	3060.33	3037.58	3048.5
2005-07-25	3053.84	3071.63	3048.4	3071.63
2005-07-26	3070.4	3071.24	3052.27	3062.89
2005-07-27	3063.07	3085.34	3063.07	3080.37
2005-07-28	3080.37	3106.39	3078.91	3106.15
2005-07-29	3107.69	3142.24	3104.24	3126.21
2005-08-01	3126.21	3166.2	3124.36	3166.2
2005-08-02	3165.83	3180.6	3165.83	3166.87
2005-08-03	3167.17	3205	3166.57	3204.16
2005-08-04	3204.69	3212.61	3184.76	3203.68
2005-08-05	3203.73	3207.15	3181.62	3183.76
2005-08-08	3183.76	3190.94	3176.94	3185.94
2005-08-09	3186.47	3223.39	3177.66	3220.28
2005-08-10	3220.17	3265.21	3219.48	3260.66
2005-08-11	3260.56	3271.39	3230.96	3238.77
2005-08-12	3237.53	3255.45	3234.26	3235.23
2005-08-16	3235.25	3240.12	3220.41	3227.15
2005-08-17	3227.41	3227.5	3165.29	3191.29
2005-08-18	3191.08	3191.78	3147.07	3154.65
2005-08-19	3155.8	3180.24	3141.99	3179.61
2005-08-22	3179.78	3211.09	3177.28	3210.98
2005-08-23	3210.47	3222.59	3204.86	3214.48
2005-08-24	3214.97	3214.97	3172.72	3195.94
2005-08-25	3195.95	3237.98	3176.53	3236.56
2005-08-26	3231.69	3257.82	3219.56	3226.2
2005-08-29	3225.88	3248.38	3214.15	3248.38
2005-08-30	3249.95	3262.06	3232.98	3261.31
2005-08-31	3261.33	3292.98	3261.33	3285.23
2005-09-01	3285.31	3316.32	3285.05	3311.13
2005-09-02	3315.84	3340.07	3299.83	3333.95
2005-09-05	3333.95	3343.23	3308.4	3314.7
2005-09-06	3314.52	3319.09	3294.4	3307.15
2005-09-07	3306.93	3329.51	3275.03	3329.51
2005-09-08	3330	3346.32	3319.68	3335.21
2005-09-09	3333.62	3368.44	3327.9	3364.54
2005-09-12	3366.12	3415.91	3366	3401.54
2005-09-13	3401.22	3407.38	3383.54	3389.23
2005-09-14	3389.33	3421.29	3377.01	3405.57
2005-09-15	3405.77	3434.71	3391.4	3398.41
2005-09-16	3398.89	3430.29	3397.3	3430.29
2005-09-19	3430.29	3431.8	3405.73	3420.88
2005-09-20	3421.29	3430.24	3414.83	3426.9
2005-09-21	3427.13	3428.76	3394.09	3399.54
2005-09-22	3398.92	3429.91	3383.22	3387.88
2005-09-23	3387.76	3409.91	3358	3379.79
2005-09-26	3379.97	3383.24	3359.56	3377.3
2005-09-27	3377.6	3397.02	3374	3387.1
2005-09-28	3387.23	3431.1	3380.81	3423.08
2005-09-29	3423.23	3426.18	3404.68	3423.85
2005-09-30	3423.82	3457.45	3420.27	3457.45
2005-10-03	3457.45	3504.84	3457.09	3503.85
2005-10-04	3504.34	3510.5	3484.54	3494.26
2005-10-05	3494.26	3494.26	3438.43	3439.2
2005-10-06	3438.72	3438.72	3316.28	3353.11
2005-10-07	3353.88	3353.88	3333.81	3336.7
2005-10-10	3337.53	3386.97	3336.06	3349.71
2005-10-11	3350.48	3368.32	3342.41	3351.5
2005-10-12	3351.6	3362.4	3347.16	3349.97
2005-10-13	3349.96	3349.96	3237.57	3242.16
2005-10-14	3242.05	3242.17	3162.76	3201.62
2005-10-17	3201.62	3260.44	3201.62	3226.72
2005-10-18	3226.6	3257.53	3211.96	3220.21
2005-10-19	3220.08	3220.08	3099.56	3155
2005-10-20	3155.09	3198.41	3145.28	3153.98
2005-10-21	3152.74	3152.74	3120.91	3138.35
2005-10-24	3134.27	3170.95	3124.2	3166.27
2005-10-25	3166.62	3209.04	3166.62	3195.2
2005-10-27	3196.75	3231.42	3181.47	3190.78
2005-10-28	3190.94	3202.4	3162.01	3202.4
2005-10-31	3200.3	3298.74	3200.3	3298.74
2005-11-02	3299.19	3359.04	3297.88	3315.04
2005-11-03	3315.64	3334.84	3294.27	3333.92
2005-11-04	3329.98	3357.38	3329.98	3354.73
2005-11-07	3354.62	3362.05	3335.03	3362.05
2005-11-08	3361.52	3361.94	3345.1	3346.38
2005-11-09	3346.38	3349.4	3324.69	3326.41
2005-11-10	3321.63	3333.35	3311.07	3331.97
2005-11-11	3332.14	3342.8	3327.56	3341.74
2005-11-14	3340.16	3362.62	3326.71	3352.39
2005-11-15	3351.71	3361.74	3334.48	3350.05
2005-11-16	3351.1	3360.73	3339.11	3349.31
2005-11-17	3349.91	3393.9	3349.91	3392.85
2005-11-18	3392.85	3418.96	3392.85	3401.63
2005-11-21	3400.98	3417.38	3389.47	3391.4
2005-11-22	3391.4	3428.66	3390.85	3418.77
2005-11-23	3419.84	3476.31	3419.58	3463.02
2005-11-24	3463.84	3489.78	3462.9	3474.45
2005-11-25	3474.58	3500.78	3468.06	3493.34
2005-11-28	3493.34	3521.97	3491.95	3494.16
2005-11-29	3494.24	3507.07	3475.14	3496.47
2005-11-30	3496.34	3500.12	3479.76	3493.37
2005-12-01	3493.48	3547.13	3489.33	3547.11
2005-12-02	3547.09	3574.42	3547.09	3569.99
2005-12-05	3569.8	3574.37	3558.82	3564.68
2005-12-06	3564.76	3577.82	3563.42	3576.16
2005-12-07	3582.24	3617.44	3548.22	3617.44
2005-12-09	3617.44	3617.44	3579.77	3591.04
2005-12-12	3591.04	3605.38	3549.68	3557.94
2005-12-13	3558.29	3595.07	3554.66	3581.28
2005-12-14	3581.28	3593.34	3570.29	3582
2005-12-15	3580.95	3595.36	3572.3	3577.87
2005-12-16	3576.79	3593.89	3567.04	3586.62
2005-12-19	3585.49	3586.26	3562.06	3571.39
2005-12-20	3572.94	3588.15	3561.46	3586.83
2005-12-21	3586.76	3609.18	3566.26	3586.48
2005-12-22	3587.53	3627.63	3587.4	3625.15
2005-12-23	3625.1	3637.43	3621.15	3621.37
2005-12-27	3621.59	3643.95	3613.12	3640.61
2005-12-28	3639.56	3652.66	3627.23	3652.66
2005-12-29	3656.1	3675.14	3651.37	3667.03
2006-01-02	3667.47	3695.36	3653.56	3682.35
2006-01-03	3681.79	3717.42	3680.51	3717.42
2006-01-04	3720.64	3770.01	3720.64	3763.89
2006-01-05	3758.92	3773.43	3749.19	3772.48
2006-01-09	3772.61	3831.01	3772.61	3815.48
2006-01-10	3815.3	3831.72	3785.49	3788.87
2006-01-11	3788.81	3808.23	3774	3800.02
2006-01-12	3800.12	3836.4	3781.9	3830.25
2006-01-13	3824.72	3826.82	3784.85	3791.8
2006-01-16	3791.62	3825.52	3777.95	3822.22
2006-01-17	3821.64	3827.15	3778.01	3799.76
2006-01-18	3798.6	3804.54	3716.82	3770.29
2006-01-19	3770.39	3847.25	3770.39	3832.03
2006-01-20	3835.39	3873.24	3835.39	3846.97
2006-01-23	3846.97	3872.43	3804.52	3872.43
2006-01-24	3875.2	3890.2	3873.14	3881.43
2006-01-25	3882.48	3902.01	3874.25	3881.57
2006-01-26	3881.89	3898.11	3868.89	3896.13
2006-01-27	3897.07	3970.38	3890.23	3956.26
2006-01-30	3955.84	4002.64	3953.74	4002.64
2006-01-31	4002.64	4019.85	3966.62	3969.36
2006-02-01	3969.35	4035.93	3946.39	4035.53
2006-02-02	4035.36	4042.31	3982.26	3982.26
2006-02-03	3982.26	3998	3931.24	3953.47
2006-02-06	3953.08	4018.9	3945.35	4017.36
2006-02-07	4016.61	4025.4	3998.93	4010.73
2006-02-08	4008.93	4009.92	3946.7	3982.31
2006-02-09	3982.22	4032.57	3979	4032.57
2006-02-10	4032.48	4032.95	4009.94	4022.48
2006-02-13	4022.61	4023.56	3974.99	3991.17
2006-02-14	3989.59	4013.84	3945.32	3959.03
2006-02-15	3958.95	4003.97	3956.61	3979.15
2006-02-16	3982.38	4064.14	3982.27	4064.14
2006-02-17	4064.14	4091.96	4049.96	4079.47
2006-02-20	4082.11	4143.33	4077.1	4133.2
2006-02-21	4134.5	4170.8	4129.87	4158.59
2006-02-22	4158.63	4167.18	4120.12	4134.55
2006-02-23	4134.77	4147.46	4119.53	4146.62
2006-02-24	4146.11	4171.37	4125.38	4135.59
2006-02-27	4135.8	4153.29	4128.12	4153.29
2006-02-28	4153.35	4162.09	4058.95	4068.47
2006-03-01	4068.62	4081.69	4049.97	4049.97
2006-03-02	4048.92	4072.44	3977.94	4009.72
2006-03-03	4009.72	4054.78	4005.15	4032.93
2006-03-06	4033.14	4086.47	4031.86	4064.17
2006-03-07	4065.98	4066.33	3969.58	3987.06
2006-03-08	3981.8	4002.1	3878.43	3906.58
2006-03-09	3906.76	3935.67	3902.56	3935.44
2006-03-10	3934.56	3954.46	3921.41	3946.05
2006-03-13	3945.84	3990.64	3936.22	3990.44
2006-03-14	3990.44	3996.19	3957.79	3965.55
2006-03-15	3966.07	4031.79	3966.07	4031.79
2006-03-16	4031.79	4054.5	4027.73	4046.67
2006-03-17	4046.67	4105.68	4046.01	4082.87
2006-03-20	4083.41	4106.73	4054.33	4059.06
2006-03-21	4059.06	4068.44	4039.49	4054.78
2006-03-22	4055.66	4075.9	4045.65	4075.9
2006-03-23	4075.32	4099.57	4070.4	4093.33
2006-03-24	4093.35	4098.35	4068.9	4070.49
2006-03-27	4070.3	4079.69	4036.47	4050.8
2006-03-28	4050.59	4068.27	4037.76	4041.26
2006-03-29	4041.57	4067.76	4029.23	4053.11
2006-03-30	4053.14	4106.09	4053.14	4105.5
2006-03-31	4106.5	4139.83	4105.01	4139.83
2006-04-03	4140.19	4145.18	4118.49	4127.56
2006-04-04	4128.03	4132.21	4103.72	4128.53
2006-04-05	4127.18	4143.29	4118.13	4119.31
2006-04-06	4120.2	4153.78	4116.8	4153.78
2006-04-07	4154.14	4160.55	4128.48	4129.94
2006-04-10	4129.87	4145.47	4097.91	4144.39
2006-04-11	4148.18	4180.5	4135.13	4138.74
2006-04-12	4135.7	4139.57	4083.09	4110.15
2006-04-13	4112.51	4140.92	4105.77	4129.96
2006-04-18	4130.45	4167.52	4126.77	4150.69
2006-04-19	4150.9	4238.07	4150.9	4226.86
2006-04-20	4226.86	4249.48	4219.24	4249.12
2006-04-21	4249.12	4265.07	4226.56	4258.5
2006-04-24	4258.5	4300.89	4246.16	4246.16
2006-04-25	4248.2	4292.7	4238.44	4291.32
2006-04-26	4291.21	4302.71	4275.12	4302.41
2006-04-27	4302.32	4302.33	4195.59	4226.78
2006-04-28	4227.05	4239.35	4174.01	4174.12
2006-05-02	4182.31	4233.45	4180.67	4220.5
2006-05-03	4222.04	4257.79	4219.82	4257.79
2006-05-04	4257.53	4267.38	4229.11	4264.68
2006-05-05	4264.69	4326.35	4257.42	4325.59
2006-05-08	4325.76	4353.13	4315.2	4344.35
2006-05-09	4343.34	4343.34	4220.03	4256.43
2006-05-10	4256.11	4339.2	4244.85	4295.71
2006-05-11	4295.7	4332.49	4295.7	4319.11
2006-05-12	4319.12	4319.9	4231.51	4232.65
2006-05-15	4231.99	4237.7	4088.48	4090.07
2006-05-16	4089.82	4091.86	3985.37	4026.61
2006-05-17	4025.93	4046.55	3907.47	3907.47
2006-05-18	3907.47	3907.47	3800.32	3830.19
2006-05-19	3829.94	3892.16	3819	3846.48
2006-05-22	3847.02	3887.97	3528.82	3559.01
2006-05-23	3559.01	3733.9	3548.32	3729.23
2006-05-24	3729.4	3809.14	3649.1	3655.13
2006-05-26	3655.13	3803.19	3655.01	3802.68
2006-05-29	3805.59	3857.49	3805.29	3823.51
2006-05-30	3827.07	3834.27	3716.56	3742.34
2006-05-31	3742.06	3779.83	3669.45	3743.23
2006-06-01	3737.33	3794.27	3723.61	3794.27
2006-06-02	3791.24	3877.04	3791.24	3868.16
2006-06-06	3868.02	3868.02	3683.71	3684.27
2006-06-07	3684.84	3707.2	3628.89	3668.95
2006-06-08	3668.86	3668.86	3509.06	3520.25
2006-06-09	3520.74	3614.21	3495.91	3495.91
2006-06-12	3496.53	3523.58	3448.67	3487.03
2006-06-13	3487.01	3487.01	3289.02	3324.05
2006-06-14	3317.78	3365.29	3238.69	3365.29
2006-06-16	3366.36	3565.97	3365.9	3431.56
2006-06-19	3431.66	3506.95	3431.66	3502.42
2006-06-20	3502.65	3512.44	3452.22	3500.22
2006-06-21	3500.22	3525.87	3485.96	3512.1
2006-06-22	3512.99	3582.63	3512.88	3532.98
2006-06-23	3533.11	3580.43	3533.11	3575.29
2006-06-26	3575.53	3605.99	3575.53	3594.1
2006-06-27	3594.85	3633.94	3594.22	3605.13
2006-06-28	3605.13	3605.13	3569.91	3574.97
2006-06-29	3575.19	3625.61	3575.19	3619.63
2006-06-30	3619.67	3760.84	3619.67	3745.72
2006-07-03	3745.95	3808	3741.88	3807.8
2006-07-04	3808.27	3835.45	3775	3799.53
2006-07-05	3795.11	3795.11	3749.79	3773.52
2006-07-06	3773.54	3845.5	3768.93	3845.5
2006-07-07	3845.76	3863.05	3789.17	3811.44
2006-07-10	3811.31	3825.67	3781.92	3791.46
2006-07-11	3791.51	3793.74	3738.01	3738.01
2006-07-12	3737.63	3796.02	3737.62	3783.49
2006-07-13	3783.69	3783.69	3697.77	3711.3
2006-07-14	3709.81	3709.81	3639.85	3641.03
2006-07-17	3640.93	3644.85	3547.91	3605
2006-07-18	3603.84	3604.9	3562.62	3562.94
2006-07-19	3563.96	3622.87	3563.36	3621.4
2006-07-20	3622.47	3713.16	3622.47	3639.95
2006-07-21	3639.93	3649.23	3556.59	3570.21
2006-07-24	3568.67	3618.07	3566.11	3613.61
2006-07-25	3613.61	3668.17	3613.61	3646.41
2006-07-26	3646.63	3712.79	3646.63	3697.98
2006-07-27	3698.35	3734.61	3698.35	3700.48
2006-07-28	3700.27	3716.03	3684.58	3711.49
2006-07-31	3713.02	3738.25	3695.4	3716
2006-08-01	3715.56	3738.06	3694.23	3714.5
2006-08-02	3714.45	3739.51	3705.9	3739.51
2006-08-03	3739.61	3742.88	3674.99	3710.56
2006-08-04	3710.61	3753.73	3707.94	3753.73
2006-08-07	3753.14	3753.21	3718.69	3728.7
2006-08-08	3728.66	3753.5	3712.48	3714.35
2006-08-09	3714.3	3728.65	3678.13	3704.78
2006-08-10	3700.2	3708.88	3662.67	3706.47
2006-08-11	3707.05	3727.12	3677.08	3679.77
2006-08-14	3678.83	3726.66	3678.36	3722.63
2006-08-16	3722.82	3778.34	3722.57	3778.34
2006-08-17	3778.41	3784.3	3750.86	3760.93
2006-08-18	3759.7	3765.92	3735.83	3759.73
2006-08-21	3759.77	3770.11	3729.01	3730.34
2006-08-22	3731.31	3740.53	3688.3	3710.43
2006-08-23	3710.48	3727.32	3693.61	3710.41
2006-08-24	3712.29	3717.67	3685.83	3694.96
2006-08-25	3695.22	3740.91	3694.46	3732.21
2006-08-28	3732.36	3754.18	3730.8	3746.58
2006-08-29	3747.93	3768.8	3727.88	3728.25
2006-08-30	3727.24	3767.37	3726.55	3743.06
2006-08-31	3743.16	3764.03	3734.88	3735.64
2006-09-01	3736.84	3796.75	3736.74	3788.14
2006-09-04	3789.45	3805.12	3784.21	3789.58
2006-09-05	3789.88	3789.88	3757	3774.61
2006-09-06	3774.61	3776.8	3719.89	3727.1
2006-09-07	3726.31	3727.01	3670.89	3684.76
2006-09-08	3684.76	3723.17	3684.76	3716.15
2006-09-11	3716.08	3718.11	3670.81	3677.2
2006-09-12	3676.83	3690.61	3662.41	3682.55
2006-09-13	3682.12	3707.43	3679.03	3697.01
2006-09-14	3694.73	3731.1	3689.79	3729.29
2006-09-15	3729.95	3735.29	3703.1	3723.7
2006-09-18	3724.94	3752.42	3720.34	3751.45
2006-09-19	3752.1	3757.27	3716.86	3721.62
2006-09-20	3721.33	3728.15	3707.26	3725.19
2006-09-21	3725.14	3734.55	3704.64	3717.31
2006-09-22	3717.42	3722.45	3679.29	3679.59
2006-09-25	3679.33	3706.13	3649.33	3660.47
2006-09-26	3662.17	3726.38	3662.16	3722.95
2006-09-27	3724.2	3815.82	3724.2	3812.98
2006-09-28	3813.4	3870.2	3806.75	3859.14
2006-09-29	3858.06	3896.81	3854.82	3868.27
2006-10-02	3868.41	3870.72	3768.68	3777.95
2006-10-03	3774.1	3777.68	3739.96	3759.81
2006-10-04	3760.07	3779.29	3743.36	3774.51
2006-10-05	3774.86	3841.7	3774.86	3836.71
2006-10-06	3836.71	3846.62	3807.08	3814.77
2006-10-09	3815.22	3840.87	3793.46	3835.35
2006-10-10	3835.71	3898.16	3835.71	3895.19
2006-10-11	3893.73	3915.08	3876.54	3914.08
2006-10-12	3914.15	3953.83	3890.42	3951.89
2006-10-13	3952.37	4020.39	3952.37	4010.44
2006-10-16	4011.7	4085.67	4008.75	4048.31
2006-10-17	4047.56	4051.43	4019.66	4019.8
2006-10-18	4019.8	4048.96	4011.87	4044.92
2006-10-19	4045.67	4045.96	4009.89	4029.89
2006-10-20	4029.59	4054.36	4029.55	4054.21
2006-10-23	4052.58	4062.79	4031.22	4051.24
2006-10-24	4051.24	4088.29	4046.56	4082.55
2006-10-25	4082.59	4121.81	4082.27	4116.96
2006-10-27	4116.96	4162.34	4107.8	4107.8
2006-10-30	4108.13	4112.37	4032.35	4082.7
2006-10-31	4082.72	4105.5	4062.57	4098.28
2006-11-02	4097.87	4108.68	4064.05	4090.17
2006-11-03	4086.78	4116.09	4084.08	4093.19
2006-11-06	4092.85	4150.14	4088.28	4144.44
2006-11-07	4145.04	4158.24	4094.43	4097.4
2006-11-08	4097.19	4127.59	4097.19	4126.35
2006-11-09	4125.65	4150.1	4122.48	4127.39
2006-11-10	4127.48	4128.38	4079.65	4113.69
2006-11-13	4113.52	4137.79	4107.66	4120.51
2006-11-14	4119.81	4134.89	4101.58	4111.28
2006-11-15	4111.26	4124.51	4091.3	4109
2006-11-16	4109.02	4164.23	4104.12	4150.96
2006-11-17	4151.31	4151.31	4102.25	4128.25
2006-11-20	4127.98	4129.53	4071.04	4101.19
2006-11-21	4100.95	4134.72	4095.31	4134.72
2006-11-22	4134.5	4170.51	4133.11	4142.46
2006-11-23	4142.52	4147.29	4111.87	4116.22
2006-11-24	4115.32	4117.07	4071.97	4094.33
2006-11-27	4094.01	4104.29	4051.6	4051.6
2006-11-28	4051.5	4051.5	3999.36	4005.45
2006-11-29	4005.36	4102.48	4005.36	4098.49
2006-11-30	4098.97	4152.9	4090.92	4093.26
2006-12-01	4092.08	4164.95	4092.08	4145.89
2006-12-04	4145.89	4206.95	4138.39	4204
2006-12-05	4203.87	4243.86	4182.01	4217.83
2006-12-06	4217.93	4257.28	4217.93	4256.49
2006-12-07	4256.27	4308.5	4247.43	4308.5
2006-12-11	4308.88	4310.08	4275.35	4296.33
2006-12-12	4296.29	4310.39	4288.73	4297.53
2006-12-13	4297.13	4358.32	4296.31	4358.32
2006-12-14	4358.32	4388.56	4358.32	4375.52
2006-12-15	4375.74	4437.02	4375.74	4437.02
2006-12-18	4437.02	4455.32	4411.78	4454.86
2006-12-19	4454.98	4465.02	4398.74	4399.75
2006-12-20	4399.77	4453.63	4396.96	4449.5
2006-12-21	4450.15	4455.51	4403.74	4426.12
2006-12-22	4427.38	4427.38	4404.46	4414.9
2006-12-27	4414.76	4455.6	4402.34	4455.6
2006-12-28	4455.92	4474.8	4445.25	4463.47
2007-01-02	4463.29	4559.53	4460.84	4558.96
2007-01-03	4561.08	4577.52	4539.07	4565.91
2007-01-04	4562.43	4562.94	4466.23	4515.17
2007-01-05	4514.65	4514.65	4417.28	4421.55
2007-01-08	4419.44	4422.97	4348.26	4381.5
2007-01-09	4382	4421.79	4382	4405.16
2007-01-10	4404.05	4404.38	4285.34	4307.07
2007-01-11	4306.83	4381.42	4302.73	4372.34
2007-01-12	4370.85	4400.36	4363.66	4397.04
2007-01-15	4397.34	4433.49	4397.26	4421.76
2007-01-16	4422.14	4427.2	4377.73	4381.75
2007-01-17	4381.57	4402.95	4340.59	4365.61
2007-01-18	4366.03	4397.62	4350.44	4356.79
2007-01-19	4357.24	4399.28	4343.32	4394.19
2007-01-22	4393.97	4439.92	4392.73	4417.28
2007-01-23	4418.13	4449.39	4407.5	4434.58
2007-01-24	4434.98	4465.03	4432.77	4462.48
2007-01-25	4462.48	4511.79	4460.6	4492.62
2007-01-26	4492.91	4492.99	4431.3	4448.96
2007-01-29	4449.72	4462.29	4430.59	4462.29
2007-01-30	4462.46	4491.61	4452.6	4480.37
2007-01-31	4480.13	4522.01	4469.37	4522.01
2007-02-01	4522.34	4575.81	4519.34	4566.1
2007-02-02	4566.1	4587.98	4558.55	4560.19
2007-02-05	4560.12	4563.98	4527.54	4563.98
2007-02-06	4563.97	4571.64	4547.91	4556.19
2007-02-07	4555.88	4574.19	4526.71	4571.81
2007-02-08	4570.84	4580.66	4537.51	4547.44
2007-02-09	4547.44	4560.97	4540.44	4554.44
2007-02-12	4553.88	4553.88	4528.96	4534.6
2007-02-13	4535.16	4545.28	4512.66	4535.69
2007-02-14	4535.05	4578.49	4535.05	4578.49
2007-02-15	4577.29	4606.12	4570.84	4596.71
2007-02-16	4596.6	4597.19	4530.45	4533.01
2007-02-19	4531.66	4617.79	4525.43	4611.78
2007-02-20	4610.29	4610.3	4567.87	4573.75
2007-02-21	4573.04	4578	4517.55	4533.93
2007-02-22	4533.4	4572.23	4531.84	4569.49
2007-02-23	4569.89	4587.58	4555.35	4582.63
2007-02-26	4582.47	4605.08	4568.63	4598.56
2007-02-27	4596.57	4596.57	4359	4372.45
2007-02-28	4371.63	4371.63	4172.84	4335.48
2007-03-01	4336.71	4432.81	4292.77	4303.36
2007-03-02	4303.76	4365.45	4303.76	4346.46
2007-03-05	4345.12	4345.12	4247.65	4302.25
2007-03-06	4303.54	4355.13	4303.46	4312.51
2007-03-07	4312.92	4377	4312.92	4368.05
2007-03-08	4367.85	4503.58	4367.85	4498.95
2007-03-09	4499.56	4538.51	4468.14	4538.51
2007-03-12	4539.04	4557.27	4481.51	4483.16
2007-03-13	4482.44	4492.93	4442.86	4444.53
2007-03-14	4444.17	4444.17	4304.65	4325.39
2007-03-15	4325.63	4429.46	4325.63	4429.46
2007-03-16	4431.7	4436.4	4389.29	4436.4
2007-03-19	4437.01	4506.9	4436.95	4506.9
2007-03-20	4506.59	4526.92	4483.81	4506.61
2007-03-21	4507.08	4546.46	4507.08	4540.92
2007-03-22	4542.15	4645.82	4542.15	4633.75
2007-03-23	4633.93	4655.74	4595.78	4654.82
2007-03-26	4654.75	4711.47	4654.75	4701.02
2007-03-27	4699.8	4725.93	4642.97	4642.97
2007-03-28	4643.42	4643.42	4600.53	4609.69
2007-03-29	4610.15	4640.59	4597.57	4640.31
2007-03-30	4639.41	4659.08	4629.18	4645.5
2007-04-02	4648.41	4674.16	4639.79	4674.16
2007-04-03	4673.51	4704.74	4668.77	4689.93
2007-04-04	4697	4723.7	4689.25	4695.5
2007-04-05	4695.91	4729.59	4677.79	4683.87
2007-04-10	4685.55	4749.9	4685.55	4733.44
2007-04-11	4733.22	4769.47	4727.77	4733.07
2007-04-12	4733.11	4733.11	4649.03	4672.63
2007-04-13	4672.65	4723.83	4672.65	4720.03
2007-04-16	4720.63	4749.35	4720.63	4742.04
2007-04-17	4742.51	4747.07	4695.25	4707.44
2007-04-18	4707.75	4711.25	4655.32	4662.93
2007-04-19	4662.47	4682.81	4619.22	4669.31
2007-04-20	4666.23	4733.22	4666.23	4717.36
2007-04-23	4715.61	4740.52	4711.69	4740.52
2007-04-24	4740.65	4752.53	4698.08	4720.46
2007-04-25	4717.7	4761.15	4717.68	4750.61
2007-04-26	4750.92	4823.74	4750.92	4823.74
2007-04-27	4824.53	4824.53	4782.03	4809.5
2007-04-30	4800.34	4800.59	4738.51	4738.51
2007-05-02	4737.91	4745.86	4696.82	4719.97
2007-05-03	4715.67	4750.7	4707.89	4732.26
2007-05-04	4732.07	4753.52	4721.14	4726.88
2007-05-07	4726.56	4746.34	4713.44	4723.69
2007-05-08	4723.76	4746.15	4662.73	4684.22
2007-05-09	4683.66	4724.29	4683.42	4724.22
2007-05-10	4723.94	4740.74	4672.11	4679.09
2007-05-11	4677.56	4677.56	4593.95	4667.71
2007-05-14	4670.92	4682.57	4644.07	4681.81
2007-05-15	4682.93	4717.51	4664.79	4717.51
2007-05-16	4717.08	4782.73	4689.25	4767.25
2007-05-18	4767.79	4826.56	4765.96	4818.82
2007-05-21	4816.27	4829.09	4786.9	4817.47
2007-05-22	4817.05	4843.34	4796.07	4825.25
2007-05-23	4824.96	4884.18	4824.96	4883.43
2007-05-24	4883.83	4885.74	4834.33	4867.77
2007-05-25	4867.15	4867.15	4827.98	4857.3
2007-05-29	4860.36	4884.6	4841.25	4884.6
2007-05-30	4866.06	4866.06	4784.68	4823.8
2007-05-31	4824.32	4897.18	4824.32	4885.38
2007-06-01	4885.14	4933.3	4884.26	4916.94
2007-06-04	4915.93	4932.8	4886.61	4914.93
2007-06-05	4914.91	4918.13	4865.6	4872.31
2007-06-06	4872.48	4875.12	4780.54	4780.61
2007-06-08	4780.19	4780.19	4671.71	4766.94
2007-06-11	4766.84	4834.44	4766.84	4834.44
2007-06-12	4832.55	4859.06	4795.58	4798.2
2007-06-13	4798.32	4807.91	4754.07	4789.44
2007-06-14	4789.84	4916.44	4789.84	4907.4
2007-06-15	4908.29	4969.31	4908.29	4967.61
2007-06-18	4967.43	4985.79	4941.26	4945.34
2007-06-19	4945.81	4955.98	4917.78	4923.29
2007-06-20	4923.77	4972.47	4920.05	4956.25
2007-06-21	4952.55	4961.81	4876.66	4903.17
2007-06-22	4903.29	4912.65	4887.55	4906.93
2007-06-25	4906.89	4907.23	4833.55	4834.25
2007-06-26	4835.17	4835.17	4765.96	4805.12
2007-06-27	4804.62	4804.62	4745.42	4764.03
2007-06-28	4764.02	4828.33	4764.02	4817.05
2007-06-29	4817.31	4873.7	4817.31	4869.26
2007-07-02	4869.8	4883.38	4822.54	4873.11
2007-07-03	4873.32	4915.27	4863.23	4905.02
2007-07-04	4905.99	4932.36	4883.19	4932.36
2007-07-05	4933.56	4964.41	4918.71	4933.57
2007-07-06	4931.98	4971.37	4924.07	4971.37
2007-07-09	4971.42	5010.93	4970.92	4981.87
2007-07-10	4982.43	5008.14	4929.58	4936.94
2007-07-11	4936.7	4936.7	4854.5	4868.09
2007-07-12	4867.83	4918.18	4865.33	4918.18
2007-07-13	4918.21	4951.42	4912.38	4926.07
2007-07-16	4925.74	4945.02	4916.68	4925.07
2007-07-17	4924.52	4931.57	4867.5	4872.98
2007-07-18	4872.7	4872.7	4825.5	4830.17
2007-07-19	4828.68	4906.28	4828.68	4888.06
2007-07-20	4889.16	4911.67	4831.91	4834.23
2007-07-23	4834.25	4872.7	4819.26	4866.04
2007-07-24	4865.42	4884.21	4820.26	4820.26
2007-07-25	4820.03	4820.38	4774.08	4786.28
2007-07-26	4786.4	4796.06	4628	4628
2007-07-27	4626.06	4629.03	4531.39	4567.11
2007-07-30	4562.13	4594.78	4522.33	4534.27
2007-07-31	4534.86	4685.41	4534.86	4685.24
2007-08-01	4684.9	4684.9	4577.77	4617.86
2007-08-02	4618.59	4677.22	4618.59	4674.63
2007-08-03	4674.58	4685.14	4609.03	4618.43
2007-08-06	4617.94	4617.94	4540.36	4552.34
2007-08-07	4559.08	4627.87	4559.08	4585.47
2007-08-08	4585.61	4670.31	4584.69	4661.17
2007-08-09	4661.29	4672.15	4549.15	4591.48
2007-08-10	4591.07	4591.4	4407.22	4434.68
2007-08-13	4434.23	4556.15	4431.68	4545.63
2007-08-14	4545.05	4569.68	4501.28	4529.48
2007-08-16	4527.79	4527.79	4297.28	4297.28
2007-08-17	4298.72	4419.91	4201.31	4283.05
2007-08-20	4283.12	4396.47	4283.12	4354.93
2007-08-21	4348.52	4369.92	4278.25	4323.71
2007-08-22	4324.33	4437.64	4324.33	4435.6
2007-08-23	4436.23	4523.31	4436.23	4484.26
2007-08-24	4487.86	4513.29	4454.93	4508.72
2007-08-27	4510.38	4560.08	4509.95	4535.99
2007-08-28	4534.39	4539.54	4475	4497.22
2007-08-29	4495.06	4495.06	4416.1	4483.09
2007-08-30	4482.37	4524.62	4475.51	4513.48
2007-08-31	4513.67	4585.34	4513.67	4579.61
2007-09-03	4579.7	4611.3	4567.65	4583.87
2007-09-04	4584.31	4680.98	4576.76	4674.36
2007-09-05	4675.05	4675.97	4580.49	4580.49
2007-09-06	4580.4	4601.93	4544.32	4567.91
2007-09-07	4567.71	4574.91	4485.56	4487.09
2007-09-10	4487.52	4501.77	4423.44	4427.15
2007-09-11	4431.53	4524.23	4431.4	4499.52
2007-09-12	4499.58	4510.5	4460.4	4472.77
2007-09-13	4472.39	4513.64	4451.17	4512.38
2007-09-14	4512.93	4515.2	4465.59	4474.39
2007-09-17	4473.39	4473.45	4386.04	4400.55
2007-09-18	4401.35	4474.14	4401.35	4457.05
2007-09-19	4457.28	4624.76	4457.18	4622
2007-09-20	4622.91	4624.35	4573.32	4592.54
2007-09-21	4592.86	4625.48	4574.56	4582.45
2007-09-24	4582.45	4613.13	4572.46	4595.59
2007-09-25	4595.8	4600.82	4532.14	4537.05
2007-09-26	4537.21	4563.9	4530.39	4532.23
2007-09-27	4532.17	4594.35	4532.17	4545.89
2007-09-28	4545.8	4566.41	4510.44	4527.3
2007-10-01	4527.3	4563.42	4509.35	4563.42
2007-10-02	4567.88	4648.31	4567.88	4637.91
2007-10-03	4635.04	4693.73	4627.85	4687.09
2007-10-04	4687.09	4763.32	4660.16	4753.29
2007-10-05	4752.96	4843.89	4746.94	4843.89
2007-10-08	4844.41	4847.33	4785.48	4785.48
2007-10-09	4785.29	4797.81	4768.41	4786.03
2007-10-10	4786.6	4819.86	4781.79	4795.89
2007-10-11	4795.82	4840.69	4791.99	4832.62
2007-10-12	4831.04	4858.11	4785.54	4858.11
2007-10-15	4859.52	4872.49	4807.54	4811.85
2007-10-16	4812.02	4819.34	4780.77	4781.64
2007-10-17	4781.64	4844.36	4777.28	4844.36
2007-10-18	4846.52	4860.19	4782.8	4789.08
2007-10-19	4789.47	4830.92	4776.9	4796.48
2007-10-22	4796.16	4796.16	4698.67	4708.02
2007-10-23	4708.4	4783.76	4708.4	4774.67
2007-10-24	4777.09	4811.92	4732.97	4742.26
2007-10-25	4743.66	4807.85	4743.2	4786.05
2007-10-29	4785.49	4893.69	4785.49	4867.78
2007-10-30	4868.49	4874.01	4817.62	4835.02
2007-10-31	4835.78	4874.56	4834.9	4871.71
2007-11-02	4871.7	4871.7	4737.84	4763.76
2007-11-05	4763.73	4775.77	4672.67	4691.58
2007-11-06	4692.16	4727.88	4682.91	4703.1
2007-11-07	4702.87	4738.06	4637.45	4644.4
2007-11-08	4644.4	4660.14	4584.81	4659.51
2007-11-09	4660.47	4714.36	4576.86	4587.42
2007-11-12	4587	4623.4	4559.26	4569.88
2007-11-13	4570.46	4583.04	4520.99	4534.95
2007-11-14	4533.44	4636.12	4499.09	4500.35
2007-11-15	4500.24	4537.23	4404.59	4433.54
2007-11-16	4433.54	4433.75	4380.94	4411.14
2007-11-19	4413.77	4437.41	4263.27	4267.32
2007-11-20	4271.15	4327.83	4210.55	4322.28
2007-11-21	4321.4	4321.4	4155.82	4171.9
2007-11-22	4172	4193.71	4088.79	4178.83
2007-11-23	4178.48	4242.05	4178.48	4241.79
2007-11-26	4241.8	4344	4241.8	4276.98
2007-11-27	4276.98	4276.98	4179.73	4208.49
2007-11-28	4209.59	4374.26	4209.16	4373.53
2007-11-29	4373.07	4414.56	4334.68	4403.98
2007-11-30	4404.66	4494.88	4403.64	4471.83
2007-12-03	4471.7	4519.23	4459.23	4464.93
2007-12-04	4464.95	4470.92	4351.76	4369.65
2007-12-05	4369.85	4453.45	4366.48	4448.99
2007-12-06	4449.03	4487.98	4433.43	4479.02
2007-12-07	4479.56	4519.91	4479.56	4515.39
2007-12-10	4515.08	4519.35	4456.87	4517.84
2007-12-11	4517.32	4539.51	4480.6	4499.68
2007-12-12	4499.34	4513.1	4415.21	4497.75
2007-12-13	4498.56	4498.72	4387.31	4392.95
2007-12-14	4390.87	4448.28	4390.87	4448.28
2007-12-17	4448.28	4449.37	4350.86	4364.59
2007-12-18	4364.7	4442.4	4364.7	4430.75
2007-12-19	4430.8	4441.63	4395.87	4413.51
2007-12-20	4413.96	4440.24	4398.05	4423.9
2007-12-21	4423.9	4493.25	4423.48	4477.11
2007-12-27	4477.11	4526	4476.73	4522.64
2007-12-28	4522.54	4526.51	4486.66	4512.98
2008-01-02	4512.2	4549.23	4498.67	4509.24
2008-01-03	4509.63	4509.63	4450.62	4466.47
2008-01-04	4465.57	4513.73	4358.85	4358.85
2008-01-07	4358.94	4374.86	4289.27	4332.35
2008-01-08	4332.54	4420.85	4328.85	4373.86
2008-01-09	4373.03	4373.04	4256.27	4282.36
2008-01-10	4284.67	4307.91	4162.18	4162.18
2008-01-11	4161.11	4174.02	4100.02	4118.58
2008-01-14	4054.9	4170.97	4037.99	4142.95
2008-01-15	4144.11	4154.77	3992.38	4012.4
2008-01-16	4012.28	4012.28	3818.87	3907.84
2008-01-17	3908.04	4003.66	3882.37	3887.17
2008-01-18	3887.08	3944.11	3818.5	3898.28
2008-01-21	3897.99	3897.99	3650.38	3712.61
2008-01-22	3712.13	3787.95	3450.29	3768.28
2008-01-23	3768.8	3861.93	3643.46	3685.22
2008-01-24	3685.22	3889.4	3684.69	3888.08
2008-01-25	3888.09	3989.69	3888.08	3901.5
2008-01-28	3901.92	3905.38	3754.29	3781.94
2008-01-29	3781.82	3889.94	3781.82	3877.82
2008-01-30	3873.38	3889.49	3812.17	3833.56
2008-01-31	3833.56	3862.41	3739.44	3841.96
2008-02-01	3841.99	3909.1	3841.99	3882.47
2008-02-04	3883.07	3942.74	3881.76	3931.29
2008-02-05	3931	3941.44	3812.34	3835.8
2008-02-06	3835.63	3876.94	3780.08	3876.94
2008-02-07	3876.53	3877.26	3762.66	3764.53
2008-02-08	3764.85	3822.23	3715.28	3750.61
2008-02-11	3750.59	3779.05	3728.92	3750.96
2008-02-12	3753.96	3887.9	3731.39	3864
2008-02-13	3864.36	3918.26	3817.9	3905.96
2008-02-14	3909.93	3960.64	3906.08	3918.23
2008-02-15	3918.63	3933.98	3827.93	3848.56
2008-02-18	3848.14	3900.11	3848.14	3899.47
2008-02-19	3899.47	3980.24	3873.55	3971.24
2008-02-20	3971.4	3980.5	3928.39	3945.83
2008-02-21	3948.1	4017.72	3936.44	3936.98
2008-02-22	3936.75	3959.05	3911.58	3938.52
2008-02-25	3938.8	4021.77	3938.8	3992.25
2008-02-26	3993.29	4067.05	3990.97	4025.65
2008-02-27	4026.41	4056.74	3930.73	3957.26
2008-02-28	3956.71	3987.87	3896.14	3897.29
2008-02-29	3896.94	3940.59	3851.81	3871.51
2008-03-03	3871.47	3871.47	3742.56	3754.85
2008-03-04	3754.95	3778.85	3678.32	3685.58
2008-03-05	3685.59	3783.66	3685.15	3772.01
2008-03-06	3772.39	3788.18	3732.73	3747.05
2008-03-07	3744.28	3744.28	3649.86	3689.13
2008-03-10	3689.05	3719.44	3661.3	3671.08
2008-03-11	3671.15	3751.09	3653.81	3729.1
2008-03-12	3729.19	3821.96	3729.19	3776.59
2008-03-13	3776.48	3776.87	3694.53	3738.74
2008-03-14	3738.29	3795.93	3707.37	3718.17
2008-03-17	3718.17	3718.17	3517.23	3524.64
2008-03-18	3524.15	3628.97	3523.85	3600.4
2008-03-19	3600.47	3664.75	3564.74	3598.28
2008-03-20	3597.22	3598.17	3546.7	3569.32
2008-03-25	3570.13	3698.42	3566.68	3690.81
2008-03-26	3690.12	3720.53	3662.31	3671.71
2008-03-27	3671.71	3782.74	3662.82	3760.48
2008-03-28	3759.95	3840.03	3759.95	3827.86
2008-03-31	3827.89	3827.89	3746.57	3765.91
2008-04-01	3767.69	3878.79	3767.69	3878.79
2008-04-02	3879.69	3940.63	3879.69	3933.05
2008-04-03	3934.32	3955.39	3901.98	3903.1
2008-04-04	3902.8	3930.54	3887.3	3919.07
2008-04-07	3919.74	4009.6	3919.74	4004.88
2008-04-08	4004.62	4004.62	3925.19	3962.19
2008-04-09	3961.33	3967.16	3923.83	3950.06
2008-04-10	3950.49	3951.01	3866.23	3889.37
2008-04-11	3889.85	3938.97	3857.36	3881.95
2008-04-14	3878.87	3880.7	3817.96	3855.44
2008-04-15	3856.52	3929.73	3854.23	3910.54
2008-04-16	3910.42	3984.91	3909.71	3981.39
2008-04-17	3981.49	4038.71	3973.9	3982.31
2008-04-18	3984.84	4066.85	3983.23	4061.83
2008-04-21	4061.97	4076.54	4016.81	4020.98
2008-04-22	4024.06	4025.41	3986.09	3992.6
2008-04-23	3990.47	4048.93	3989.68	4048.93
2008-04-24	4049.53	4073.22	4029.47	4071.84
2008-04-25	4073.65	4112.63	4073.65	4105.39
2008-04-28	4105.86	4171.21	4100.69	4156.77
2008-04-29	4157.16	4182.11	4128.62	4182.11
2008-04-30	4181.89	4269.73	4170.99	4264.79
2008-05-02	4265.6	4374.4	4265.37	4353.18
2008-05-05	4352.01	4370.59	4324.66	4341.75
2008-05-06	4341.58	4363.75	4286.32	4303.76
2008-05-07	4303.77	4387.05	4303.77	4370.52
2008-05-08	4369.83	4370.08	4267.51	4294.89
2008-05-09	4295.02	4303.4	4261.23	4262.17
2008-05-13	4262.71	4363.92	4262.69	4343.63
2008-05-14	4343.63	4402.71	4343.63	4402.71
2008-05-15	4403.17	4417	4385.1	4410.7
2008-05-16	4411.5	4512.75	4411.5	4498.25
2008-05-19	4497.55	4539.93	4490.29	4532.1
2008-05-20	4532.37	4534.4	4407.51	4409.03
2008-05-21	4408.99	4438.75	4384.53	4422.47
2008-05-23	4422.08	4426.61	4369.44	4371.47
2008-05-26	4371.31	4375.84	4316.82	4344.88
2008-05-27	4344.61	4358.53	4304.64	4333.88
2008-05-28	4333.63	4401.2	4333.63	4388.77
2008-05-29	4388.25	4432.27	4372.9	4390.99
2008-05-30	4391.12	4400.21	4364.92	4394.71
2008-06-02	4394.67	4399.14	4367.39	4380.28
2008-06-03	4380.7	4411.25	4358	4393.14
2008-06-04	4393.62	4395	4295.25	4310.13
2008-06-05	4310.8	4332.4	4277.22	4325.59
2008-06-06	4325.8	4389.93	4272.13	4272.13
2008-06-09	4272.02	4272.02	4225.31	4244.64
2008-06-10	4244.29	4246.81	4164.31	4166.44
2008-06-11	4166.54	4205.91	4090.5	4097.78
2008-06-12	4097.07	4197.75	4087.82	4196.15
2008-06-13	4196.11	4213.27	4130.22	4203.83
2008-06-16	4203.47	4258.63	4194.83	4225.54
2008-06-17	4225.7	4297.57	4222.92	4269.19
2008-06-18	4269.19	4270.83	4181.83	4193.73
2008-06-19	4194.29	4194.29	4142.49	4152.7
2008-06-20	4152.64	4213.71	4059.6	4059.6
2008-06-23	4059.56	4094.61	4048.94	4057.36
2008-06-24	4057.4	4086.76	4000.56	4017.02
2008-06-25	4017.12	4051.22	4011.01	4049.16
2008-06-26	4048.69	4048.69	3927.22	3933.24
2008-06-27	3930.94	3951.3	3864.5	3914.56
2008-06-30	3914.55	3955.29	3909.7	3943.15
2008-07-01	3943.58	3944.71	3828.51	3828.51
2008-07-02	3829.09	3897.53	3786.23	3800.73
2008-07-03	3800.39	3865.78	3725.77	3865.12
2008-07-04	3865.78	3867.18	3728.48	3728.48
2008-07-07	3728.88	3802.17	3728.88	3802.17
2008-07-08	3802.19	3802.59	3673.63	3713.23
2008-07-09	3713.83	3839.8	3713.31	3793.28
2008-07-10	3793.55	3793.55	3673.41	3676.86
2008-07-11	3675.92	3720.07	3546.53	3546.53
2008-07-14	3546.57	3609.98	3546.05	3546.95
2008-07-15	3547.52	3547.52	3349.22	3386.82
2008-07-16	3386.31	3437.17	3297.47	3436.38
2008-07-17	3437.35	3574.35	3437.35	3527.25
2008-07-18	3527.36	3603.97	3479.45	3602.12
2008-07-21	3601.9	3704.27	3582.58	3664.58
2008-07-22	3664.55	3670.73	3602.67	3663.57
2008-07-23	3663.73	3758.68	3663.49	3722.53
2008-07-24	3722.53	3735.86	3602.17	3620.14
2008-07-25	3619.43	3626.95	3528.5	3598.95
2008-07-28	3599.36	3607.26	3560.35	3562.8
2008-07-29	3563.06	3637.68	3514.82	3631.35
2008-07-30	3632.03	3705.42	3616.31	3641.79
2008-07-31	3642.36	3731.33	3639.62	3659.74
2008-08-01	3660.19	3666.66	3588.81	3602.91
2008-08-04	3602.92	3662.35	3566.05	3580.93
2008-08-05	3581.5	3604.31	3545.51	3595
2008-08-06	3592.2	3704	3592.2	3665.99
2008-08-07	3665.79	3729.22	3657.03	3668.32
2008-08-08	3667.29	3690.71	3586.37	3638.21
2008-08-11	3640.77	3673.66	3617.14	3638.78
2008-08-12	3638.86	3643.07	3596.35	3598.07
2008-08-13	3598.24	3602.28	3515.45	3515.45
2008-08-14	3514.92	3565.78	3490.72	3515.92
2008-08-18	3532.43	3542.67	3484.77	3542.42
2008-08-19	3542.4	3542.97	3415.53	3415.53
2008-08-20	3415.95	3509.33	3414.99	3495.37
2008-08-21	3495.24	3517.23	3456.99	3481.18
2008-08-22	3481.48	3527.04	3478.46	3527.04
2008-08-25	3527.45	3562.47	3501.2	3538.21
2008-08-26	3537.35	3566.99	3494.25	3558.94
2008-08-27	3558.78	3568.36	3529.76	3553.21
2008-08-28	3553.99	3583.62	3519.16	3570.81
2008-08-29	3570.45	3614.52	3554.78	3613.32
2008-09-01	3612.77	3612.77	3564.89	3574.29
2008-09-02	3574.44	3600.42	3549.16	3587.3
2008-09-03	3587.18	3589.69	3550.99	3562.45
2008-09-04	3561.87	3567.15	3431.69	3437.22
2008-09-05	3436.06	3436.06	3336.89	3350.19
2008-09-08	3350.32	3513.42	3350.32	3464.04
2008-09-09	3464.04	3495.7	3378.66	3400.02
2008-09-10	3400.1	3400.58	3288.66	3299.49
2008-09-11	3300.51	3334.14	3237.99	3255.55
2008-09-12	3255.34	3322.63	3252.92	3321.2
2008-09-15	3320.6	3321.11	3126.99	3199.82
2008-09-16	3199.65	3199.65	2993.73	3077.51
2008-09-17	3078.11	3173.38	2938.48	2939.2
2008-09-18	2939.11	2956.24	2853.88	2881.47
2008-09-19	2884.27	3222.12	2884.27	3212.98
2008-09-22	3214.47	3293.55	3200.22	3220.36
2008-09-23	3219.18	3219.18	3086.34	3109.9
2008-09-24	3105.84	3125.77	3072.84	3123.83
2008-09-25	3123.83	3131.65	3081.07	3104.61
2008-09-26	3104.56	3104.56	2992.33	2998.08
2008-09-29	2997.64	3001.97	2742.23	2756.7
2008-09-30	2754.38	2798.65	2615.73	2767.76
2008-10-01	2767.88	2874.58	2755.81	2767.38
2008-10-02	2767.77	2814.84	2638.49	2644.84
2008-10-03	2645.93	2816.55	2603.76	2816.55
2008-10-06	2816.55	2816.63	2494.43	2585.13
2008-10-07	2585	2601.83	2385.37	2468.88
2008-10-08	2468.88	2469.99	2215.06	2253.88
2008-10-09	2254.07	2370.05	2155.39	2161.36
2008-10-10	2098.92	2098.92	1904.64	2002.05
2008-10-13	2002.13	2271.96	2002.13	2257.78
2008-10-14	2258.34	2552.16	2258.34	2394.35
2008-10-15	2394.56	2395.62	2205.93	2270.2
2008-10-16	2270.2	2270.2	2046.09	2080.62
2008-10-17	2082.03	2171.48	1955.37	2011.36
2008-10-20	2011.36	2082.32	2011.36	2067.56
2008-10-21	2067.56	2162.11	2067.56	2098.46
2008-10-22	2098.24	2098.24	1958.63	1973.9
2008-10-23	1972.27	2002.17	1893.36	1924.68
2008-10-24	1924.9	1924.9	1735.1	1856.83
2008-10-27	1856.79	1856.79	1675.89	1675.89
2008-10-28	1676.22	1766.57	1676.22	1734.6
2008-10-29	1734.44	1860.83	1734.44	1821.49
2008-10-30	1821.6	1979.12	1821.6	1909.3
2008-10-31	1909.3	1997.9	1908.87	1997.9
2008-11-03	1997.91	2092.25	1995.44	2045.47
2008-11-04	2045.47	2225.45	2042.22	2210
2008-11-05	2210.97	2235.04	2080.35	2097.11
2008-11-06	2096.86	2096.86	1965.54	2001.45
2008-11-07	2001.45	2097.43	2000.91	2097.43
2008-11-10	2097.64	2162.21	2062.21	2071.58
2008-11-11	2071.55	2077.3	1966.84	1993.2
2008-11-12	1994.52	2013.7	1865.28	1869.91
2008-11-13	1869.88	1872.21	1770.88	1778.93
2008-11-14	1778.5	1875.87	1778.5	1807.71
2008-11-17	1807.47	1814.69	1748.32	1781.83
2008-11-18	1781.89	1783.04	1709.42	1737.96
2008-11-19	1737.96	1768.13	1646.62	1646.62
2008-11-20	1646.95	1646.95	1546.18	1562.47
2008-11-21	1562.26	1612.04	1492.83	1516.09
2008-11-24	1516.36	1655.27	1516.36	1655.27
2008-11-25	1655.76	1797.86	1636.89	1797.86
2008-11-26	1797.86	1798.45	1700.26	1754.85
2008-11-27	1756.03	1840.02	1756.03	1822.31
2008-11-28	1821.79	1832.44	1759.35	1801.1
2008-12-01	1801.3	1805.09	1704.95	1710.5
2008-12-02	1708.18	1736.57	1632.95	1736.57
2008-12-03	1736.47	1736.47	1663.94	1709.78
2008-12-04	1710.05	1773.98	1704.89	1762.97
2008-12-05	1762.42	1763.78	1659.46	1662.34
2008-12-09	1662.45	1774.18	1661.43	1774.18
2008-12-10	1773.6	1804.65	1745.43	1795.19
2008-12-11	1792.84	1794.91	1749.68	1761.76
2008-12-12	1761.77	1761.77	1672.99	1700.8
2008-12-15	1700.83	1746.08	1700.83	1737.56
2008-12-16	1738.01	1762.45	1718.79	1742.84
2008-12-17	1743.11	1751.49	1713.17	1732.61
2008-12-18	1733.14	1738.71	1706.45	1716.09
2008-12-19	1715.72	1715.72	1633.69	1638.78
2008-12-22	1639.52	1701.95	1639.52	1699.89
2008-12-23	1699.89	1740.1	1681.24	1725.89
2008-12-29	1721.41	1751.53	1720.26	1751.53
2008-12-30	1751.36	1761.72	1736.35	1750.83
2009-01-02	1752.54	1812.54	1752.54	1812.54
2009-01-05	1812.89	1847.07	1812.7	1829.44
2009-01-07	1829.41	1899.38	1823.96	1899.38
2009-01-08	1899.33	1899.33	1831.52	1869.52
2009-01-09	1869.86	1869.86	1806.4	1815.25
2009-01-12	1806.35	1817.05	1788.76	1789.65
2009-01-13	1789.61	1794.15	1741.89	1751.26
2009-01-14	1751.03	1784.3	1663.74	1676.49
2009-01-15	1676.49	1709.39	1663.57	1694.82
2009-01-16	1694.61	1752.69	1693.99	1732.94
2009-01-19	1732.78	1754.09	1637.34	1642.68
2009-01-20	1642.68	1670.45	1613.52	1623.5
2009-01-21	1623.34	1626.86	1571.91	1612.69
2009-01-22	1612.6	1658.73	1579.35	1591.88
2009-01-23	1591.76	1597.29	1536.04	1563.08
2009-01-26	1563.59	1639.72	1550.75	1633.14
2009-01-27	1633.14	1653.82	1613.98	1640.37
2009-01-28	1640.37	1727.32	1640.37	1713.51
2009-01-29	1713.35	1722.58	1691	1703.19
2009-01-30	1703.16	1736.65	1696.81	1736.23
2009-02-02	1736.43	1736.43	1671.5	1672.48
2009-02-03	1672.58	1700.67	1660.16	1689.77
2009-02-04	1689.64	1737.99	1685.67	1737.99
2009-02-05	1737.96	1737.96	1667.17	1691.38
2009-02-06	1691.22	1733.95	1688.9	1733.95
2009-02-09	1734.17	1759.22	1707.4	1746.15
2009-02-10	1746.38	1764.57	1723.07	1725.91
2009-02-11	1725.87	1725.87	1691.87	1712.39
2009-02-12	1711.89	1713.81	1651.05	1666.04
2009-02-13	1666.27	1702.99	1659.83	1684.58
2009-02-16	1685.09	1685.15	1619.62	1619.62
2009-02-17	1619.85	1621.59	1480.05	1480.05
2009-02-18	1480.15	1493.36	1430.06	1481.37
2009-02-19	1481.34	1531.2	1481.34	1512.94
2009-02-20	1512.94	1512.94	1441.83	1465.39
2009-02-23	1465.64	1504.77	1453.12	1463.46
2009-02-24	1463.18	1463.18	1402.72	1428.54
2009-02-25	1428.06	1490.71	1428.06	1450.86
2009-02-26	1451.14	1482.71	1445.82	1482.71
2009-02-27	1482.71	1487.61	1442.72	1481.67
2009-03-02	1481.89	1482.29	1413.06	1417.46
2009-03-03	1417.46	1432.43	1411.83	1425.29
2009-03-04	1425.29	1502.98	1425.29	1502.98
2009-03-05	1502.98	1503.22	1442.09	1446.07
2009-03-06	1445.86	1447.97	1411.17	1419.03
2009-03-09	1419.03	1434.46	1379.86	1411.95
2009-03-10	1412.24	1456.1	1394.55	1456.1
2009-03-11	1456.55	1466.9	1425.74	1450.07
2009-03-12	1449.96	1467.65	1431.21	1467.26
2009-03-13	1467.13	1514.97	1467.13	1491.7
2009-03-16	1491.86	1545.11	1491.86	1542.59
2009-03-17	1542.42	1548.2	1520.28	1544.92
2009-03-18	1545.42	1565.81	1531.59	1557.6
2009-03-19	1557.6	1630.86	1557.6	1611.37
2009-03-20	1611.27	1627.91	1577.35	1627.43
2009-03-23	1627.39	1688.54	1627.07	1688.54
2009-03-24	1688.54	1728.42	1634.98	1634.98
2009-03-25	1634.95	1700.52	1616.63	1700.52
2009-03-26	1700.36	1730.83	1691.99	1730.83
2009-03-27	1730.83	1731.45	1690.87	1690.87
2009-03-30	1690.68	1690.68	1620.54	1620.54
2009-03-31	1620.54	1696.62	1616.23	1696.62
2009-04-01	1696.89	1723.63	1659.74	1711.55
2009-04-02	1712.47	1800.94	1711.28	1792.54
2009-04-03	1792.34	1839.3	1774.78	1824.54
2009-04-06	1825.45	1888.8	1801.98	1803.06
2009-04-07	1803.27	1815.96	1740.32	1740.32
2009-04-08	1741.04	1798.86	1718.23	1789.52
2009-04-09	1789.88	1844.99	1789.34	1836.69
2009-04-14	1836.69	1913.7	1836.69	1912.32
2009-04-15	1912.62	1912.62	1841.49	1851.34
2009-04-16	1851.34	1884.79	1847.85	1860.68
2009-04-17	1863.14	1917.85	1859.64	1914.24
2009-04-20	1914.28	1917.05	1818.94	1831.08
2009-04-21	1830.99	1834.39	1770.44	1819.02
2009-04-22	1819.14	1824.76	1784.35	1807.25
2009-04-23	1807.31	1818.27	1789.02	1795.48
2009-04-24	1795.48	1860.86	1790.61	1860.71
2009-04-27	1860.86	1860.86	1801.32	1825.27
2009-04-28	1824.62	1824.62	1770.06	1787.66
2009-04-29	1787.57	1821.19	1787.57	1816.11
2009-04-30	1816.05	1885.08	1815.91	1863.01
2009-05-04	1863.16	1958.06	1863.16	1958.06
2009-05-05	1957.94	2002.09	1955.18	1998.1
2009-05-06	1998.42	2032.06	1965.67	2018.51
2009-05-07	2021.29	2107.65	2019.57	2068.71
2009-05-08	2068.77	2124.24	2063.53	2119.6
2009-05-11	2119.82	2127.71	2055.83	2067.27
2009-05-12	2068.87	2076.66	2025.55	2044.36
2009-05-13	2044.39	2065.29	1928.84	1943.46
2009-05-14	1943.24	1952.75	1904.33	1942.37
2009-05-15	1942.79	1989.97	1942.79	1959.31
2009-05-18	1959.07	1994.41	1925.86	1994.03
2009-05-19	1994.52	2062.17	1994.52	2044.76
2009-05-20	2047.71	2106.88	2043.75	2106.88
2009-05-22	2107.11	2107.11	2028.5	2053.88
2009-05-25	2053.91	2091.1	2048.83	2065.08
2009-05-26	2065.08	2066.6	1979.19	2039.57
2009-05-27	2039.41	2070.84	2039.24	2042.52
2009-05-28	2041.34	2041.34	1995.53	2028.58
2009-05-29	2028.61	2105.39	2028.61	2105.39
2009-06-02	2105.44	2181.63	2099.78	2181.63
2009-06-03	2184.08	2190.27	2136.56	2138.52
2009-06-04	2138.99	2161.68	2122.59	2122.59
2009-06-05	2123	2172.6	2123	2145.58
2009-06-08	2145.59	2145.59	2101.46	2117.52
2009-06-09	2117.36	2161.22	2117.35	2133.13
2009-06-10	2134.6	2220.96	2134.6	2189.12
2009-06-12	2189.12	2198.7	2175.37	2190.24
2009-06-15	2190.38	2190.83	2113.89	2126.77
2009-06-16	2126.68	2134.42	2092.55	2105.07
2009-06-17	2104.95	2104.95	2019.27	2020.73
2009-06-18	2022.55	2070.39	2022.55	2027.85
2009-06-19	2028.69	2074.48	2027.22	2066.58
2009-06-22	2068.08	2077.16	1956.81	1959.06
2009-06-23	1959.06	1991.38	1941.49	1941.49
2009-06-24	1941.49	2043.07	1941.49	2040.23
2009-06-25	2043.03	2060.92	2023.54	2045.49
2009-06-26	2045.37	2086.35	2039.08	2044.53
2009-06-29	2044.21	2108.18	2041.45	2108.18
2009-06-30	2108.6	2133.98	2087.46	2098.65
2009-07-01	2098.65	2152.21	2095.38	2139.67
2009-07-02	2139.91	2140.2	2086.67	2099.38
2009-07-03	2099.57	2100.16	2061.38	2067.84
2009-07-06	2067.71	2069.49	2010.32	2010.32
2009-07-07	2010.59	2050.69	2010.59	2024.76
2009-07-08	2026.36	2026.36	1978.14	1985.61
2009-07-09	1985.42	2009.37	1975.39	1975.39
2009-07-10	1975.49	1987.43	1959.6	1960.1
2009-07-13	1960.29	2007.79	1941.64	2000.61
2009-07-14	2000.61	2049.28	2000.61	2042.62
2009-07-15	2042.65	2095.62	2042.34	2093.43
2009-07-16	2093.79	2124.84	2074.2	2124.84
2009-07-17	2125.7	2128.6	2076	2088.69
2009-07-20	2089.71	2131.42	2089.71	2117.24
2009-07-21	2117.17	2143.59	2105.2	2141.3
2009-07-22	2141.48	2153.84	2120.12	2130.48
2009-07-23	2132.94	2177.97	2123.41	2177.97
2009-07-24	2178.32	2205.27	2159.63	2202
2009-07-27	2202.09	2246.31	2201.96	2242.97
2009-07-28	2243.21	2266.91	2187.23	2190.16
2009-07-29	2190.1	2213.98	2179.48	2207.14
2009-07-30	2207.42	2259.94	2204.97	2248.1
2009-07-31	2248.04	2278.58	2242.01	2250.19
2009-08-03	2250.19	2315.08	2245	2308.1
2009-08-04	2309.48	2335.43	2292.71	2323.36
2009-08-05	2323.33	2360.53	2317.47	2338.86
2009-08-06	2340.51	2392.66	2339.88	2350.7
2009-08-07	2351.15	2362.63	2266.98	2362.11
2009-08-10	2362.11	2369.35	2339.33	2348.69
2009-08-11	2348.48	2367.42	2293.25	2301.06
2009-08-12	2301.05	2330.22	2265.92	2326.67
2009-08-13	2326.83	2404.42	2326.76	2404.42
2009-08-14	2404.77	2441.96	2374.12	2388.93
2009-08-17	2388.33	2388.78	2315.36	2324.98
2009-08-18	2324.49	2374.6	2322.34	2358.07
2009-08-19	2358.13	2362.17	2325.21	2346.54
2009-08-20	2346.53	2397.51	2346.53	2389.91
2009-08-21	2390.08	2473.86	2374.35	2472.56
2009-08-24	2472.56	2557.63	2470.17	2554.77
2009-08-25	2554.34	2560.76	2508.02	2554.76
2009-08-26	2556.7	2558.5	2495.02	2504.27
2009-08-27	2504.25	2535.72	2490.93	2499.07
2009-08-28	2499.01	2554.82	2498.77	2554.82
2009-08-31	2554.61	2555.46	2498.92	2503.98
2009-09-01	2503.98	2536.83	2462.17	2463.91
2009-09-02	2461.98	2461.98	2359.81	2396.59
2009-09-03	2396.46	2437.4	2389.6	2427.49
2009-09-04	2427.49	2469.52	2427.49	2454.02
2009-09-07	2454.02	2529.29	2454.02	2529.17
2009-09-08	2529.33	2550.86	2501.6	2510.24
2009-09-09	2510.62	2538.87	2499.74	2527.02
2009-09-10	2528.9	2547.47	2520.78	2521.26
2009-09-11	2521.06	2551.85	2521.06	2542.39
2009-09-14	2541.7	2542.94	2479.14	2527.48
2009-09-15	2527.48	2539.96	2510.32	2531.44
2009-09-16	2531.76	2588.35	2531.76	2582.59
2009-09-17	2582.63	2620.35	2582.63	2613.39
2009-09-18	2611.86	2611.89	2570.09	2588.8
2009-09-21	2587.12	2587.12	2531.91	2560.39
2009-09-22	2560.17	2595	2560.14	2595
2009-09-23	2595.33	2595.76	2582.12	2589.39
2009-09-24	2585.34	2587.7	2537.64	2548.31
2009-09-25	2547.75	2556.5	2532.76	2536.81
2009-09-28	2536.81	2587.86	2519.15	2586.67
2009-09-29	2586.67	2626.22	2586.67	2607.74
2009-09-30	2606.73	2650.05	2605.98	2637.28
2009-10-01	2637.04	2669.59	2573.52	2578.27
2009-10-02	2578.47	2578.47	2465.76	2486.61
2009-10-05	2487	2514.09	2485	2501
2009-10-06	2501.27	2611.74	2501.27	2611.74
2009-10-07	2611.5	2624.07	2598.6	2605.33
2009-10-08	2605.57	2656.71	2603.21	2656.71
2009-10-09	2656.73	2674.44	2647.91	2673.96
2009-10-12	2673.98	2726.16	2673.78	2700.38
2009-10-13	2700.41	2707.09	2667.53	2687.32
2009-10-14	2687.49	2735.1	2687.35	2729.26
2009-10-15	2729.26	2742.75	2699.21	2738
2009-10-16	2738.17	2765.96	2710.69	2725.23
2009-10-19	2724.62	2744.55	2722.59	2739.88
2009-10-20	2740.18	2775.05	2739.93	2752.39
2009-10-21	2752.08	2756.52	2685.47	2713.08
2009-10-22	2712.99	2713.2	2664.48	2670.31
2009-10-23	2670.85	2703.93	2666.46	2681.19
2009-10-27	2681.02	2681.02	2579.82	2593.67
2009-10-28	2593.48	2595.39	2442.11	2444.27
2009-10-29	2443.8	2527.13	2374.48	2516.15
2009-10-30	2516.03	2582.82	2459.66	2483.89
2009-11-02	2483.44	2525.84	2455.15	2525.84
2009-11-03	2526.07	2526.3	2443.39	2460.1
2009-11-04	2459.75	2527.7	2459.58	2526.88
2009-11-05	2526.91	2561.74	2482.01	2561.74
2009-11-06	2562.12	2566.34	2511.09	2561.12
2009-11-09	2561.01	2614.27	2560.66	2601.46
2009-11-10	2601.88	2613.84	2582.26	2593.89
2009-11-11	2593.89	2606.14	2585.97	2592.77
2009-11-12	2592.35	2627.64	2575.02	2623.63
2009-11-13	2623.28	2637.53	2608.39	2633.21
2009-11-16	2633.46	2667.46	2615.25	2615.25
2009-11-17	2615.18	2629.21	2608.34	2609.93
2009-11-18	2609.93	2655.52	2608.99	2649.22
2009-11-19	2649.26	2661.31	2596.34	2605.27
2009-11-20	2604.67	2627.32	2575.94	2578.61
2009-11-23	2579.01	2632.17	2579.01	2632.17
2009-11-24	2632.17	2632.17	2597.73	2597.73
2009-11-25	2598.12	2626.71	2582.84	2583.28
2009-11-26	2582.86	2583.41	2496.05	2508.84
2009-11-27	2508.7	2547.18	2438.71	2527.17
2009-11-30	2527.19	2548.22	2460.43	2460.43
2009-12-01	2460.77	2531.58	2460.77	2530.21
2009-12-02	2530.37	2562.51	2530.3	2556.47
2009-12-03	2556.43	2586.64	2551.43	2551.91
2009-12-04	2552.07	2586	2523.08	2582.2
2009-12-07	2581.61	2584.32	2547.88	2558.59
2009-12-09	2558.04	2559.38	2439.26	2445.92
2009-12-10	2445.66	2503.81	2445.26	2491.72
2009-12-11	2491.75	2520.8	2484.28	2489.08
2009-12-14	2489.19	2523.97	2489.13	2505.53
2009-12-15	2505.83	2517.7	2441.19	2452.56
2009-12-16	2452.6	2482.63	2444.72	2482.63
2009-12-17	2482.36	2482.36	2448.92	2451.52
2009-12-18	2451.99	2469.05	2432.61	2432.61
2009-12-21	2433.39	2472.55	2433.39	2464.65
2009-12-22	2465.16	2482.74	2452.3	2466.67
2009-12-23	2466.43	2470.15	2449.38	2463.09
2009-12-28	2462.96	2482.6	2462.23	2482.13
2009-12-29	2481.95	2504.24	2479.95	2502.85
2009-12-30	2502.28	2504.06	2481.81	2495.56
2010-01-04	2495.28	2537	2493.1	2537
2010-01-05	2537.3	2594.91	2537.05	2593.65
2010-01-07	2593.46	2619.6	2584.69	2590.62
2010-01-08	2590.72	2642.67	2585.38	2588.49
2010-01-11	2588.46	2660.67	2588.46	2660.39
2010-01-12	2660.33	2662.63	2627.09	2630.92
2010-01-13	2630.67	2652.85	2608.27	2651.84
2010-01-14	2652.09	2702.49	2652.07	2702.49
2010-01-15	2702.87	2713.7	2671.66	2688.46
2010-01-18	2688.59	2710.76	2683.01	2703.82
2010-01-19	2703.95	2704.93	2662.18	2699.11
2010-01-20	2699.24	2705.01	2636.44	2647.81
2010-01-21	2647.55	2669.85	2598.64	2606.36
2010-01-22	2606.22	2612.98	2560.7	2581.01
2010-01-25	2580.63	2601.59	2547.49	2556.53
2010-01-26	2556.46	2558.22	2509.4	2545.67
2010-01-27	2546.33	2551.36	2514.67	2519.03
2010-01-28	2519.19	2566.31	2473.26	2473.26
2010-01-29	2473.28	2520.97	2473.28	2493.53
2010-02-01	2493.71	2549.79	2493.02	2541.25
2010-02-02	2541.46	2565.7	2536.43	2563.17
2010-02-03	2563.45	2577.28	2536.91	2538.16
2010-02-04	2538.56	2552.18	2460.43	2474.85
2010-02-05	2474.96	2477.15	2391.16	2392.69
2010-02-08	2392.45	2439.4	2363.49	2407.59
2010-02-09	2407.73	2433.27	2400.12	2414.49
2010-02-10	2414.21	2478.67	2414.03	2451.71
2010-02-11	2451.76	2485.83	2440.59	2469.41
2010-02-12	2468.89	2483.81	2437.12	2449.57
2010-02-15	2449.73	2466.74	2445.93	2462.2
2010-02-16	2462.13	2509.28	2462.07	2508.93
2010-02-17	2509.18	2542.96	2509.15	2535.98
2010-02-18	2536.52	2562	2528.49	2562
2010-02-19	2561.7	2573.92	2514.88	2573.19
2010-02-22	2573.19	2588.46	2557.44	2567.43
2010-02-23	2567.5	2573.58	2495.44	2501.85
2010-02-24	2501.81	2520.41	2483.82	2498.19
2010-02-25	2498.38	2498.47	2425.25	2440.58
2010-02-26	2440.45	2471.98	2400.12	2438.95
2010-03-01	2439.34	2470.26	2431.78	2453.61
2010-03-02	2453.63	2470.91	2436.95	2470.91
2010-03-03	2470.81	2471.62	2443.86	2456.98
2010-03-04	2456.69	2458.2	2409.54	2409.54
2010-03-05	2409.7	2458.57	2409.7	2455.78
2010-03-08	2455.78	2492.25	2455.78	2492.25
2010-03-09	2492.49	2496.33	2475.11	2486.24
2010-03-10	2486.16	2517.37	2479.07	2517.37
2010-03-11	2517.33	2518.73	2500.25	2518.32
2010-03-12	2518.32	2556.94	2517.59	2538.39
2010-03-15	2538.7	2565.33	2534.06	2546.75
2010-03-16	2546.79	2582.18	2546.79	2580.97
2010-03-17	2581.23	2619.52	2581.12	2609.49
2010-03-18	2609.8	2609.8	2578.06	2583.63
2010-03-19	2583.65	2596.18	2567.79	2578
2010-03-22	2577.8	2581.58	2535.93	2561.06
2010-03-23	2561.16	2587.31	2561.09	2585.51
2010-03-24	2586.84	2603.58	2565.1	2584.75
2010-03-25	2584.75	2628.86	2573.5	2628.86
2010-03-26	2629.4	2632.01	2609.2	2630.32
2010-03-29	2627.29	2659.85	2627.29	2650.05
2010-03-30	2650.49	2658.28	2625.07	2636.27
2010-03-31	2636.37	2639.29	2615.98	2634
2010-04-01	2634.36	2658.98	2633.73	2658.3
2010-04-06	2657.95	2708.54	2657.95	2708.39
2010-04-07	2708.83	2734.73	2691.7	2734.73
2010-04-08	2734.72	2735.06	2683.08	2721.14
2010-04-09	2721.69	2767.2	2718.56	2765.84
2010-04-12	2765.83	2786.42	2758.42	2786.42
2010-04-13	2786.47	2786.72	2739.77	2752.91
2010-04-14	2752.85	2795.99	2748.1	2795.32
2010-04-15	2795.93	2801.4	2772.73	2790.54
2010-04-16	2788.85	2788.85	2721.16	2733.08
2010-04-19	2732.78	2735.06	2671.8	2725.56
2010-04-20	2725.72	2767.64	2725.46	2751.39
2010-04-21	2751.43	2769.2	2736.11	2744.82
2010-04-22	2744.92	2762.63	2701.1	2701.1
2010-04-23	2701.1	2738.27	2701.09	2731.03
2010-04-26	2730.94	2771.2	2730.94	2758.14
2010-04-27	2758.16	2763.02	2700.98	2700.98
2010-04-28	2700.99	2700.99	2575.75	2630.81
2010-04-29	2630.54	2650.64	2623.24	2643.9
2010-04-30	2643.9	2683.34	2643.9	2650.32
2010-05-03	2650.46	2669.64	2650.27	2666.58
2010-05-04	2664.92	2675.16	2557.92	2558.89
2010-05-05	2558.62	2558.62	2469.88	2478.12
2010-05-06	2477.62	2483.84	2391.31	2391.47
2010-05-07	2390.19	2390.19	2298	2311.77
2010-05-10	2312.01	2532	2312.01	2522.14
2010-05-11	2521.55	2526.85	2465.25	2486.58
2010-05-12	2486.03	2570.05	2482.98	2555.29
2010-05-14	2555.4	2556.59	2474.9	2479.9
2010-05-17	2480.8	2510.86	2433.63	2454.87
2010-05-18	2454.32	2529.67	2454.32	2501.82
2010-05-19	2501.49	2501.55	2444.75	2446.49
2010-05-20	2446.26	2482.14	2360.53	2384.68
2010-05-21	2384.36	2399.38	2334.68	2397.81
2010-05-25	2397.92	2397.92	2279.33	2293.37
2010-05-26	2293.93	2375.49	2293.28	2339.28
2010-05-27	2339.94	2422.39	2339.94	2422.34
2010-05-28	2422.13	2445.72	2422.13	2430.27
2010-05-31	2429.99	2445.83	2420.3	2422.63
2010-06-01	2422.63	2425.1	2347.98	2379.95
2010-06-02	2379.55	2379.55	2352.15	2364.8
2010-06-04	2364.87	2396.32	2260.4	2267.36
2010-06-07	2266.72	2271.09	2224.45	2235.21
2010-06-08	2235.63	2256.02	2195.28	2216.84
2010-06-09	2217.22	2271.58	2217.2	2269.73
2010-06-10	2269.53	2338.71	2252.56	2338.71
2010-06-11	2339.28	2374.15	2338.09	2363.11
2010-06-14	2363.16	2405.77	2362.82	2405.77
2010-06-15	2405.53	2427.7	2364.28	2427.7
2010-06-16	2427.92	2447.32	2396.66	2410.75
2010-06-17	2410.99	2416.63	2389.71	2399.9
2010-06-18	2399.85	2437.56	2395	2428.06
2010-06-21	2428.47	2469.92	2428.47	2448.18
2010-06-22	2447.96	2453.76	2421.42	2447.94
2010-06-23	2447.58	2460.49	2424.66	2426.54
2010-06-24	2426.72	2454.82	2372.16	2375.09
2010-06-25	2374.45	2402.46	2350.09	2352.05
2010-06-28	2352.47	2397.14	2351.86	2389.51
2010-06-29	2388.97	2388.97	2297.59	2313.64
2010-06-30	2313.59	2317.37	2258.37	2278.8
2010-07-01	2278.73	2278.73	2223.8	2227.47
2010-07-02	2227.33	2273.38	2226.84	2233.75
2010-07-05	2233.73	2254.57	2223.63	2223.63
2010-07-06	2223.74	2267.13	2223.74	2248.71
2010-07-07	2248.42	2293.26	2228.63	2293.26
2010-07-08	2293.26	2337.41	2292.2	2331.55
2010-07-09	2331.16	2352.22	2330.22	2333.46
2010-07-12	2333.47	2338.3	2324.25	2332.5
2010-07-13	2332.39	2385.04	2331.11	2384.36
2010-07-14	2384.1	2410.3	2381.8	2392.4
2010-07-15	2392.38	2392.99	2369.8	2371.74
2010-07-16	2371.73	2380.19	2325.74	2325.99
2010-07-19	2326.09	2329.36	2280.55	2303.68
2010-07-20	2303.87	2322.09	2289.28	2311.11
2010-07-21	2311.04	2352.28	2310.78	2339.1
2010-07-22	2338.71	2413.97	2331.96	2413.19
2010-07-23	2412.25	2435.99	2394.18	2402.93
2010-07-26	2402.95	2460.48	2402.95	2456.94
2010-07-27	2456.74	2504.27	2456.14	2483.29
2010-07-28	2483.14	2490.65	2472.74	2480.02
2010-07-29	2479.76	2533.85	2478.17	2506.57
2010-07-30	2506.57	2507.31	2463.32	2483.86
2010-08-02	2483.79	2536.62	2482.03	2532.51
2010-08-03	2532.86	2550.21	2527.42	2545.71
2010-08-04	2545.92	2557.6	2527.02	2557.6
2010-08-05	2557.08	2564.04	2528.48	2540.31
2010-08-06	2540.59	2554.13	2497.73	2498.1
2010-08-09	2498.39	2534.02	2498.39	2527.76
2010-08-10	2526.94	2527.96	2483.71	2485.41
2010-08-11	2485.14	2488.26	2433.66	2438.56
2010-08-12	2438.7	2441.26	2400.28	2401.43
2010-08-13	2402.36	2430.1	2393.84	2416.74
2010-08-16	2415.93	2437.58	2408.62	2429.27
2010-08-17	2428.81	2495.94	2427.39	2495.57
2010-08-18	2495.42	2497.3	2474.71	2480.01
2010-08-19	2479.68	2508.62	2452.51	2452.51
2010-08-20	2452.55	2464.4	2433.57	2442.14
2010-08-23	2442.14	2456.33	2437.96	2454.05
2010-08-24	2453.59	2453.93	2399.83	2413.66
2010-08-25	2414.01	2428.94	2366.21	2388.16
2010-08-26	2388.44	2411.67	2387.25	2399.06
2010-08-27	2399.27	2414.43	2381.09	2413.73
2010-08-30	2413.86	2436.16	2413.86	2418.39
2010-08-31	2417.63	2417.63	2384.78	2402.02
2010-09-01	2401.6	2461.29	2401.6	2461.29
2010-09-02	2461.67	2475.14	2450.36	2465.42
2010-09-03	2465.35	2487.36	2452.52	2475.99
2010-09-06	2476.23	2500.51	2475.96	2496.99
2010-09-07	2496.82	2499.54	2458.58	2464.15
2010-09-08	2464.07	2480.7	2440.12	2479.3
2010-09-09	2479.13	2502.01	2468.41	2501.43
2010-09-10	2501.07	2501.07	2480.16	2487.27
2010-09-13	2487.27	2520.41	2487.27	2515.52
2010-09-14	2515.24	2524.87	2504.54	2511.46
2010-09-15	2511.61	2518.28	2502.9	2510.95
2010-09-16	2510.74	2526.59	2509.63	2510.43
2010-09-17	2510.55	2541	2500.96	2500.96
2010-09-20	2500.86	2518.35	2500.86	2517.26
2010-09-21	2517.26	2541.16	2507.74	2532.1
2010-09-22	2532.1	2543.34	2508.8	2510.28
2010-09-23	2510.28	2527.74	2490.09	2496.46
2010-09-24	2496.46	2533.37	2487.56	2533.37
2010-09-27	2533.37	2561.87	2527.5	2529.41
2010-09-28	2529.41	2537.53	2511.21	2527.96
2010-09-29	2527.96	2542.04	2522.69	2538.25
2010-09-30	2538.25	2557.25	2522.09	2541.63
2010-10-01	2541.63	2566.86	2540.61	2562.44
2010-10-04	2562.44	2573.96	2549.12	2549.22
2010-10-05	2549.22	2588.9	2546.9	2581.66
2010-10-06	2581.66	2623.39	2581.18	2623.34
2010-10-07	2623.34	2646.99	2607.71	2636.39
2010-10-08	2636.39	2646.18	2614.88	2645.32
2010-10-11	2645.32	2677.87	2642.82	2666.99
2010-10-12	2666.99	2666.99	2633.89	2646.75
2010-10-13	2646.75	2697.15	2646.26	2689.6
2010-10-14	2689.6	2709.99	2679.23	2683.84
2010-10-15	2683.84	2694.33	2665.31	2670.86
2010-10-18	2670.86	2688.72	2660.37	2688.72
2010-10-19	2688.72	2721.42	2674.79	2677.07
2010-10-20	2677.07	2681.23	2650.9	2679.95
2010-10-21	2679.95	2694.87	2663.41	2691.78
2010-10-22	2691.78	2706.61	2682.98	2698.78
2010-10-25	2698.78	2726.64	2697.75	2720.67
2010-10-27	2720.67	2720.79	2699.98	2701.35
2010-10-28	2701.35	2715.32	2692.25	2699.58
2010-10-29	2699.58	2699.58	2656.04	2668.07
2010-11-02	2668.07	2702.89	2667.64	2699.28
2010-11-03	2699.28	2709.13	2673.26	2673.28
2010-11-04	2673.28	2723.95	2673.11	2721.31
2010-11-05	2721.31	2743.75	2709.2	2719.89
2010-11-08	2719.89	2734.74	2712.71	2718.35
2010-11-09	2718.35	2737.9	2715.76	2733.65
2010-11-10	2733.65	2735.36	2712.63	2716.15
2010-11-11	2716.15	2726.72	2649.21	2656.65
2010-11-12	2656.65	2687.59	2610.53	2676.2
2010-11-15	2676.2	2711.62	2663.81	2706.85
2010-11-16	2706.85	2709.34	2660.33	2662.02
2010-11-17	2662.02	2684.26	2647.64	2678.64
2010-11-18	2678.64	2729.48	2678.64	2727.41
2010-11-19	2727.41	2738.35	2714.57	2732.4
2010-11-22	2732.4	2754.34	2722.93	2724.12
2010-11-23	2724.12	2724.78	2652.99	2656.48
2010-11-24	2656.48	2667.96	2634.25	2666.77
2010-11-25	2666.77	2684.07	2661.54	2684.07
2010-11-26	2684.07	2688.29	2645.07	2681.39
2010-11-29	2681.39	2699.63	2635.74	2639.65
2010-11-30	2639.65	2645.67	2595.71	2607.5
2010-12-01	2607.5	2705.14	2607.26	2705.14
2010-12-02	2705.14	2769.4	2700.74	2764.84
2010-12-03	2764.84	2770.18	2732	2755.09
2010-12-06	2755.09	2773.9	2749.16	2763.57
2010-12-07	2763.57	2799.68	2759.86	2795.45
2010-12-09	2795.45	2843.44	2795.19	2836.83
2010-12-10	2836.83	2850.82	2827.69	2829.99
2010-12-13	2829.99	2844.6	2816.35	2837.87
2010-12-14	2837.87	2848.61	2812.21	2823.26
2010-12-15	2823.26	2836.13	2802.42	2815.8
2010-12-16	2815.8	2848.83	2813.65	2813.65
2010-12-17	2813.65	2844.39	2812.57	2822.84
2010-12-20	2822.84	2867.36	2822.84	2855.61
2010-12-21	2855.61	2895.84	2855.61	2894.55
2010-12-22	2894.55	2912.73	2894.55	2911.44
2010-12-23	2911.44	2919.42	2884.82	2884.89
2010-12-27	2884.89	2903.23	2873.23	2879.06
2010-12-28	2879.06	2912.68	2879.06	2907.77
2010-12-29	2907.77	2944.32	2907.77	2941.63
2010-12-30	2941.63	2952.08	2904.47	2904.47
