# Supplementary material for: Analysis of global stock index data during crisis period via complex network approach
Source: PLoS One. 2018 Jul 18;13(7):e0200600. doi: 10.1371/journal.pone.0200600 (PMC6051609; doi:10.1371/journal.pone.0200600)
Supplement: S1 File — See the respective attached file. (ZIP) [file pone.0200600.s001.zip › Global stock index data 2005-2010/Baltic BDI Index.xls]

## Sheet: Sheet1
Date	Open	High	Low	Close
2005-01-04	4456	4456	4456	4456
2005-01-05	4395	4395	4395	4395
2005-01-06	4405	4405	4405	4405
2005-01-07	4485	4485	4485	4485
2005-01-10	4627	4627	4627	4627
2005-01-11	4726	4726	4726	4726
2005-01-12	4776	4776	4776	4776
2005-01-13	4774	4774	4774	4774
2005-01-14	4721	4721	4721	4721
2005-01-17	4668	4668	4668	4668
2005-01-18	4591	4591	4591	4591
2005-01-19	4471	4471	4471	4471
2005-01-20	4358	4358	4358	4358
2005-01-21	4301	4301	4301	4301
2005-01-24	4292	4292	4292	4292
2005-01-25	4307	4307	4307	4307
2005-01-26	4340	4340	4340	4340
2005-01-27	4396	4396	4396	4396
2005-01-28	4461	4461	4461	4461
2005-01-31	4488	4488	4488	4488
2005-02-01	4470	4470	4470	4470
2005-02-02	4408	4408	4408	4408
2005-02-03	4313	4313	4313	4313
2005-02-04	4246	4246	4246	4246
2005-02-07	4192	4192	4192	4192
2005-02-08	4175	4175	4175	4175
2005-02-09	4223	4223	4223	4223
2005-02-10	4320	4320	4320	4320
2005-02-11	4378	4378	4378	4378
2005-02-14	4446	4446	4446	4446
2005-02-15	4511	4511	4511	4511
2005-02-16	4593	4593	4593	4593
2005-02-17	4685	4685	4685	4685
2005-02-18	4763	4763	4763	4763
2005-02-21	4833	4833	4833	4833
2005-02-22	4878	4878	4878	4878
2005-02-23	4880	4880	4880	4880
2005-02-24	4834	4834	4834	4834
2005-02-25	4771	4771	4771	4771
2005-02-28	4726	4726	4726	4726
2005-03-01	4663	4663	4663	4663
2005-03-02	4619	4619	4619	4619
2005-03-03	4619	4619	4619	4619
2005-03-04	4652	4652	4652	4652
2005-03-07	4700	4700	4700	4700
2005-03-08	4745	4745	4745	4745
2005-03-09	4781	4781	4781	4781
2005-03-10	4791	4791	4791	4791
2005-03-11	4768	4768	4768	4768
2005-03-14	4741	4741	4741	4741
2005-03-15	4685	4685	4685	4685
2005-03-16	4596	4596	4596	4596
2005-03-17	4575	4575	4575	4575
2005-03-18	4625	4625	4625	4625
2005-03-21	4665	4665	4665	4665
2005-03-22	4679	4679	4679	4679
2005-03-23	4685	4685	4685	4685
2005-03-24	4685	4685	4685	4685
2005-03-29	4672	4672	4672	4672
2005-03-30	4653	4653	4653	4653
2005-03-31	4637	4637	4637	4637
2005-04-01	4627	4627	4627	4627
2005-04-04	4631	4631	4631	4631
2005-04-05	4649	4649	4649	4649
2005-04-06	4660	4660	4660	4660
2005-04-07	4676	4676	4676	4676
2005-04-08	4699	4699	4699	4699
2005-04-11	4721	4721	4721	4721
2005-04-12	4753	4753	4753	4753
2005-04-13	4804	4804	4804	4804
2005-04-14	4824	4824	4824	4824
2005-04-15	4835	4835	4835	4835
2005-04-18	4810	4810	4810	4810
2005-04-19	4735	4735	4735	4735
2005-04-20	4620	4620	4620	4620
2005-04-21	4504	4504	4504	4504
2005-04-22	4381	4381	4381	4381
2005-04-25	4284	4284	4284	4284
2005-04-26	4172	4172	4172	4172
2005-04-27	4026	4026	4026	4026
2005-04-28	3921	3921	3921	3921
2005-04-29	3850	3850	3850	3850
2005-05-03	3815	3815	3815	3815
2005-05-04	3835	3835	3835	3835
2005-05-05	3898	3898	3898	3898
2005-05-06	3969	3969	3969	3969
2005-05-09	4024	4024	4024	4024
2005-05-10	4016	4016	4016	4016
2005-05-11	3931	3931	3931	3931
2005-05-12	3832	3832	3832	3832
2005-05-13	3770	3770	3770	3770
2005-05-16	3737	3737	3737	3737
2005-05-17	3695	3695	3695	3695
2005-05-18	3637	3637	3637	3637
2005-05-19	3559	3559	3559	3559
2005-05-20	3523	3523	3523	3523
2005-05-23	3496	3496	3496	3496
2005-05-24	3430	3430	3430	3430
2005-05-25	3366	3366	3366	3366
2005-05-26	3317	3317	3317	3317
2005-05-27	3279	3279	3279	3279
2005-05-31	3219	3219	3219	3219
2005-06-01	3180	3180	3180	3180
2005-06-02	3125	3125	3125	3125
2005-06-03	3093	3093	3093	3093
2005-06-06	3041	3041	3041	3041
2005-06-07	2995	2995	2995	2995
2005-06-08	2931	2931	2931	2931
2005-06-09	2889	2889	2889	2889
2005-06-10	2821	2821	2821	2821
2005-06-13	2762	2762	2762	2762
2005-06-14	2705	2705	2705	2705
2005-06-15	2636	2636	2636	2636
2005-06-16	2586	2586	2586	2586
2005-06-17	2543	2543	2543	2543
2005-06-20	2518	2518	2518	2518
2005-06-21	2510	2510	2510	2510
2005-06-22	2548	2548	2548	2548
2005-06-23	2593	2593	2593	2593
2005-06-24	2617	2617	2617	2617
2005-06-27	2621	2621	2621	2621
2005-06-28	2606	2606	2606	2606
2005-06-29	2573	2573	2573	2573
2005-06-30	2521	2521	2521	2521
2005-07-01	2486	2486	2486	2486
2005-07-04	2461	2461	2461	2461
2005-07-05	2434	2434	2434	2434
2005-07-06	2402	2402	2402	2402
2005-07-07	2384	2384	2384	2384
2005-07-08	2365	2365	2365	2365
2005-07-11	2354	2354	2354	2354
2005-07-12	2345	2345	2345	2345
2005-07-13	2338	2338	2338	2338
2005-07-14	2320	2320	2320	2320
2005-07-15	2307	2307	2307	2307
2005-07-18	2285	2285	2285	2285
2005-07-19	2247	2247	2247	2247
2005-07-20	2201	2201	2201	2201
2005-07-21	2133	2133	2133	2133
2005-07-22	2054	2054	2054	2054
2005-07-25	2004	2004	2004	2004
2005-07-26	1951	1951	1951	1951
2005-07-27	1896	1896	1896	1896
2005-07-28	1851	1851	1851	1851
2005-07-29	1804	1804	1804	1804
2005-08-01	1769	1769	1769	1769
2005-08-02	1749	1749	1749	1749
2005-08-03	1747	1747	1747	1747
2005-08-04	1769	1769	1769	1769
2005-08-05	1819	1819	1819	1819
2005-08-08	1868	1868	1868	1868
2005-08-09	1907	1907	1907	1907
2005-08-10	1959	1959	1959	1959
2005-08-11	2044	2044	2044	2044
2005-08-12	2125	2125	2125	2125
2005-08-15	2169	2169	2169	2169
2005-08-16	2215	2215	2215	2215
2005-08-17	2286	2286	2286	2286
2005-08-18	2372	2372	2372	2372
2005-08-19	2478	2478	2478	2478
2005-08-22	2567	2567	2567	2567
2005-08-23	2612	2612	2612	2612
2005-08-24	2634	2634	2634	2634
2005-08-25	2631	2631	2631	2631
2005-08-26	2625	2625	2625	2625
2005-08-30	2608	2608	2608	2608
2005-08-31	2592	2592	2592	2592
2005-09-01	2548	2548	2548	2548
2005-09-02	2479	2479	2479	2479
2005-09-05	2424	2424	2424	2424
2005-09-06	2418	2418	2418	2418
2005-09-07	2480	2480	2480	2480
2005-09-08	2561	2561	2561	2561
2005-09-09	2626	2626	2626	2626
2005-09-12	2701	2701	2701	2701
2005-09-13	2766	2766	2766	2766
2005-09-14	2819	2819	2819	2819
2005-09-15	2885	2885	2885	2885
2005-09-16	2949	2949	2949	2949
2005-09-19	2977	2977	2977	2977
2005-09-20	3011	3011	3011	3011
2005-09-21	3056	3056	3056	3056
2005-09-22	3073	3073	3073	3073
2005-09-23	3069	3069	3069	3069
2005-09-26	3058	3058	3058	3058
2005-09-27	3011	3011	3011	3011
2005-09-28	2953	2953	2953	2953
2005-09-29	2907	2907	2907	2907
2005-09-30	2907	2907	2907	2907
2005-10-03	2944	2944	2944	2944
2005-10-04	2981	2981	2981	2981
2005-10-05	3019	3019	3019	3019
2005-10-06	3062	3062	3062	3062
2005-10-07	3098	3098	3098	3098
2005-10-10	3137	3137	3137	3137
2005-10-11	3202	3202	3202	3202
2005-10-12	3273	3273	3273	3273
2005-10-13	3337	3337	3337	3337
2005-10-14	3370	3370	3370	3370
2005-10-17	3361	3361	3361	3361
2005-10-18	3305	3305	3305	3305
2005-10-19	3227	3227	3227	3227
2005-10-20	3162	3162	3162	3162
2005-10-21	3130	3130	3130	3130
2005-10-24	3116	3116	3116	3116
2005-10-25	3125	3125	3125	3125
2005-10-26	3139	3139	3139	3139
2005-10-27	3149	3149	3149	3149
2005-10-28	3140	3140	3140	3140
2005-10-31	3113	3113	3113	3113
2005-11-01	3081	3081	3081	3081
2005-11-02	3030	3030	3030	3030
2005-11-03	2988	2988	2988	2988
2005-11-04	2967	2967	2967	2967
2005-11-07	2945	2945	2945	2945
2005-11-08	2935	2935	2935	2935
2005-11-09	2946	2946	2946	2946
2005-11-10	3004	3004	3004	3004
2005-11-11	3033	3033	3033	3033
2005-11-14	3048	3048	3048	3048
2005-11-15	3029	3029	3029	3029
2005-11-16	2991	2991	2991	2991
2005-11-17	2935	2935	2935	2935
2005-11-18	2898	2898	2898	2898
2005-11-21	2869	2869	2869	2869
2005-11-22	2837	2837	2837	2837
2005-11-23	2810	2810	2810	2810
2005-11-24	2786	2786	2786	2786
2005-11-25	2757	2757	2757	2757
2005-11-28	2739	2739	2739	2739
2005-11-29	2743	2743	2743	2743
2005-11-30	2770	2770	2770	2770
2005-12-01	2772	2772	2772	2772
2005-12-02	2767	2767	2767	2767
2005-12-05	2764	2764	2764	2764
2005-12-06	2746	2746	2746	2746
2005-12-07	2693	2693	2693	2693
2005-12-08	2650	2650	2650	2650
2005-12-09	2639	2639	2639	2639
2005-12-12	2624	2624	2624	2624
2005-12-13	2613	2613	2613	2613
2005-12-14	2582	2582	2582	2582
2005-12-15	2566	2566	2566	2566
2005-12-16	2536	2536	2536	2536
2005-12-19	2510	2510	2510	2510
2005-12-20	2475	2475	2475	2475
2005-12-21	2439	2439	2439	2439
2005-12-22	2417	2417	2417	2417
2005-12-23	2407	2407	2407	2407
2006-01-03	2438	2438	2438	2438
2006-01-04	2468	2468	2468	2468
2006-01-05	2495	2495	2495	2495
2006-01-06	2497	2497	2497	2497
2006-01-09	2493	2493	2493	2493
2006-01-10	2470	2470	2470	2470
2006-01-11	2428	2428	2428	2428
2006-01-12	2382	2382	2382	2382
2006-01-13	2341	2341	2341	2341
2006-01-16	2307	2307	2307	2307
2006-01-17	2263	2263	2263	2263
2006-01-18	2214	2214	2214	2214
2006-01-19	2169	2169	2169	2169
2006-01-20	2121	2121	2121	2121
2006-01-23	2084	2084	2084	2084
2006-01-24	2050	2050	2050	2050
2006-01-25	2033	2033	2033	2033
2006-01-26	2037	2037	2037	2037
2006-01-27	2057	2057	2057	2057
2006-01-30	2069	2069	2069	2069
2006-01-31	2081	2081	2081	2081
2006-02-01	2087	2087	2087	2087
2006-02-02	2115	2115	2115	2115
2006-02-03	2145	2145	2145	2145
2006-02-06	2167	2167	2167	2167
2006-02-07	2192	2192	2192	2192
2006-02-08	2223	2223	2223	2223
2006-02-09	2256	2256	2256	2256
2006-02-10	2297	2297	2297	2297
2006-02-13	2328	2328	2328	2328
2006-02-14	2389	2389	2389	2389
2006-02-15	2484	2484	2484	2484
2006-02-16	2621	2621	2621	2621
2006-02-17	2740	2740	2740	2740
2006-02-20	2798	2798	2798	2798
2006-02-21	2792	2792	2792	2792
2006-02-22	2668	2668	2668	2668
2006-02-23	2626	2626	2626	2626
2006-02-24	2622	2622	2622	2622
2006-02-27	2644	2644	2644	2644
2006-02-28	2680	2680	2680	2680
2006-03-01	2708	2708	2708	2708
2006-03-02	2698	2698	2698	2698
2006-03-03	2682	2682	2682	2682
2006-03-06	2674	2674	2674	2674
2006-03-07	2667	2667	2667	2667
2006-03-08	2682	2682	2682	2682
2006-03-09	2702	2702	2702	2702
2006-03-10	2704	2704	2704	2704
2006-03-13	2697	2697	2697	2697
2006-03-14	2666	2666	2666	2666
2006-03-15	2605	2605	2605	2605
2006-03-16	2537	2537	2537	2537
2006-03-17	2502	2502	2502	2502
2006-03-20	2493	2493	2493	2493
2006-03-21	2511	2511	2511	2511
2006-03-22	2526	2526	2526	2526
2006-03-23	2550	2550	2550	2550
2006-03-24	2565	2565	2565	2565
2006-03-27	2569	2569	2569	2569
2006-03-28	2533	2533	2533	2533
2006-03-29	2510	2510	2510	2510
2006-03-30	2496	2496	2496	2496
2006-03-31	2496	2496	2496	2496
2006-04-03	2508	2508	2508	2508
2006-04-04	2513	2513	2513	2513
2006-04-05	2508	2508	2508	2508
2006-04-06	2504	2504	2504	2504
2006-04-07	2514	2514	2514	2514
2006-04-10	2516	2516	2516	2516
2006-04-11	2515	2515	2515	2515
2006-04-12	2504	2504	2504	2504
2006-04-13	2503	2503	2503	2503
2006-04-18	2495	2495	2495	2495
2006-04-19	2479	2479	2479	2479
2006-04-20	2451	2451	2451	2451
2006-04-21	2434	2434	2434	2434
2006-04-24	2421	2421	2421	2421
2006-04-25	2397	2397	2397	2397
2006-04-26	2378	2378	2378	2378
2006-04-27	2370	2370	2370	2370
2006-04-28	2368	2368	2368	2368
2006-05-02	2364	2364	2364	2364
2006-05-03	2365	2365	2365	2365
2006-05-04	2372	2372	2372	2372
2006-05-05	2383	2383	2383	2383
2006-05-08	2399	2399	2399	2399
2006-05-09	2414	2414	2414	2414
2006-05-10	2440	2440	2440	2440
2006-05-11	2472	2472	2472	2472
2006-05-12	2491	2491	2491	2491
2006-05-15	2501	2501	2501	2501
2006-05-16	2502	2502	2502	2502
2006-05-17	2492	2492	2492	2492
2006-05-18	2482	2482	2482	2482
2006-05-19	2479	2479	2479	2479
2006-05-22	2476	2476	2476	2476
2006-05-23	2468	2468	2468	2468
2006-05-24	2453	2453	2453	2453
2006-05-25	2442	2442	2442	2442
2006-05-26	2432	2432	2432	2432
2006-05-30	2416	2416	2416	2416
2006-05-31	2436	2436	2436	2436
2006-06-01	2478	2478	2478	2478
2006-06-02	2514	2514	2514	2514
2006-06-05	2551	2551	2551	2551
2006-06-06	2580	2580	2580	2580
2006-06-07	2599	2599	2599	2599
2006-06-08	2631	2631	2631	2631
2006-06-09	2653	2653	2653	2653
2006-06-12	2672	2672	2672	2672
2006-06-13	2699	2699	2699	2699
2006-06-14	2715	2715	2715	2715
2006-06-15	2723	2723	2723	2723
2006-06-16	2725	2725	2725	2725
2006-06-19	2728	2728	2728	2728
2006-06-20	2729	2729	2729	2729
2006-06-21	2739	2739	2739	2739
2006-06-22	2774	2774	2774	2774
2006-06-23	2808	2808	2808	2808
2006-06-26	2829	2829	2829	2829
2006-06-27	2862	2862	2862	2862
2006-06-28	2898	2898	2898	2898
2006-06-29	2935	2935	2935	2935
2006-06-30	2964	2964	2964	2964
2006-07-03	2983	2983	2983	2983
2006-07-04	2965	2965	2965	2965
2006-07-05	2926	2926	2926	2926
2006-07-06	2894	2894	2894	2894
2006-07-07	2870	2870	2870	2870
2006-07-10	2864	2864	2864	2864
2006-07-11	2849	2849	2849	2849
2006-07-12	2865	2865	2865	2865
2006-07-13	2905	2905	2905	2905
2006-07-14	2968	2968	2968	2968
2006-07-17	3004	3004	3004	3004
2006-07-18	3053	3053	3053	3053
2006-07-19	3116	3116	3116	3116
2006-07-20	3162	3162	3162	3162
2006-07-21	3191	3191	3191	3191
2006-07-24	3202	3202	3202	3202
2006-07-25	3221	3221	3221	3221
2006-07-26	3227	3227	3227	3227
2006-07-27	3236	3236	3236	3236
2006-07-28	3260	3260	3260	3260
2006-07-31	3285	3285	3285	3285
2006-08-01	3337	3337	3337	3337
2006-08-02	3450	3450	3450	3450
2006-08-03	3560	3560	3560	3560
2006-08-04	3617	3617	3617	3617
2006-08-07	3654	3654	3654	3654
2006-08-08	3679	3679	3679	3679
2006-08-09	3678	3678	3678	3678
2006-08-10	3681	3681	3681	3681
2006-08-11	3714	3714	3714	3714
2006-08-14	3755	3755	3755	3755
2006-08-15	3824	3824	3824	3824
2006-08-16	3841	3841	3841	3841
2006-08-17	3812	3812	3812	3812
2006-08-18	3755	3755	3755	3755
2006-08-21	3720	3720	3720	3720
2006-08-22	3672	3672	3672	3672
2006-08-23	3633	3633	3633	3633
2006-08-24	3644	3644	3644	3644
2006-08-25	3690	3690	3690	3690
2006-08-29	3750	3750	3750	3750
2006-08-30	3795	3795	3795	3795
2006-08-31	3847	3847	3847	3847
2006-09-01	3875	3875	3875	3875
2006-09-04	3882	3882	3882	3882
2006-09-05	3882	3882	3882	3882
2006-09-06	3877	3877	3877	3877
2006-09-07	3888	3888	3888	3888
2006-09-08	3914	3914	3914	3914
2006-09-11	3948	3948	3948	3948
2006-09-12	4010	4010	4010	4010
2006-09-13	4129	4129	4129	4129
2006-09-14	4207	4207	4207	4207
2006-09-15	4258	4258	4258	4258
2006-09-18	4279	4279	4279	4279
2006-09-19	4275	4275	4275	4275
2006-09-20	4244	4244	4244	4244
2006-09-21	4200	4200	4200	4200
2006-09-22	4136	4136	4136	4136
2006-09-25	4069	4069	4069	4069
2006-09-26	3979	3979	3979	3979
2006-09-27	3915	3915	3915	3915
2006-09-28	3911	3911	3911	3911
2006-09-29	3944	3944	3944	3944
2006-10-02	3956	3956	3956	3956
2006-10-03	3960	3960	3960	3960
2006-10-04	3941	3941	3941	3941
2006-10-05	3931	3931	3931	3931
2006-10-06	3964	3964	3964	3964
2006-10-09	4015	4015	4015	4015
2006-10-10	4042	4042	4042	4042
2006-10-11	4070	4070	4070	4070
2006-10-12	4126	4126	4126	4126
2006-10-13	4169	4169	4169	4169
2006-10-16	4182	4182	4182	4182
2006-10-17	4159	4159	4159	4159
2006-10-18	4109	4109	4109	4109
2006-10-19	4053	4053	4053	4053
2006-10-20	4017	4017	4017	4017
2006-10-23	3996	3996	3996	3996
2006-10-24	3978	3978	3978	3978
2006-10-25	3960	3960	3960	3960
2006-10-26	3955	3955	3955	3955
2006-10-27	3982	3982	3982	3982
2006-10-30	4006	4006	4006	4006
2006-10-31	4037	4037	4037	4037
2006-11-01	4100	4100	4100	4100
2006-11-02	4146	4146	4146	4146
2006-11-03	4188	4188	4188	4188
2006-11-06	4214	4214	4214	4214
2006-11-07	4242	4242	4242	4242
2006-11-08	4256	4256	4256	4256
2006-11-09	4245	4245	4245	4245
2006-11-10	4210	4210	4210	4210
2006-11-13	4180	4180	4180	4180
2006-11-14	4153	4153	4153	4153
2006-11-15	4134	4134	4134	4134
2006-11-16	4121	4121	4121	4121
2006-11-17	4129	4129	4129	4129
2006-11-20	4137	4137	4137	4137
2006-11-21	4138	4138	4138	4138
2006-11-22	4144	4144	4144	4144
2006-11-23	4163	4163	4163	4163
2006-11-24	4185	4185	4185	4185
2006-11-27	4208	4208	4208	4208
2006-11-28	4255	4255	4255	4255
2006-11-29	4298	4298	4298	4298
2006-11-30	4336	4336	4336	4336
2006-12-01	4369	4369	4369	4369
2006-12-04	4400	4400	4400	4400
2006-12-05	4407	4407	4407	4407
2006-12-06	4367	4367	4367	4367
2006-12-07	4323	4323	4323	4323
2006-12-08	4294	4294	4294	4294
2006-12-11	4275	4275	4275	4275
2006-12-12	4270	4270	4270	4270
2006-12-13	4294	4294	4294	4294
2006-12-14	4307	4307	4307	4307
2006-12-15	4318	4318	4318	4318
2006-12-18	4324	4324	4324	4324
2006-12-19	4330	4330	4330	4330
2006-12-20	4336	4336	4336	4336
2006-12-21	4362	4362	4362	4362
2006-12-22	4397	4397	4397	4397
2007-01-02	4421	4421	4421	4421
2007-01-03	4452	4452	4452	4452
2007-01-04	4494	4494	4494	4494
2007-01-05	4539	4539	4539	4539
2007-01-08	4579	4579	4579	4579
2007-01-09	4617	4617	4617	4617
2007-01-10	4640	4640	4640	4640
2007-01-11	4647	4647	4647	4647
2007-01-12	4642	4642	4642	4642
2007-01-15	4629	4629	4629	4629
2007-01-16	4555	4555	4555	4555
2007-01-17	4481	4481	4481	4481
2007-01-18	4411	4411	4411	4411
2007-01-19	4362	4362	4362	4362
2007-01-22	4340	4340	4340	4340
2007-01-23	4360	4360	4360	4360
2007-01-24	4381	4381	4381	4381
2007-01-25	4385	4385	4385	4385
2007-01-26	4367	4367	4367	4367
2007-01-29	4343	4343	4343	4343
2007-01-30	4287	4287	4287	4287
2007-01-31	4225	4225	4225	4225
2007-02-01	4219	4219	4219	4219
2007-02-02	4243	4243	4243	4243
2007-02-05	4265	4265	4265	4265
2007-02-06	4291	4291	4291	4291
2007-02-07	4313	4313	4313	4313
2007-02-08	4323	4323	4323	4323
2007-02-09	4328	4328	4328	4328
2007-02-12	4348	4348	4348	4348
2007-02-13	4360	4360	4360	4360
2007-02-14	4366	4366	4366	4366
2007-02-15	4352	4352	4352	4352
2007-02-16	4355	4355	4355	4355
2007-02-19	4355	4355	4355	4355
2007-02-20	4359	4359	4359	4359
2007-02-21	4399	4399	4399	4399
2007-02-22	4456	4456	4456	4456
2007-02-23	4545	4545	4545	4545
2007-02-26	4609	4609	4609	4609
2007-02-27	4704	4704	4704	4704
2007-02-28	4765	4765	4765	4765
2007-03-01	4818	4818	4818	4818
2007-03-02	4872	4872	4872	4872
2007-03-05	4908	4908	4908	4908
2007-03-06	4921	4921	4921	4921
2007-03-07	4937	4937	4937	4937
2007-03-08	4963	4963	4963	4963
2007-03-09	5000	5000	5000	5000
2007-03-12	5041	5041	5041	5041
2007-03-13	5069	5069	5069	5069
2007-03-14	5077	5077	5077	5077
2007-03-15	5071	5071	5071	5071
2007-03-16	5086	5086	5086	5086
2007-03-19	5123	5123	5123	5123
2007-03-20	5172	5172	5172	5172
2007-03-21	5226	5226	5226	5226
2007-03-22	5275	5275	5275	5275
2007-03-23	5330	5330	5330	5330
2007-03-26	5357	5357	5357	5357
2007-03-27	5364	5364	5364	5364
2007-03-28	5356	5356	5356	5356
2007-03-29	5355	5355	5355	5355
2007-03-30	5388	5388	5388	5388
2007-04-02	5417	5417	5417	5417
2007-04-03	5439	5439	5439	5439
2007-04-04	5487	5487	5487	5487
2007-04-05	5532	5532	5532	5532
2007-04-10	5552	5552	5552	5552
2007-04-11	5556	5556	5556	5556
2007-04-12	5546	5546	5546	5546
2007-04-13	5553	5553	5553	5553
2007-04-16	5562	5562	5562	5562
2007-04-17	5601	5601	5601	5601
2007-04-18	5700	5700	5700	5700
2007-04-19	5782	5782	5782	5782
2007-04-20	5850	5850	5850	5850
2007-04-23	5922	5922	5922	5922
2007-04-24	6029	6029	6029	6029
2007-04-25	6122	6122	6122	6122
2007-04-26	6192	6192	6192	6192
2007-04-27	6230	6230	6230	6230
2007-04-30	6248	6248	6248	6248
2007-05-01	6255	6255	6255	6255
2007-05-02	6262	6262	6262	6262
2007-05-03	6276	6276	6276	6276
2007-05-04	6321	6321	6321	6321
2007-05-08	6395	6395	6395	6395
2007-05-09	6478	6478	6478	6478
2007-05-10	6585	6585	6585	6585
2007-05-11	6648	6648	6648	6648
2007-05-14	6685	6685	6685	6685
2007-05-15	6688	6688	6688	6688
2007-05-16	6650	6650	6650	6650
2007-05-17	6603	6603	6603	6603
2007-05-18	6554	6554	6554	6554
2007-05-21	6521	6521	6521	6521
2007-05-22	6471	6471	6471	6471
2007-05-23	6422	6422	6422	6422
2007-05-24	6304	6304	6304	6304
2007-05-25	6212	6212	6212	6212
2007-05-29	6123	6123	6123	6123
2007-05-30	6023	6023	6023	6023
2007-05-31	5971	5971	5971	5971
2007-06-01	5983	5983	5983	5983
2007-06-04	6011	6011	6011	6011
2007-06-05	6023	6023	6023	6023
2007-06-06	5988	5988	5988	5988
2007-06-07	5877	5877	5877	5877
2007-06-08	5736	5736	5736	5736
2007-06-11	5661	5661	5661	5661
2007-06-12	5538	5538	5538	5538
2007-06-13	5407	5407	5407	5407
2007-06-14	5302	5302	5302	5302
2007-06-15	5258	5258	5258	5258
2007-06-18	5254	5254	5254	5254
2007-06-19	5310	5310	5310	5310
2007-06-20	5438	5438	5438	5438
2007-06-21	5672	5672	5672	5672
2007-06-22	5922	5922	5922	5922
2007-06-25	6038	6038	6038	6038
2007-06-26	6105	6105	6105	6105
2007-06-27	6180	6180	6180	6180
2007-06-28	6234	6234	6234	6234
2007-06-29	6278	6278	6278	6278
2007-07-02	6304	6304	6304	6304
2007-07-03	6302	6302	6302	6302
2007-07-04	6293	6293	6293	6293
2007-07-05	6251	6251	6251	6251
2007-07-06	6201	6201	6201	6201
2007-07-09	6220	6220	6220	6220
2007-07-10	6301	6301	6301	6301
2007-07-11	6484	6484	6484	6484
2007-07-12	6656	6656	6656	6656
2007-07-13	6706	6706	6706	6706
2007-07-16	6692	6692	6692	6692
2007-07-17	6637	6637	6637	6637
2007-07-18	6582	6582	6582	6582
2007-07-19	6567	6567	6567	6567
2007-07-20	6601	6601	6601	6601
2007-07-23	6659	6659	6659	6659
2007-07-24	6720	6720	6720	6720
2007-07-25	6780	6780	6780	6780
2007-07-26	6838	6838	6838	6838
2007-07-27	6890	6890	6890	6890
2007-07-30	6936	6936	6936	6936
2007-07-31	6967	6967	6967	6967
2007-08-01	6993	6993	6993	6993
2007-08-02	7000	7000	7000	7000
2007-08-03	7007	7007	7007	7007
2007-08-06	6990	6990	6990	6990
2007-08-07	6966	6966	6966	6966
2007-08-08	6917	6917	6917	6917
2007-08-09	6936	6936	6936	6936
2007-08-10	7011	7011	7011	7011
2007-08-13	7066	7066	7066	7066
2007-08-14	7143	7143	7143	7143
2007-08-15	7231	7231	7231	7231
2007-08-16	7319	7319	7319	7319
2007-08-17	7313	7313	7313	7313
2007-08-20	7289	7289	7289	7289
2007-08-21	7243	7243	7243	7243
2007-08-22	7211	7211	7211	7211
2007-08-23	7237	7237	7237	7237
2007-08-24	7277	7277	7277	7277
2007-08-28	7381	7381	7381	7381
2007-08-29	7474	7474	7474	7474
2007-08-30	7586	7586	7586	7586
2007-08-31	7702	7702	7702	7702
2007-09-03	7783	7783	7783	7783
2007-09-04	7907	7907	7907	7907
2007-09-05	8090	8090	8090	8090
2007-09-06	8270	8270	8270	8270
2007-09-07	8410	8410	8410	8410
2007-09-10	8477	8477	8477	8477
2007-09-11	8468	8468	8468	8468
2007-09-12	8421	8421	8421	8421
2007-09-13	8340	8340	8340	8340
2007-09-14	8302	8302	8302	8302
2007-09-17	8296	8296	8296	8296
2007-09-18	8313	8313	8313	8313
2007-09-19	8429	8429	8429	8429
2007-09-20	8619	8619	8619	8619
2007-09-21	8956	8956	8956	8956
2007-09-24	9082	9082	9082	9082
2007-09-25	9215	9215	9215	9215
2007-09-26	9259	9259	9259	9259
2007-09-27	9370	9370	9370	9370
2007-09-28	9474	9474	9474	9474
2007-10-01	9537	9537	9537	9537
2007-10-02	9566	9566	9566	9566
2007-10-03	9561	9561	9561	9561
2007-10-04	9513	9513	9513	9513
2007-10-05	9535	9535	9535	9535
2007-10-08	9665	9665	9665	9665
2007-10-09	9860	9860	9860	9860
2007-10-10	10218	10218	10218	10218
2007-10-11	10513	10513	10513	10513
2007-10-12	10695	10695	10695	10695
2007-10-15	10756	10756	10756	10756
2007-10-16	10748	10748	10748	10748
2007-10-17	10724	10724	10724	10724
2007-10-18	10732	10732	10732	10732
2007-10-19	10798	10798	10798	10798
2007-10-22	10853	10853	10853	10853
2007-10-23	10944	10944	10944	10944
2007-10-24	10984	10984	10984	10984
2007-10-25	10994	10994	10994	10994
2007-10-26	11025	11025	11025	11025
2007-10-29	11033	11033	11033	11033
2007-10-30	10886	10886	10886	10886
2007-10-31	10656	10656	10656	10656
2007-11-01	10581	10581	10581	10581
2007-11-02	10548	10548	10548	10548
2007-11-05	10539	10539	10539	10539
2007-11-06	10605	10605	10605	10605
2007-11-07	10674	10674	10674	10674
2007-11-08	10744	10744	10744	10744
2007-11-09	10867	10867	10867	10867
2007-11-12	10995	10995	10995	10995
2007-11-13	11039	11039	11039	11039
2007-11-14	10995	10995	10995	10995
2007-11-15	10938	10938	10938	10938
2007-11-16	10870	10870	10870	10870
2007-11-19	10780	10780	10780	10780
2007-11-20	10647	10647	10647	10647
2007-11-21	10517	10517	10517	10517
2007-11-22	10328	10328	10328	10328
2007-11-23	10148	10148	10148	10148
2007-11-26	10003	10003	10003	10003
2007-11-27	9897	9897	9897	9897
2007-11-28	9922	9922	9922	9922
2007-11-29	10092	10092	10092	10092
2007-11-30	10210	10210	10210	10210
2007-12-03	10270	10270	10270	10270
2007-12-04	10285	10285	10285	10285
2007-12-05	10216	10216	10216	10216
2007-12-06	10142	10142	10142	10142
2007-12-07	10068	10068	10068	10068
2007-12-10	9992	9992	9992	9992
2007-12-11	9929	9929	9929	9929
2007-12-12	9936	9936	9936	9936
2007-12-13	9949	9949	9949	9949
2007-12-14	9918	9918	9918	9918
2007-12-17	9848	9848	9848	9848
2007-12-18	9751	9751	9751	9751
2007-12-19	9591	9591	9591	9591
2007-12-20	9392	9392	9392	9392
2007-12-21	9236	9236	9236	9236
2007-12-24	9143	9143	9143	9143
2008-01-02	8891	8891	8891	8891
2008-01-03	8756	8756	8756	8756
2008-01-04	8702	8702	8702	8702
2008-01-07	8732	8732	8732	8732
2008-01-08	8730	8730	8730	8730
2008-01-09	8621	8621	8621	8621
2008-01-10	8333	8333	8333	8333
2008-01-11	7949	7949	7949	7949
2008-01-14	7654	7654	7654	7654
2008-01-15	7336	7336	7336	7336
2008-01-16	6915	6915	6915	6915
2008-01-17	6472	6472	6472	6472
2008-01-18	6462	6462	6462	6462
2008-01-21	6513	6513	6513	6513
2008-01-22	6437	6437	6437	6437
2008-01-23	6246	6246	6246	6246
2008-01-24	5948	5948	5948	5948
2008-01-25	5780	5780	5780	5780
2008-01-28	5692	5692	5692	5692
2008-01-29	5615	5615	5615	5615
2008-01-30	5900	5900	5900	5900
2008-01-31	6052	6052	6052	6052
2008-02-01	6134	6134	6134	6134
2008-02-04	6121	6121	6121	6121
2008-02-05	6032	6032	6032	6032
2008-02-06	6002	6002	6002	6002
2008-02-07	6135	6135	6135	6135
2008-02-08	6353	6353	6353	6353
2008-02-11	6520	6520	6520	6520
2008-02-12	6712	6712	6712	6712
2008-02-13	6965	6965	6965	6965
2008-02-14	7212	7212	7212	7212
2008-02-15	7355	7355	7355	7355
2008-02-18	7381	7381	7381	7381
2008-02-19	7319	7319	7319	7319
2008-02-20	7081	7081	7081	7081
2008-02-21	6998	6998	6998	6998
2008-02-22	7187	7187	7187	7187
2008-02-25	7296	7296	7296	7296
2008-02-26	7312	7312	7312	7312
2008-02-27	7299	7299	7299	7299
2008-02-28	7332	7332	7332	7332
2008-02-29	7613	7613	7613	7613
2008-03-03	7878	7878	7878	7878
2008-03-04	7993	7993	7993	7993
2008-03-05	8162	8162	8162	8162
2008-03-06	8403	8403	8403	8403
2008-03-07	8536	8536	8536	8536
2008-03-10	8624	8624	8624	8624
2008-03-11	8560	8560	8560	8560
2008-03-12	8346	8346	8346	8346
2008-03-13	8092	8092	8092	8092
2008-03-14	7972	7972	7972	7972
2008-03-17	7913	7913	7913	7913
2008-03-18	7893	7893	7893	7893
2008-03-19	7801	7801	7801	7801
2008-03-20	7684	7684	7684	7684
2008-03-25	7619	7619	7619	7619
2008-03-26	7679	7679	7679	7679
2008-03-27	7884	7884	7884	7884
2008-03-28	8069	8069	8069	8069
2008-03-31	8081	8081	8081	8081
2008-04-01	7890	7890	7890	7890
2008-04-02	7655	7655	7655	7655
2008-04-03	7690	7690	7690	7690
2008-04-04	7737	7737	7737	7737
2008-04-07	7741	7741	7741	7741
2008-04-08	7754	7754	7754	7754
2008-04-09	7760	7760	7760	7760
2008-04-10	7823	7823	7823	7823
2008-04-11	7889	7889	7889	7889
2008-04-14	7961	7961	7961	7961
2008-04-15	7957	7957	7957	7957
2008-04-16	7967	7967	7967	7967
2008-04-17	8038	8038	8038	8038
2008-04-18	8203	8203	8203	8203
2008-04-21	8350	8350	8350	8350
2008-04-22	8550	8550	8550	8550
2008-04-23	8862	8862	8862	8862
2008-04-24	9182	9182	9182	9182
2008-04-25	9329	9329	9329	9329
2008-04-28	9344	9344	9344	9344
2008-04-29	9273	9273	9273	9273
2008-04-30	9356	9356	9356	9356
2008-05-01	9439	9439	9439	9439
2008-05-02	9581	9581	9581	9581
2008-05-06	9855	9855	9855	9855
2008-05-07	10104	10104	10104	10104
2008-05-08	10221	10221	10221	10221
2008-05-09	10237	10237	10237	10237
2008-05-12	10220	10220	10220	10220
2008-05-13	10354	10354	10354	10354
2008-05-14	10649	10649	10649	10649
2008-05-15	11067	11067	11067	11067
2008-05-16	11459	11459	11459	11459
2008-05-19	11709	11709	11709	11709
2008-05-20	11793	11793	11793	11793
2008-05-21	11771	11771	11771	11771
2008-05-22	11648	11648	11648	11648
2008-05-23	11465	11465	11465	11465
2008-05-27	11269	11269	11269	11269
2008-05-28	11245	11245	11245	11245
2008-05-29	11347	11347	11347	11347
2008-05-30	11440	11440	11440	11440
2008-06-02	11458	11458	11458	11458
2008-06-03	11503	11503	11503	11503
2008-06-04	11623	11623	11623	11623
2008-06-05	11689	11689	11689	11689
2008-06-06	11612	11612	11612	11612
2008-06-09	11534	11534	11534	11534
2008-06-10	11409	11409	11409	11409
2008-06-11	11105	11105	11105	11105
2008-06-12	10142	10142	10142	10142
2008-06-13	9646	9646	9646	9646
2008-06-16	9419	9419	9419	9419
2008-06-17	9413	9413	9413	9413
2008-06-18	9437	9437	9437	9437
2008-06-19	9474	9474	9474	9474
2008-06-20	9428	9428	9428	9428
2008-06-23	9211	9211	9211	9211
2008-06-24	9139	9139	9139	9139
2008-06-25	9244	9244	9244	9244
2008-06-26	9473	9473	9473	9473
2008-06-27	9599	9599	9599	9599
2008-06-30	9589	9589	9589	9589
2008-07-01	9379	9379	9379	9379
2008-07-02	9139	9139	9139	9139
2008-07-03	8925	8925	8925	8925
2008-07-04	8854	8854	8854	8854
2008-07-07	8964	8964	8964	8964
2008-07-08	9147	9147	9147	9147
2008-07-09	9272	9272	9272	9272
2008-07-10	9313	9313	9313	9313
2008-07-11	9230	9230	9230	9230
2008-07-14	9181	9181	9181	9181
2008-07-15	9150	9150	9150	9150
2008-07-16	9092	9092	9092	9092
2008-07-17	9059	9059	9059	9059
2008-07-18	9012	9012	9012	9012
2008-07-21	8961	8961	8961	8961
2008-07-22	8904	8904	8904	8904
2008-07-23	8856	8856	8856	8856
2008-07-24	8771	8771	8771	8771
2008-07-25	8637	8637	8637	8637
2008-07-28	8513	8513	8513	8513
2008-07-29	8434	8434	8434	8434
2008-07-30	8388	8388	8388	8388
2008-07-31	8341	8341	8341	8341
2008-08-01	8280	8280	8280	8280
2008-08-04	8209	8209	8209	8209
2008-08-05	8100	8100	8100	8100
2008-08-06	7869	7869	7869	7869
2008-08-07	7521	7521	7521	7521
2008-08-08	7201	7201	7201	7201
2008-08-11	7055	7055	7055	7055
2008-08-12	6992	6992	6992	6992
2008-08-13	7097	7097	7097	7097
2008-08-14	7420	7420	7420	7420
2008-08-15	7557	7557	7557	7557
2008-08-18	7622	7622	7622	7622
2008-08-19	7543	7543	7543	7543
2008-08-20	7344	7344	7344	7344
2008-08-21	7190	7190	7190	7190
2008-08-22	7147	7147	7147	7147
2008-08-26	7115	7115	7115	7115
2008-08-27	7050	7050	7050	7050
2008-08-28	6929	6929	6929	6929
2008-08-29	6809	6809	6809	6809
2008-09-01	6691	6691	6691	6691
2008-09-02	6466	6466	6466	6466
2008-09-03	6146	6146	6146	6146
2008-09-04	5874	5874	5874	5874
2008-09-05	5663	5663	5663	5663
2008-09-08	5492	5492	5492	5492
2008-09-09	5255	5255	5255	5255
2008-09-10	5026	5026	5026	5026
2008-09-11	4893	4893	4893	4893
2008-09-12	4800	4800	4800	4800
2008-09-15	4747	4747	4747	4747
2008-09-16	4760	4760	4760	4760
2008-09-17	4856	4856	4856	4856
2008-09-18	4958	4958	4958	4958
2008-09-19	4975	4975	4975	4975
2008-09-22	4949	4949	4949	4949
2008-09-23	4782	4782	4782	4782
2008-09-24	4489	4489	4489	4489
2008-09-25	4163	4163	4163	4163
2008-09-26	3746	3746	3746	3746
2008-09-29	3504	3504	3504	3504
2008-09-30	3217	3217	3217	3217
2008-10-01	3025	3025	3025	3025
2008-10-02	2990	2990	2990	2990
2008-10-03	3002	3002	3002	3002
2008-10-06	2992	2992	2992	2992
2008-10-07	2922	2922	2922	2922
2008-10-08	2764	2764	2764	2764
2008-10-09	2503	2503	2503	2503
2008-10-10	2221	2221	2221	2221
2008-10-13	1976	1976	1976	1976
2008-10-14	1809	1809	1809	1809
2008-10-15	1615	1615	1615	1615
2008-10-16	1506	1506	1506	1506
2008-10-17	1438	1438	1438	1438
2008-10-20	1355	1355	1355	1355
2008-10-21	1292	1292	1292	1292
2008-10-22	1221	1221	1221	1221
2008-10-23	1149	1149	1149	1149
2008-10-24	1102	1102	1102	1102
2008-10-27	1048	1048	1048	1048
2008-10-28	982	982	982	982
2008-10-29	925	925	925	925
2008-10-30	885	885	885	885
2008-10-31	851	851	851	851
2008-11-03	827	827	827	827
2008-11-04	815	815	815	815
2008-11-05	826	826	826	826
2008-11-06	839	839	839	839
2008-11-07	829	829	829	829
2008-11-10	820	820	820	820
2008-11-11	818	818	818	818
2008-11-12	824	824	824	824
2008-11-13	838	838	838	838
2008-11-14	841	841	841	841
2008-11-17	856	856	856	856
2008-11-18	865	865	865	865
2008-11-19	859	859	859	859
2008-11-20	847	847	847	847
2008-11-21	836	836	836	836
2008-11-24	824	824	824	824
2008-11-25	804	804	804	804
2008-11-26	763	763	763	763
2008-11-27	733	733	733	733
2008-11-28	715	715	715	715
2008-12-01	700	700	700	700
2008-12-02	684	684	684	684
2008-12-03	672	672	672	672
2008-12-04	666	666	666	666
2008-12-05	663	663	663	663
2008-12-08	671	671	671	671
2008-12-09	679	679	679	679
2008-12-10	691	691	691	691
2008-12-11	711	711	711	711
2008-12-12	764	764	764	764
2008-12-15	803	803	803	803
2008-12-16	828	828	828	828
2008-12-17	836	836	836	836
2008-12-18	829	829	829	829
2008-12-19	818	818	818	818
2008-12-22	801	801	801	801
2008-12-23	784	784	784	784
2008-12-24	774	774	774	774
2009-01-02	773	773	773	773
2009-01-05	772	772	772	772
2009-01-06	775	775	775	775
2009-01-07	789	789	789	789
2009-01-08	821	821	821	821
2009-01-09	872	872	872	872
2009-01-12	889	889	889	889
2009-01-13	911	911	911	911
2009-01-14	920	920	920	920
2009-01-15	908	908	908	908
2009-01-16	881	881	881	881
2009-01-19	868	868	868	868
2009-01-20	872	872	872	872
2009-01-21	900	900	900	900
2009-01-22	945	945	945	945
2009-01-23	980	980	980	980
2009-01-26	995	995	995	995
2009-01-27	1004	1004	1004	1004
2009-01-28	1014	1014	1014	1014
2009-01-29	1036	1036	1036	1036
2009-01-30	1070	1070	1070	1070
2009-02-02	1099	1099	1099	1099
2009-02-03	1148	1148	1148	1148
2009-02-04	1316	1316	1316	1316
2009-02-05	1498	1498	1498	1498
2009-02-06	1642	1642	1642	1642
2009-02-09	1815	1815	1815	1815
2009-02-10	1974	1974	1974	1974
2009-02-11	2055	2055	2055	2055
2009-02-12	1989	1989	1989	1989
2009-02-13	1908	1908	1908	1908
2009-02-16	1846	1846	1846	1846
2009-02-17	1895	1895	1895	1895
2009-02-18	1986	1986	1986	1986
2009-02-19	2057	2057	2057	2057
2009-02-20	2099	2099	2099	2099
2009-02-23	2084	2084	2084	2084
2009-02-24	2010	2010	2010	2010
2009-02-25	1960	1960	1960	1960
2009-02-26	1950	1950	1950	1950
2009-02-27	1986	1986	1986	1986
2009-03-02	2014	2014	2014	2014
2009-03-03	2034	2034	2034	2034
2009-03-04	2084	2084	2084	2084
2009-03-05	2167	2167	2167	2167
2009-03-06	2225	2225	2225	2225
2009-03-09	2262	2262	2262	2262
2009-03-10	2298	2298	2298	2298
2009-03-11	2271	2271	2271	2271
2009-03-12	2201	2201	2201	2201
2009-03-13	2122	2122	2122	2122
2009-03-16	2058	2058	2058	2058
2009-03-17	1974	1974	1974	1974
2009-03-18	1861	1861	1861	1861
2009-03-19	1795	1795	1795	1795
2009-03-20	1782	1782	1782	1782
2009-03-23	1773	1773	1773	1773
2009-03-24	1758	1758	1758	1758
2009-03-25	1740	1740	1740	1740
2009-03-26	1714	1714	1714	1714
2009-03-27	1678	1678	1678	1678
2009-03-30	1646	1646	1646	1646
2009-03-31	1615	1615	1615	1615
2009-04-01	1574	1574	1574	1574
2009-04-02	1538	1538	1538	1538
2009-04-03	1506	1506	1506	1506
2009-04-06	1486	1486	1486	1486
2009-04-07	1466	1466	1466	1466
2009-04-08	1463	1463	1463	1463
2009-04-09	1478	1478	1478	1478
2009-04-14	1492	1492	1492	1492
2009-04-15	1534	1534	1534	1534
2009-04-16	1604	1604	1604	1604
2009-04-17	1682	1682	1682	1682
2009-04-20	1737	1737	1737	1737
2009-04-21	1797	1797	1797	1797
2009-04-22	1869	1869	1869	1869
2009-04-23	1897	1897	1897	1897
2009-04-24	1873	1873	1873	1873
2009-04-27	1839	1839	1839	1839
2009-04-28	1790	1790	1790	1790
2009-04-29	1772	1772	1772	1772
2009-04-30	1786	1786	1786	1786
2009-05-01	1806	1806	1806	1806
2009-05-05	1897	1897	1897	1897
2009-05-06	2065	2065	2065	2065
2009-05-07	2194	2194	2194	2194
2009-05-08	2214	2214	2214	2214
2009-05-11	2215	2215	2215	2215
2009-05-12	2253	2253	2253	2253
2009-05-13	2332	2332	2332	2332
2009-05-14	2432	2432	2432	2432
2009-05-15	2544	2544	2544	2544
2009-05-18	2605	2605	2605	2605
2009-05-19	2644	2644	2644	2644
2009-05-20	2665	2665	2665	2665
2009-05-21	2707	2707	2707	2707
2009-05-22	2786	2786	2786	2786
2009-05-26	2942	2942	2942	2942
2009-05-27	3164	3164	3164	3164
2009-05-28	3298	3298	3298	3298
2009-05-29	3494	3494	3494	3494
2009-06-01	3681	3681	3681	3681
2009-06-02	4106	4106	4106	4106
2009-06-03	4291	4291	4291	4291
2009-06-04	4093	4093	4093	4093
2009-06-05	3809	3809	3809	3809
2009-06-08	3646	3646	3646	3646
2009-06-09	3518	3518	3518	3518
2009-06-10	3452	3452	3452	3452
2009-06-11	3483	3483	3483	3483
2009-06-12	3583	3583	3583	3583
2009-06-15	3763	3763	3763	3763
2009-06-16	3951	3951	3951	3951
2009-06-17	4026	4026	4026	4026
2009-06-18	4073	4073	4073	4073
2009-06-19	4070	4070	4070	4070
2009-06-22	4029	4029	4029	4029
2009-06-23	3874	3874	3874	3874
2009-06-24	3751	3751	3751	3751
2009-06-25	3703	3703	3703	3703
2009-06-26	3703	3703	3703	3703
2009-06-29	3734	3734	3734	3734
2009-06-30	3757	3757	3757	3757
2009-07-01	3742	3742	3742	3742
2009-07-02	3672	3672	3672	3672
2009-07-03	3520	3520	3520	3520
2009-07-06	3375	3375	3375	3375
2009-07-07	3216	3216	3216	3216
2009-07-08	3107	3107	3107	3107
2009-07-09	3018	3018	3018	3018
2009-07-10	2985	2985	2985	2985
2009-07-13	2975	2975	2975	2975
2009-07-14	3097	3097	3097	3097
2009-07-15	3324	3324	3324	3324
2009-07-16	3501	3501	3501	3501
2009-07-17	3542	3542	3542	3542
2009-07-20	3511	3511	3511	3511
2009-07-21	3455	3455	3455	3455
2009-07-22	3407	3407	3407	3407
2009-07-23	3355	3355	3355	3355
2009-07-24	3345	3345	3345	3345
2009-07-27	3407	3407	3407	3407
2009-07-28	3475	3475	3475	3475
2009-07-29	3499	3499	3499	3499
2009-07-30	3445	3445	3445	3445
2009-07-31	3350	3350	3350	3350
2009-08-03	3251	3251	3251	3251
2009-08-04	3159	3159	3159	3159
2009-08-05	3051	3051	3051	3051
2009-08-06	2907	2907	2907	2907
2009-08-07	2772	2772	2772	2772
2009-08-10	2689	2689	2689	2689
2009-08-11	2623	2623	2623	2623
2009-08-12	2612	2623	2612	2612
2009-08-13	2685	2685	2685	2685
2009-08-14	2752	2752	2685	2685
2009-08-17	2774	2774	2752	2774
2009-08-18	2704	2774	2704	2704
2009-08-19	2614	2704	2614	2614
2009-08-20	2534	2614	2534	2614
2009-08-21	2468	2614	2468	2534
2009-08-24	2437	2468	2437	2437
2009-08-25	2388	2437	2388	2388
2009-08-26	2427	2427	2388	2427
2009-08-27	2425	2425	2425	2425
2009-08-28	2421	2425	2421	2421
2009-08-31	2421	2421	2421	2421
2009-09-01	2423	2423	2421	2423
2009-09-02	2423	2423	2423	2423
2009-09-03	2414	2414	2413	2414
2009-09-04	2415	2415	2415	2415
2009-09-07	2429	2429	2415	2429
2009-09-08	2462	2462	2429	2462
2009-09-09	2491	2491	2462	2491
2009-09-10	2492	2492	2492	2492
2009-09-11	2468	2492	2468	2468
2009-09-14	2450	2468	2450	2450
2009-09-15	2431	2450	2431	2431
2009-09-16	2415	2431	2415	2415
2009-09-17	2390	2390	2390	2390
2009-09-18	2356	2356	2356	2356
2009-09-21	2318	2318	2318	2318
2009-09-22	2246	2246	2246	2246
2009-09-23	2175	2175	2175	2175
2009-09-24	2163	2175	2163	2163
2009-09-25	2183	2183	2163	2183
2009-09-28	2192	2192	2183	2192
2009-09-29	2185	2192	2185	2185
2009-09-30	2220	2220	2185	2220
2009-10-01	2284	2284	2220	2284
2009-10-02	2357	2357	2284	2357
2009-10-05	2362	2362	2357	2362
2009-10-06	2441	2362	2362	2362
2009-10-07	2546	2546	2441	2546
2009-10-08	2647	2647	2546	2647
2009-10-09	2695	2695	2647	2695
2009-10-12	2696	2696	2695	2696
2009-10-13	2646	2696	2646	2646
2009-10-14	2597	2646	2597	2597
2009-10-15	2688	2688	2597	2688
2009-10-16	2728	2728	2688	2728
2009-10-19	2766	2766	2728	2728
2009-10-20	2832	2832	2766	2766
2009-10-27	3013	3013	3013	3013
2009-10-28	3013	3013	2986	2986
2009-10-29	2986	3013	2986	3013
2009-10-30	3013	3103	3013	3103
2009-11-02	3103	3185	3103	3185
2009-11-03	3185	3247	3185	3247
2009-11-04	3247	3295	3247	3295
2009-11-05	3295	3335	3295	3335
2009-11-06	3335	3393	3295	3393
2009-11-09	3393	3480	3335	3480
2009-11-10	3480	3615	3393	3615
2009-11-11	3748	3748	3480	3748
2009-11-12	3954	3954	3615	3954
2009-11-13	4111	4111	3748	4111
2009-11-16	4220	4220	3954	4220
2009-11-17	4381	4381	4111	4381
2009-11-18	4643	4643	4220	4643
2009-11-19	4661	4661	4381	4661
2009-11-20	4507	4661	4507	4507
2009-11-23	4423	4507	4423	4423
2009-11-24	4340	4507	4340	4340
2009-11-25	4234	4423	4234	4234
2009-11-26	4119	4340	4119	4119
2009-11-27	3974	4234	3974	3974
2009-11-30	3974	4119	3974	3974
2009-12-01	3974	3974	3887	3887
2009-12-02	3918	3918	3836	3836
2009-12-03	3836	3918	3836	3918
2009-12-04	4107	4107	3918	4107
2009-12-07	4036	4107	4036	4036
2009-12-08	3902	4107	3902	3902
2009-12-09	3791	4036	3791	3791
2009-12-10	3671	3902	3671	3671
2009-12-11	3579	3791	3579	3579
2009-12-14	3530	3671	3530	3530
2009-12-15	3518	3579	3518	3518
2009-12-16	3474	3474	3474	3474
2009-12-17	3376	3518	3376	3376
2009-12-18	3258	3474	3258	3258
2009-12-21	3154	3258	3154	3154
2009-12-22	3154	3258	3154	3154
2009-12-23	3023	3154	3023	3023
2009-12-24	3005	3063	3005	3005
2009-12-25	3005	3023	3005	3023
2009-12-28	3005	3005	3005	3005
2009-12-29	3005	3005	3005	3005
2009-12-31	3005	3005	3005	3005
2010-01-01	3005	3005	3005	3005
2010-01-04	3005	3005	3005	3005
2010-01-05	3140	3140	3005	3140
2010-01-06	3259	3270	3140	3259
2010-01-07	3149	3270	3149	3149
2010-01-08	3140	3259	3140	3140
2010-01-11	3148	3148	3148	3148
2010-01-12	3160	3160	3140	3160
2010-01-13	3175	3175	3175	3175
2010-01-14	3235	3235	3160	3235
2010-01-15	3235	3299	3175	3299
2010-01-18	3295	3299	3295	3295
2010-01-19	3208	3299	3208	3208
2010-01-20	3158	3295	3158	3158
2010-01-21	3170	3208	3158	3170
2010-01-22	3204	3204	3158	3204
2010-01-25	3223	3223	3204	3223
2010-01-26	3205	3223	3204	3205
2010-01-27	3118	3223	3118	3205
2010-01-28	2963	3205	2963	2963
2010-01-29	2848	3118	2848	2848
2010-02-01	2745	2963	2745	2745
2010-02-02	2691	2691	2691	2691
2010-02-03	2673	2745	2673	2673
2010-02-04	2685	2691	2673	2685
2010-02-05	2715	2715	2673	2715
2010-02-08	2722	2722	2722	2722
2010-02-09	2706	2706	2706	2706
2010-02-10	2630	2722	2630	2630
2010-02-11	2575	2706	2575	2575
2010-02-12	2571	2630	2571	2571
2010-02-22	2721	2721	2721	2721
2010-02-23	2724	2724	2724	2724
2010-02-24	2707	2724	2707	2707
2010-02-25	2711	2724	2707	2711
2010-02-26	2738	2738	2707	2738
2010-03-01	2760	2760	2760	2760
2010-03-02	2760	2792	2738	2760
2010-03-03	2911	2911	2911	2911
2010-03-04	3121	3121	3121	3121
2010-03-05	3242	3242	2911	3242
2010-03-08	3259	3259	3121	3259
2010-03-09	3210	3259	3210	3210
2010-03-10	3230	3259	3210	3230
2010-03-11	3316	3316	3210	3316
2010-03-12	3506	3506	3230	3506
2010-03-15	3574	3574	3316	3574
2010-03-16	3574	3574	3498	3498
2010-03-17	3427	3427	3427	3427
2010-03-18	3396	3427	3396	3396
2010-03-19	3379	3379	3379	3379
2010-03-22	3379	3379	3337	3379
2010-03-23	3280	3280	3280	3280
2010-03-25	3177	3243	3177	3177
2010-03-26	3098	3177	3098	3098
2010-03-29	3021	3098	3021	3021
2010-03-30	2982	2982	2982	2982
2010-03-31	2998	2998	2982	2982
2010-04-01	2991	2991	2991	2991
2010-04-02	2991	2991	2991	2991
2010-04-05	2991	2991	2991	2991
2010-04-06	2981	2991	2981	2981
2010-04-07	2947	2981	2947	2947
2010-04-08	2922	2947	2922	2922
2010-04-09	2913	2922	2913	2922
2010-04-12	2911	2913	2911	2911
2010-04-13	2928	2928	2911	2928
2010-04-14	2966	2966	2966	2966
2010-04-15	3001	3001	2966	3001
2010-04-16	3009	3009	3001	3009
2010-04-19	3002	3009	3002	3002
2010-04-20	2998	3002	2998	2998
2010-04-21	3009	3009	3009	3009
2010-04-22	3006	3006	3006	3006
2010-04-23	3013	3013	3006	3013
2010-04-26	3020	3020	3013	3020
2010-04-27	3203	3203	3020	3203
2010-04-28	3329	3329	3203	3329
2010-04-29	3359	3359	3329	3359
2010-04-30	3354	3359	3354	3354
2010-05-03	3354	3354	3354	3354
2010-05-04	3352	3354	3352	3352
2010-05-05	3379	3379	3379	3379
2010-05-06	3468	3468	3379	3468
2010-05-07	3608	3608	3468	3608
2010-05-10	3707	3707	3707	3707
2010-05-11	3822	3822	3707	3822
2010-05-12	3888	3888	3822	3888
2010-05-13	3914	3914	3888	3914
2010-05-14	3929	3929	3914	3929
2010-05-17	3922	3929	3922	3922
2010-05-18	3882	3922	3882	3882
2010-05-19	3832	3882	3832	3832
2010-05-20	3803	3832	3803	3803
2010-05-21	3844	3844	3803	3844
2010-05-24	3943	3943	3844	3943
2010-05-25	4187	4187	4187	4187
2010-05-26	4209	4209	4187	4209
2010-05-27	4156	4209	4156	4156
2010-05-28	4078	4156	4078	4078
2010-05-31	4078	4078	4078	4078
2010-06-01	4074	4078	4074	4074
2010-06-02	4041	4074	4041	4041
2010-06-03	3933	4041	3933	3933
2010-06-04	3844	3844	3844	3844
2010-06-07	3733	3733	3733	3733
2010-06-08	3579	3579	3579	3579
2010-06-09	3514	3514	3514	3514
2010-06-10	3423	3423	3423	3423
2010-06-11	3288	3288	3288	3288
2010-06-14	3115	3115	3115	3115
2010-06-15	3020	3020	3020	3020
2010-06-16	2893	2893	2893	2893
2010-06-17	2784	2784	2784	2784
2010-06-18	2694	2694	2694	2694
2010-06-21	2601	2601	2601	2601
2010-06-22	2547	2547	2547	2547
2010-06-23	2515	2515	2515	2515
2010-06-24	2502	2502	2502	2502
2010-06-25	2501	2501	2501	2501
2010-06-28	2482	2482	2482	2482
2010-06-29	2447	2447	2447	2447
2010-06-30	2406	2406	2406	2406
2010-07-01	2351	2351	2351	2351
2010-07-02	2280	2280	2280	2280
2010-07-05	2216	2216	2216	2216
2010-07-06	2127	2127	2127	2127
2010-07-07	2018	2018	2018	2018
2010-07-08	1940	1940	1940	1940
2010-07-09	1902	1902	1902	1902
2010-07-12	1840	1840	1840	1840
2010-07-13	1790	1790	1790	1790
2010-07-14	1709	1709	1709	1709
2010-07-15	1700	1700	1700	1700
2010-07-16	1720	1720	1720	1720
2010-07-19	1732	1732	1732	1732
2010-07-20	1761	1761	1761	1761
2010-07-21	1781	1781	1781	1781
2010-07-22	1801	1801	1801	1801
2010-07-23	1826	1826	1826	1826
2010-07-26	1841	1841	1841	1841
2010-07-27	1869	1869	1869	1869
2010-07-28	1901	1901	1901	1901
2010-07-29	1942	1942	1942	1942
2010-07-30	1967	1967	1967	1967
2010-08-02	1977	1977	1977	1977
2010-08-03	1964	1964	1964	1964
2010-08-04	1957	1957	1957	1957
2010-08-05	1978	1978	1978	1978
2010-08-06	2030	2030	2030	2030
2010-08-09	2114	2114	2114	2114
2010-08-10	2212	2212	2212	2212
2010-08-11	2378	2378	2378	2378
2010-08-12	2437	2437	2437	2437
2010-08-13	2468	2468	2468	2468
2010-08-16	2488	2488	2488	2488
2010-08-17	2515	2515	2515	2515
2010-08-18	2558	2558	2558	2558
2010-08-19	2644	2644	2644	2644
2010-08-20	2756	2756	2756	2756
2010-08-23	2841	2841	2841	2841
2010-08-24	2861	2861	2861	2861
2010-08-25	2773	2773	2773	2773
2010-08-26	2703	2703	2703	2703
2010-08-27	2712	2712	2712	2712
2010-08-31	2713	2713	2713	2713
2010-09-01	2741	2741	2741	2741
2010-09-02	2835	2835	2835	2835
2010-09-03	2876	2876	2876	2876
2010-09-06	2881	2881	2881	2881
2010-09-07	2918	2918	2918	2918
2010-09-08	2975	2975	2975	2975
2010-09-09	2988	2988	2988	2988
2010-09-10	2995	2995	2995	2995
2010-09-13	2976	2976	2976	2976
2010-09-14	2940	2940	2940	2940
2010-09-15	2840	2840	2840	2840
2010-09-16	2737	2737	2737	2737
2010-09-17	2676	2676	2676	2676
2010-09-20	2628	2628	2628	2628
2010-09-21	2562	2562	2562	2562
2010-09-22	2486	2486	2486	2486
2010-09-23	2461	2461	2461	2461
2010-09-24	2444	2444	2444	2444
2010-09-27	2451	2451	2451	2451
2010-09-28	2504	2504	2504	2504
2010-09-29	2468	2468	2468	2468
2010-09-30	2446	2446	2446	2446
2010-10-01	2452	2452	2452	2452
2010-10-04	2478	2478	2478	2478
2010-10-05	2569	2569	2569	2569
2010-10-06	2639	2639	2639	2639
2010-10-07	2662	2662	2662	2662
2010-10-08	2696	2696	2696	2696
2010-10-11	2695	2695	2695	2695
2010-10-12	2719	2719	2719	2719
2010-10-13	2748	2748	2748	2748
2010-10-14	2769	2769	2769	2769
2010-10-15	2762	2762	2762	2762
2010-10-18	2756	2756	2756	2756
2010-10-19	2744	2744	2744	2744
2010-10-20	2729	2729	2729	2729
2010-10-21	2720	2720	2720	2720
2010-10-22	2727	2727	2727	2727
2010-10-25	2748	2748	2748	2748
2010-10-26	2778	2778	2778	2778
2010-10-27	2784	2784	2784	2784
2010-10-28	2707	2707	2707	2707
2010-10-29	2678	2678	2678	2678
2010-11-01	2648	2648	2648	2648
2010-11-02	2600	2600	2600	2600
2010-11-03	2542	2542	2542	2542
2010-11-04	2510	2510	2510	2510
2010-11-05	2495	2495	2495	2495
2010-11-08	2482	2482	2482	2482
2010-11-09	2467	2467	2467	2467
2010-11-10	2454	2454	2454	2454
2010-11-11	2366	2366	2366	2366
2010-11-12	2313	2313	2313	2313
2010-11-15	2261	2261	2261	2261
2010-11-16	2219	2219	2219	2219
2010-11-17	2188	2188	2188	2188
2010-11-18	2164	2164	2164	2164
2010-11-19	2155	2155	2155	2155
2010-11-22	2179	2179	2179	2179
2010-11-23	2199	2199	2199	2199
2010-11-24	2213	2213	2213	2213
2010-11-25	2200	2200	2200	2200
2010-11-26	2170	2170	2170	2170
2010-11-29	2145	2145	2145	2145
2010-11-30	2099	2099	2099	2099
2010-12-01	2096	2096	2096	2096
2010-12-02	2133	2133	2133	2133
2010-12-03	2168	2168	2168	2168
2010-12-06	2179	2179	2179	2179
2010-12-07	2173	2173	2173	2173
2010-12-08	2144	2144	2144	2144
2010-12-09	2111	2111	2111	2111
2010-12-10	2095	2095	2095	2095
2010-12-13	2076	2076	2076	2076
2010-12-14	2069	2069	2069	2069
2010-12-15	2047	2047	2047	2047
2010-12-16	2028	2028	2028	2028
2010-12-17	1999	1999	1999	1999
2010-12-20	1955	1955	1955	1955
2010-12-21	1886	1886	1886	1886
2010-12-22	1830	1830	1830	1830
2010-12-23	1795	1795	1795	1795
2010-12-24	1773	1773	1773	1773
2010-12-27	1773	1773	1773	1773
2010-12-30	1773	1773	1773	1773
