# Supplementary material for: Analysis of global stock index data during crisis period via complex network approach
Source: PLoS One. 2018 Jul 18;13(7):e0200600. doi: 10.1371/journal.pone.0200600 (PMC6051609; doi:10.1371/journal.pone.0200600)
Supplement: S1 File — See the respective attached file. (ZIP) [file pone.0200600.s001.zip › Global stock index data 2005-2010/Belgium 20 index.xls]

## Sheet: Sheet1
Date	Open	High	Low	Close
2005-01-03	2936.46	2971.75	2934.7	2969.36
2005-01-04	2969.1	2994.89	2965.95	2987.09
2005-01-05	2975.02	2986.46	2971.19	2971.79
2005-01-06	2978.04	2998.92	2975.23	2992.43
2005-01-07	2999.58	3012.65	2995.75	3002.65
2005-01-10	3006.62	3010.2	2996.16	3001.24
2005-01-11	3013.83	3013.83	2980.23	2980.23
2005-01-12	2985.11	2987.1	2966.84	2973.92
2005-01-13	2974.83	2976.1	2952.35	2959.72
2005-01-14	2953.8	2961.64	2942.96	2958.79
2005-01-17	2966.68	2974.77	2961.7	2974.77
2005-01-18	2970.99	2971.25	2954.35	2969.49
2005-01-19	2972.69	2985.3	2964.54	2967.29
2005-01-20	2964.25	2968.84	2949.49	2962.4
2005-01-21	2963.24	2979.18	2961.39	2979.18
2005-01-24	2970.57	2974.16	2957.76	2971.23
2005-01-25	2964.81	3000.33	2963.48	3000.33
2005-01-26	2988.8	3008.58	2988.8	3008.58
2005-01-27	3012.95	3012.95	2989.35	3005.41
2005-01-28	3003.97	3011.01	2982.51	2985.31
2005-01-31	2988.21	2999.97	2984.94	2997.6
2005-02-01	3003.84	3010.57	2994.78	3010.57
2005-02-02	3011.85	3029.1	3008	3027.4
2005-02-03	3030.91	3046.66	3025.26	3043.48
2005-02-04	3046.47	3067.13	3045.41	3067.13
2005-02-07	3077.16	3081.95	3067.72	3073.52
2005-02-08	3076.47	3085.96	3072.47	3081.46
2005-02-09	3085.72	3089.12	3079.55	3085.13
2005-02-10	3082.85	3087.91	3077.69	3077.69
2005-02-11	3089.43	3112.27	3079.09	3112.27
2005-02-14	3107.44	3110.63	3092.44	3101.57
2005-02-15	3102.76	3128.85	3098.66	3128.85
2005-02-16	3122.25	3128.69	3112.29	3121.62
2005-02-17	3120.09	3122.23	3109.65	3115.09
2005-02-18	3112.72	3118.07	3104.89	3115.68
2005-02-21	3113.73	3116.43	3088.71	3093.6
2005-02-22	3089.85	3091.74	3059.19	3077.95
2005-02-23	3057.5	3063.68	3041.51	3053.56
2005-02-24	3050.68	3056.58	3045.7	3048.52
2005-02-25	3061.87	3070.84	3059.69	3070.06
2005-02-28	3074.81	3109.1	3074.48	3106.54
2005-03-01	3101.12	3122.08	3099.47	3117.76
2005-03-02	3120.88	3122.22	3094.45	3097.66
2005-03-03	3094.78	3101.5	3090.98	3090.98
2005-03-04	3095.39	3124.74	3092.94	3121.66
2005-03-07	3130.79	3153.12	3128.92	3153.12
2005-03-08	3152.77	3155.67	3142.67	3152.48
2005-03-09	3157.63	3164.54	3127.24	3133.65
2005-03-10	3123.66	3123.79	3095.93	3098.25
2005-03-11	3102.97	3115.33	3097.55	3098.99
2005-03-14	3096.41	3104.46	3078.19	3081.07
2005-03-15	3090.49	3098.46	3083.22	3096.6
2005-03-16	3094.63	3103.45	3076.07	3076.07
2005-03-17	3086.86	3086.86	3066.65	3075.89
2005-03-18	3079.71	3097.08	3076.26	3090.94
2005-03-21	3093.64	3101.71	3089.64	3093.57
2005-03-22	3096.57	3096.86	3071.77	3084.73
2005-03-23	3065.94	3076.81	3053.13	3068.71
2005-03-24	3072.24	3129.1	3070.65	3128.49
2005-03-29	3127.13	3129.45	3113.43	3119.37
2005-03-30	3108.73	3128.7	3103.57	3125.01
2005-03-31	3134.31	3145.42	3125.18	3125.67
2005-04-01	3129.86	3143.7	3125.7	3140.33
2005-04-04	3137.92	3137.92	3114.75	3129.52
2005-04-05	3136.37	3151.79	3134.56	3145.25
2005-04-06	3152.79	3174.55	3152.18	3174.55
2005-04-07	3172.26	3179.23	3167.03	3177.2
2005-04-08	3185.46	3190.25	3177.83	3182.23
2005-04-11	3174.24	3186.43	3169.1	3185.43
2005-04-12	3182.9	3185.13	3173.51	3175.78
2005-04-13	3185.11	3201.28	3185.11	3197.29
2005-04-14	3183.21	3187.78	3169.72	3170.51
2005-04-15	3154.65	3162.25	3131.83	3141.89
2005-04-18	3091.84	3094.46	3064.13	3064.13
2005-04-19	3075.57	3093.8	3074.2	3090.35
2005-04-20	3101.04	3102.46	3067.96	3068.47
2005-04-21	3057.98	3082.28	3057.49	3068.77
2005-04-22	3088.05	3092.4	3080.48	3086.73
2005-04-25	3081.63	3104.87	3081.63	3102.53
2005-04-26	3096.27	3099.89	3080.33	3097.86
2005-04-27	3085.32	3088.17	3039.91	3042.27
2005-04-28	3047.8	3055.24	3019.62	3024.75
2005-04-29	3007.58	3039.72	3007.58	3039.71
2005-05-02	3039.93	3055.71	3035.88	3048.67
2005-05-03	3053.35	3053.35	3036.59	3046.41
2005-05-04	3051.5	3066.72	3048.39	3066.72
2005-05-05	3072.68	3095.92	3072.46	3091.79
2005-05-06	3086.98	3100.76	3077.38	3098.33
2005-05-09	3099.71	3099.71	3076.16	3083.71
2005-05-10	3083.14	3088.6	3061.07	3066.43
2005-05-11	3062.49	3069.13	3052.44	3061.75
2005-05-12	3064.15	3068.52	3046.14	3055.43
2005-05-13	3046.57	3046.88	3027.02	3037.28
2005-05-16	3030.39	3035.98	3026.42	3029.47
2005-05-17	3033.42	3033.58	3015.66	3021.28
2005-05-18	3026.47	3054.44	3025.35	3054.44
2005-05-19	3061.23	3073.71	3059.69	3073.71
2005-05-20	3071.61	3077.24	3066.45	3073.52
2005-05-23	3076.44	3089.33	3075.79	3080.77
2005-05-24	3069.68	3074.17	3063.6	3070.86
2005-05-25	3071.84	3076.14	3065.46	3076.14
2005-05-26	3049.39	3058.7	3045.76	3055.96
2005-05-27	3036.03	3047.2	3033.79	3047.2
2005-05-30	3038.35	3056.2	3033.16	3056.2
2005-05-31	3050.58	3052.44	3042.89	3051.67
2005-06-01	3054.5	3073.95	3050.06	3073.95
2005-06-02	3072.35	3086.79	3068.46	3075.01
2005-06-03	3078.67	3087.57	3075.49	3083.54
2005-06-06	3077.31	3077.75	3056.26	3062.37
2005-06-07	3065.12	3076.72	3059.18	3071.17
2005-06-08	3067	3071.61	3060.29	3060.29
2005-06-09	3061.65	3083.72	3059.72	3082.06
2005-06-10	3086.23	3107.57	3085.61	3100.4
2005-06-13	3100.33	3113.15	3093.55	3101.08
2005-06-14	3105.6	3112.02	3098.23	3109.36
2005-06-15	3107.31	3124.7	3106.39	3109.4
2005-06-16	3116.64	3128.58	3112.1	3128.58
2005-06-17	3124.25	3129.49	3107.2	3109.89
2005-06-20	3106.31	3106.49	3084.9	3092.62
2005-06-21	3101.04	3120.46	3100.28	3116.31
2005-06-22	3122.38	3142.97	3121.59	3137.83
2005-06-23	3142.84	3143.58	3120.76	3132.58
2005-06-24	3115.22	3120.61	3102.82	3109.41
2005-06-27	3095.95	3096.14	3074.4	3075.48
2005-06-28	3081.15	3087.35	3070.41	3084.48
2005-06-29	3090.96	3114.49	3090.96	3112.09
2005-06-30	3105.94	3115.57	3096.91	3112.83
2005-07-01	3108.57	3130.15	3106.04	3125.38
2005-07-04	3130.7	3131.37	3115.76	3126.65
2005-07-05	3130.75	3130.75	3103.29	3113.26
2005-07-06	3114.21	3121.92	3112.39	3121.92
2005-07-07	3119.14	3119.14	3033.57	3089.94
2005-07-08	3104.07	3108.09	3094.21	3107.01
2005-07-11	3121.43	3135.82	3121.43	3135.18
2005-07-12	3133.26	3133.26	3119.41	3121.61
2005-07-13	3123.01	3139.76	3122.8	3137.56
2005-07-14	3147.14	3174.82	3145.74	3170.01
2005-07-15	3170.04	3182	3161.69	3164.31
2005-07-18	3172.22	3176.89	3154.97	3156.43
2005-07-19	3157.59	3188.57	3157.41	3188.57
2005-07-20	3182.83	3188.56	3178.64	3185.37
2005-07-21	3191.17	3211.03	3190.62	3202.15
2005-07-22	3202.58	3202.58	3184.04	3186
2005-07-25	3188.21	3191.15	3180.57	3186.98
2005-07-26	3184.18	3206.12	3181.88	3198.57
2005-07-27	3210.7	3221.09	3203.27	3217.81
2005-07-28	3221.49	3236.01	3221.49	3232.77
2005-07-29	3238.74	3240.59	3226.15	3228.01
2005-08-01	3241.26	3241.27	3231.71	3234.05
2005-08-02	3236.38	3252.16	3235.61	3251.65
2005-08-03	3252.75	3269.74	3251.79	3269.74
2005-08-04	3268.26	3272.56	3254.72	3256.46
2005-08-05	3250.93	3263.14	3245.96	3249.45
2005-08-08	3251.91	3261.76	3245.65	3253.56
2005-08-09	3249.9	3300.63	3249.01	3300.63
2005-08-10	3298.08	3315.01	3297.72	3314.81
2005-08-11	3298.4	3304.93	3288.67	3302.51
2005-08-12	3304.67	3306.12	3283.86	3286.7
2005-08-15	3286.2	3292.98	3279.23	3280.53
2005-08-16	3292.56	3301.06	3274.94	3285.01
2005-08-17	3287.98	3288.2	3265.46	3279.3
2005-08-18	3281.42	3283.17	3252.83	3252.83
2005-08-19	3257.03	3273.27	3251.85	3272.11
2005-08-22	3270.71	3276.13	3269.01	3270.91
2005-08-23	3265.05	3265.05	3244.45	3244.45
2005-08-24	3243.91	3243.91	3229.43	3234.49
2005-08-25	3234.79	3235.46	3219.29	3228.47
2005-08-26	3218.36	3231.48	3205.13	3205.13
2005-08-29	3199.29	3208.61	3192.47	3206.68
2005-08-30	3214.79	3230.68	3207.63	3211.24
2005-08-31	3211.02	3232.14	3210.47	3223.98
2005-09-01	3235.24	3245.53	3226.6	3228.5
2005-09-02	3227.51	3235.92	3212.91	3221.81
2005-09-05	3225.18	3240.39	3225.08	3236.62
2005-09-06	3239.17	3254.28	3239.17	3251.19
2005-09-07	3257.16	3265.7	3253.98	3257.77
2005-09-08	3256.04	3256.04	3239	3242.05
2005-09-09	3245.61	3251.1	3241.1	3249.37
2005-09-12	3258.1	3261.93	3254.55	3261.93
2005-09-13	3258.17	3262.09	3243.65	3249.93
2005-09-14	3251.38	3271.26	3248.38	3266.34
2005-09-15	3263.2	3272.45	3260.55	3265.48
2005-09-16	3260.44	3279.23	3259.53	3275.74
2005-09-19	3270.66	3291.63	3264.8	3282.91
2005-09-20	3293.39	3294.86	3280.17	3288.75
2005-09-21	3287.79	3302.57	3284.62	3284.62
2005-09-22	3283.65	3291.33	3272.14	3287.07
2005-09-23	3289.33	3301.86	3285.86	3298.14
2005-09-26	3303.67	3328.17	3302.19	3328.17
2005-09-27	3320.34	3335.28	3312.39	3320.74
2005-09-28	3326.23	3346.4	3324.79	3343.65
2005-09-29	3340.37	3340.37	3320.26	3324.57
2005-09-30	3338.47	3338.47	3325.2	3328.8
2005-10-03	3333.01	3353.39	3332.8	3353.39
2005-10-04	3353.11	3375.76	3344.48	3373.83
2005-10-05	3362.9	3365.79	3351.47	3363.29
2005-10-06	3343.87	3344.57	3331.4	3339.77
2005-10-07	3331.22	3332.03	3319.08	3329.62
2005-10-10	3329.53	3343.19	3329.43	3331.62
2005-10-11	3335.79	3348.31	3335.79	3338.18
2005-10-12	3330.97	3337.54	3321.38	3329.11
2005-10-13	3328.07	3331.02	3292.75	3300.46
2005-10-14	3297.2	3310.76	3289.88	3309.26
2005-10-17	3313.93	3315.21	3291.62	3291.96
2005-10-18	3303.31	3311.47	3288.32	3289.45
2005-10-19	3281.71	3281.71	3238.75	3238.75
2005-10-20	3272.23	3273.34	3248.86	3255.48
2005-10-21	3238.82	3255.61	3233.38	3239.14
2005-10-24	3239.67	3267.74	3238.96	3266.08
2005-10-25	3277.06	3278.63	3261.52	3265.17
2005-10-26	3267.51	3276.95	3263.66	3265.22
2005-10-27	3251.74	3258.83	3226.85	3233.4
2005-10-28	3224.37	3229.33	3201.74	3224.31
2005-10-31	3242.39	3266.42	3238.67	3264.26
2005-11-01	3266.04	3274.7	3256.19	3270.43
2005-11-02	3270.2	3279.05	3261.67	3277.22
2005-11-03	3284	3307.3	3279.79	3305.76
2005-11-04	3299.48	3309.37	3296.45	3305.89
2005-11-07	3309.54	3330.52	3301.29	3329.81
2005-11-08	3333.73	3344.32	3331.25	3336.58
2005-11-09	3340.84	3344.03	3332.92	3337.33
2005-11-10	3344.73	3370.01	3344.15	3362.26
2005-11-11	3372.64	3392.26	3368.94	3390.54
2005-11-14	3393.46	3404.8	3384.75	3388.46
2005-11-15	3388.18	3399.98	3379.34	3387.61
2005-11-16	3379.65	3382.04	3355.98	3363.72
2005-11-17	3370.98	3377.89	3356.62	3363.61
2005-11-18	3379.09	3388.89	3363.9	3370.66
2005-11-21	3378.22	3387.85	3372.73	3386.67
2005-11-22	3389.88	3394.39	3381.6	3394.39
2005-11-23	3400.34	3401.31	3386.22	3400.23
2005-11-24	3401.05	3406.53	3389.28	3399.31
2005-11-25	3407.34	3429.39	3406.18	3421.74
2005-11-28	3431.45	3439.93	3411.8	3413.7
2005-11-29	3406.87	3418.36	3394.87	3406.03
2005-11-30	3400.18	3405.51	3392.37	3394.14
2005-12-01	3406.56	3433.93	3401.17	3432.67
2005-12-02	3439.69	3458.9	3434.82	3458.9
2005-12-05	3459.38	3465.56	3437.4	3445.61
2005-12-06	3450.35	3463.79	3445.79	3458.51
2005-12-07	3459.66	3476.08	3457.75	3464.47
2005-12-08	3457.06	3457.06	3436.29	3456.4
2005-12-09	3445.55	3454.01	3437.77	3448.05
2005-12-12	3460.58	3474.6	3452.12	3454.8
2005-12-13	3457.78	3458.63	3443.55	3457.86
2005-12-14	3463.45	3467.85	3450.36	3462.63
2005-12-15	3466.67	3469.35	3437.92	3443.96
2005-12-16	3458.16	3498.27	3458.16	3495.28
2005-12-19	3492.97	3501.31	3488.59	3501.31
2005-12-20	3495.41	3509.11	3489.68	3509.11
2005-12-21	3513.57	3542.99	3513.06	3542.13
2005-12-22	3543.68	3554.29	3539.46	3544.47
2005-12-23	3548.54	3553.37	3537.25	3542.36
2005-12-27	3549.17	3573.12	3548.75	3567.3
2005-12-28	3557.98	3574.1	3555.92	3567.21
2005-12-29	3573.71	3581.98	3570.26	3575.19
2005-12-30	3576.21	3576.83	3544.2	3549.25
2006-01-02	3559.67	3574.89	3556.25	3573.87
2006-01-03	3582.48	3609.05	3580.46	3603.94
2006-01-04	3628.15	3640.38	3616.28	3638.46
2006-01-05	3644.39	3645.17	3629.02	3639.33
2006-01-06	3643.82	3648.73	3635.2	3643.74
2006-01-09	3654.76	3656.33	3638.9	3642.21
2006-01-10	3640.68	3645.96	3633.48	3638.09
2006-01-11	3646.92	3670.62	3646.92	3663.15
2006-01-12	3664.02	3678.45	3660.07	3676.23
2006-01-13	3671.31	3673.38	3655.17	3672.04
2006-01-16	3665.53	3691.79	3661.44	3691.07
2006-01-17	3670.98	3671.26	3640.62	3646.77
2006-01-18	3619.85	3643.37	3600.76	3638.98
2006-01-19	3648.5	3677.6	3648.32	3674.04
2006-01-20	3682.22	3701.43	3652.43	3656.97
2006-01-23	3625.93	3651.26	3622.52	3651
2006-01-24	3655.62	3668.79	3637.89	3654.18
2006-01-25	3665.78	3682.39	3654.16	3682.39
2006-01-26	3694.12	3726.99	3690.63	3726.99
2006-01-27	3745.33	3760.38	3735.62	3760.38
2006-01-30	3754.9	3768.06	3746.9	3756.21
2006-01-31	3757.77	3774.36	3733.4	3744.63
2006-02-01	3738.91	3782.51	3735.83	3776.16
2006-02-02	3782.99	3792.85	3769.26	3769.26
2006-02-03	3775.89	3789.19	3745.74	3766.43
2006-02-06	3781.44	3795.06	3772.5	3775.15
2006-02-07	3789.33	3797.47	3767.74	3781.31
2006-02-08	3766.75	3779.13	3751.23	3774.97
2006-02-09	3794.36	3812.85	3780.29	3806.77
2006-02-10	3805.21	3816.5	3789.21	3793.91
2006-02-13	3789.62	3793.53	3774.88	3785.34
2006-02-14	3790.61	3796.71	3762.47	3774.16
2006-02-15	3780.2	3780.82	3756.52	3770.77
2006-02-16	3778.98	3783.49	3766.19	3782.48
2006-02-17	3782.66	3805.17	3776.41	3794.57
2006-02-20	3797.18	3806.3	3794.72	3802.49
2006-02-21	3816.18	3847.6	3816.18	3835.47
2006-02-22	3839.58	3904.74	3839.58	3900.1
2006-02-23	3926.8	3955.71	3894.93	3901.78
2006-02-24	3912.24	3932.6	3901.5	3929.12
2006-02-27	3926.83	3931.75	3889.1	3901.68
2006-02-28	3891.32	3891.59	3838.37	3839.25
2006-03-01	3837.44	3883.26	3836.53	3882.88
2006-03-02	3885.88	3885.88	3844.37	3852.44
2006-03-03	3853.57	3859.6	3823.62	3827.17
2006-03-06	3856.68	3893.64	3856.65	3882.71
2006-03-07	3865.39	3883.89	3822.92	3850.11
2006-03-08	3872.59	3887.1	3824.85	3852.19
2006-03-09	3865.61	3874.35	3846.4	3864.04
2006-03-10	3857.33	3901.67	3852.55	3901.67
2006-03-13	3914.06	3925.93	3909.36	3922.02
2006-03-14	3919.28	3953.61	3908.68	3953.61
2006-03-15	3956.26	3972.28	3942.37	3945.39
2006-03-16	3948.92	3958.79	3941.5	3942.29
2006-03-17	3944.26	3971.68	3939.68	3955.3
2006-03-20	3968.99	3979.19	3947.92	3955.35
2006-03-21	3950.64	3969.47	3933.17	3968.31
2006-03-22	3943.7	3977.96	3926.18	3977.96
2006-03-23	3988.28	3988.28	3955.62	3972.49
2006-03-24	3976.99	3982.9	3966.99	3976.66
2006-03-27	3964.74	3969.89	3943.73	3944.35
2006-03-28	3947.85	3956.96	3912.82	3918.08
2006-03-29	3909.62	3915.89	3903.51	3913.75
2006-03-30	3915.76	3944.55	3915.17	3942.08
2006-03-31	3931.16	3932.51	3912.28	3912.28
2006-04-03	3925.57	3930.66	3908.82	3921.5
2006-04-04	3914.23	3925.12	3908.73	3914.07
2006-04-05	3928.42	3932.81	3911.36	3929.61
2006-04-06	3943.88	3946.99	3922.61	3933.23
2006-04-07	3931.93	3947.51	3910.92	3917.84
2006-04-10	3916.17	3918.15	3898.83	3908.91
2006-04-11	3906.3	3906.3	3848.71	3850.61
2006-04-12	3847.33	3853.63	3818.66	3837.33
2006-04-13	3830.16	3842	3825.7	3842
2006-04-18	3828.52	3835.25	3817.79	3835.25
2006-04-19	3862.7	3876.41	3848.29	3861.83
2006-04-20	3864.84	3881.84	3862.97	3875.65
2006-04-21	3886.74	3901.86	3879.58	3901.69
2006-04-24	3892.95	3908.84	3888.95	3900.38
2006-04-25	3905.02	3944.24	3903.71	3930.11
2006-04-26	3935.08	3939.36	3924.28	3928.26
2006-04-27	3936.43	3939.28	3894.22	3919.89
2006-04-28	3917.02	3930.63	3911.06	3911.06
2006-05-02	3903.19	3936.57	3898.56	3934.57
2006-05-03	3950.98	3961.16	3920.65	3928.09
2006-05-04	3934.09	3958.9	3929.73	3951.95
2006-05-05	3955.57	3982.17	3952.28	3982.17
2006-05-08	3970.69	3983.37	3965.04	3972.21
2006-05-09	3975.19	3987.34	3961.77	3987.34
2006-05-10	3974.27	3976.61	3961.74	3966.59
2006-05-11	3961.76	3985.53	3954.61	3954.61
2006-05-12	3938.37	3940.93	3880.44	3887.45
2006-05-15	3849.64	3854.37	3794.79	3802.91
2006-05-16	3795.75	3815.71	3778.06	3810.58
2006-05-17	3817.8	3817.8	3691.74	3691.74
2006-05-18	3679.63	3711.67	3627.18	3678.21
2006-05-19	3688.47	3715.68	3688.47	3702.76
2006-05-22	3700.03	3700.03	3561.26	3568
2006-05-23	3575.81	3676.12	3575.81	3659.57
2006-05-24	3632.98	3658.31	3603.62	3640.18
2006-05-25	3672.9	3684.57	3643.1	3684.57
2006-05-26	3708.97	3756.65	3697.31	3756.65
2006-05-29	3757.92	3757.92	3739.66	3746.19
2006-05-30	3755.38	3755.38	3641.12	3641.12
2006-05-31	3563.05	3678.42	3558.74	3675.8
2006-06-01	3671.13	3691.84	3646.79	3672.29
2006-06-02	3698.23	3701.74	3658.22	3678.83
2006-06-05	3691.43	3691.43	3633.61	3640.35
2006-06-06	3598.68	3607.08	3554.63	3562.79
2006-06-07	3576.25	3601.53	3564.04	3585.65
2006-06-08	3530.36	3558.36	3503.94	3510.1
2006-06-09	3546.23	3560.57	3531.38	3547.18
2006-06-12	3541.44	3546.89	3518.85	3521.94
2006-06-13	3465.79	3474.27	3416.96	3445.1
2006-06-14	3446.61	3477.44	3409.2	3445.29
2006-06-15	3474.53	3535.62	3474.53	3530.55
2006-06-16	3571.56	3576.94	3498.43	3507.79
2006-06-19	3528.42	3538.59	3505.46	3516.7
2006-06-20	3493.17	3547.46	3492.04	3547.46
2006-06-21	3552.09	3562.53	3525.54	3561.26
2006-06-22	3598.94	3612.24	3575.4	3589
2006-06-23	3595.44	3606.24	3564.59	3593.33
2006-06-26	3610.33	3616.05	3579.62	3588.4
2006-06-27	3613.69	3621.07	3570.78	3570.78
2006-06-28	3564.66	3592.43	3558.56	3585.77
2006-06-29	3605.78	3644.68	3594.06	3638.81
2006-06-30	3695.49	3723.55	3683.32	3703.32
2006-07-03	3719.46	3737.55	3700.98	3737.55
2006-07-04	3743.66	3743.66	3714.45	3727.34
2006-07-05	3715.89	3717.85	3678.32	3683.33
2006-07-06	3691.26	3727.39	3688.94	3727.39
2006-07-07	3724.36	3724.63	3702.67	3715.91
2006-07-10	3712.95	3743.56	3699.8	3743.56
2006-07-11	3727.99	3738.04	3691.52	3701.76
2006-07-12	3715.78	3731.65	3706.27	3718.09
2006-07-13	3691.23	3692.38	3622.14	3631.1
2006-07-14	3595.3	3627.62	3590.54	3597.06
2006-07-17	3590.15	3594.86	3557.97	3587.31
2006-07-18	3579.63	3606.27	3572.24	3590.27
2006-07-19	3610.38	3660.48	3607.58	3660.48
2006-07-20	3671.58	3695.19	3668.69	3686.74
2006-07-21	3674.13	3683.06	3647.49	3660.4
2006-07-24	3671.33	3736.41	3663.54	3732.27
2006-07-25	3739.95	3748.42	3719.02	3732.64
2006-07-26	3736.81	3738.15	3709.56	3722.71
2006-07-27	3741.03	3785.94	3734.28	3784.16
2006-07-28	3778.05	3798.47	3765.32	3797.88
2006-07-31	3799.42	3807.53	3789.43	3795.91
2006-08-01	3787.06	3804.35	3746.25	3754.69
2006-08-02	3778.02	3811.26	3773.93	3807.91
2006-08-03	3817.74	3818	3776.02	3788.99
2006-08-04	3805.19	3834.01	3797.1	3828.54
2006-08-07	3795.18	3796.1	3769.17	3778.33
2006-08-08	3798.98	3804.52	3778.28	3793.25
2006-08-09	3799.6	3821.85	3778.24	3811.59
2006-08-10	3787.97	3809.01	3767.04	3804.46
2006-08-11	3797.56	3828.32	3795.46	3822.12
2006-08-14	3839.9	3858.77	3837.81	3856.91
2006-08-15	3849.55	3910.09	3845.84	3907.05
2006-08-16	3899.64	3912.04	3877.73	3907.79
2006-08-17	3906.77	3912.24	3890.06	3902.46
2006-08-18	3901.09	3920.05	3896.8	3912.86
2006-08-21	3903.02	3907.64	3886.11	3899.53
2006-08-22	3910.34	3918.7	3877.03	3908.13
2006-08-23	3909.02	3909.97	3866.61	3872.57
2006-08-24	3881.54	3902.89	3867.52	3886.36
2006-08-25	3886.96	3907.87	3886.17	3887.71
2006-08-28	3887.08	3924.68	3878.63	3919.92
2006-08-29	3926.26	3938.91	3923.17	3929.72
2006-08-30	3936.78	3952.78	3934.12	3945.42
2006-08-31	3935.14	3936.11	3905.4	3906.01
2006-09-01	3902.83	3941.07	3902.83	3924.26
2006-09-04	3934.7	3941.27	3924.05	3928.32
2006-09-05	3932.21	3932.21	3920.28	3929.13
2006-09-06	3923.5	3925.83	3916.99	3885.2
2006-09-07	3873.78	3886.27	3864.25	3867.92
2006-09-08	3877.2	3886.92	3871.08	3881.73
2006-09-11	3871.96	3881.66	3863.93	3874.01
2006-09-12	3883.02	3943.57	3877.58	3937.51
2006-09-13	3951.04	3960.27	3943.52	3957.91
2006-09-14	3960.04	3980.7	3960.02	3968.79
2006-09-15	3972.85	3998.59	3969.66	3984.87
2006-09-18	3992.42	4002.15	3968.5	3986.19
2006-09-19	3982.45	3985.84	3953.32	3971.88
2006-09-20	3967.79	4026.97	3966.99	4021.99
2006-09-21	4024.55	4048.3	4016.05	4029.82
2006-09-22	4004.93	4012.19	3980.02	3988.32
2006-09-25	3986.84	4017.78	3985.17	4006.15
2006-09-26	4016.35	4036.36	4016.35	4031.15
2006-09-27	4046.98	4068.82	4046.21	4062.43
2006-09-28	4049.72	4063.95	4039.12	4063.81
2006-09-29	4063.1	4091.23	4057.63	4070.78
2006-10-02	4078.72	4084.27	4054.1	4070.31
2006-10-03	4074.49	4078.22	4047.34	4059.16
2006-10-04	4065.92	4091.75	4064.12	4084.08
2006-10-05	4095.16	4108.72	4093.17	4097.02
2006-10-06	4096.45	4096.45	4076.02	4090.47
2006-10-09	4068.07	4103.41	4065.71	4103.41
2006-10-10	4103.98	4134.42	4103.32	4129.23
2006-10-11	4121.86	4129.93	4107.26	4129.28
2006-10-12	4139.78	4187.49	4138.89	4181.74
2006-10-13	4189.38	4192.41	4169.58	4174.9
2006-10-16	4173.88	4178.14	4162.46	4174.1
2006-10-17	4163.82	4165.46	4114.63	4119.51
2006-10-18	4132.55	4175.78	4129.92	4167.06
2006-10-19	4156.32	4165.54	4137.05	4159.59
2006-10-20	4162.45	4176.26	4160.77	4173.3
2006-10-23	4180.08	4193.15	4165.42	4185.21
2006-10-24	4178.13	4180.41	4161.64	4163.4
2006-10-25	4152.19	4178	4151.37	4174.17
2006-10-26	4179.45	4194.55	4175.42	4176.7
2006-10-27	4186.63	4191.26	4142.53	4152.32
2006-10-30	4143.01	4144.17	4123.66	4138.07
2006-10-31	4131.47	4156.01	4124.9	4144.38
2006-11-01	4152.31	4176.58	4147.9	4165.97
2006-11-02	4152.38	4155.44	4124.29	4137.67
2006-11-03	4146.6	4180.68	4137.73	4180.68
2006-11-06	4184.83	4202.33	4175.23	4201.09
2006-11-07	4195.19	4216.15	4192.84	4213.3
2006-11-08	4203.05	4224.25	4199.49	4220.79
2006-11-09	4222.48	4233.31	4210.15	4217.01
2006-11-10	4209.95	4221.2	4204.49	4219.04
2006-11-13	4211.89	4249.47	4210.64	4239.64
2006-11-14	4243.32	4252.86	4226.61	4234.7
2006-11-15	4254.79	4275.81	4249.39	4273.81
2006-11-16	4265.95	4278.31	4261.34	4265.76
2006-11-17	4255.52	4263.07	4210.87	4223.19
2006-11-20	4196.74	4225.12	4194.29	4220.98
2006-11-21	4212.04	4252.71	4210.59	4231.23
2006-11-22	4233.15	4246.46	4209.25	4221.79
2006-11-23	4200.38	4205.6	4185.63	4194.9
2006-11-24	4186.35	4193.12	4142.46	4183.36
2006-11-27	4163.32	4184.99	4132.51	4132.51
2006-11-28	4123.77	4135.1	4106.59	4111.51
2006-11-29	4129.11	4170.66	4126.77	4165.37
2006-11-30	4171.22	4175.75	4136.73	4140.3
2006-12-01	4145.1	4164.59	4099.01	4114.52
2006-12-04	4110.52	4146.97	4104.37	4144.39
2006-12-05	4155.43	4184.04	4147.8	4174.85
2006-12-06	4174.11	4185.58	4162.5	4179.01
2006-12-07	4172.6	4234.68	4171.68	4224.69
2006-12-08	4218.09	4261.69	4218.09	4255.06
2006-12-11	4265.71	4288.71	4265.71	4280.82
2006-12-12	4281.98	4291.27	4274.98	4290.27
2006-12-13	4293.04	4312.73	4287.83	4305.5
2006-12-14	4319.1	4334.66	4319.1	4330.26
2006-12-15	4342.11	4353.01	4328.5	4347.04
2006-12-18	4350.35	4366.34	4335.06	4359.8
2006-12-19	4346.06	4351.52	4322.49	4339.63
2006-12-20	4354.33	4357.06	4341.49	4345.29
2006-12-21	4342.39	4372.35	4342.39	4366.52
2006-12-22	4355.67	4367.92	4335.47	4350.92
2006-12-27	4347.1	4366.33	4336.34	4362.85
2006-12-28	4368.18	4376.54	4356.43	4367.02
2006-12-29	4367.53	4400.88	4361.67	4388.53
2007-01-02	4401.06	4458.17	4399.09	4454.16
2007-01-03	4451.59	4471.9	4445.84	4466.93
2007-01-04	4440.87	4448.24	4419.62	4421.26
2007-01-05	4410.38	4427.91	4381.55	4381.56
2007-01-08	4396.83	4428.53	4390.94	4406.59
2007-01-09	4423.56	4445.95	4414.95	4426.15
2007-01-10	4410.86	4412.84	4389.93	4405.87
2007-01-11	4413.48	4478.15	4411.93	4473.58
2007-01-12	4465.52	4497.01	4464.88	4485.89
2007-01-15	4497.9	4498.71	4478.41	4494.11
2007-01-16	4484.6	4499.38	4460.49	4468.28
2007-01-17	4467.57	4481.24	4449.28	4464.86
2007-01-18	4473.84	4487.89	4449.89	4467.39
2007-01-19	4449.41	4478.74	4432.74	4472.73
2007-01-22	4472.57	4490.39	4455.23	4457.01
2007-01-23	4456.42	4458.66	4414.69	4429.38
2007-01-24	4437.23	4469.12	4437.06	4465.15
2007-01-25	4472.11	4473.25	4431.55	4438.55
2007-01-26	4409.72	4418.41	4384.47	4399.87
2007-01-29	4401.97	4420.16	4392.18	4415.17
2007-01-30	4410.34	4439.84	4400.83	4435.98
2007-01-31	4423.31	4448.45	4423.27	4433.57
2007-02-01	4467.47	4484.23	4460.12	4467.81
2007-02-02	4477.48	4510.82	4477.43	4507.29
2007-02-05	4491.36	4505.28	4480.9	4504.45
2007-02-06	4502.78	4540.16	4500.99	4530.1
2007-02-07	4536.25	4555.08	4535.7	4544.93
2007-02-08	4544.2	4549.88	4493.96	4505.85
2007-02-09	4523.05	4532.06	4517.11	4518.83
2007-02-12	4502.64	4520.67	4491.93	4500.79
2007-02-13	4506.47	4539.71	4506	4528.09
2007-02-14	4540.46	4547.83	4528.56	4547.83
2007-02-15	4546.31	4563.04	4525.75	4544.74
2007-02-16	4549.39	4553.11	4528.39	4532.75
2007-02-19	4525.19	4564.29	4524.62	4551.27
2007-02-20	4549.65	4549.92	4519.05	4535.45
2007-02-21	4537.81	4550.3	4506.73	4515.44
2007-02-22	4524.14	4530.43	4497.7	4509.82
2007-02-23	4519.6	4520.07	4483.76	4495.71
2007-02-26	4512.47	4526.2	4500.17	4519.03
2007-02-27	4491.61	4491.7	4383.24	4387.37
2007-02-28	4290.55	4339.67	4268.01	4305.23
2007-03-01	4311.27	4353.36	4196.62	4267.76
2007-03-02	4283.7	4303.6	4237.54	4272.02
2007-03-05	4208.28	4232.8	4178.11	4218.17
2007-03-06	4257.87	4257.87	4233.04	4249.61
2007-03-07	4277.13	4308.55	4253.26	4301.19
2007-03-08	4335.5	4369.55	4324.79	4369.55
2007-03-09	4371.52	4386.64	4339.8	4378.28
2007-03-12	4397.33	4402.6	4350.84	4359.77
2007-03-13	4364.06	4370.09	4301.78	4301.78
2007-03-14	4230.48	4235.3	4189.44	4196.56
2007-03-15	4261.24	4267.08	4222.64	4262.79
2007-03-16	4277.31	4277.31	4235.76	4257.21
2007-03-19	4300.35	4364.65	4294.29	4364.65
2007-03-20	4365.51	4379.14	4326.81	4373.75
2007-03-21	4370.68	4396.36	4365.14	4382.26
2007-03-22	4444.08	4475.47	4443.88	4470.15
2007-03-23	4458.7	4503.7	4453.27	4500.75
2007-03-26	4504.56	4504.56	4430	4448.51
2007-03-27	4466.73	4482.8	4443.6	4472.22
2007-03-28	4459.9	4464.97	4424.15	4441.23
2007-03-29	4457.7	4493.7	4456.41	4493.7
2007-03-30	4494	4499.25	4468.04	4471.65
2007-04-02	4458.35	4485.69	4455.36	4485.69
2007-04-03	4506.23	4549.4	4506.23	4547.42
2007-04-04	4552.83	4560.81	4541.75	4558.5
2007-04-05	4545.26	4559.37	4545.26	4553.63
2007-04-10	4552.56	4597.88	4545.72	4595.72
2007-04-11	4587.47	4614.46	4578.52	4587.7
2007-04-12	4584.65	4584.65	4531.59	4568.24
2007-04-13	4568.06	4582.19	4556.41	4581.26
2007-04-16	4578.72	4614.86	4578.72	4614.86
2007-04-17	4604.35	4605.18	4569.11	4602.16
2007-04-18	4592.57	4598.06	4557.39	4576.41
2007-04-19	4540.86	4555.26	4506.49	4549.94
2007-04-20	4561.2	4647.3	4561.2	4630.43
2007-04-23	4638.38	4640.93	4605.76	4612.5
2007-04-24	4609.42	4619.62	4587.64	4612.31
2007-04-25	4594.73	4641.23	4594.73	4641.23
2007-04-26	4672.1	4681.51	4643.2	4657.98
2007-04-27	4651.38	4661.67	4611.15	4643.43
2007-04-30	4617.19	4627.44	4604.24	4614.76
2007-05-02	4635.22	4675.87	4633.37	4675.87
2007-05-03	4697.79	4708.53	4674.69	4706.52
2007-05-04	4707.49	4721.78	4689.24	4719.26
2007-05-07	4707.14	4739.58	4694.34	4739.58
2007-05-08	4721.16	4727.66	4693.93	4708.3
2007-05-09	4712.79	4721.72	4698.88	4715.41
2007-05-10	4712.44	4713.81	4668.99	4674.61
2007-05-11	4632.42	4667.12	4590.47	4667.12
2007-05-14	4676.18	4682.41	4648.14	4658.76
2007-05-15	4649.08	4671.74	4628.64	4662.46
2007-05-16	4672.99	4684.72	4655.64	4673.3
2007-05-17	4683.75	4700.16	4682.73	4690.25
2007-05-18	4688.38	4749.45	4688.38	4749.45
2007-05-21	4737.32	4749.74	4722.5	4728.63
2007-05-22	4724.87	4737.68	4717.82	4730.17
2007-05-23	4733.26	4759.01	4733.05	4756.82
2007-05-24	4727.9	4739.72	4701.55	4704.55
2007-05-25	4667.23	4675.72	4645.03	4671.71
2007-05-28	4677.62	4689.51	4662.7	4689.51
2007-05-29	4679.67	4683.15	4650.48	4660.33
2007-05-30	4627.95	4654.99	4622.42	4652.66
2007-05-31	4675.51	4713.56	4673.1	4697.86
2007-06-01	4691.81	4714.65	4685.99	4707.5
2007-06-04	4695.3	4705.99	4679.52	4690.78
2007-06-05	4696.86	4707.04	4675.97	4676.43
2007-06-06	4676.94	4677.01	4587.92	4587.92
2007-06-07	4598.36	4614.87	4504.38	4511.39
2007-06-08	4489.94	4513.8	4452.95	4507.9
2007-06-11	4543.82	4567.07	4539.55	4565.77
2007-06-12	4558.8	4577.15	4538.5	4549.01
2007-06-13	4537.41	4589.47	4525.44	4571.67
2007-06-14	4621.39	4645.04	4617.13	4640.15
2007-06-15	4641.95	4687.44	4636.19	4681.67
2007-06-18	4685.42	4698.87	4659.68	4676.26
2007-06-19	4671.28	4687.07	4646.67	4653.33
2007-06-20	4664.81	4696.28	4660.62	4676.9
2007-06-21	4642.44	4662.32	4616.29	4646.73
2007-06-22	4646.8	4655.31	4634.68	4641.55
2007-06-25	4601.06	4643.54	4587.25	4642.42
2007-06-26	4624.73	4627.48	4592.2	4599.5
2007-06-27	4577.39	4595.54	4546.61	4572.91
2007-06-28	4600.36	4614.43	4592.24	4610.2
2007-06-29	4623.44	4642.18	4590.03	4639.4
2007-07-02	4624.23	4624.51	4588.62	4591.71
2007-07-03	4610.33	4638.41	4610.33	4635.3
2007-07-04	4635.81	4659.84	4635.23	4657.94
2007-07-05	4653.93	4663.63	4632.02	4640.24
2007-07-06	4635.13	4655.56	4628.71	4655.56
2007-07-09	4669.06	4674.57	4651.23	4656.53
2007-07-10	4664.62	4669.14	4609.89	4616.6
2007-07-11	4585.25	4599.26	4560.37	4590.23
2007-07-12	4605.24	4636.57	4574.48	4636.57
2007-07-13	4673.73	4673.73	4639.5	4645.08
2007-07-16	4649.19	4652.84	4625.52	4637.18
2007-07-17	4624.29	4627.05	4585.15	4594.5
2007-07-18	4565.54	4597.99	4565.54	4568.99
2007-07-19	4595.49	4618.7	4584.02	4607.47
2007-07-20	4597.6	4632.47	4577.25	4579.36
2007-07-23	4592.54	4610.71	4579.96	4610.11
2007-07-24	4600.27	4609.38	4542.17	4542.17
2007-07-25	4514.55	4529.69	4473.99	4484.58
2007-07-26	4506.19	4509.14	4369.97	4369.97
2007-07-27	4340.85	4396.44	4326.56	4341.99
2007-07-30	4349.1	4372.04	4312.33	4336.03
2007-07-31	4363.29	4402.22	4359.29	4384.47
2007-08-01	4292.24	4349.65	4271.2	4311.8
2007-08-02	4351.51	4351.97	4312.08	4326.28
2007-08-03	4347.86	4350.27	4268.3	4281.14
2007-08-06	4241	4273.65	4227.1	4234.99
2007-08-07	4296.46	4298.91	4256.66	4281.01
2007-08-08	4313.43	4329.84	4294.62	4320.87
2007-08-09	4313.42	4317.15	4156.75	4214.92
2007-08-10	4142.01	4148.17	4057.76	4096.2
2007-08-13	4146.14	4200.21	4146.14	4185.19
2007-08-14	4184.47	4188.37	4123.56	4126.61
2007-08-15	4092.09	4122.69	4072.36	4114.89
2007-08-16	4046.92	4052.35	3987.21	3989.06
2007-08-17	3974.33	4143.72	3956.08	4070.48
2007-08-20	4135.35	4150.87	4109.43	4117.02
2007-08-21	4142.68	4142.68	4084.58	4116.98
2007-08-22	4134.66	4184.59	4133.73	4171.02
2007-08-23	4203.04	4235.37	4184.94	4184.94
2007-08-24	4189.8	4228.09	4166.61	4225.78
2007-08-27	4259.17	4262.29	4232.76	4233.86
2007-08-28	4231.02	4237.24	4172.96	4186.15
2007-08-29	4160.2	4213.78	4144.8	4213.06
2007-08-30	4268.1	4311.62	4242.99	4304.96
2007-08-31	4311.43	4365.6	4296	4350.83
2007-09-03	4375.29	4375.29	4344.66	4358.55
2007-09-04	4363.53	4384.7	4315.54	4376.22
2007-09-05	4377.34	4383.15	4316.17	4321.16
2007-09-06	4329.26	4339.5	4270.39	4330.45
2007-09-07	4319.79	4338.96	4217.9	4227.47
2007-09-10	4235.6	4246.94	4187.73	4190.77
2007-09-11	4231.6	4254.76	4215.33	4250.7
2007-09-12	4258.29	4261.01	4231.17	4255.67
2007-09-13	4251.59	4289.26	4233.48	4284.12
2007-09-14	4264.62	4272.62	4232.33	4259.54
2007-09-17	4247.9	4249.27	4204.8	4209.45
2007-09-18	4205.34	4283.89	4203.34	4278.93
2007-09-19	4365.98	4394.22	4345.28	4384.7
2007-09-20	4364.58	4374.6	4337.17	4354.65
2007-09-21	4325.63	4392.61	4325.39	4357.19
2007-09-24	4340.43	4346.46	4303.55	4309.94
2007-09-25	4288.75	4295.94	4239.91	4241.74
2007-09-26	4258.69	4294.08	4257.66	4286.92
2007-09-27	4314.77	4342.21	4310.99	4326.36
2007-09-28	4319.25	4338.02	4304.54	4325.29
2007-10-01	4297.53	4340.22	4283.06	4338.9
2007-10-02	4351.05	4396.09	4351.05	4363.82
2007-10-03	4371.08	4381.76	4363.53	4379.7
2007-10-04	4373.81	4446.95	4365.47	4434.91
2007-10-05	4442.2	4472.83	4424.96	4460.29
2007-10-08	4454.95	4481.47	4451.88	4454.17
2007-10-09	4452.26	4499.07	4443.43	4499.07
2007-10-10	4509.94	4527.94	4493.81	4510.6
2007-10-11	4518.56	4546.14	4505.55	4534.91
2007-10-12	4521.42	4532.06	4491.44	4532.06
2007-10-15	4525.68	4542.93	4494.2	4501.98
2007-10-16	4478.56	4485.1	4448.01	4476.56
2007-10-17	4476.5	4536.86	4465.55	4506.4
2007-10-18	4515.78	4520.78	4443.99	4457.78
2007-10-19	4441.02	4458.74	4415.44	4416.42
2007-10-22	4350.4	4385.74	4334.65	4373.57
2007-10-23	4406.97	4419.36	4390.47	4404.4
2007-10-24	4420.61	4420.62	4327.87	4336.44
2007-10-25	4380.66	4408.61	4374.41	4393.69
2007-10-26	4402.05	4405.74	4347.14	4399.21
2007-10-29	4426.06	4432.32	4403.44	4409.48
2007-10-30	4392.67	4407.71	4382.06	4384
2007-10-31	4388.49	4441.82	4387.34	4441.82
2007-11-01	4435.89	4437.39	4341.88	4361.29
2007-11-02	4304.25	4338.46	4287.43	4309.82
2007-11-05	4274.49	4294.47	4252.85	4284.21
2007-11-06	4311.44	4323.66	4291.96	4302.15
2007-11-07	4307.92	4329.94	4230.74	4246.85
2007-11-08	4184.17	4185.83	4074.06	4107.8
2007-11-09	4159.02	4167.41	4028.04	4048.61
2007-11-12	4040.09	4058.63	4009.1	4055.34
2007-11-13	4055.84	4096.14	4025.89	4093.02
2007-11-14	4153.83	4177.85	4125.36	4142.65
2007-11-15	4151.37	4151.37	4078.79	4106.91
2007-11-16	4087.96	4087.96	4034.03	4060.71
2007-11-19	4068.15	4085.11	3987.89	3991.74
2007-11-20	3996.79	4016.43	3939.95	4009.87
2007-11-21	3942.08	3955.17	3875.48	3882.37
2007-11-22	3896.55	3943.1	3876.82	3923.22
2007-11-23	3934.64	4012.19	3934.64	4011.95
2007-11-26	4044.78	4065.84	3993.21	4009.52
2007-11-27	3971.73	4026.39	3968.61	4009.99
2007-11-28	4047.9	4095.03	3989.71	4090.98
2007-11-29	4145.41	4154.16	4073.52	4102.53
2007-11-30	4096.06	4181.9	4096.06	4162.5
2007-12-03	4162.88	4191.84	4139.44	4149.15
2007-12-04	4152.02	4152.72	4075.92	4085.97
2007-12-05	4114.3	4151.08	4100.29	4143.92
2007-12-06	4172.79	4196.36	4122.42	4153.77
2007-12-07	4183.1	4191.7	4164.75	4170.04
2007-12-10	4141.43	4192.59	4135.41	4181.13
2007-12-11	4191.87	4194.38	4147.01	4157.78
2007-12-12	4102.9	4192.09	4092.09	4142.49
2007-12-13	4094.17	4101.52	4058.02	4065.16
2007-12-14	4098.32	4109.46	4056.88	4109.46
2007-12-17	4056.92	4062.84	4027.09	4039.16
2007-12-18	4031.65	4091.4	4029.12	4057.55
2007-12-19	4070.48	4070.48	4012	4038.92
2007-12-20	4049.93	4080.19	4040.86	4057.92
2007-12-21	4103.1	4130.96	4088.62	4114.59
2007-12-24	4130.53	4140.67	4122.94	4136.91
2007-12-27	4137.73	4166.49	4129.91	4138.37
2007-12-28	4116.4	4152.23	4111.39	4147.19
2007-12-31	4151.88	4151.88	4126	4127.47
2008-01-02	4122.82	4170.27	4103.95	4114.46
2008-01-03	4103.95	4126.19	4072.71	4117.49
2008-01-04	4119.05	4158.95	4084.41	4094.38
2008-01-07	4080.43	4099.6	4070.98	4097.28
2008-01-08	4116.06	4126.16	4095.22	4097.17
2008-01-09	4071.03	4077.81	4040.58	4065.32
2008-01-10	4090.26	4107.44	4051.53	4051.53
2008-01-11	4051.03	4065.36	4008.94	4022.93
2008-01-14	3979.07	4035.64	3974.27	4013.34
2008-01-15	4008.31	4024.08	3900.33	3900.33
2008-01-16	3860.94	3868.19	3796.78	3801.37
2008-01-17	3827.6	3853.67	3765.66	3767.54
2008-01-18	3764.64	3804.06	3688.69	3695.13
2008-01-21	3657.1	3659.46	3468.59	3492.48
2008-01-22	3410.94	3588.89	3330.94	3548.65
2008-01-23	3638.23	3648.36	3406.15	3460
2008-01-24	3557.34	3684.36	3552.03	3684.36
2008-01-25	3758.9	3771.15	3624.47	3633.64
2008-01-28	3613.98	3671.22	3603.14	3663.79
2008-01-29	3701.91	3768.41	3684.85	3768.41
2008-01-30	3753.91	3767.06	3717.68	3767.06
2008-01-31	3717.39	3732.78	3635.21	3722.23
2008-02-01	3759.77	3820.45	3738.25	3809.63
2008-02-04	3840.74	3845.1	3798.15	3809.65
2008-02-05	3815.23	3815.23	3679.32	3688.83
2008-02-06	3648.49	3700.67	3648.49	3698.58
2008-02-07	3688.12	3691	3602.58	3652.59
2008-02-08	3681.26	3689	3592.47	3612.07
2008-02-11	3593.7	3626.09	3567.34	3583.25
2008-02-12	3617.06	3699.59	3560.32	3694.05
2008-02-13	3647.44	3731.95	3633.76	3713.96
2008-02-14	3760.93	3789.64	3731.91	3761.88
2008-02-15	3767.1	3770.53	3649.41	3662.78
2008-02-18	3692.43	3733.11	3685.76	3727.56
2008-02-19	3709.33	3793.73	3687.27	3766.23
2008-02-20	3715.53	3756.98	3701.83	3734.17
2008-02-21	3755.03	3769.53	3721.81	3726.72
2008-02-22	3701.68	3709.86	3639.33	3662.42
2008-02-25	3697.97	3737.2	3697.97	3733.96
2008-02-26	3764.75	3797.46	3743.71	3794.86
2008-02-27	3808.58	3809.19	3749.77	3787.53
2008-02-28	3777	3810.68	3757.89	3762.68
2008-02-29	3747.44	3780.48	3729.32	3757.12
2008-03-03	3695.16	3719.09	3673.21	3704.38
2008-03-04	3718.76	3748.35	3653.76	3675.01
2008-03-05	3713.73	3736.47	3691.83	3735.98
2008-03-06	3739.64	3743.31	3664.82	3673.3
2008-03-07	3632.05	3671.88	3606.68	3635.06
2008-03-10	3643.24	3663.37	3573.41	3595.62
2008-03-11	3615.1	3706.65	3611.26	3669.92
2008-03-12	3747.06	3768.38	3720.22	3743.92
2008-03-13	3687.26	3707.96	3642.04	3706.04
2008-03-14	3699.87	3764.46	3648.29	3676.88
2008-03-17	3577.78	3604.04	3537.01	3554.14
2008-03-18	3607.54	3684.23	3589.98	3659.75
2008-03-19	3711.18	3716.96	3634.12	3641.48
2008-03-20	3598.95	3635.44	3568.12	3623.02
2008-03-25	3720.54	3745.76	3678.49	3704.07
2008-03-26	3683.32	3706.72	3665.27	3686.16
2008-03-27	3667.99	3733.63	3667.71	3709.03
2008-03-28	3714.5	3732.33	3688.9	3700.41
2008-03-31	3673.17	3725.74	3662.37	3719.52
2008-04-01	3701.28	3824.95	3701.28	3816.73
2008-04-02	3846.28	3849.63	3814.57	3837.77
2008-04-03	3852.98	3852.98	3769.95	3783.58
2008-04-04	3807.28	3847.63	3797.03	3822.8
2008-04-07	3859.72	3880.18	3853.8	3866.41
2008-04-08	3853.51	3861.9	3836.61	3857.4
2008-04-09	3842.4	3870.49	3835.85	3838.49
2008-04-10	3826.14	3850.26	3791.6	3847.2
2008-04-11	3863.46	3869.94	3787.03	3802.02
2008-04-14	3763.06	3799.92	3763.06	3786.6
2008-04-15	3788.82	3799.32	3747.34	3789.22
2008-04-16	3822.42	3870.12	3808.98	3863.27
2008-04-17	3877.09	3893.36	3841.55	3860.06
2008-04-18	3867.19	3943.81	3862.19	3933.38
2008-04-21	3940.05	3948.64	3880.81	3890.09
2008-04-22	3864.04	3894.38	3844.59	3859.14
2008-04-23	3859.25	3884.81	3826.81	3879.15
2008-04-24	3868.44	3869.71	3819.6	3867.22
2008-04-25	3887.32	3916.06	3879.66	3891.98
2008-04-28	3908.36	3951.48	3907.76	3941.33
2008-04-29	3935.9	3954.25	3898.47	3908.3
2008-04-30	3890.6	3931.23	3889.58	3925.43
2008-05-02	3962.14	3971.91	3933.77	3946.34
2008-05-05	3947.3	3947.3	3924.89	3943.74
2008-05-06	3909.14	3930.9	3888.14	3890.15
2008-05-07	3896.68	3930.89	3885.68	3906.61
2008-05-08	3878.11	3882.29	3850.18	3873.16
2008-05-09	3840.97	3842.78	3804.83	3826.91
2008-05-12	3840.86	3859.23	3824.34	3842.92
2008-05-13	3842	3854.66	3817.99	3827.4
2008-05-14	3836.36	3837.66	3800.54	3831.66
2008-05-15	3820.96	3820.96	3777.65	3798.99
2008-05-16	3815.22	3830.11	3784.75	3796.33
2008-05-19	3805.11	3843.78	3797.23	3843.78
2008-05-20	3815.45	3818.42	3793.96	3796.85
2008-05-21	3802.65	3806.41	3756.99	3765.79
2008-05-22	3721.54	3757.43	3720.08	3745.38
2008-05-23	3745.02	3745.76	3671.92	3671.92
2008-05-26	3680.69	3687.15	3665.17	3668.52
2008-05-27	3684.46	3691.31	3642.85	3656.04
2008-05-28	3676.45	3727.83	3666.15	3710.92
2008-05-29	3725	3746.57	3709.52	3727.43
2008-05-30	3733.7	3756.19	3725.04	3751.41
2008-06-02	3747.24	3747.52	3689.56	3692.39
2008-06-03	3682.87	3718.38	3677.56	3717.96
2008-06-04	3715.09	3715.88	3670.1	3713.01
2008-06-05	3716.86	3763.8	3712.42	3755.04
2008-06-06	3771.66	3783.52	3668.78	3672.84
2008-06-09	3655.34	3669.23	3632.28	3640.71
2008-06-10	3615.31	3638.14	3576.42	3617.45
2008-06-11	3633.92	3641.69	3544.28	3546.89
2008-06-12	3539.62	3601.26	3538.32	3585.69
2008-06-13	3579.7	3599.02	3529.94	3588.41
2008-06-16	3597.6	3605.14	3534	3566.6
2008-06-17	3577.47	3602.57	3574.94	3581.8
2008-06-18	3568.31	3570.88	3499.87	3520.73
2008-06-19	3493.2	3507.17	3441.42	3441.42
2008-06-20	3446.14	3453.14	3328.13	3368.67
2008-06-23	3376.18	3389.98	3342.41	3350.49
2008-06-24	3344.67	3357.94	3290.13	3318.54
2008-06-25	3336.33	3365.65	3332.02	3361.65
2008-06-26	3340.86	3341.04	3192.13	3205.78
2008-06-27	3196.05	3222.57	3161.37	3177.42
2008-06-30	3190.71	3192.41	3130.09	3168.22
2008-07-01	3156.64	3165.05	3080.4	3102.49
2008-07-02	3110.67	3130.43	3081.83	3081.83
2008-07-03	3053.85	3095.63	3023.69	3087.57
2008-07-04	3109.21	3112.58	3016.32	3016.44
2008-07-07	3041.2	3067.45	3017.37	3067.45
2008-07-08	3017.11	3031.4	2986.04	3010.44
2008-07-09	3045.3	3086.62	3035.62	3086.62
2008-07-10	3036.86	3070.16	3011.17	3022.3
2008-07-11	3043.14	3057.87	2959.35	2959.35
2008-07-14	2991.75	3015.14	2962.99	2969.06
2008-07-15	2945.67	2945.67	2827.11	2863.44
2008-07-16	2882.67	2916.79	2794.18	2905.4
2008-07-17	2988.28	3021.98	2960.53	2999.85
2008-07-18	2950.43	3075.21	2950.43	3075.21
2008-07-21	3054.11	3133.08	3030.96	3116.32
2008-07-22	3082.85	3087.89	3028.4	3058.95
2008-07-23	3124.53	3158.47	3084.08	3144.82
2008-07-24	3174.9	3179.34	3096.34	3107.22
2008-07-25	3065.5	3079.02	3027.03	3059.56
2008-07-28	3054.12	3054.41	2997.78	2999.77
2008-07-29	2969.31	3002.84	2947.93	2991.17
2008-07-30	3006.52	3047.41	2983.77	3030.25
2008-07-31	3021.46	3024.04	2972.04	2994.38
2008-08-01	2981.84	3020.28	2970.62	2983.55
2008-08-04	2987.22	3003.97	2941.98	2947.03
2008-08-05	2963.52	3050.21	2958.05	3048.46
2008-08-06	3083.61	3124.99	3076.04	3124.04
2008-08-07	3059.5	3115.36	3044.14	3046.81
2008-08-08	3026.29	3073.55	3023.04	3068.44
2008-08-11	3082.89	3108.66	3069.29	3103.96
2008-08-12	3088.95	3137.32	3082.49	3117.14
2008-08-13	3090.23	3097.62	3041.27	3043.62
2008-08-14	3065.22	3074.44	3026.74	3054.43
2008-08-15	3071.82	3094.24	3057.26	3083.01
2008-08-18	3070.27	3094.56	3044.74	3074.45
2008-08-19	3056.72	3056.72	3000	3002.4
2008-08-20	3008.96	3022.11	2975.39	3000.52
2008-08-21	2990.11	2994.96	2963.59	2970.91
2008-08-22	2983.79	3029.35	2970.83	3028.23
2008-08-25	3014.18	3033.19	3003.93	3003.93
2008-08-26	2987.25	3032.78	2977.18	3025.14
2008-08-27	3025.33	3040.48	2996.67	3033.67
2008-08-28	3029.94	3098.14	3014.13	3091.8
2008-08-29	3096.59	3142.89	3096.59	3136
2008-09-01	3117.56	3151.43	3097.29	3144.27
2008-09-02	3152.63	3224.04	3130.22	3211.59
2008-09-03	3188.82	3194.4	3165.33	3165.33
2008-09-04	3172.91	3177.93	3065.73	3066.15
2008-09-05	3043.74	3057.34	2993.51	3002.39
2008-09-08	3147.86	3185.57	3119.13	3134.48
2008-09-09	3123	3167.11	3092.63	3103.85
2008-09-10	3091.53	3101.07	3036.25	3055.38
2008-09-11	3051.27	3055.77	2991.31	3021.06
2008-09-12	3054.2	3082.28	3033.54	3080.6
2008-09-15	2994.57	2995.49	2922.71	2973.01
2008-09-16	2942.26	2947.84	2819.61	2878.92
2008-09-17	2956.5	2956.5	2786.83	2788.95
2008-09-18	2772.42	2871.29	2767.25	2783.91
2008-09-19	2983.75	3052.83	2935.8	3052.83
2008-09-22	3060.31	3069.01	2967.7	2967.7
2008-09-23	2942.87	2946.93	2877.77	2892.93
2008-09-24	2914.23	2916.88	2857.66	2866.17
2008-09-25	2869.45	2908.67	2852.66	2906.24
2008-09-26	2878.78	2878.78	2792.46	2814.11
2008-09-29	2783.07	2783.07	2589.41	2589.47
2008-09-30	2472.96	2677.07	2471.48	2672.2
2008-10-01	2728.15	2728.15	2688.55	2716.48
2008-10-02	2734.79	2837.29	2734.79	2741.08
2008-10-03	2743.27	2766.89	2667.24	2757.01
2008-10-06	2637.64	2652.5	2550.31	2567.59
2008-10-07	2616.11	2623.16	2491.19	2508.69
2008-10-08	2379.64	2477.41	2282.18	2323.95
2008-10-09	2353.65	2386.56	2217.74	2240.88
2008-10-10	2095.49	2156.66	2068.31	2123.44
2008-10-13	2247.71	2324.8	2243.82	2324.8
2008-10-14	2445.99	2450.93	2175.97	2213.87
2008-10-15	2183.27	2191.08	2060.84	2082.59
2008-10-16	1977.88	2044.59	1921.04	1946.38
2008-10-17	2039.5	2039.5	1930.57	2015.3
2008-10-20	2079.28	2109.53	2034.13	2109.53
2008-10-21	2155.15	2155.15	2076.93	2089.35
2008-10-22	2052.26	2052.26	1954.53	1968.63
2008-10-23	1982.85	1992.51	1909.35	1983.14
2008-10-24	1907.54	1918.08	1825.95	1918.08
2008-10-27	1860.81	1881.09	1812.53	1854.21
2008-10-28	1895.26	1917.96	1830.67	1898.35
2008-10-29	2001.74	2022.86	1987.05	2022.86
2008-10-30	2091.22	2097.53	2017.99	2043.47
2008-10-31	2033.44	2109.22	2017.98	2100.18
2008-11-03	2132.13	2173.06	2127.2	2173.06
2008-11-04	2169.79	2233.66	2165.12	2233.66
2008-11-05	2239.14	2239.14	2181.58	2199.43
2008-11-06	2162.15	2197.04	2118.97	2132.87
2008-11-07	2129.56	2177.76	2108.41	2156.59
2008-11-10	2201.52	2228.3	2181.79	2187.89
2008-11-11	2170.99	2170.99	2121.84	2133.24
2008-11-12	2167.63	2169.12	2050.76	2057.46
2008-11-13	2031.62	2090.31	2022.07	2062.82
2008-11-14	2125.09	2127.38	2050.02	2061.08
2008-11-17	2069.7	2080.5	2001.92	2034.28
2008-11-18	2032.54	2039.08	1992.83	2030.96
2008-11-19	2042.05	2042.71	1945.3	1945.3
2008-11-20	1898.71	1905.04	1846.06	1861.99
2008-11-21	1872.79	1894.59	1783.7	1783.7
2008-11-24	1804.89	1843.83	1797.53	1828.18
2008-11-25	1819.31	1880.2	1812.27	1848.89
2008-11-26	1843.06	1850.25	1786.94	1809.26
2008-11-27	1838.84	1866.96	1825.79	1866.96
2008-11-28	1875.24	1881.46	1837.74	1881.46
2008-12-01	1878.71	1880.77	1780.35	1785.79
2008-12-02	1763.65	1814.89	1757.25	1814.15
2008-12-03	1834.44	1856.36	1800.39	1848.01
2008-12-04	1847.31	1880.28	1830.33	1848.32
2008-12-05	1834.96	1842.66	1788.68	1800.87
2008-12-08	1873.66	1902.96	1858.34	1902.96
2008-12-09	1881.77	1904.77	1862.26	1885.83
2008-12-10	1885.32	1906.63	1871.32	1906.24
2008-12-11	1903.59	1909.77	1875.89	1879.7
2008-12-12	1819.44	1861.88	1804.37	1854.84
2008-12-15	1873.55	1880.61	1851.65	1873.11
2008-12-16	1863.38	1865.42	1830.28	1862.68
2008-12-17	1887.44	1892.6	1832.54	1859.62
2008-12-18	1861.13	1889.83	1852.26	1881.85
2008-12-19	1884.24	1891.31	1848.75	1861.45
2008-12-22	1865.46	1870.28	1842.44	1845.08
2008-12-23	1852.51	1889.65	1849.85	1863.39
2008-12-24	1860.73	1867.94	1840.69	1846.63
2008-12-29	1869.6	1893.13	1868.07	1883.17
2008-12-30	1898.55	1915.88	1886.47	1907.12
2008-12-31	1916.25	1930.85	1905.44	1908.64
2009-01-02	1941.03	1980.77	1924.31	1980.77
2009-01-05	2003.17	2016.78	1969.69	2004.32
2009-01-06	2007.54	2008.06	1978.99	1997.28
2009-01-07	1991.29	1998.86	1974.82	1997.91
2009-01-08	1975.29	1982.79	1950.39	1976.57
2009-01-09	1979.56	1996.48	1959.68	1973.95
2009-01-12	1973.5	1993.13	1966.01	1970.54
2009-01-13	1973.31	1975.53	1951.09	1963.02
2009-01-14	1981.72	1981.8	1880.3	1890.27
2009-01-15	1885.58	1892.83	1839.58	1856.11
2009-01-16	1883.9	1898.59	1851.65	1851.65
2009-01-19	1883.96	1899.33	1821.68	1839.94
2009-01-20	1847.62	1851.24	1796.05	1802.74
2009-01-21	1782.48	1806.36	1750.03	1794.97
2009-01-22	1837.67	1853.57	1802.04	1805.38
2009-01-23	1813.95	1840.32	1794.97	1834.19
2009-01-26	1846.32	1892.11	1839.2	1884.03
2009-01-27	1892.64	1892.64	1853.9	1870.39
2009-01-28	1894.35	1925.48	1884.18	1925.48
2009-01-29	1928.9	1928.9	1888.91	1893.94
2009-01-30	1887.48	1909.95	1881.9	1900.09
2009-02-02	1895.63	1895.63	1845.9	1858.77
2009-02-03	1869.09	1883.87	1859.58	1883.81
2009-02-04	1896.81	1916.22	1877.55	1906.49
2009-02-05	1879.07	1910.43	1872.81	1907.22
2009-02-06	1918.86	1927.11	1895.25	1916.88
2009-02-09	1909.88	1928.97	1897	1927.25
2009-02-10	1916.48	1930.75	1884.26	1884.26
2009-02-11	1869.66	1884.74	1858.34	1884.02
2009-02-12	1859.21	1859.21	1829.9	1843
2009-02-13	1860.42	1871.43	1827.28	1832.24
2009-02-16	1826.31	1840.38	1816.52	1823.78
2009-02-17	1816.04	1816.04	1778.53	1783.23
2009-02-18	1786.65	1790.94	1738.85	1756.19
2009-02-19	1768.04	1790.28	1756.62	1783.2
2009-02-20	1760.97	1771.88	1736.88	1740.36
2009-02-23	1753.75	1760.96	1719.8	1725.58
2009-02-24	1711.6	1715.53	1681.39	1697.6
2009-02-25	1724.39	1726.34	1665.24	1681.13
2009-02-26	1699.67	1699.67	1667.38	1688.15
2009-02-27	1678.64	1696.58	1659.05	1696.58
2009-03-02	1670.19	1674.52	1609.18	1610.56
2009-03-03	1606.79	1620.95	1566.27	1566.27
2009-03-04	1585.89	1593.38	1562.46	1584.19
2009-03-05	1600.67	1602.43	1551.17	1552.18
2009-03-06	1566.02	1583.89	1523.47	1527.27
2009-03-09	1567.41	1571.81	1534.19	1553.05
2009-03-10	1564.31	1620.91	1562.32	1616.51
2009-03-11	1625.27	1662.68	1616.68	1647.25
2009-03-12	1657.86	1671.04	1642.47	1671.04
2009-03-13	1697.95	1716.94	1657.65	1661.76
2009-03-16	1701.87	1718.58	1692.66	1707.74
2009-03-17	1701.96	1716.6	1687.64	1700.97
2009-03-18	1724.94	1727.91	1681.48	1698.43
2009-03-19	1714.89	1725.83	1684.53	1689.64
2009-03-20	1683.24	1714.1	1678.91	1708.66
2009-03-23	1743.5	1754.02	1717.27	1754.02
2009-03-24	1777.3	1780.88	1737.16	1749.29
2009-03-25	1744.87	1787.13	1735.79	1756.96
2009-03-26	1777.28	1784.21	1760.99	1783.16
2009-03-27	1781.88	1788.62	1749.15	1751.56
2009-03-30	1732.27	1734.62	1700.44	1700.44
2009-03-31	1713.55	1748.74	1706.15	1748.74
2009-04-01	1750.79	1774.87	1724.88	1772.84
2009-04-02	1800.83	1832.39	1795.04	1831.13
2009-04-03	1822.63	1838.35	1806.99	1808.37
2009-04-06	1832.86	1849.51	1797.04	1800.15
2009-04-07	1804.54	1815.95	1765.51	1765.51
2009-04-08	1754.48	1788.54	1747.26	1770.66
2009-04-09	1799.83	1820.7	1790.24	1807.14
2009-04-14	1839.27	1842.97	1808.75	1822.32
2009-04-15	1815.82	1850.07	1815.32	1848.33
2009-04-16	1856.43	1885.82	1845.36	1873.87
2009-04-17	1905.91	1934.98	1901.92	1923.46
2009-04-20	1929.39	1935.69	1850.42	1856.69
2009-04-21	1852.39	1908.24	1834.25	1884.15
2009-04-22	1891.9	1906.81	1866.57	1903.89
2009-04-23	1904.06	1923.88	1890.06	1905.37
2009-04-24	1920.46	1955.82	1913.27	1955.82
2009-04-27	1931.62	1936.61	1910.37	1934.02
2009-04-28	1907.11	1931	1889.51	1920.82
2009-04-29	1924.47	1956.26	1924.47	1950.98
2009-04-30	1969.34	1997.08	1948.54	1953.35
2009-05-04	1982.46	1996.84	1974.34	1993.47
2009-05-05	2010.62	2014.67	1969.62	1969.62
2009-05-06	1989.53	2030.95	1986.72	2024.9
2009-05-07	2083.11	2119.79	2062.37	2073.54
2009-05-08	2102.48	2127.55	2094.57	2126.23
2009-05-11	2138.67	2139.46	2062.35	2085.68
2009-05-12	2065.1	2092.41	2039.16	2049.45
2009-05-13	2064.61	2067.13	2008.69	2016.37
2009-05-14	2020.75	2040.8	1970.88	1978.37
2009-05-15	2007.4	2010.14	1979.99	2005.33
2009-05-18	1999.83	2052.4	1986.7	2049.67
2009-05-19	2070.31	2094.72	2068.72	2078.75
2009-05-20	2087.23	2122.64	2085.41	2107.98
2009-05-21	2093.75	2098.27	2051.38	2056.37
2009-05-22	2061.05	2084.57	2056.54	2064.64
2009-05-25	2070.11	2087.73	2054.16	2074.97
2009-05-26	2074.32	2075.3	2029.58	2065.59
2009-05-27	2084.03	2085.43	2058.98	2084.52
2009-05-28	2066.74	2075.86	2053.76	2063.65
2009-05-29	2080.02	2087.99	2057.88	2071.37
2009-06-01	2094.57	2100.43	2071.85	2091.61
2009-06-02	2084.48	2098.41	2080.13	2084.9
2009-06-03	2101.57	2104.31	2053.09	2066.54
2009-06-04	2065.48	2068.2	2049.63	2063.02
2009-06-05	2080.16	2092.01	2059.06	2071.39
2009-06-08	2067.46	2068.88	2027.61	2046.17
2009-06-09	2057.05	2065.73	2048.79	2056.61
2009-06-10	2079.23	2084.26	2060.65	2064.32
2009-06-11	2052.04	2064.68	2044.3	2059.75
2009-06-12	2064.65	2078.33	2062.83	2070.19
2009-06-15	2067.98	2068.78	2006.64	2008.98
2009-06-16	2008.07	2017.33	1986.23	1995.59
2009-06-17	1992.37	1992.37	1954.44	1964.64
2009-06-18	1965.07	1987.41	1954.19	1980.83
2009-06-19	1993.29	2014.06	1980.87	1997.71
2009-06-22	2003.07	2007.61	1948.42	1948.42
2009-06-23	1934.64	1974.64	1933.42	1966.43
2009-06-24	1972.34	2024.92	1962.01	2016.35
2009-06-25	2026.13	2026.13	1987.8	2015.68
2009-06-26	2028.38	2038.79	2006.53	2013.32
2009-06-29	2012.97	2038.32	2008.17	2037.74
2009-06-30	2046.64	2047.13	2019.92	2030.98
2009-07-01	2035.69	2073.98	2031.57	2073.98
2009-07-02	2072.06	2075.92	2038.05	2038.05
2009-07-03	2040.05	2046.3	2022.6	2040.86
2009-07-06	2030.39	2030.39	2003.15	2009.98
2009-07-07	2017.92	2029.79	1994.81	1994.81
2009-07-08	1979.18	1982.15	1956.56	1960.6
2009-07-09	1973.55	1986.96	1962.96	1968.69
2009-07-10	1963.6	1979.13	1953.47	1964.24
2009-07-13	1965.94	1993.59	1951.87	1993.59
2009-07-14	2007.59	2025.71	1998.95	2025.71
2009-07-15	2030.68	2082.29	2030.68	2082.29
2009-07-16	2083.67	2094.22	2071.61	2084.55
2009-07-17	2092.3	2097.7	2077.85	2083.11
2009-07-20	2097.99	2105.34	2085.54	2105.34
2009-07-21	2108.58	2119.34	2096.73	2111.16
2009-07-22	2109.28	2133.19	2099.01	2125.66
2009-07-23	2126.24	2140.85	2107.36	2140.85
2009-07-24	2136.58	2151.66	2122.9	2135.43
2009-07-27	2144.52	2150.8	2123.75	2136.92
2009-07-28	2132.79	2135.64	2104.5	2108.78
2009-07-29	2100.53	2125.19	2094.42	2120.37
2009-07-30	2124.47	2160	2120.16	2155.09
2009-07-31	2153.73	2180.63	2153.73	2169.14
2009-08-03	2165.29	2188.39	2159.66	2177.77
2009-08-04	2188.29	2188.62	2164.31	2185.07
2009-08-05	2182.21	2197.14	2166.36	2173.27
2009-08-06	2195.59	2232.12	2194.41	2226.5
2009-08-07	2218	2253.88	2208.85	2252.67
2009-08-10	2265.34	2296.18	2260.1	2294.44
2009-08-11	2296.06	2299.79	2260.53	2262.4
2009-08-12	2247.76	2277.52	2242.32	2273.34
2009-08-13	2281.12	2291	2264.61	2279.59
2009-08-14	2286.63	2290.82	2260.34	2274.24
2009-08-17	2267.04	2268.31	2225.78	2229.85
2009-08-18	2231.43	2260.64	2230.47	2260.64
2009-08-19	2258.39	2269.04	2235.48	2263.26
2009-08-20	2280.82	2311	2279.21	2309.21
2009-08-21	2301.9	2354.65	2298.41	2354.65
2009-08-24	2364.16	2397.62	2357.99	2395.26
2009-08-25	2393.88	2424.11	2385.25	2414.8
2009-08-26	2414.79	2430.21	2394.48	2400.15
2009-08-27	2405.45	2416.82	2357.74	2375.85
2009-08-28	2384.7	2405.45	2383.15	2393.66
2009-08-31	2378.61	2383.27	2359.57	2364.95
2009-09-01	2365.58	2368.42	2328.5	2332.16
2009-09-02	2313.16	2315.12	2279.75	2290.72
2009-09-03	2303.56	2337.91	2300.42	2322.82
2009-09-04	2343.14	2363.98	2338.77	2356.17
2009-09-07	2383.52	2399.46	2379.89	2398.1
2009-09-08	2401.15	2425.1	2390.44	2421.95
2009-09-09	2417.57	2446.64	2401.71	2446.64
2009-09-10	2450.46	2461.97	2427.42	2450.76
2009-09-11	2456.75	2465.53	2450.49	2458.72
2009-09-14	2432.54	2438.24	2416.63	2438.24
2009-09-15	2449.71	2478.95	2442.48	2469.83
2009-09-16	2479.96	2518.43	2479.96	2500.18
2009-09-17	2517.34	2520.08	2485.29	2504.2
2009-09-18	2492.78	2499.65	2483.37	2499.45
2009-09-21	2502.23	2507.12	2469.57	2492.26
2009-09-22	2499.74	2502.81	2476.47	2478.65
2009-09-23	2482.57	2492.92	2473.02	2491.19
2009-09-24	2486.37	2509.61	2468.32	2470.9
2009-09-25	2470.3	2477.4	2453.96	2462.44
2009-09-28	2465.83	2492.94	2431.37	2490.19
2009-09-29	2499.26	2501.28	2482.68	2490.78
2009-09-30	2489.3	2501.49	2466.85	2485.62
2009-10-01	2489.32	2497.44	2451.37	2451.37
2009-10-02	2433.38	2435.5	2397.19	2415.96
2009-10-05	2424.88	2451.73	2407.16	2446
2009-10-06	2467.3	2526.87	2456.77	2526.87
2009-10-07	2525.02	2536.92	2501.04	2507.22
2009-10-08	2541.84	2542.86	2516.22	2542.28
2009-10-09	2535.87	2567.06	2535.87	2547.01
2009-10-12	2553.9	2575.59	2550.77	2559.26
2009-10-13	2556.86	2560.28	2525.13	2532.02
2009-10-14	2562.36	2584.29	2551.6	2584.29
2009-10-15	2590.18	2598.61	2577.33	2584.39
2009-10-16	2591.97	2614.78	2569.29	2578.14
2009-10-19	2581.51	2614.17	2581.51	2606.93
2009-10-20	2617.87	2618.9	2581.81	2584.59
2009-10-21	2586.87	2594	2544.85	2578.03
2009-10-22	2551.49	2562.08	2533.62	2556.55
2009-10-23	2571	2579.34	2547.34	2547.34
2009-10-26	2553.5	2562.97	2485.99	2493.25
2009-10-27	2476.47	2480.53	2435.24	2443.04
2009-10-28	2442.41	2443.66	2371.96	2371.96
2009-10-29	2370.16	2443.56	2366.47	2440.45
2009-10-30	2475.71	2475.71	2384.98	2392.72
2009-11-02	2391.16	2414.5	2380.29	2397.41
2009-11-03	2378.69	2381.36	2338.47	2351.09
2009-11-04	2365.94	2406.51	2365.94	2401.17
2009-11-05	2401.59	2440.44	2377.66	2419.08
2009-11-06	2429.62	2444.79	2411.64	2431.71
2009-11-09	2455.42	2487.21	2451.77	2484.3
2009-11-10	2497.82	2502.84	2461.99	2465.35
2009-11-11	2482.5	2491.85	2471.32	2477.98
2009-11-12	2463.51	2486.77	2460.04	2480.93
2009-11-13	2502.1	2515.71	2489.24	2506.47
2009-11-16	2518.62	2541.76	2518.62	2535.32
2009-11-17	2533.6	2540.78	2522.79	2527.05
2009-11-18	2536.93	2554.77	2525.44	2525.44
2009-11-19	2523.47	2532.56	2482	2485.61
2009-11-20	2490.26	2508.47	2478.05	2483.46
2009-11-23	2499.09	2531.08	2499.09	2521.92
2009-11-24	2506.92	2526.11	2500.92	2502.94
2009-11-25	2515.2	2523.26	2496.32	2503.53
2009-11-26	2491.26	2491.76	2422.44	2426.4
2009-11-27	2382.73	2467.41	2379.18	2456.82
2009-11-30	2469.54	2470.25	2421.29	2421.29
2009-12-01	2439.57	2490.06	2439.57	2490.06
2009-12-02	2499.4	2524.23	2489.7	2516.62
2009-12-03	2534.28	2548.51	2518.61	2525.14
2009-12-04	2521.98	2555.49	2504.26	2538.84
2009-12-07	2532.04	2542.9	2510.3	2533.86
2009-12-08	2530.81	2542.36	2494.15	2509.48
2009-12-09	2499.82	2506.31	2466.29	2470.55
2009-12-10	2472.12	2484.63	2463.72	2483.59
2009-12-11	2487.38	2514.65	2481.3	2487.38
2009-12-14	2510.58	2512.75	2493.97	2506.86
2009-12-15	2513.95	2514.67	2483.56	2508.76
2009-12-16	2508.75	2527.67	2500.3	2527.67
2009-12-17	2511.32	2516.56	2490.69	2490.69
2009-12-18	2491.47	2500.13	2453.06	2453.06
2009-12-21	2459.76	2486.75	2452.42	2482.61
2009-12-22	2488.71	2498.88	2482.44	2489.1
2009-12-23	2496.78	2500.76	2480.76	2489.56
2009-12-24	2485.44	2494.96	2485.44	2490.47
2009-12-28	2500.2	2516.08	2500.2	2516.08
2009-12-29	2519.24	2530	2513.58	2525.93
2009-12-30	2518.46	2526	2510.66	2510.66
2009-12-31	2522.44	2522.69	2509.88	2511.62
2010-01-04	2521.73	2563.97	2521.73	2563.97
2010-01-05	2566.87	2594.89	2553	2587.77
2010-01-06	2590.13	2601.17	2577.74	2596.43
2010-01-07	2591.77	2600.42	2579.63	2590.68
2010-01-08	2597.71	2606.15	2580.69	2591.64
2010-01-11	2604.65	2610.41	2585.58	2585.86
2010-01-12	2588.84	2595.46	2562.36	2565.05
2010-01-13	2560.36	2586.87	2557.91	2575.11
2010-01-14	2582.5	2584.31	2565.07	2571.37
2010-01-15	2578.06	2592.01	2528.9	2536.45
2010-01-18	2542.94	2554.73	2538.87	2552.71
2010-01-19	2545.66	2556.92	2521.67	2547.36
2010-01-20	2541.32	2551.92	2512.98	2516.68
2010-01-21	2522.71	2546.24	2483.95	2484.26
2010-01-22	2471.26	2491.24	2463.66	2475.81
2010-01-25	2454.8	2505.97	2454.07	2475.14
2010-01-26	2463.98	2497.27	2459.17	2496.45
2010-01-27	2483.87	2513.15	2467.04	2493.67
2010-01-28	2523.8	2537.01	2486.51	2486.51
2010-01-29	2497.08	2516.09	2477.76	2505.2
2010-02-01	2496.88	2540.74	2493.67	2537.71
2010-02-02	2536.55	2548.22	2519.99	2547.11
2010-02-03	2547.19	2560.61	2524.75	2529.66
2010-02-04	2528.7	2537.61	2451.45	2454.9
2010-02-05	2427.88	2429.19	2376.51	2392.52
2010-02-08	2397.88	2425.92	2375.72	2402.15
2010-02-09	2400.37	2422.23	2393.3	2413.18
2010-02-10	2437.65	2464.52	2428.56	2440.79
2010-02-11	2449.52	2474.61	2430.06	2453.79
2010-02-12	2475.13	2484.31	2446.26	2461.47
2010-02-15	2462.2	2476.42	2445.92	2449.79
2010-02-16	2467.14	2481.67	2448.46	2475.48
2010-02-17	2489.39	2518.56	2483.68	2512.84
2010-02-18	2512.89	2518.41	2497.58	2518.41
2010-02-19	2500.43	2527.73	2498.77	2527.73
2010-02-22	2526.01	2529.96	2511.6	2521.1
2010-02-23	2526.74	2536.42	2495.48	2502.89
2010-02-24	2507.28	2517.11	2492.35	2514.94
2010-02-25	2512.5	2512.5	2474.39	2480.65
2010-02-26	2505.3	2514.87	2484.12	2514.87
2010-03-01	2533.17	2543.41	2519.06	2543.41
2010-03-02	2541.91	2558.77	2537.34	2558.77
2010-03-03	2553.31	2592.56	2551.83	2592.56
2010-03-04	2565.4	2590.46	2559.02	2582.96
2010-03-05	2588.14	2611.03	2582.61	2611.03
2010-03-08	2618.85	2620.63	2598.14	2600.83
2010-03-09	2601.02	2611.27	2584.61	2606.31
2010-03-10	2614.79	2634.16	2606.91	2634.16
2010-03-11	2618.82	2623.21	2602.11	2613.52
2010-03-12	2615.17	2635.09	2611.75	2625.28
2010-03-15	2619.93	2624.89	2604.67	2608.8
2010-03-16	2619.75	2640.61	2618.26	2631.57
2010-03-17	2639.27	2668.31	2638.27	2665.62
2010-03-18	2662.28	2662.28	2645.97	2654.85
2010-03-19	2656.48	2667.28	2634.62	2639.28
2010-03-22	2630.97	2636.22	2608.35	2634.45
2010-03-23	2635.6	2656.37	2633.82	2649.34
2010-03-24	2653.97	2657.43	2628.09	2649.7
2010-03-25	2647.39	2673.95	2640.1	2672.1
2010-03-26	2664.32	2670.11	2651.48	2656.93
2010-03-29	2664.49	2670.9	2657.36	2665.4
2010-03-30	2671.56	2677.86	2655.64	2656.12
2010-03-31	2650.75	2660.66	2633.33	2648.46
2010-04-01	2656.85	2681	2656.22	2680.56
2010-04-06	2688.75	2699.13	2681.79	2696.66
2010-04-07	2696.34	2710.97	2693.5	2696.96
2010-04-08	2686.84	2687.91	2652.93	2668.62
2010-04-09	2685.8	2702.87	2685.73	2702.87
2010-04-12	2723.27	2725.69	2707.29	2714.81
2010-04-13	2712.74	2722.33	2697.66	2708.98
2010-04-14	2716.19	2720.23	2700.26	2716.7
2010-04-15	2706.23	2720.6	2690.51	2715.16
2010-04-16	2706.76	2722.44	2681.57	2687.36
2010-04-19	2664.82	2678.07	2661.34	2667.96
2010-04-20	2673.52	2685.43	2662.04	2681.07
2010-04-21	2685.33	2691.65	2659.91	2660.86
2010-04-22	2660.74	2676.35	2623.57	2630.94
2010-04-23	2634.42	2658.16	2623.44	2644.14
2010-04-26	2665.34	2674.08	2648.16	2656.28
2010-04-27	2655.4	2658.87	2567.68	2567.68
2010-04-28	2545.22	2550.67	2470.36	2506.19
2010-04-29	2509.32	2570.49	2497.83	2561.69
2010-04-30	2575.63	2585.23	2547.93	2560.99
2010-05-03	2561.42	2582.77	2547.83	2572.46
2010-05-04	2578.65	2581.96	2496.26	2504.25
2010-05-05	2485.01	2494.83	2432.83	2446.22
2010-05-06	2423.16	2463.16	2400.6	2400.78
2010-05-07	2348.93	2376.34	2288.83	2348.65
2010-05-10	2405.54	2511.98	2404.39	2497.7
2010-05-11	2503.36	2503.36	2451.83	2483.53
2010-05-12	2481.65	2551.32	2466.99	2540.36
2010-05-13	2549.51	2556.83	2517.17	2534.85
2010-05-14	2523.22	2523.79	2441.16	2447.17
2010-05-17	2410.01	2467.35	2402.97	2439.07
2010-05-18	2473.33	2496.76	2463.57	2485.24
2010-05-19	2452.36	2473.11	2426.21	2432.85
2010-05-20	2448.53	2459.46	2356.13	2386.49
2010-05-21	2382.59	2402.05	2337.87	2395.65
2010-05-24	2421.19	2431.9	2379.87	2402.45
2010-05-25	2344.34	2352.99	2318.11	2329.79
2010-05-26	2362	2413.16	2362	2386.45
2010-05-27	2409.18	2469.56	2405.99	2469.56
2010-05-28	2485.19	2485.19	2452.03	2460.54
2010-05-31	2448.5	2460.04	2443.66	2453.37
2010-06-01	2440.86	2473.92	2414.29	2466
2010-06-02	2445.68	2467.87	2421.83	2464.25
2010-06-03	2498.8	2509.04	2482.72	2484.27
2010-06-04	2493.58	2503.17	2415.43	2429.67
2010-06-07	2403.33	2437.2	2388.18	2412.05
2010-06-08	2420	2425.7	2372.53	2390.89
2010-06-09	2409.1	2425.68	2387.26	2425.68
2010-06-10	2411.35	2465.1	2402.22	2463.32
2010-06-11	2473.42	2476.26	2441.47	2463.85
2010-06-14	2480.07	2498.24	2479.17	2498.24
2010-06-15	2478.26	2512.1	2473.1	2509.31
2010-06-16	2529.02	2529.07	2498.21	2513.8
2010-06-17	2515.31	2535.53	2508.21	2523.36
2010-06-18	2523.78	2537.25	2518.91	2528.93
2010-06-21	2551.5	2569.5	2544.08	2549.84
2010-06-22	2529.18	2550.24	2519.49	2536.22
2010-06-23	2510.7	2524.56	2487.42	2494.34
2010-06-24	2505.67	2506.26	2449.36	2455.8
2010-06-25	2456.97	2474.09	2432.98	2441.65
2010-06-28	2449.66	2462.82	2429.88	2461.96
2010-06-29	2430.72	2431.56	2377.95	2382.48
2010-06-30	2387.07	2403.22	2373.51	2386.53
2010-07-01	2361.22	2371.04	2329.44	2336.12
2010-07-02	2350.04	2360.86	2337.29	2337.29
2010-07-05	2347.86	2348.97	2328.3	2329.6
2010-07-06	2341.94	2396.38	2341.94	2389.28
2010-07-07	2373.81	2415.81	2355.76	2415.81
2010-07-08	2429.46	2458.51	2429.46	2455.99
2010-07-09	2468.1	2471.99	2455.73	2462.75
2010-07-12	2466.03	2476.74	2453.12	2470.27
2010-07-13	2469.68	2516.26	2464.86	2516.26
2010-07-14	2524.48	2528.76	2505.63	2522.12
2010-07-15	2512.72	2532.01	2489.75	2495.05
2010-07-16	2494.9	2501.38	2439.91	2442.75
2010-07-19	2437.57	2458.58	2429.52	2431.56
2010-07-20	2447.15	2447.15	2398.82	2417.34
2010-07-21	2437.76	2470.36	2435	2451.93
2010-07-22	2446.16	2504.65	2439.96	2501.41
2010-07-23	2499.63	2520.45	2491.49	2506.07
2010-07-26	2522.42	2531.75	2503.83	2531.75
2010-07-27	2536.5	2562.23	2535.66	2557.43
2010-07-28	2559.86	2565.05	2535.92	2545.08
2010-07-29	2548.73	2562.83	2537	2537.9
2010-07-30	2535.98	2546.79	2498.98	2517.3
2010-08-02	2535.23	2582.26	2533.88	2579.35
2010-08-03	2588.22	2588.97	2573.18	2588.92
2010-08-04	2586.55	2593.5	2567.79	2587.82
2010-08-05	2594.69	2616.63	2581.8	2586.09
2010-08-06	2601.43	2605.99	2544.02	2549.82
2010-08-09	2572.78	2585.98	2563.18	2571.02
2010-08-10	2576.77	2580.12	2549.18	2561.71
2010-08-11	2552.95	2553.16	2491.73	2495.93
2010-08-12	2496.66	2524.27	2489.3	2505.9
2010-08-13	2508.75	2511.27	2469.87	2485.7
2010-08-16	2493.73	2499.5	2454.74	2469.46
2010-08-17	2484.3	2520.22	2480.45	2518.34
2010-08-18	2514.81	2518.26	2498.71	2512.61
2010-08-19	2524.14	2529.49	2474.08	2474.08
2010-08-20	2474.65	2486.64	2447.12	2452.32
2010-08-23	2459.31	2481.12	2452.06	2469.08
2010-08-24	2453.71	2458.23	2417.81	2435.96
2010-08-25	2438.92	2455.04	2407.41	2424
2010-08-26	2447.38	2452.38	2433.12	2446.63
2010-08-27	2435.77	2467.55	2428.54	2467.55
2010-08-30	2472.66	2475.6	2456.08	2460.93
2010-08-31	2433	2457.95	2429.95	2457.46
2010-09-01	2465.66	2531.76	2453.84	2531.76
2010-09-02	2526.32	2544.79	2520.98	2537.76
2010-09-03	2539.88	2572.51	2536.26	2549.96
2010-09-06	2559.92	2566.94	2557.99	2560.24
2010-09-07	2553.54	2557.97	2532.1	2538.91
2010-09-08	2529.57	2557.19	2524.5	2556
2010-09-09	2550.8	2589.28	2545.55	2577.46
2010-09-10	2566.89	2575.43	2563.54	2569.72
2010-09-13	2588.43	2615.12	2588.43	2610.81
2010-09-14	2614.11	2617.4	2596.77	2608.85
2010-09-15	2609.07	2612.14	2590.19	2603.51
2010-09-16	2597.69	2600.12	2578.54	2585.29
2010-09-17	2600.85	2614.57	2561.06	2569.22
2010-09-20	2575.63	2601.85	2575.63	2601.85
2010-09-21	2598.32	2620.95	2596.05	2604.33
2010-09-22	2609.99	2610.77	2571.96	2575.16
2010-09-23	2588.42	2592.97	2545.1	2570.39
2010-09-24	2559.66	2602.78	2559.66	2601.61
2010-09-27	2609.05	2618.46	2591.14	2597.73
2010-09-28	2583.53	2608.36	2568.56	2603.5
2010-09-29	2610.61	2618.68	2594.81	2602.69
2010-09-30	2592.02	2615.65	2573.67	2589.73
2010-10-01	2594.97	2609.56	2567.7	2579.39
2010-10-04	2582.52	2586.7	2552.58	2558.82
2010-10-05	2560.7	2599.24	2552.69	2595.93
2010-10-06	2606.42	2618.1	2594.7	2613.44
2010-10-07	2610.32	2618.74	2595.6	2604.03
2010-10-08	2599.73	2622.82	2596.63	2622.78
2010-10-11	2623.3	2635.2	2619.33	2635.1
2010-10-12	2622.63	2623.98	2599.15	2620.82
2010-10-13	2632.93	2670.38	2632.27	2670.38
2010-10-14	2667.63	2681.67	2658.98	2662.91
2010-10-15	2675.66	2675.66	2643.81	2658.78
2010-10-18	2650.76	2673.68	2649.24	2672.38
2010-10-19	2672.25	2683.66	2659.82	2666.15
2010-10-20	2654.82	2670.19	2646.08	2669.27
2010-10-21	2664.13	2697.13	2660.11	2691.78
2010-10-22	2691.3	2697.94	2684.29	2691.53
2010-10-25	2702.52	2713.84	2695.41	2698.64
2010-10-26	2696.67	2705.05	2685.98	2692.74
2010-10-27	2684.46	2692.1	2672.71	2672.71
2010-10-28	2678.83	2684.05	2669.13	2677.4
2010-10-29	2675.43	2685.75	2661.55	2679.07
2010-11-01	2697.33	2707.12	2677.08	2688.39
2010-11-02	2692.02	2701.5	2689.44	2696.69
2010-11-03	2699.42	2699.42	2659.73	2663.84
2010-11-04	2694.98	2716.67	2688.65	2710.41
2010-11-05	2713.13	2713.13	2675.87	2686.09
2010-11-08	2687.23	2693.83	2678.52	2683.42
2010-11-09	2678.93	2708.2	2678.59	2702.84
2010-11-10	2699.68	2711.29	2668.19	2672.25
2010-11-11	2684.05	2684.05	2627.28	2631.64
2010-11-12	2609.21	2636.45	2587.01	2624.97
2010-11-15	2617.75	2656.59	2606.04	2654.43
2010-11-16	2645.69	2645.69	2608.06	2608.06
2010-11-17	2608.13	2627.79	2605.69	2624.86
2010-11-18	2642.32	2670.51	2642.32	2670.51
2010-11-19	2677.07	2677.07	2649.62	2665.01
2010-11-22	2683.4	2687.51	2640.67	2643.35
2010-11-23	2624.44	2634.38	2584.25	2584.25
2010-11-24	2595.55	2602.74	2574.28	2591.51
2010-11-25	2596.29	2604.38	2587.47	2601.42
2010-11-26	2587	2591.84	2562.88	2579.81
2010-11-29	2597.08	2610.39	2521.33	2521.33
2010-11-30	2539.57	2539.97	2490.15	2506.13
2010-12-01	2521.84	2565.87	2511.84	2565.84
2010-12-02	2583.42	2617.96	2567.58	2617.2
2010-12-03	2613.06	2628.32	2595.68	2614.99
2010-12-06	2615.9	2620.71	2597.5	2611.41
2010-12-07	2611	2636.43	2610.53	2624.67
2010-12-08	2615.31	2635.81	2604.18	2617.44
2010-12-09	2636.6	2636.6	2609.06	2624.4
2010-12-10	2629.9	2632	2623.93	2628
2010-12-13	2638.92	2646.41	2632.02	2636.87
2010-12-14	2638.43	2639.2	2623.9	2635.69
2010-12-15	2630.66	2633.01	2614.46	2623.03
2010-12-16	2627.19	2627.19	2606.05	2615.17
2010-12-17	2617.21	2624.25	2595.6	2596.59
2010-12-20	2607.32	2620.33	2604.18	2614.85
2010-12-21	2621.54	2631.01	2617.66	2631.01
2010-12-22	2631.89	2635.94	2626.6	2631.43
2010-12-23	2634.07	2637.55	2625.35	2635.89
2010-12-24	2635.38	2635.38	2623.25	2625.84
2010-12-27	2621.62	2623.29	2590.79	2597.19
2010-12-28	2601.94	2606.19	2590.44	2592.31
2010-12-29	2597.15	2611.45	2595.49	2611.45
2010-12-30	2613.09	2616.42	2589.89	2590.67
2010-12-31	2596.46	2598.23	2578.6	2578.6
