# Supplementary material for: Analysis of global stock index data during crisis period via complex network approach
Source: PLoS One. 2018 Jul 18;13(7):e0200600. doi: 10.1371/journal.pone.0200600 (PMC6051609; doi:10.1371/journal.pone.0200600)
Supplement: S1 File — See the respective attached file. (ZIP) [file pone.0200600.s001.zip › Global stock index data 2005-2010/Brazil IBOVESPA stock index.xls]

## Sheet: Sheet1
Date	Open	High	Low	Close
2005-01-03	26193.5	26492.2	25671	25722
2005-01-04	25722	25873	24790.6	24848
2005-01-05	24859.3	25000.6	24522.7	24691.8
2005-01-06	24695.2	24808	24250.4	24366.9
2005-01-07	24375.6	24874.3	24375.6	24747.2
2005-01-10	24747.2	24825.4	24085.9	24291.9
2005-01-11	24294.8	24456.6	24127.1	24369.9
2005-01-12	24369.9	24560.4	23983	24509.6
2005-01-13	24523.4	24918.7	24523.4	24805.7
2005-01-14	24802.3	24965.9	24481.4	24924.1
2005-01-17	24924.1	25022.1	24515.2	24515.2
2005-01-18	24515.2	24515.2	24019.2	24089.2
2005-01-19	24091.3	24465.3	24091.3	24271.2
2005-01-20	24271.2	24271.2	23533.8	23610
2005-01-21	23618.3	24005.8	23608.6	23818.4
2005-01-24	23818.9	24301.8	23812.5	24197.7
2005-01-26	24206.9	24555.5	24206.9	24530.2
2005-01-27	24528.8	24528.8	23868.6	24029.7
2005-01-28	24006.3	24056.2	23594.6	23968.1
2005-01-31	23970	24399.1	23970	24350.6
2005-02-01	24356	24506.4	24073.2	24149.5
2005-02-02	24149.8	24624.4	24139.1	24605.4
2005-02-03	24606	24896.2	24548.2	24873.6
2005-02-04	24873.6	25735.7	24818	25731.9
2005-02-09	25733	26313.5	25733	26313.5
2005-02-10	26313.5	26456.5	25881.8	26415.8
2005-02-11	26413.7	26786.4	26132	26670.5
2005-02-14	26660.4	26753	26321.4	26531.9
2005-02-15	26531.9	26659.7	26211.7	26610.1
2005-02-16	26610.8	26683.4	26312.3	26384.1
2005-02-17	26385.5	27159.2	26385.5	27090.9
2005-02-18	27086.5	27184.4	26707.1	26756.2
2005-02-21	26729.6	27094.4	26697.9	26853.1
2005-02-22	26856.1	27328.6	26620	26740.1
2005-02-23	26745.9	27198.5	26745.9	27198.5
2005-02-24	27197.8	28436.2	27197.8	28436.2
2005-02-25	28428.9	28778.4	28178.1	28425
2005-02-28	28422.7	28554.6	27799.4	28139.1
2005-03-01	28135.1	28136.8	27643.2	27730
2005-03-02	27730	28199.7	27498.3	28199.7
2005-03-03	28203.7	28766.4	28203.7	28668.4
2005-03-04	28676.5	29227.8	28676.5	29197.2
2005-03-07	29197.2	29584.2	29182.9	29455.4
2005-03-08	29452	29452	28883.1	29021.2
2005-03-09	29017.6	29058.3	28380.8	28514.5
2005-03-10	28510.7	28681.8	28049.4	28567.5
2005-03-11	28566.8	28931.7	28008.2	28074.9
2005-03-14	28074.9	28135	27714.8	28098.9
2005-03-15	28106.9	28300.1	27455.4	27587.7
2005-03-16	27587	27840.8	27260.3	27826.7
2005-03-17	27823.9	28162.2	27319.4	28085.8
2005-03-18	28088.1	28173.7	27498.4	27593.2
2005-03-21	27587.3	27632.8	27213.8	27411.3
2005-03-22	27419	27843.6	26479.9	26618.1
2005-03-23	26612.9	26791.7	26130.5	26248.3
2005-03-24	26267.1	26827.3	26267.1	26701.9
2005-03-28	26705.2	26705.2	26224	26257.3
2005-03-29	26258.9	26619.8	25760.9	25842.1
2005-03-30	25861.4	26469.8	25861.4	26469.8
2005-03-31	26470.8	26767.9	26258.6	26610.7
2005-04-01	26612.2	27178.2	26612.2	26773.8
2005-04-04	26770	26770	26204.1	26406.8
2005-04-05	26407.4	26723.9	25965.2	26038.4
2005-04-06	26038	26253.9	25614.7	25695.1
2005-04-07	25695.1	26307.8	25655.8	26307.8
2005-04-08	26304.9	26310	25826	25884.6
2005-04-11	25883.7	25943.2	25695.4	25899.7
2005-04-12	25899.7	26323.7	25610.9	26206.2
2005-04-13	26206.2	26578.5	26057.4	26066.1
2005-04-14	26068.9	26112.9	24948.7	24984
2005-04-15	25000.1	25115	24575	24655.8
2005-04-18	24655.8	24964.5	24419.6	24877
2005-04-19	24877.1	25566.2	24877.1	25566.2
2005-04-20	25565.9	25691.9	24953.9	25062.4
2005-04-22	25062.4	25428.4	24691.4	24767.1
2005-04-25	24769	25297.4	24744.2	25231.5
2005-04-26	25231.5	25563.4	25066.7	25304.8
2005-04-27	25295.4	25295.4	24885.7	25241.7
2005-04-28	25238.4	25238.4	24423.4	24439.7
2005-04-29	24453.7	24858.3	24154.1	24843.7
2005-05-02	24847.2	24904.1	24468.2	24704.6
2005-05-03	24710.6	24925.5	24547.6	24715.6
2005-05-04	24737.6	25559.6	24737.6	25474.5
2005-05-05	25477.8	25697.2	25224.6	25435.8
2005-05-06	25436.9	25808.2	25436.9	25589.2
2005-05-09	25593.2	25623.1	25403.9	25464.8
2005-05-10	25466.9	25530.3	24636.2	24762.7
2005-05-11	24764.5	24837.4	24290.3	24698.7
2005-05-12	24698.6	24923.3	23985.3	24117.3
2005-05-13	24115.1	24259.6	23679.7	23887.4
2005-05-16	23883.4	24380.9	23765.2	24378.5
2005-05-17	24361.5	24513.3	24023.9	24412.8
2005-05-18	24409.9	24967	24409.9	24898.1
2005-05-19	24881.8	24881.8	24530.3	24829
2005-05-20	24827.2	24836	24494.4	24522.4
2005-05-23	24525.2	24586.2	24208.3	24214.9
2005-05-24	24214.9	24582.6	24011.7	24545.2
2005-05-25	24541.4	24681.6	24345.3	24478.4
2005-05-27	24479.5	25270.2	24479.5	25255.5
2005-05-30	25248.1	25616.3	25215	25424.2
2005-05-31	25426.4	25632.9	25153.6	25207.1
2005-06-01	25209.3	25992.5	25209.3	25948.8
2005-06-02	25949.8	26755.1	25929.7	26639.8
2005-06-03	26642.5	26691.5	26144.8	26365.6
2005-06-06	26362.6	26362.6	25216.8	25556.3
2005-06-07	25556.3	25556.3	24933.2	25026.1
2005-06-08	25026.2	25423.4	24645.1	24701.5
2005-06-09	24701.5	24701.5	24224.3	24483.6
2005-06-10	24483.6	25048.8	24483.6	24950.9
2005-06-13	24954.9	25309.2	24846.3	24901.8
2005-06-14	24898.3	25789	24329.9	25744.2
2005-06-15	25744.2	25744.2	24915.6	25481.4
2005-06-16	25479.5	25895.3	25479.5	25750.5
2005-06-17	25751.7	26266.6	25751.7	26092.9
2005-06-20	26092.9	26142.1	25764.4	26045.5
2005-06-21	26046.1	26130.1	25578.2	25721.7
2005-06-22	25729.5	25755.1	25324.1	25678.2
2005-06-23	25678.5	25704.4	24815.6	24815.6
2005-06-24	24811.4	25011.4	24724.9	24916.9
2005-06-27	24916.9	25305.8	24640.1	25225.8
2005-06-28	25225.8	25453.7	25097.7	25261
2005-06-29	25267.2	25450.6	25031.4	25126.4
2005-06-30	25132.1	25279.2	25051.2	25051.2
2005-07-01	25051.2	25409.4	25046.9	25311.4
2005-07-04	25314	25314	24898.9	25044.5
2005-07-05	25042.3	25059.1	24526	24674.8
2005-07-06	24676.5	24676.5	24266.5	24516.9
2005-07-07	24512.6	24603	24192.4	24449.5
2005-07-08	24452	24657.5	24286.5	24422.9
2005-07-11	24424.9	25031.6	24424.9	25015.6
2005-07-12	25026.9	25575.8	24931.9	25536.2
2005-07-13	25556.8	26043.2	25556.8	25855.9
2005-07-14	25858.7	26141.7	25724.7	25919.9
2005-07-15	25916.2	25916.2	25221.5	25221.5
2005-07-18	25221.5	25411.9	24916	25321.1
2005-07-19	25312.2	25312.2	24959.8	25270.6
2005-07-20	25268.3	25795.2	24969.6	25704.8
2005-07-21	25706.4	25964.2	25505	25842.4
2005-07-22	25834.3	25848.2	25244.2	25391.2
2005-07-25	25387.7	25387.7	24410	24530.8
2005-07-26	24506.3	24899.3	24327.7	24868.5
2005-07-27	24881.9	25362	24773.5	25337.8
2005-07-28	25340.4	26125.5	25340.4	26068.4
2005-07-29	26065.2	26305.8	25946.1	26042.4
2005-08-01	26042.4	26452.5	25911.4	26298.1
2005-08-02	26325	26823.7	26325	26788.5
2005-08-03	26788.5	27317.2	26638.1	26714.1
2005-08-04	26714.1	26959.6	26440.4	26469.9
2005-08-05	26469.2	26881.1	26350.2	26517.9
2005-08-08	26521	26984.8	26521	26711.2
2005-08-09	26711.4	27291.4	26711.4	27291.4
2005-08-10	27291.5	27605.9	26935.2	27116.9
2005-08-11	27099.2	27512.4	26493.7	26633.1
2005-08-12	26628.6	26950.7	25733.6	26950.7
2005-08-15	26960	27412.5	26944.4	27375
2005-08-16	27376.4	27696.3	26967	27080.1
2005-08-17	27084.3	27518.6	27057.3	27416.1
2005-08-18	27394.8	27418.7	26805.7	26899.7
2005-08-19	26908.6	27182.5	26128.6	26643.8
2005-08-22	26646.7	27287	26646.7	27260.7
2005-08-23	27260.6	27263.8	26647.8	26769.3
2005-08-24	26769.3	26861.8	26478.8	26712.4
2005-08-25	26712.4	27402.9	26712.4	27401.6
2005-08-26	27397.2	27421.6	27008.5	27094.6
2005-08-29	27113	27432	26980.7	27384.8
2005-08-30	27384.8	27619.3	27339.1	27603.7
2005-08-31	27626.4	28071.8	27626.4	28044.8
2005-09-01	28043.5	28237.3	27798.6	27962.2
2005-09-02	27972.3	28346.8	27972.3	28319.1
2005-09-05	28322.5	28579.3	28322.5	28522
2005-09-06	28523.4	28854.9	28337.6	28854.9
2005-09-08	28854.9	28956.3	28709.3	28828.1
2005-09-09	28836.6	29386.6	28820.2	29307.9
2005-09-12	29307.9	29330.5	28990.7	29086.5
2005-09-13	29083.7	29194.4	28814.4	28873.3
2005-09-14	28873.6	29152.4	28842	29050
2005-09-15	29048.3	29561.3	29048.3	29366.2
2005-09-16	29367.8	29863.4	29367.8	29815.8
2005-09-19	29815.8	30076	29715.3	30076
2005-09-20	30076.1	30369.5	29889.4	30059
2005-09-21	30059	30890	29814.6	30837.3
2005-09-22	30839	30931.3	30421.5	30678.4
2005-09-23	30683.2	31370.7	30683.2	31294.1
2005-09-26	31300.9	31564.6	30957.1	31141.2
2005-09-27	31145.9	31218.9	30593.4	30874.9
2005-09-28	30879.5	31405.4	30879.5	31317.2
2005-09-29	31318.2	31524.4	30838.6	31208.8
2005-09-30	31208.8	31583.8	31135.4	31583.8
2005-10-03	31581.5	31985.1	31542	31856.1
2005-10-04	31857	32051.5	31234.5	31283.8
2005-10-05	31271.8	31271.8	30118.3	30163.5
2005-10-06	30164.9	30240.8	28893.4	29227.4
2005-10-07	29227.4	30213.3	29227.4	29973
2005-10-10	29982	30501.8	29982	30277.2
2005-10-11	30275.2	30774.7	30275.2	30614.2
2005-10-13	30561	30561	29337.4	29880
2005-10-14	29880	30251.5	29090.3	29770.2
2005-10-17	29776.6	30377.5	29776.6	30241.6
2005-10-18	30241.3	30450.7	29067.9	29067.9
2005-10-19	29072.5	29558.3	28596.3	29297.1
2005-10-20	29299.6	29974.6	28161.2	28344.1
2005-10-21	28346.2	29175.8	28346.2	29175.8
2005-10-24	29175.8	29835	29120.2	29835
2005-10-25	29837.1	30094.8	29395.8	29498
2005-10-26	29491.7	29970.9	29243.8	29730
2005-10-27	29730	29841.8	29004.6	29132.5
2005-10-28	29132.5	29566.6	29132.5	29318.2
2005-10-31	29332.9	30251.8	29332.9	30193.5
2005-11-01	30193.5	30981.2	30193.5	30899.7
2005-11-03	30898.5	31486.8	30898.5	31100
2005-11-04	31079.9	31233.7	30584.2	30887.5
2005-11-07	30887.7	31362.6	30727.6	30952.2
2005-11-08	30951.4	31077.7	30586.6	30970.6
2005-11-09	30970.8	31232.4	30493	30666.1
2005-11-10	30664.6	30725.9	30218.3	30724.6
2005-11-11	30722.2	30746.4	30385.3	30510.9
2005-11-14	30510.2	30510.2	29948.2	30218.9
2005-11-16	30218.6	30515.9	30157.1	30482.1
2005-11-17	30482.9	31247.9	30482.9	31087
2005-11-18	31086.8	31179.6	30887.3	31102.4
2005-11-21	31102.4	31291.4	30969.4	31110.1
2005-11-22	31109.8	31499.6	30472.9	31489
2005-11-23	31489	32013.7	31489	31942.6
2005-11-24	31937.9	32122.5	31678	31944.7
2005-11-25	31946.8	32058.7	31840.4	31919.7
2005-11-28	31919.7	32350.5	31337.1	31357.6
2005-11-29	31359.6	31766.8	31359.6	31651.6
2005-11-30	31651.9	31917.7	31295.8	31916.8
2005-12-01	31920.6	32700.4	31920.6	32617.2
2005-12-02	32617.3	32936.3	32617.3	32832.4
2005-12-05	32834.9	32909.6	32546.8	32701.2
2005-12-06	32712.1	33332	32712.1	33223.4
2005-12-07	33224.9	33271.3	32648.8	32756.8
2005-12-08	32756.3	32997.1	32476.4	32480
2005-12-09	32482.6	32971	32482.6	32921.8
2005-12-12	32924.9	33299.4	32867.9	32970.6
2005-12-13	32970.6	33432.1	32835	33419.6
2005-12-14	33419.6	33837.3	33369.1	33629.5
2005-12-15	33625.5	33798.9	33102.6	33193.3
2005-12-16	33193.3	33578.8	33193.3	33291.8
2005-12-19	33283.8	33495.9	32907.9	33005.3
2005-12-20	33007.8	33139.9	32767.5	33066.5
2005-12-21	33068.5	33553.1	33068.5	33517.1
2005-12-22	33521.1	33652.3	33462.8	33512.9
2005-12-23	33508.8	33574.9	33280.1	33331.3
2005-12-26	33331.3	33434.8	33139.8	33297.5
2005-12-27	33296.6	33631.2	33238.9	33370.7
2005-12-28	33370.8	33463.1	32965	33138.5
2005-12-29	33137.4	33455.9	33137.4	33455.9
2006-01-02	33461.5	33518.9	32860.2	33507.3
2006-01-03	33507.4	34562.7	33507.4	34540.6
2006-01-04	34539.9	35223.1	34539.9	35002.4
2006-01-05	35005.6	35088.4	34681	34936.1
2006-01-06	34940.4	35529.4	34940.4	35475
2006-01-09	35475	35601.3	35108.2	35337.3
2006-01-10	35338.1	35338.1	34686.5	35049.4
2006-01-11	35049.7	35952.8	35049.7	35952.2
2006-01-12	35952.8	36286.1	35641.4	35779.3
2006-01-13	35779.5	35951.4	35479.7	35897.1
2006-01-16	35897.1	36533.7	35891.4	36533.7
2006-01-17	36533.7	36533.7	35816.6	36119.4
2006-01-18	36115.4	36115.4	35380.3	35805.2
2006-01-19	35812.6	36978.7	35812.6	36858.2
2006-01-20	36857.3	36938.5	36432.3	36694.6
2006-01-23	36687.2	36771	36212.8	36631.8
2006-01-24	36632.2	37427.8	36632.2	37399.7
2006-01-26	37402	38031.4	37402	38014.4
2006-01-27	38017.9	38804	37688.2	37822.2
2006-01-30	37824	38276.4	37501.3	38242
2006-01-31	38242.9	38456.2	37629.9	38382.8
2006-02-01	38382.3	38500	37886.2	38484.8
2006-02-02	38482.4	38507.6	37236.6	37304.2
2006-02-03	37304.2	37608.9	36526.3	37261.7
2006-02-06	37261.7	37775.7	37229.4	37321.2
2006-02-07	37320	37376.1	36555.5	36561.7
2006-02-08	36553.4	36783.9	36182.9	36499.4
2006-02-09	36500.9	37176.9	36500.9	36882.3
2006-02-10	36885.6	37813.3	36633.3	36975.3
2006-02-13	36975.3	37075.7	36113.9	36113.9
2006-02-14	36116.9	36733.9	35891.2	36626.9
2006-02-15	36628.8	37446.6	36422.3	37239.3
2006-02-16	37245.3	38268.2	37245.3	38256.4
2006-02-17	38256.3	38642.3	38256.3	38421.8
2006-02-20	38418.3	38677.6	38032	38539.2
2006-02-21	38540.8	38978.1	38166	38166
2006-02-22	38166.1	38632.8	38056.1	38246.4
2006-02-23	38242.2	38522.1	37747	38405.5
2006-02-24	38405.6	38610.4	38337.2	38610.4
2006-03-01	38610.4	39203.2	38532.9	39177.9
2006-03-02	39181.9	39366.7	38989.2	39125.8
2006-03-03	39128.7	39355.7	38716.4	39239.8
2006-03-06	39241.4	39394.9	38348	38354
2006-03-07	38350.3	38350.3	37130.3	37422.6
2006-03-08	37420.6	37420.6	36446.2	37289.1
2006-03-09	37289.1	37738.7	36084.5	36312.3
2006-03-10	36328.5	37160.6	36217.7	36890.7
2006-03-13	36890.7	37258.7	36513.4	36793
2006-03-14	36788.6	37541.5	36416.8	37541.5
2006-03-15	37545.5	38341.3	37543	38244
2006-03-16	38244.7	38577.5	37962.4	38156.6
2006-03-17	38158.5	38267.9	37769.1	38049.2
2006-03-20	38048.8	38500.4	37978	38203.5
2006-03-21	38203.5	38203.5	37350.9	37398
2006-03-22	37398	37850.6	37156.3	37850.6
2006-03-23	37850.4	38128	37206.7	37473.9
2006-03-24	37472.9	37775.5	37301.1	37577.1
2006-03-27	37576.8	37893.5	37152.5	37641.1
2006-03-28	37640.4	37731	36681.5	36682.2
2006-03-29	36684.1	37491.6	36684.1	37491.6
2006-03-30	37492.6	38088.8	37469.1	37776.8
2006-03-31	37782.8	38015.5	37619.1	37952
2006-04-03	37952	38850.6	37952	38717.1
2006-04-04	38717.8	39086.4	38606.4	38802.3
2006-04-05	38803.3	39053.8	38475.4	39053.2
2006-04-06	39053	39310.2	38699.8	39285
2006-04-07	39285	39396.7	38630.2	38926.5
2006-04-10	38927.3	38927.3	38239.5	38474.7
2006-04-11	38478.5	38884.8	37823	37901.2
2006-04-12	37901.2	38448	37816.4	38427.4
2006-04-13	38426	38479.1	37983.6	38082.1
2006-04-17	38085.5	38698.3	38085.5	38462.5
2006-04-18	38466.1	39583.9	38466.1	39572.5
2006-04-19	39580.8	40026	39492.4	39937.7
2006-04-20	39941.4	40278.4	39435.1	39774.6
2006-04-24	39774.6	40088.7	39616.3	39751.3
2006-04-25	39752.9	39953.1	39577.1	39738.1
2006-04-26	39738.9	40422.2	39738.9	40410.1
2006-04-27	40409.9	40409.9	39631	39751.4
2006-04-28	39751.7	40424.9	39751.7	40363.4
2006-05-02	40364.8	41016.6	40277	41016.6
2006-05-03	41015.9	41068.2	40574.4	40919.8
2006-05-04	40925.9	41257.7	40894.4	40975.8
2006-05-05	40975.8	41448.5	40975.8	41417.3
2006-05-08	41416.6	41693.2	41094.6	41515.5
2006-05-09	41504.8	42015.7	41446.3	41979.3
2006-05-10	41981	41985.1	41417.8	41751.5
2006-05-11	41757.8	42061.6	40776.5	40847.1
2006-05-12	40846.9	40862.4	39861.9	40212
2006-05-15	40209.1	40209.1	38870.8	39271.4
2006-05-16	39271.4	39952.6	38922.7	39416.4
2006-05-17	39411.1	39411.1	38098.6	38290.7
2006-05-18	38289.8	38591.1	37807.1	37807.1
2006-05-19	37819.8	38464.6	37325.1	37732.9
2006-05-22	37732.3	37732.3	35663.8	36496.9
2006-05-23	36498	37566.6	36099.3	36110
2006-05-24	36103.5	36341.4	34911.3	35792
2006-05-25	35793.5	37568.7	35793.5	37568.7
2006-05-26	37574.2	38629.7	37574.2	38629.7
2006-05-29	38633.9	38733.6	38055.5	38145.1
2006-05-30	38149.4	38149.4	36412.5	36412.5
2006-05-31	36414.2	37215.7	36362.3	36530
2006-06-01	36531.4	37748.3	36502.5	37748.3
2006-06-02	37749.9	38437.1	37410.7	37942.2
2006-06-05	37938.6	37975.5	36670.1	36739.9
2006-06-06	36739.9	36739.9	35672.5	36557.8
2006-06-07	36558.7	36771	35262.5	35264
2006-06-08	35262.4	35607.6	34359.5	35437.8
2006-06-09	35438.5	36181.1	35074.6	35074.6
2006-06-12	35082.9	35265.9	33537.2	33554.5
2006-06-13	33534.6	33582.3	32824.2	32847.6
2006-06-14	32847.9	33474.1	32057.3	32941.5
2006-06-16	32942.1	34543.5	32942.1	34398.9
2006-06-19	34407.1	34669.2	33549.5	33897.4
2006-06-20	33897.4	34156.2	33567.8	33632.1
2006-06-21	33631.7	34601.3	33215.6	34546.6
2006-06-22	34543.6	34714.1	34225.8	34316.8
2006-06-23	34313.6	34864.5	33879.8	34661.2
2006-06-26	34662.9	34875.3	34584.2	34631.2
2006-06-27	34631.2	35015.4	34367.8	34375.7
2006-06-28	34374.1	34836.9	34349.2	34834.6
2006-06-29	34834.6	36486.7	34834.6	36486.7
2006-06-30	36486.7	37035.6	36359.3	36630.7
2006-07-03	36628.6	37402.4	36533.9	37357.2
2006-07-04	37357.7	37600.6	37187.7	37367.3
2006-07-05	37366	37366	36304.2	36378
2006-07-06	36380.2	36992.7	36380.2	36533.1
2006-07-07	36541.3	36795.9	35849.9	36102
2006-07-10	36107.3	36426.8	35863.2	36140.6
2006-07-11	36137	36580.7	35589.9	36553.6
2006-07-12	36555.4	36747.1	36189.2	36229.7
2006-07-13	36220.6	36220.6	35343.8	35354.3
2006-07-14	35352.7	35651.2	35001	35349.7
2006-07-17	35344.2	35469.4	34813.9	34866.3
2006-07-18	34870.6	35310.9	34590.8	35130.4
2006-07-19	35136	36785.4	35136	36785.4
2006-07-20	36786.5	37043.4	35846.8	35846.8
2006-07-21	35847.3	36143.5	35307.1	35510.4
2006-07-24	35525.2	36282.8	35525.2	36224.4
2006-07-25	36222.6	36709.3	36010.9	36680.8
2006-07-26	36680.8	36951.3	36475.1	36594.3
2006-07-27	36594.8	37111.6	36593.1	36887.7
2006-07-28	36885.5	37521.9	36841.2	37381.1
2006-07-31	37380.8	37398.6	37077.1	37077.1
2006-08-01	37077.1	37083.6	36535.9	36839.3
2006-08-02	36842.9	37481.1	36833.8	37288.4
2006-08-03	37288.4	37688.2	36892.8	37451.2
2006-08-04	37461.9	38172.4	37461.9	37847.9
2006-08-07	37844.8	37879.5	37518.1	37697.6
2006-08-08	37699.2	38081.3	37531.6	37600.4
2006-08-09	37601.8	38086.5	37179.7	37255.1
2006-08-10	37254.9	37423.4	36928.8	37353.8
2006-08-11	37353.8	37501.8	36886.1	36944.4
2006-08-14	36950	37183.7	36490.1	36556.9
2006-08-15	36558.7	37417	36558.7	37295.9
2006-08-16	37296	37697.5	37209.9	37677.8
2006-08-17	37679.4	38022.2	37401.7	37558.9
2006-08-18	37558.9	37588.7	37178.1	37551.7
2006-08-21	37549.9	37549.9	37139	37160.6
2006-08-22	37161	37255.4	36510.7	36677.5
2006-08-23	36675	36689.9	35512.1	35512.1
2006-08-24	35514.1	35872.2	35123	35797.3
2006-08-25	35795.4	36128.4	35586.3	35957.5
2006-08-28	35957.6	36389	35649.3	36374.5
2006-08-29	36383.6	36616.7	36013	36303.7
2006-08-30	36303.3	36520	36124.8	36313.4
2006-08-31	36313.3	36606.2	36013.1	36232.2
2006-09-01	36232.2	37329.1	36232.2	37329.1
2006-09-04	37330.4	37739.5	37286.5	37693.4
2006-09-05	37693.4	37693.4	37271.1	37368
2006-09-06	37368.4	37368.4	36709.9	36709.9
2006-09-08	36705.4	36725	36494.8	36558.5
2006-09-11	36561.4	36561.4	35666.1	35772.5
2006-09-12	35777.2	36146.7	35626	36146.7
2006-09-13	36146.7	36726.5	36033.8	36549.7
2006-09-14	36548.3	36680.2	36087.4	36153.6
2006-09-15	36153.6	36469.1	35878.1	36169.9
2006-09-18	36168.1	36669.7	36133.8	36482.8
2006-09-19	36476.9	36486.9	35554.9	35885.7
2006-09-20	35888.6	36069.1	34927.9	35196.6
2006-09-21	35199.1	35331.8	34624.4	34830.1
2006-09-22	34828.5	34896.9	34396.7	34798.8
2006-09-25	34802.9	35054.4	34127.5	34972.7
2006-09-26	34972.1	35826.6	34972.1	35819
2006-09-27	35816.9	36114	35610.8	36105.6
2006-09-28	36105.5	36487	36031.2	36486.2
2006-09-29	36485.6	36570.3	36260.6	36449.4
2006-10-02	36450.3	37316.8	36450.3	37057.8
2006-10-03	37056.7	37056.7	36437.6	36437.6
2006-10-04	36441.3	37779.8	36441.3	37749.3
2006-10-05	37750.4	38204.6	37623.9	37976.9
2006-10-06	37975.9	37975.9	37492.6	37940.4
2006-10-09	37930.1	38626.2	37735.7	38406.4
2006-10-10	38411	38777.8	38406.9	38654.7
2006-10-11	38651.9	38651.9	38090.6	38322.2
2006-10-13	38327.9	39177.1	38327.9	38850.2
2006-10-16	38851.9	39261.5	38672.4	39229.1
2006-10-17	39225.7	39225.7	38671.8	38897.5
2006-10-18	38898	39445.6	38556.7	38686
2006-10-19	38687.9	38939.7	38560.8	38919.8
2006-10-20	38919.3	38957.8	38440.2	38642.8
2006-10-23	38642.8	39226.8	38273.3	39226.8
2006-10-24	39227.1	39552.4	39091.4	39499
2006-10-25	39499	39721.5	39341.3	39562.6
2006-10-26	39562.9	39843.2	39365.5	39644.8
2006-10-27	39639.7	39745.8	39293.3	39328.5
2006-10-30	39327.3	39340.3	38681.4	38900.5
2006-10-31	38900.5	39262.8	38880.3	39262.8
2006-11-01	39279	40103.6	39279	39930.1
2006-11-03	39930.4	40482.4	39923.9	40435.2
2006-11-06	40436.8	41255.8	40436.8	41246.6
2006-11-07	41246.6	41401.9	40862.9	41048.3
2006-11-08	41041.9	41344.7	40624	41334.2
2006-11-09	41334.4	41812.6	40657.3	40815.5
2006-11-10	40815.1	40942	40322.3	40719.9
2006-11-13	40724.4	40724.4	40038.1	40605.8
2006-11-14	40607.1	41342.3	40607.1	41290.7
2006-11-16	41295.8	41781.1	41153.2	41161.9
2006-11-17	41164.1	41164.1	40481.9	41029.4
2006-11-21	41029.4	41570.4	40986.2	41570.4
2006-11-22	41579.3	41950.7	41308.3	41912.9
2006-11-23	41912.6	42308.4	41912.6	42069.8
2006-11-24	42070.5	42070.5	41467.6	41757.7
2006-11-27	41757.8	41757.8	40722.4	40914.6
2006-11-28	40914.6	41083.4	40428.5	41043.1
2006-11-29	41041.5	41987.6	41041.5	41970
2006-11-30	41971.2	42174.6	41497.3	41931.8
2006-12-01	41929.9	42095.2	41192.2	41327.1
2006-12-04	41329.1	42659.5	41281.6	42654.3
2006-12-05	42652	43261.3	42635.7	43157.3
2006-12-06	43157.9	43422.1	42831.3	43096.2
2006-12-07	43096.9	43506.2	42757.6	42909.3
2006-12-08	42910.4	43303.1	42818	42977.6
2006-12-11	42968	43432.1	42968	43297.1
2006-12-12	43297.1	43297.2	42793.5	43018.4
2006-12-13	43025.5	43393.7	42783.1	43284.5
2006-12-14	43291.1	43797.1	43291.1	43754.6
2006-12-15	43755	44263.1	43447	43595.7
2006-12-18	43595.7	44048.2	43400.4	43508.7
2006-12-19	43504.3	43589.7	42891	43589.7
2006-12-20	43591.5	43946.2	43379	43502.4
2006-12-21	43504.7	43688.6	43099.5	43385
2006-12-22	43385.2	43602.1	43124.6	43355.7
2006-12-26	43355.7	43610.6	43355.7	43603.1
2006-12-27	43602.2	44526.4	43602.2	44526.4
2006-12-28	44526.4	44674.8	44373	44473.7
2007-01-02	44476.5	45388	44476.5	45382.6
2007-01-03	45378.6	45378.6	44284.1	44445.3
2007-01-04	44442.3	44442.3	43622.8	44019.8
2007-01-05	44018.9	44080.8	42159.9	42245.2
2007-01-08	42248.8	42926.1	42144.3	42829.9
2007-01-09	42831.1	43000.9	41438	42006.8
2007-01-10	42000.9	42335.7	41266.2	42335.7
2007-01-11	42335.7	43127.9	41940	42670.3
2007-01-12	42669.5	43188.5	42525.5	43095
2007-01-15	43095.2	43472.7	42874.8	42919.2
2007-01-16	42915.6	42915.6	42415.5	42624.2
2007-01-17	42625.8	42930	42252	42735.5
2007-01-18	42741	43402.2	42406.6	42477.9
2007-01-19	42476.9	43427.6	42476.9	43427.6
2007-01-22	43431.1	43879.5	43182.6	43553.3
2007-01-23	43549.4	44243.1	43432.5	44177.2
2007-01-24	44177.2	44808.4	44041.1	44686.7
2007-01-26	44686.5	44686.5	43870.4	44412.4
2007-01-29	44413.6	44434.6	43555.2	43573.5
2007-01-30	43573.5	44065.3	43508.4	44044.2
2007-01-31	44046	44642.9	43824.4	44641.6
2007-02-01	44642.3	45211.9	44642.3	44815
2007-02-02	44815.2	45203.7	44597.3	44997.8
2007-02-05	44998.7	45286.2	44850.7	45286.2
2007-02-06	45286.7	45485.6	45038	45351.8
2007-02-07	45352.2	45425	44488.2	44588
2007-02-08	44584.5	44891.9	44069.6	44891.9
2007-02-09	44894.2	45050.3	44179.6	44284.4
2007-02-12	44286.3	44464.2	43849.5	43934.8
2007-02-13	43931.6	45197.4	43931.6	45197.4
2007-02-14	45198.1	46105.9	45198.1	45995.6
2007-02-15	45995.6	46178.2	45734.3	45955.1
2007-02-16	45955.1	45965.6	45614.4	45849
2007-02-21	45848.9	46095.3	45557.5	46090.2
2007-02-22	46097.4	46752.1	46097.4	46452.3
2007-02-23	46452.3	46517.3	45812.6	46015.8
2007-02-26	46020.6	46450.2	45884.6	46207.4
2007-02-27	46190.3	46190.3	42570.9	43145.3
2007-02-28	43149.9	43923	43121.9	43892.3
2007-03-01	43886.1	43886.1	42036.6	43516.9
2007-03-02	43518.4	43518.4	42297.2	42369.8
2007-03-05	42369.8	42369.8	41117	41179.2
2007-03-06	41192	43218.4	41192	43218.4
2007-03-07	43224	43396.1	42660.3	42667.2
2007-03-08	42672.2	43726.4	42672.2	43465.8
2007-03-09	43466.1	44172.8	43466.1	44133.4
2007-03-12	44133.4	44405.8	43845	44249.2
2007-03-13	44249.1	44249.1	42723.6	42749.4
2007-03-14	42748.8	43289.9	42051.2	43288.4
2007-03-15	43289.1	43573.3	42951.2	43278.2
2007-03-16	43278.2	43568	42597.7	42730
2007-03-19	42733.9	43713.7	42733.9	43712.6
2007-03-20	43713.3	44352.8	43679.2	44350.9
2007-03-21	44349.8	45630.9	44349.8	45630.9
2007-03-22	45631.4	45949.6	45271.7	45424.2
2007-03-23	45425.1	45758.6	45167.7	45532.5
2007-03-26	45532.5	45712	44965	45644.6
2007-03-27	45645.7	45645.7	45143.1	45206.5
2007-03-28	45203.6	45203.6	44315.2	44484.1
2007-03-29	44492.9	45569.8	44492.9	45355.1
2007-03-30	45355.1	45804.7	45138.4	45804.7
2007-04-02	45804.7	45804.7	45225.2	45597.5
2007-04-03	45601.4	46481.4	45601.4	46288.2
2007-04-04	46289.5	46692.4	46112.7	46553.9
2007-04-05	46555.4	46766.6	46418.1	46646.6
2007-04-09	46649.9	47239.3	46649.9	46854.7
2007-04-10	46854.6	47234.1	46821.7	47174.1
2007-04-11	47173	47572.9	46680.2	46939.2
2007-04-12	46941	47388.6	46506.5	47346.6
2007-04-13	47346.9	47967.6	47267.2	47926.2
2007-04-16	47924.5	49021.5	47924.5	48921.2
2007-04-17	48923.3	49155.8	48631	48755.5
2007-04-18	48759.8	49338.7	48455.9	48709.8
2007-04-19	48704.9	48836.8	47917.2	48762.1
2007-04-20	48763	49458.9	48763	49408.2
2007-04-23	49408.8	49476.9	49096.8	49162.1
2007-04-24	49162.1	49258.6	48601.8	49070.9
2007-04-25	49072.3	49816	49072.3	49675.6
2007-04-26	49677.9	49856.5	49059.5	49067.7
2007-04-27	49066.8	49231.8	48311.1	49229.6
2007-04-30	49221.9	49481.5	48744.5	48956.4
2007-05-02	48954.5	49630	48952.7	49471.5
2007-05-03	49471.5	50318.4	49471.5	50218.2
2007-05-04	50218.2	50898.3	50218.2	50597.8
2007-05-07	50590.9	50618.4	50153.8	50281.7
2007-05-08	50275.9	50368.6	49525.9	50277.7
2007-05-09	50277.1	51369.2	50148.6	51300.1
2007-05-10	51298	51298	50205.2	50234.7
2007-05-11	50235	51083.2	50235	50902.4
2007-05-14	50909.8	51066.1	50298.5	50510.8
2007-05-15	50510.8	51041.8	50370.1	50518.2
2007-05-16	50518.5	51737.6	50518.5	51737.6
2007-05-17	51740.8	51958.6	51374.1	51631.5
2007-05-18	51633.3	52088.1	51498.8	52077.7
2007-05-21	52077.9	52691.2	52077.9	52423.4
2007-05-22	52423.9	52560.5	52039	52208.1
2007-05-23	52209.6	52505.4	51670.1	51812.5
2007-05-24	51813.1	51890.6	50214.3	50530.6
2007-05-25	50541.2	51632.7	50541.2	51618
2007-05-28	51616.3	52208.9	51616.3	52120
2007-05-29	52121.3	52544.7	51271	51713.2
2007-05-30	51706.3	52595.3	50606.5	52527.6
2007-05-31	52535.9	52877.5	52097.9	52268.5
2007-06-01	52271	53422.7	52271	53422.7
2007-06-04	53423	53423	52651.2	53242.7
2007-06-05	53244.5	53270.6	52672.8	53162.2
2007-06-06	53162.2	53162.2	51868.6	52049.3
2007-06-08	52044.9	52500.3	50884.5	52329.7
2007-06-11	52324.2	52951.9	52183.5	52776.8
2007-06-12	52775.6	52775.6	51642.6	51797.1
2007-06-13	51798.6	53226.4	51798.6	52993.7
2007-06-14	53010.5	53797.6	53008.6	53712.9
2007-06-15	53723.1	54725.5	53723.1	54518.6
2007-06-18	54518.6	55000	54354.8	54730.4
2007-06-19	54729.9	54797.2	54450.1	54643.7
2007-06-20	54643.7	55003.3	54029.2	54029.2
2007-06-21	54029.8	54844.2	53910.8	54656.9
2007-06-22	54643.6	54643.6	53952	54267.1
2007-06-25	54270.2	54605	53605.1	54041.6
2007-06-26	54044.9	54412.8	53841.6	53851.7
2007-06-27	53851.7	54163.6	53201.6	54143.1
2007-06-28	54153.8	54648.4	54146.6	54146.6
2007-06-29	54149.9	54783	53958.1	54392.1
2007-07-02	54396.2	55386.5	54396.2	55371.2
2007-07-03	55370.5	55782.9	55258.6	55699.7
2007-07-04	55698.1	56000.2	55597.7	55696.5
2007-07-05	55696.5	55932.3	55344.9	55932.3
2007-07-06	55931.6	56443.7	55931.6	56443.7
2007-07-10	56443.7	56543.6	55677.5	55882.7
2007-07-11	55881.8	56494.8	55628.3	56356.1
2007-07-12	56380	57676.2	56377.9	57613.1
2007-07-13	57613.1	57982.7	57327	57644.2
2007-07-16	57644.2	57665.7	57035.3	57374.4
2007-07-17	57375.7	57799	57307.1	57659.6
2007-07-18	57660.3	57660.3	56903.5	57555.9
2007-07-19	57555.9	58292.9	57555.9	58124.6
2007-07-20	58125.1	58125.1	57103.1	57442.7
2007-07-23	57442.7	58070.1	57442.7	58036.8
2007-07-24	58036.3	58057	55165.5	55794.6
2007-07-25	55797.4	56409.3	54520	56001.3
2007-07-26	55998.1	55998.1	52627.4	53893.1
2007-07-27	53893.1	54407.1	52922.2	52922.2
2007-07-30	52924.6	54789.6	52924.6	54572.6
2007-07-31	54602.1	55662	54169.4	54182.5
2007-08-01	54170.4	54233.9	53036	54233.9
2007-08-02	54245.4	54959.1	54202.1	54690.9
2007-08-03	54696.7	54725.4	52574.7	52846.4
2007-08-06	52846.1	53207.1	51317.4	53091.1
2007-08-07	53092.1	54112.7	52745.6	53802.5
2007-08-08	53803.6	55615.8	53803.6	55241.4
2007-08-09	55213.5	55213.5	53323.5	53430.8
2007-08-10	53430.8	53430.8	51681.8	52638.1
2007-08-13	52646.6	53669.7	52201.6	52434
2007-08-14	52434.2	52944.5	50911.8	50911.8
2007-08-15	50911.7	51285.7	49106.4	49285.3
2007-08-16	49280.6	49280.6	44937.6	48015.6
2007-08-17	48025.9	49588.4	46876.8	48558.8
2007-08-20	48560.8	49573.9	48560.8	49206.4
2007-08-21	49207.8	50064.4	48739.1	49815.1
2007-08-22	49815.1	51749.2	49815.1	51744.6
2007-08-23	51744.6	52351	51081.9	51848.2
2007-08-24	51844.7	52997.6	51389.6	52997.6
2007-08-27	52994.8	53395.8	52502.3	53078.1
2007-08-28	53071.8	53071.8	51389.9	51645.3
2007-08-29	51647.5	52809.9	51647.1	52734.6
2007-08-30	52728.4	53644.8	52223.5	52857.8
2007-08-31	52873.8	54714.8	52873.8	54637.2
2007-09-03	54641.1	54997.6	54519.2	54832.5
2007-09-04	54833.9	55566.5	54587.9	55250.5
2007-09-05	55243.2	55243.2	54155.7	54407.8
2007-09-06	54413.1	55094	54413.1	54569
2007-09-10	54554	54554	52321	52652.6
2007-09-11	52659.6	53954	52659.6	53920.6
2007-09-12	53921.8	54621.8	53718.4	53882.7
2007-09-13	53882.7	55087	53882.7	54908.2
2007-09-14	54909	55465.2	54378.2	54671
2007-09-17	54671	54733	53690.6	54340.5
2007-09-18	54351	56844.2	54351	56666.3
2007-09-19	56674.6	58079.2	56674.6	57264.2
2007-09-20	57262.5	57609.1	56607.4	56906.4
2007-09-21	56919.4	57899.4	56919.4	57798.8
2007-09-24	57799.1	58719.4	57799.1	58719.4
2007-09-25	58717.1	58862	57968.8	58857.8
2007-09-26	58858.7	59825.4	58858.7	59714.8
2007-09-27	59713.2	61052.4	59713.2	61052.4
2007-09-28	61054.3	61054.3	60086.1	60465.1
2007-10-01	60465.1	62355.4	60465.1	62340.3
2007-10-02	62340.8	62356.1	61240.8	62017.1
2007-10-03	62020.9	62020.9	60093.5	60098.6
2007-10-04	60102.3	61080.1	59535.8	60406.7
2007-10-05	60408.4	62704	60408.4	62318.7
2007-10-08	62318.6	62724.9	61841	62660.9
2007-10-09	62660.9	63658.3	62660.9	63548.7
2007-10-10	63549.8	63565.1	62894.1	63197
2007-10-11	63197	64168.9	61487.3	62455.8
2007-10-15	62455.8	63841.3	62412	62969.4
2007-10-16	62964.7	62964.7	61564.6	61717.9
2007-10-17	61720.2	63193.7	61459.8	63193.7
2007-10-18	63192.2	63322	61943.4	63261.3
2007-10-19	63270.2	63348.9	60882.7	60894.3
2007-10-22	60884.4	61378.6	59473	61215.1
2007-10-23	61213.7	62773.3	61213.7	62697.1
2007-10-24	62693.2	62815.6	61447.8	62624.8
2007-10-25	62627.9	63206.1	61968.4	62341.5
2007-10-26	62345.6	64319.9	62345.6	64275.6
2007-10-29	64275.2	65670	64275.2	65044.3
2007-10-30	65044.3	65147.1	64264.3	64383.1
2007-10-31	64385.4	65948.9	64385.4	65317.7
2007-11-01	65316.8	65316.9	63773.6	64050.1
2007-11-05	64049	64049	62720.4	62959.6
2007-11-06	62967.1	64523.5	62967.1	64503.4
2007-11-07	64503.4	64602.9	63222.6	63500.6
2007-11-08	63503.4	65282.6	63140.3	63561.9
2007-11-09	63571.4	65281.1	62279	64320.6
2007-11-12	64320.6	64320.6	61451.6	61526.9
2007-11-13	61525.9	62932.7	61034.3	62927
2007-11-14	62918.7	64895.9	62918.7	64630.9
2007-11-16	64634.2	64801.7	63627.3	64609.4
2007-11-19	64609.4	64609.4	62320.7	62336
2007-11-21	62335.1	62335.1	59846.6	60581.5
2007-11-22	60581.5	61101.7	60124.4	60653
2007-11-23	60661.9	61334.4	60661.9	60970.9
2007-11-26	60973.2	61559.6	59067.2	59069.2
2007-11-27	59067.5	59971.2	58095.9	59431.5
2007-11-28	59431.9	61858	59431.9	61714.6
2007-11-29	61719.7	63190.4	61465.2	62156.3
2007-11-30	62157.1	63701.3	62157.1	63006.2
2007-12-03	63018.4	63681.6	62729.5	63199.9
2007-12-04	63202.8	63722	62372.6	63481.5
2007-12-05	63483	65203.8	63483	64928
2007-12-06	64929.1	65790.8	64691.8	65790.8
2007-12-07	65789	66528.6	65278.3	65638.5
2007-12-10	65642.2	65874	65227.9	65446
2007-12-11	65448.2	66450.5	64127.5	64512.3
2007-12-12	64512.4	66171.4	64502.1	64741.7
2007-12-13	64735.3	64735.3	62466.3	62861
2007-12-14	62867.8	63454.8	62445	62445
2007-12-17	62444.6	62444.6	59820.3	59828.2
2007-12-18	59832.2	61421.5	59414.2	61096.3
2007-12-19	61107.9	61733.7	60914.8	61721.7
2007-12-20	61723.6	62466.7	61416.2	61716.2
2007-12-21	61725.4	63397.6	61725.4	63097.7
2007-12-26	63100.6	64304.4	63100.6	64288.3
2007-12-27	64287	64583.8	63589.8	63774.4
2007-12-28	63776.1	64123.6	63598.2	63886.1
2008-01-02	63884.7	63906.1	62658.7	62815.1
2008-01-03	62814.3	63129.2	62555.6	62892
2008-01-04	62898.1	63436.1	60574	61036.6
2008-01-07	61054.2	61505.4	60091.6	60772.1
2008-01-08	60771.3	62650.1	60771.3	62080.7
2008-01-09	62078	62673.7	61486.5	62673.7
2008-01-10	62677.2	63614.6	62594	63515.5
2008-01-11	63514.2	63514.2	61942.4	61942.4
2008-01-14	61950	62536.2	61643.1	62187.8
2008-01-15	62179.8	62179.8	59896.8	59907.1
2008-01-16	59905.5	59905.5	58077	58777.4
2008-01-17	58773.4	59643.2	56734.4	57036.9
2008-01-18	57039.4	58290.6	56241.3	57506.5
2008-01-21	57503.3	57503.3	53486.8	53709.1
2008-01-22	53704.9	56540.6	53609.7	56097.2
2008-01-23	56098.3	56098.3	53011	54234.8
2008-01-24	54242.4	57675	54242.4	57463.3
2008-01-28	57456.9	58721.4	56360.4	58593.8
2008-01-29	58597.3	59714.7	58597.3	59529.6
2008-01-30	59521.6	60289.4	58751.6	60289.4
2008-01-31	60287.6	60287.6	57886.1	59490.4
2008-02-01	59490.9	61186.9	59490.9	61079.8
2008-02-06	61076.2	61076.2	58742.2	58968.5
2008-02-07	58965.2	59581.4	58029.7	58965.5
2008-02-08	58966.6	59519.7	58843	59076
2008-02-11	59080.5	60805.2	59080.5	60643.2
2008-02-12	60645	62827.7	60645	61805.5
2008-02-13	61801.7	63001.9	61801.7	62590.6
2008-02-14	62595.1	63224.1	61737.1	61819
2008-02-15	61803	61803	60716.7	61271.9
2008-02-18	61291.5	62883.5	61291.5	62801.4
2008-02-19	62801.4	63589.6	62180.1	62296.5
2008-02-20	62292.1	63780	61634.2	63747.5
2008-02-21	63747.6	64631.3	63620.4	63792.2
2008-02-22	63780.4	64608.8	63360.2	64608.8
2008-02-25	64604.7	65012.9	64060.2	65000.9
2008-02-26	64994.1	65399.1	63983.1	65182.6
2008-02-27	65177.8	65968.2	64647.4	65494.9
2008-02-28	65494.9	66005.2	65248.2	65555.1
2008-02-29	65552.9	65552.9	63482.3	63489.3
2008-03-03	63496.5	64643.5	63158.9	64490.5
2008-03-04	64486.4	64530.4	62745.4	63655.5
2008-03-05	63653.5	65044.8	63653.5	64629.5
2008-03-06	64630.5	64676.5	62974.6	62974.6
2008-03-07	62972.6	62972.6	61382.1	61868
2008-03-10	61868.6	61923.3	59995.9	59999.3
2008-03-11	60005.8	62367.7	60005.8	62367.7
2008-03-12	62378.1	63036.2	62022.2	62176.6
2008-03-13	62174.6	62412.6	60167.9	62279.7
2008-03-14	62279.7	63027.5	60709.6	61991
2008-03-17	61987.4	61987.4	59342.5	60011.8
2008-03-18	60039.8	61932.8	60039.8	61932.8
2008-03-19	61936.2	62372.4	58805.4	58827.4
2008-03-20	58818.1	59170	57824.2	58987.3
2008-03-24	58993.7	61083.3	58993.7	59812.5
2008-03-25	59820	61616.3	59820	61234.1
2008-03-26	61234.1	61848.8	60758.6	61415.3
2008-03-27	61418.1	62199.8	60678.8	60761.7
2008-03-28	60762.1	61061.7	60192.4	60452.1
2008-03-31	60449	60982.4	59916.6	60968.1
2008-04-01	60965.1	62787.8	60965.1	62774.9
2008-04-02	62775.2	63816.2	62775.2	63364.4
2008-04-03	63367.2	64731.1	62792.8	64175.1
2008-04-04	64177.4	64629.6	63905.5	64446
2008-04-07	64446.6	65409.2	63919.4	64175.6
2008-04-08	64179.9	64832.8	63452.8	64539.5
2008-04-09	64539.5	64620.6	63166.8	63476.9
2008-04-10	63475.4	63645.7	62712.1	63527.1
2008-04-11	63525.6	63525.6	62458.5	62585.2
2008-04-14	62592.1	62733.2	61466.5	62153.4
2008-04-15	62150.9	62824.7	62150.9	62618.4
2008-04-16	62624.5	64314.4	62624.5	64151.9
2008-04-17	64150.1	64944.6	63598.5	64552.4
2008-04-18	64553.7	65384.4	64553.7	64922.7
2008-04-22	64921.8	65689.3	64921.8	65412.7
2008-04-23	65413.4	65689.4	64913.8	64947.5
2008-04-24	64946.2	65086.2	64223	64576.3
2008-04-25	64576.4	65252.9	64172.2	65187.3
2008-04-28	65191	66025.1	65191	65677.7
2008-04-29	65677.7	65677.7	63705.6	63825.7
2008-04-30	63825.7	68037.8	63825.7	67868.5
2008-05-02	67868.9	70973	67865	69366.4
2008-05-05	69366.4	70434.7	69366.4	70174.9
2008-05-06	70175.1	70215.2	69561.4	70195.3
2008-05-07	70201.3	70545.1	68599.2	69017.7
2008-05-08	69020.9	69876.9	69013.6	69722.2
2008-05-09	69721.9	69721.9	68764	69645.7
2008-05-12	69645.7	70420.3	69068.1	70415.8
2008-05-13	70422.3	71084.4	70107.6	70503.2
2008-05-14	70495.1	70966.3	70026.6	70026.6
2008-05-15	70031.1	71492.4	70031.1	71492.4
2008-05-16	71496.2	72766.9	71496.2	72766.9
2008-05-19	72766.9	73794.1	72457.5	73438.8
2008-05-20	73444.9	73522.5	72146.4	73516.8
2008-05-21	73507.7	73779.6	72149.6	72294.8
2008-05-23	72295.2	72295.2	70774.2	71451.8
2008-05-26	71451.8	71988.1	71423.4	71628.7
2008-05-27	71629.2	71659.2	70334.9	70992.1
2008-05-28	70994.8	73179.8	70733.5	73153.2
2008-05-29	73154.1	73920.4	71694.9	71797.5
2008-05-30	71797.5	72861.9	71766.4	72592.5
2008-06-02	72592.5	72592.5	71352.2	71897.2
2008-06-03	71897.2	72018.7	69602.1	70011.9
2008-06-04	70011.9	70011.9	68464.6	68673.1
2008-06-05	68673.9	71247.6	68673.9	71209.1
2008-06-06	71207.8	71210.9	69515.3	69785.9
2008-06-09	69785.9	69989.9	68534.1	69281.2
2008-06-10	69275.4	69275.4	67066.8	67774.9
2008-06-11	67774.9	68061.4	66714.7	66794.8
2008-06-12	66797.7	67958.5	66797.7	67319.6
2008-06-13	67325.5	67884.5	66906.5	67203.5
2008-06-16	67205.6	67617.6	66430.4	67284.6
2008-06-17	67284.1	69028.9	67284.1	68437.5
2008-06-18	68430.9	68430.9	66917.4	67090.5
2008-06-19	67090	67338.6	66182.2	66590.4
2008-06-20	66584.2	66610.5	64602	64613.8
2008-06-23	64621.5	65400.7	64440.2	64640.4
2008-06-24	64635.8	65083.9	63713.4	64167.8
2008-06-25	64172.9	66307.9	64172.9	65853.3
2008-06-26	65804.4	65804.4	63688.9	63946.9
2008-06-27	63951.3	64623.6	63880.7	64321.1
2008-06-30	64326.1	65352.5	64326.1	65017.6
2008-07-01	65017.6	65017.6	62910.9	63396.2
2008-07-02	63396.6	63944.7	61027.5	61106.2
2008-07-03	61093.8	61600.6	59242.9	59273.4
2008-07-04	59266.1	59778.9	58785.9	59365.4
2008-07-07	59372	60794.7	58730.7	59088.2
2008-07-08	59081.1	59535.9	57945.4	59535.9
2008-07-10	59527.6	60588.9	58337.5	60252.7
2008-07-11	60256.1	61053.4	59602.8	60148.3
2008-07-14	60155.8	61305.8	60155.8	60720.9
2008-07-15	60714.8	61678.5	58789.9	61015.1
2008-07-16	61018.1	62183	60863.5	62056.5
2008-07-17	62062.5	62606.1	59984.7	60108.7
2008-07-18	60105.8	61299	59479.2	59988.1
2008-07-21	60002.5	61275.2	60002.5	60771.8
2008-07-22	60771.8	60779.7	59230.6	59647.3
2008-07-23	59646.2	60242	59312.6	59420.9
2008-07-24	59425.4	59640.9	57333.5	57434.4
2008-07-25	57419.6	57710.6	56418	57199.1
2008-07-28	57207	58175.8	56839.2	56869
2008-07-29	56869	58042.9	56869	58042.9
2008-07-30	58069.2	59997.6	58069.2	59997.6
2008-07-31	59997.6	60022.5	59225.5	59505.2
2008-08-01	59505.2	59505.2	57491.9	57630.4
2008-08-04	57619.1	57641.4	55366.5	55609.1
2008-08-05	55609.1	56974.2	55609.1	56470.6
2008-08-06	56472.7	57812.7	56472.7	57542.5
2008-08-07	57546.4	57942	56960.3	57017.6
2008-08-08	57017.6	57146.4	56151.6	56584.4
2008-08-11	56589.8	56973.6	54568.8	54720.2
2008-08-12	54721	55355.3	54324.6	54503
2008-08-13	54509	55491.7	54035.1	54573.2
2008-08-14	54573.1	55725	54573.1	55138.4
2008-08-15	55137	55306.5	53831.3	54244
2008-08-18	54252.3	54928.5	53050	53326.5
2008-08-19	53326.2	54328.9	52344.6	53638.7
2008-08-20	53640.5	55545.4	53640.5	55377.1
2008-08-21	55379.5	56144.4	55379.5	55934.7
2008-08-22	55933.2	56430.5	55201.6	55850.1
2008-08-25	55854	55906.5	54468	54477.2
2008-08-26	54477.2	55088.1	54153	54358.7
2008-08-27	54365.8	55591.1	54365.8	55519.2
2008-08-28	55515.9	56523.7	55515.9	56382.2
2008-08-29	56388.2	56856.2	55677.6	55680.4
2008-09-01	55665.3	55665.3	54933.1	55162.1
2008-09-02	55161.4	55412.5	54207.1	54404.4
2008-09-03	54413.8	55241	52891.1	53527
2008-09-04	53527	53749.5	51157	51408.5
2008-09-05	51404.4	51939.6	50091.6	51939.6
2008-09-08	51939.6	53706.2	50645.5	50718
2008-09-09	50711	50711	48418.6	48435.3
2008-09-10	48439.4	49956.6	47606.1	49633.2
2008-09-11	49628.6	51270.4	48216.8	51270.4
2008-09-12	51267.1	52590.6	50789.4	52392.9
2008-09-15	52385.6	52385.6	48408.9	48416.3
2008-09-16	48403.9	49312.8	46260.5	49228.9
2008-09-17	49218.2	49218.2	45859	45908.5
2008-09-18	45908.5	49002.2	45294.8	48422.8
2008-09-19	48423.6	53168.3	48423.6	53055.4
2008-09-22	53055.4	53455.2	51530.3	51540.6
2008-09-23	51536.6	51856	49288.7	49593.2
2008-09-24	49598.3	50747.4	49598.3	49843
2008-09-25	49848.1	51866.7	49848.1	51828.5
2008-09-26	51824.4	51824.4	49902.4	50783
2008-09-29	50742.9	50742.9	43766.3	46028.1
2008-09-30	46026.4	49541.3	46026.4	49541.3
2008-10-01	49537.7	49833.8	47640.8	49798.6
2008-10-02	49805.3	49805.3	45113.4	46145.1
2008-10-03	46155.2	48075.4	44158.1	44517.3
2008-10-06	44502.1	44502.1	37616.7	42100.8
2008-10-07	42103.5	43166.6	39582.6	40139.9
2008-10-08	40137	40439.5	37597.5	38593.5
2008-10-09	38593.5	40479	36832.4	37080.3
2008-10-10	37079.2	37079.2	33237.7	35609.5
2008-10-13	35609	40829.1	35609	40829.1
2008-10-14	40833.1	43753.3	40218.3	41569
2008-10-15	41567.1	41567.1	35411.2	36833
2008-10-16	36835.5	37393.5	33752.1	36441.7
2008-10-17	36440	38341.8	35834.1	36399.1
2008-10-20	36401.2	39453.3	36401.2	39441.1
2008-10-21	39439.8	39979.9	38083.3	39043.4
2008-10-22	39042.8	39042.8	35027.9	35069.7
2008-10-23	35069.3	35776.5	32706	33818.5
2008-10-24	33809.1	33809.1	30787.6	31481.6
2008-10-27	31479.7	31479.7	29435.1	29435.1
2008-10-28	29438.3	33386.6	29438.3	33386.6
2008-10-29	33386.6	35766	33386.6	34845.2
2008-10-30	34851.6	37589.7	34851.6	37448.8
2008-10-31	37447.2	37945	35858	37256.8
2008-11-03	37260.6	38545.1	36937.7	38249.4
2008-11-04	38256.1	41002.9	38256.1	40254.8
2008-11-05	40245.4	40245.4	37710.8	37785.7
2008-11-06	37785.7	37785.7	35386.6	36361.9
2008-11-07	36361.9	37716.3	36296.7	36665.1
2008-11-10	36672.3	38724.6	36297.6	36776.3
2008-11-11	36775.2	37628.8	35499.2	37261.9
2008-11-12	37260.8	37261	34220.8	34374
2008-11-13	34373.9	36244	33645.1	35993.3
2008-11-14	36002.9	36696.9	35015.9	35789.1
2008-11-17	35777.4	36372.6	34426.7	35717.2
2008-11-18	35698.1	35698.1	33882.3	34094.7
2008-11-19	34097.8	34785.5	33275	33404.6
2008-11-21	33402.8	33402.8	31081	31250.6
2008-11-24	31255.4	34381.6	31255.4	34188.8
2008-11-25	34189.1	35531.9	33620.3	34812.9
2008-11-26	34813.8	36877.2	34318.8	36469.6
2008-11-27	36470.4	36817.2	36114.3	36212.6
2008-11-28	36216.5	37216.7	35944	36595.9
2008-12-01	36595.9	36595.9	34396.2	34740.5
2008-12-02	34742.8	35734.5	34742.8	35000.8
2008-12-03	35001.3	35476.3	33798.5	35296.7
2008-12-04	35310.9	35943.9	35127.8	35127.8
2008-12-05	35124.8	35434.5	34012.7	35347.4
2008-12-08	35347.5	38426.1	35347.5	38284.9
2008-12-09	38285.2	38863.5	37652.9	37968.1
2008-12-10	37972.4	39748.2	37972.4	39004.4
2008-12-11	39009	39879.8	38515.2	38519.1
2008-12-12	38516.8	39373.9	37013.6	39373.9
2008-12-15	39368.1	39735.1	38320.2	38320.2
2008-12-16	38323.7	39993.5	38323.7	39993.5
2008-12-17	39993.5	40361.2	39121.5	39947.4
2008-12-18	39947.4	40497.9	38994.8	39536.3
2008-12-19	39535.1	39784.7	38728	39131.2
2008-12-22	39140.3	39451.7	37477.6	37618.5
2008-12-23	37616.9	38004.7	36452.1	36470.8
2008-12-26	36470.4	37135.8	36333.6	36864.1
2008-12-29	36864.1	37631.4	36637.7	37060.2
2008-12-30	37069.6	37782.8	37064.8	37550.3
2009-01-02	37550.3	40264.7	37550.3	40244.2
2009-01-05	40243.4	41889.3	39525.7	41518.7
2009-01-06	41520.1	42363.2	41520.1	42312.3
2009-01-07	42308.3	42308.3	40563.4	40820.2
2009-01-08	40819.4	41990.6	40250.6	41990.6
2009-01-09	41991.8	42525.2	41181.5	41582.9
2009-01-12	41584.9	41584.9	39345.4	39403.5
2009-01-13	39397.1	40322.6	38623.2	39544.2
2009-01-14	39537.4	39569.9	37658.3	37981.8
2009-01-15	37992.6	39196.9	36805.8	39151.1
2009-01-16	39149.4	39904.1	38578.4	39341.5
2009-01-19	39351.4	39570	38700.1	38828.3
2009-01-20	38828.3	39174.3	37272.1	37272.1
2009-01-21	37279.2	38542.9	37279.2	38542.9
2009-01-22	38542.6	38844.8	37255.5	37894.3
2009-01-23	37891.3	38660.4	36743.7	38132.4
2009-01-26	38130	39065.3	37830.6	38509.4
2009-01-27	38511.3	39025	38421.7	38698.9
2009-01-28	38704.5	40438.5	38704.5	40227.4
2009-01-29	40229	40229	39368.6	39638.4
2009-01-30	39636.9	40273.1	39185.5	39300.8
2009-02-02	39296.5	39363.9	38452.9	38666.4
2009-02-03	38665.3	39765.5	38654.8	39746.8
2009-02-04	39745.8	41490.2	39745.8	40129
2009-02-05	40120	41373.5	39790.9	41108.6
2009-02-06	41109.7	42872.9	41109.7	42755.5
2009-02-09	42754.8	43441.5	41977.1	42100.1
2009-02-10	42100.7	42819.3	40960.4	41207.4
2009-02-11	41207.4	42032.3	40285.9	40845.6
2009-02-12	40826.5	41082.1	39992.4	40500.8
2009-02-13	40512.4	41833.5	40512.4	41673.6
2009-02-16	41672.4	41841.3	41026	41841.3
2009-02-17	41837.8	41837.8	39817.3	39847
2009-02-18	39848.2	40434.4	39209.1	39674.4
2009-02-19	39675.2	40433.3	39630.2	39730.3
2009-02-20	39724.6	39724.6	38102.6	38714.6
2009-02-25	38712.2	38933.4	37693.8	38231.6
2009-02-26	38233.5	39218.8	38180.2	38180.2
2009-02-27	38177.6	38800.9	37324.4	38183.3
2009-03-02	38179.8	38179.8	36195.9	36234.7
2009-03-03	36235.9	37085	35721.8	36467.6
2009-03-04	36467.5	38554.2	36467.5	38402.2
2009-03-05	38391.4	38391.4	36973.2	37368.9
2009-03-06	37367.2	38308.6	36475.9	37105.1
2009-03-09	37102.9	37464.1	36392.1	36741.4
2009-03-10	36744.9	38803.6	36744.9	38794.6
2009-03-11	38794.8	39310.3	38238.3	38804.8
2009-03-12	38805.9	39304.1	38286.3	39151.9
2009-03-13	39151.9	39707.2	38579.8	39015.4
2009-03-16	39018.3	39712.6	38466.7	38607.2
2009-03-17	38607.5	39510.7	38080.5	39510.7
2009-03-18	39507.8	40551.2	38849.7	40142.3
2009-03-19	40146.2	41136.6	40146.2	40453.4
2009-03-20	40453.4	41053.1	40075.7	40076.4
2009-03-23	40077	42509	40077	42438.6
2009-03-24	42438.7	42438.7	41475.8	41475.8
2009-03-25	41477.8	42622.9	41113.7	41799.3
2009-03-26	41801.3	42680	41801.3	42588.7
2009-03-27	42588.7	42588.7	41585.7	41907.3
2009-03-30	41909	41909	40351.1	40653.1
2009-03-31	40771.5	41609.6	40661.2	40925.9
2009-04-01	40605.2	42004.6	40256.2	41976.3
2009-04-02	43743	44286	41977.4	43736.4
2009-04-03	43993.6	44610.1	43519.9	44391
2009-04-06	43799.4	44385.1	43429.3	44167.3
2009-04-07	43784.3	44471.1	43593.1	43824.5
2009-04-08	44102	44389.5	43706.4	44182
2009-04-09	45487.6	45702.2	44182.8	45538.7
2009-04-13	45312.3	46178.9	45225.8	45991.9
2009-04-14	46389.9	46591.4	45284.4	45418.2
2009-04-15	45419.6	45453.3	44810.9	45272.6
2009-04-16	45277.2	46211.5	45277.2	46024.8
2009-04-17	46017.6	46187.4	45722.7	45778.3
2009-04-20	45778.3	45778.3	44274.9	44433.1
2009-04-22	44433.8	45369.1	44433.8	44888.2
2009-04-23	44887.6	45803.7	44887.6	45801.2
2009-04-24	45801.1	46946.1	45801.1	46771.8
2009-04-27	46771.5	46771.5	45662.2	45819.7
2009-04-28	45819.3	46137.6	44965.8	45821.4
2009-04-29	45825.1	47410	45825.1	47226.8
2009-04-30	47235	48125.7	47235	47289.5
2009-05-04	47289.5	50404.5	47289.5	50404.5
2009-05-05	50403.9	50909.4	50013.1	50669.8
2009-05-06	50675.1	52095.9	50671.8	51499.5
2009-05-07	51499.1	52078.6	49742.6	50058.1
2009-05-08	50065.6	51396	50050.8	51396
2009-05-11	51388.8	51388.8	50060	50976.4
2009-05-12	50979.8	51564.8	49807.8	50325.8
2009-05-13	50316.9	50316.9	48430	48679.2
2009-05-14	48670.9	49460.6	48283.8	49446
2009-05-15	49447	49552.1	48796	49007.2
2009-05-18	49012	51489.5	49012	51463
2009-05-19	51465.1	52145.1	50987.2	51346.6
2009-05-20	51348.8	52640.4	51142.9	51245.1
2009-05-21	51244	51244	49565.3	50087.3
2009-05-22	50089.1	50893	49989.2	50568.5
2009-05-25	50558.5	50968.6	50558.5	50816.2
2009-05-26	50817.3	51933.9	50073.6	51840.8
2009-05-27	51840.4	53092.4	51636.6	51791.6
2009-05-28	51795.1	53040.7	51795.1	53040.7
2009-05-29	53046.6	53805.9	52431.8	53197.7
2009-06-01	53202.4	54857	53202.4	54486.3
2009-06-02	54486.3	54955.2	53850.2	53999.5
2009-06-03	53999	54000.5	51643.3	52086.6
2009-06-04	52093.9	53463.9	51745.3	53463.9
2009-06-05	53474.1	54626.6	53050.2	53341
2009-06-08	53340.2	53905	52482.5	53630.4
2009-06-09	53632.8	54102.4	52844.7	53157.1
2009-06-10	53158.7	54047.6	52819	53410.9
2009-06-12	53410.9	53935.5	53142.7	53558.2
2009-06-15	53558.1	53558.1	51252	52033.8
2009-06-16	52035.2	52493.6	51165.6	51205.8
2009-06-17	51196.9	51196.9	50265	51045.8
2009-06-18	51049.7	51275.1	50510.2	50903
2009-06-19	50907.7	51665.4	50907.7	51373.8
2009-06-22	51366.6	51366.6	49410.7	49494.8
2009-06-23	49496.1	49902.2	49130	49813.6
2009-06-24	49818.8	50758.4	49519.8	49672.1
2009-06-25	49668.3	51514.8	49327.3	51514.8
2009-06-26	51516.5	51934.6	51340.8	51485.6
2009-06-29	51488.3	52275.4	51488.3	52137.6
2009-06-30	52142.8	52435.4	51101.7	51465.5
2009-07-01	51464	52382.6	51464	51543.8
2009-07-02	51538.3	51538.3	50607.5	51024.9
2009-07-03	51025.8	51167.4	50914.8	50934.7
2009-07-06	50931.6	50931.6	49691.1	50622.5
2009-07-07	50619.1	50621.4	49400	49456.7
2009-07-08	49460.3	49845.9	48455.8	49177.6
2009-07-10	49174.9	49326.4	48714.5	49220.8
2009-07-13	49221.3	49643.7	48261.8	49186.9
2009-07-14	49185.9	49647	48573.4	48872.6
2009-07-15	48875.6	51488.4	48875.6	51296.7
2009-07-16	51291.7	52338.1	50702.6	51918.2
2009-07-17	51918.2	52352.3	51736.1	52072.5
2009-07-20	52072.9	53262.1	52072.9	53154.9
2009-07-21	53154.8	53715.5	52519.7	53233.6
2009-07-22	53232	53663.6	52543.5	53072.6
2009-07-23	53073.5	54628.7	53064.9	54249.4
2009-07-24	54249.4	54600.3	54036.5	54457.3
2009-07-27	54457.6	54885.7	53943	54549
2009-07-28	54546.9	54546.9	53779.4	54471.5
2009-07-29	54469.7	54469.7	53255.8	53734.5
2009-07-30	53735	55083.2	53735	54478.4
2009-07-31	54474.1	54979.7	54206	54765.7
2009-08-03	54765.6	56200.5	54765.6	55997.8
2009-08-04	55997.8	56656	55727.4	56038.1
2009-08-05	56041.3	56586	55406.7	56384.1
2009-08-06	56384.7	56780.5	55361.1	55754.9
2009-08-07	55757.6	56643.6	55757.6	56329.5
2009-08-10	56329	56830	56150.8	56830
2009-08-11	56816.1	56816.2	55568.3	55761.2
2009-08-12	55761.2	56696.1	55713.6	56588.3
2009-08-13	56588.3	57366.8	56532.9	57048
2009-08-14	57047.5	57189.8	55978.6	56638
2009-08-17	56635.7	56635.7	54881.4	55218.4
2009-08-18	55218.8	55891.1	55215.9	55748.9
2009-08-19	55748.5	56211.6	54917.8	56156.3
2009-08-20	56172.8	56896.8	56142.8	56831.5
2009-08-21	56835.6	57782.3	56835.6	57728.6
2009-08-24	57731.1	58633.7	57697.9	57775.4
2009-08-25	57778.5	58311.5	57400.8	57421.4
2009-08-26	57424.8	57791.2	57105.6	57765.7
2009-08-27	57768.7	57877.8	56845.2	57703.9
2009-08-28	57704	58135.9	57344	57700.6
2009-08-31	57697.7	57697.7	56169.9	56489
2009-09-01	56489.4	57001.7	55764.1	55815
2009-09-02	55813.1	55948.2	55385.7	55385.7
2009-09-03	55389.3	55887.7	55338.9	55707.2
2009-09-04	55707.1	56728.9	55656	56652.3
2009-09-08	56655	57854.8	56655	57854.8
2009-09-09	57844.3	58089.3	57533.7	57909.9
2009-09-10	57908.4	58538.3	57614.9	58535.8
2009-09-11	58536.7	58834	58144.9	58366.4
2009-09-14	58363.2	58867.6	57753.2	58867.6
2009-09-15	58867.6	59401.2	58691.4	59263.9
2009-09-16	59264.7	60526.1	59264.7	60410.7
2009-09-17	60408.7	61027	60115.8	60236
2009-09-18	60236.1	60709.9	60158.2	60703
2009-09-21	60703	61065.5	60014.4	60928
2009-09-22	60937.9	62017	60937.9	61493.4
2009-09-23	61488.8	61630.5	60477.7	60496.2
2009-09-24	60496.3	60977.7	59599.8	60046.3
2009-09-25	60044.6	60471.8	59755.3	60355.7
2009-09-28	60356.9	61316.6	60356.9	61316.6
2009-09-29	61315.5	61599.4	60750.5	61235.3
2009-09-30	61240.9	61926.3	60978.4	61517.9
2009-10-01	61518.9	61518.9	60305.7	60459.3
2009-10-02	60453.3	61333	59677.9	61172
2009-10-05	61177.8	62459.5	61177.8	62369.3
2009-10-06	62377.6	63291	62002	62670.6
2009-10-07	62666	63015.2	62104.2	62638.3
2009-10-08	62640	63816.3	62640	63759.9
2009-10-09	63771.5	64177	63493.1	64071
2009-10-13	64074.5	64645.6	63966.7	64645.6
2009-10-14	64653.4	66393.4	64653.4	66201.1
2009-10-15	66199	66703.3	65836.8	66703.3
2009-10-16	66703	66703	65498.5	66200.5
2009-10-19	66200.5	67529.9	66194	67239.5
2009-10-20	67230.8	67230.8	64076	65303.1
2009-10-21	65302.4	67157.3	65221.5	65485.6
2009-10-22	65489.8	66502.3	65454	66135
2009-10-23	66144	66982.1	64987.8	65058.8
2009-10-26	65054.3	65901.1	64500.7	65085.6
2009-10-27	65089.7	65498	63161	63161
2009-10-28	63161	63173.1	60146.4	60162.3
2009-10-29	60166.6	63907	60166.6	63720.6
2009-10-30	63720.7	64226.1	60912.7	61545.5
2009-11-03	61539.2	63237.2	60724	62643.2
2009-11-04	62650	64142.3	62650	63912.6
2009-11-05	63907.4	64829.7	63699.9	64815.7
2009-11-06	64820.1	65093.6	63586.6	64466.1
2009-11-09	64474.9	66235.5	64474.9	66214.4
2009-11-10	66214.4	66708.7	65705.5	66303.5
2009-11-11	66303.5	67170.3	66027.7	66431.2
2009-11-12	66427.1	66613.8	64318.9	64447.9
2009-11-13	64451.9	65788.3	64228.9	65325.6
2009-11-16	65325.5	66896.2	65325.5	66627.1
2009-11-17	66632	67409.1	66231.8	67406
2009-11-18	67430.2	68059.6	66494.2	66515.7
2009-11-19	66513.9	66564.4	65547.1	66327.3
2009-11-23	66335.4	67365.2	66335.4	66809.4
2009-11-24	66811.7	67317	65969.2	67317
2009-11-25	67319.4	67997.1	67240.8	67917.1
2009-11-26	67911.4	67911.4	66235.6	66391.8
2009-11-27	66370.8	67085.9	65737.2	67082.1
2009-11-30	67082.1	67545.1	66875.8	67044.4
2009-12-01	67050.8	68757.3	67050.8	68408.4
2009-12-02	68412.1	69139	68412.1	68614.8
2009-12-03	68622.3	69336.1	68307.7	68314.8
2009-12-04	68315.6	69361	67328.3	67603.5
2009-12-07	67610.9	68866.3	67610.9	68512.2
2009-12-08	68510.9	68510.9	67470.2	67728.5
2009-12-09	67735.5	68271.7	67483.6	68012
2009-12-10	68021.4	68912.3	68021.4	68728.3
2009-12-11	68749.6	69502.3	68749.6	69267.5
2009-12-14	69272.6	69785.4	69193.4	69349.4
2009-12-15	69345	69514.6	68821.6	69310.8
2009-12-16	69309.8	69622.2	68465.6	68622.4
2009-12-17	68618.6	68618.6	66792	67068
2009-12-18	67068.4	67281.1	66321.9	66794.2
2009-12-21	66806.3	67670.9	65925.2	65925.2
2009-12-22	65940.2	67421.5	65940.2	67417.9
2009-12-23	67418.4	67810.2	66943.1	67588.9
2009-12-28	67591.1	68277.4	67591.1	67901.7
2009-12-29	67901.7	68308.8	67901.7	68296
2009-12-30	68276.5	68588.4	67749	68588.4
2010-01-04	68587.2	70081	68587.2	70045.1
2010-01-05	70045.7	70594.5	69927.8	70239.8
2010-01-06	70236.5	70936.6	70016.5	70729.3
2010-01-07	70722.9	70722.9	70045.1	70451.1
2010-01-08	70455.2	70765.9	70158.1	70262.7
2010-01-11	70267.2	71068.1	70158.3	70433.5
2010-01-12	70428.8	70428.8	69284	70075.8
2010-01-13	70080.5	70626.3	69535.2	70385.5
2010-01-14	70376.8	70508.2	69661.2	69801.4
2010-01-15	69779.5	69787.9	68695.3	68978.3
2010-01-18	68983.2	69748.2	68983.2	69400.9
2010-01-19	69396.2	70036.5	68867.3	69908.6
2010-01-20	69901.4	69901.4	67546.3	68200.1
2010-01-21	68200.2	68458.4	65996.3	66270.1
2010-01-22	66263.6	66660.1	65445.4	66220
2010-01-26	66212.9	66212.9	64718.9	65523.7
2010-01-27	65527.3	65663.4	64553.1	65069.8
2010-01-28	65071.4	66049.1	64541.5	65587.8
2010-01-29	65591.3	66576	65140.3	65401.8
2010-02-01	65402.2	66763.4	65361.8	66571.7
2010-02-02	66588.8	67320.6	66538.8	67163.2
2010-02-03	67163	67346.5	66774.2	67108.6
2010-02-04	67100.5	67100.5	63749.5	63934
2010-02-05	63934.1	64000.6	61341.1	62762.7
2010-02-08	62759.8	63922.9	62727.6	63153.1
2010-02-09	63163.5	65525.9	63163.5	64718.2
2010-02-10	64721.3	65169.8	64320.5	65051.4
2010-02-11	65049.7	66145.3	64344.5	66128.9
2010-02-12	66128.9	66133.4	65122.6	65855
2010-02-17	65863.5	67542.2	65863.5	67284.6
2010-02-18	67284.8	67836.1	66550.1	67836.1
2010-02-19	67810.5	67935.2	67210.1	67597.4
2010-02-22	67598.4	68119.6	67035	67184.2
2010-02-23	67178.7	67178.7	65660.2	66108.3
2010-02-24	66110.3	66513.6	65534.3	65794.8
2010-02-25	65765.4	66324.8	64429	66121
2010-02-26	66117.8	66510	65607.5	66503.3
2010-03-01	66510.9	67397.3	66510.9	67227.9
2010-03-02	67227.9	68249.6	67227.9	67779.2
2010-03-03	67779.7	68813.4	67481.9	67641.3
2010-03-04	67643	68197.7	66924	67814.7
2010-03-05	67822.8	68930.4	67822.8	68846.5
2010-03-08	68850.8	69070	68318.3	68575.5
2010-03-09	68573.3	70143.9	68255	69576.4
2010-03-10	69577.5	70476.3	69577.5	69979.3
2010-03-11	69980.9	70183.5	69411.4	69884.6
2010-03-12	69900.6	70486.1	69341.4	69341.4
2010-03-15	69339.5	69384.1	68622.8	69023.8
2010-03-16	69023.5	69949	69021.8	69942.2
2010-03-17	69944.7	70424	69376.2	69723.2
2010-03-18	69725.9	70127.7	68972.4	69697.3
2010-03-19	69701.1	69998.4	68773.1	68829
2010-03-22	68813.6	69121.1	67899	69041.7
2010-03-23	69048.7	69612.7	68913.4	69386.7
2010-03-24	69382.2	69677.2	68743.6	68913.4
2010-03-25	68916	69572	68376.5	68441.7
2010-03-26	68442.2	68909.8	68024.4	68682.7
2010-03-29	68681.3	69942.6	68681.3	69939.1
2010-03-30	69941.8	70450.7	69750.5	69959.6
2010-03-31	69959.6	70391.8	69573	70371.5
2010-04-01	70374.5	71401.1	70373	71136.3
2010-04-05	71148.5	71645.3	71148.5	71289.7
2010-04-06	71289.6	71711.4	70822.8	71095.6
2010-04-07	71092.4	71257.4	70531	70792.9
2010-04-08	70792.5	71805	70461.6	71784.8
2010-04-09	71783.2	71989.2	71307	71417.3
2010-04-12	71413.7	71606.8	70505.4	70614.4
2010-04-13	70618.4	71053.5	70168.9	70792.4
2010-04-14	70793.6	71207.3	70628.3	71034.9
2010-04-15	71036.1	71065.5	70429.3	70524.4
2010-04-16	70521.8	70521.8	69013	69421.4
2010-04-19	69418.3	69431.1	68378	69097.6
2010-04-20	69100.7	69701.8	69100.7	69318.4
2010-04-22	69313	69527.7	68080.8	69386.4
2010-04-23	69387.9	69709.1	68831.9	69509.5
2010-04-26	69509.4	69810.2	68813.3	68871.9
2010-04-27	68868.2	68868.2	66499.1	66511.1
2010-04-28	66512.7	67253.3	65914.2	66655.7
2010-04-29	66660.7	68012.4	66660.7	67978
2010-04-30	67975.1	67975.1	67242.7	67529.7
2010-05-03	67533.8	67968.7	66722.6	67119.4
2010-05-04	67116.3	67116.3	64588.2	64869.3
2010-05-05	64859.4	65611.8	63533.4	64914.2
2010-05-06	64914.7	65533.2	60774.2	63414.2
2010-05-07	63416.4	63945.2	61662.5	62870.9
2010-05-10	62872	66083.3	62872	65452.7
2010-05-11	65448.8	65732.6	64424.9	64424.9
2010-05-12	64438.1	65351.1	64438.1	65223.6
2010-05-13	65222.6	65427.4	64737.8	64788.2
2010-05-14	64786.6	64786.6	63049.8	63412.5
2010-05-17	63406.5	63593.5	61824.6	62866.3
2010-05-18	62870.6	63529.3	60809.8	60841.1
2010-05-19	60841.1	60849.9	59068.1	59689.3
2010-05-20	59684.3	59684.3	57633.9	58192.1
2010-05-21	58192.4	60302.7	57996.6	60259.3
2010-05-24	60254.9	60849.8	59814.6	59915.1
2010-05-25	59911.8	59911.8	57876.2	59184.1
2010-05-26	59182.2	60701.4	59178.7	60190.4
2010-05-27	60191.2	62261.9	60188.6	62091.8
2010-05-28	62080.3	62246.9	61305.3	61947
2010-05-31	61949.8	63046.5	61949.8	63046.5
2010-06-01	63033.1	63033.1	61605.4	61841
2010-06-02	61836.1	63197.7	61813.5	62942.9
2010-06-04	62940.3	62940.3	61422.2	61675.8
2010-06-07	61675	62118.7	61099.2	61182.9
2010-06-08	61186.8	62000.1	61186.8	61793.6
2010-06-09	61799.4	62684.5	61478.6	61478.6
2010-06-10	61484.5	63146.3	61484.5	63048.8
2010-06-11	63043.8	63766.1	62370.8	63605.4
2010-06-14	63613.3	64295.9	63529.4	63532.9
2010-06-15	63533.6	64554.4	63533.6	64442.3
2010-06-16	64442.2	65097.2	63974.3	64750.7
2010-06-17	64744.6	65182	64114.6	64540.9
2010-06-18	64542	64940.6	64239.1	64437.6
2010-06-21	64441.8	65516.9	64441.8	64829
2010-06-22	64833.9	65830.9	64689.6	64810.6
2010-06-23	64811.8	65160.7	64247.5	65160.3
2010-06-24	65153.8	65153.8	63735.6	63936.7
2010-06-25	63936.7	64868.9	63806.1	64823.8
2010-06-28	64825.1	65104.7	64225.2	64225.2
2010-06-29	64215.6	64215.6	61670.1	61977.9
2010-06-30	61971.6	62644.7	60935.9	60935.9
2010-07-01	60934.6	61381	60055.7	61236.2
2010-07-02	61236.2	61811.6	60763.6	61429.8
2010-07-05	61435.5	61667.1	60796.2	60865.3
2010-07-06	60869.5	62450.6	60869.5	62064.8
2010-07-07	62066.9	63313.4	62004.4	63283.8
2010-07-08	63281.5	63595.7	62894.6	63476.3
2010-07-12	63477.4	63972.4	62749.6	62960.1
2010-07-13	62964.3	63777.1	62964.3	63685.6
2010-07-14	63685.6	63687.5	63014.8	63479.5
2010-07-15	63482.5	63612.2	62960.4	63489.4
2010-07-16	63487	63492.2	62298.2	62339.3
2010-07-19	62350.9	63299.9	62350.9	63297
2010-07-20	63289.8	64481.2	62901.9	64462.5
2010-07-21	64468.1	65136.2	64209.2	64476.8
2010-07-22	64503.7	66212.8	64503.7	65748.1
2010-07-23	65748.1	66323	65427.3	66323
2010-07-26	66321.9	66618.6	66150.6	66443.3
2010-07-27	66449.4	67102.2	66293	66674.4
2010-07-28	66669.6	67050.8	66427.2	66808.2
2010-07-29	66795.6	67428.2	66596	66953.8
2010-07-30	66950.9	67608.1	66217.9	67515.4
2010-08-02	67523.9	68753.8	67523.9	68517.5
2010-08-03	68516.8	68560.7	67942.4	67997.4
2010-08-04	67995.9	68534.2	67577.4	68272
2010-08-05	68271.4	68471	68002.5	68411.7
2010-08-06	68416.1	68509	67685.7	68094.8
2010-08-09	68096.4	68512.7	67749.4	67862.3
2010-08-10	67836.1	67836.1	66946.4	67223.2
2010-08-11	67216.7	67216.7	65690.4	65790.3
2010-08-12	65787.9	66027.4	65257.3	65966.2
2010-08-13	65963.9	66589.9	65921.4	66264.4
2010-08-16	66260.4	66867.7	66187	66701.9
2010-08-17	66701.9	67665.6	66701.9	67583.8
2010-08-18	67583.6	67745.5	67005.8	67638.4
2010-08-19	67640.8	67712.8	66823.6	66887.1
2010-08-20	66891.6	66891.6	66336.6	66677.2
2010-08-23	66677.7	67175.2	65981.9	65981.9
2010-08-24	65946.3	65946.3	65012.6	65156.4
2010-08-25	65156.2	65156.2	64163.6	64803.4
2010-08-26	64801.6	65270.9	63803.9	63867.5
2010-08-27	63875.3	65589.1	63847.6	65585.1
2010-08-30	65585.1	65585.1	64254.5	64260.8
2010-08-31	64261.8	65181.9	64202	65145.4
2010-09-01	65154.3	67072.5	65154.3	67072.5
2010-09-02	67072.5	67167.8	66404.8	66808.1
2010-09-03	66811.9	67672.8	66541.1	66678.6
2010-09-06	66678.6	66949.3	66379.7	66747.3
2010-09-08	66739.3	66739.3	66101.4	66407.3
2010-09-09	66411.3	66806.5	66352.8	66624.1
2010-09-10	66621.9	66919.8	66459.4	66806.8
2010-09-13	66807.4	68141.5	66807.4	68030.6
2010-09-14	68029.7	68092.8	67561.3	67691.9
2010-09-15	67689.7	68107.2	67119.4	68106.9
2010-09-16	68102.8	68102.8	67507	67663
2010-09-17	67664.7	67773	66993	67089.1
2010-09-20	67087.5	68241.1	67009.5	68190.5
2010-09-21	68188.9	68255.3	67528.2	67719.1
2010-09-22	67710.6	68549.1	67346.3	68325.2
2010-09-23	68320.7	69600.9	67892.3	68794.3
2010-09-24	68800.3	69571.2	68021.3	68196.5
2010-09-27	68197.4	68926.4	68011.4	68816
2010-09-28	68817.2	69431	68454.9	69227.6
2010-09-29	69224.8	69419.9	68958	69228.2
2010-09-30	69229.7	69736.8	68924.4	69429.8
2010-10-01	69438.2	70242.6	69228	70229.4
2010-10-04	70230.1	70551.3	70089	70384.9
2010-10-05	70389.8	71285	70389.8	71283.1
2010-10-06	71284.1	71290.4	70342.9	70541.4
2010-10-07	70545.1	70738.9	69313.6	69918.4
2010-10-08	69920.9	70827.8	69698	70808.8
2010-10-11	70810.2	71110.5	70810.2	70946.5
2010-10-13	70950	71994.8	70950	71674.9
2010-10-14	71675.6	71961.3	71263.9	71692.3
2010-10-15	71698.6	72139.6	71351.4	71830.2
2010-10-18	71830.2	71884.3	71340.7	71735.5
2010-10-19	71734.9	71734.9	69628.4	69863.6
2010-10-20	69863.5	70720.3	69813.7	70404.7
2010-10-21	70406.2	70958.2	68951.6	69652.1
2010-10-22	69658.3	70311.6	68847	69529.7
2010-10-25	69535.7	70230.8	69450.6	69580.3
2010-10-26	69582.4	70833.9	69054.7	70740.4
2010-10-27	70735	70844.4	70059.3	70568.9
2010-10-28	70572.7	71262.9	70233.7	70320.1
2010-10-29	70322.4	70775.7	70322.4	70673.3
2010-11-01	70686.2	71751.3	70673.2	71560.9
2010-11-03	71560.3	72110	71510.4	71904.8
2010-11-04	71909.6	73103.3	71909.6	72995.7
2010-11-05	72987.2	72987.2	72534	72606.6
2010-11-08	72606.6	72875.4	72336	72657.4
2010-11-09	72654.2	73044.7	71651.2	71679.5
2010-11-10	71673.5	71854.4	70867.9	71638.4
2010-11-11	71639	71639	70940.6	71195.2
2010-11-12	71191	71191	70004.5	70367.1
2010-11-16	70364.4	70364.4	68662.4	69192.4
2010-11-17	69189.1	70079.8	69187.2	69708.6
2010-11-18	69716	70904.3	69716	70781.4
2010-11-19	70773.8	70897.9	70236	70897.9
2010-11-22	70897.9	70897.9	69201.6	69632.5
2010-11-23	69628.9	69628.9	67728	67952.5
2010-11-24	67954.8	69745.7	67954.8	69629.4
2010-11-25	69634.3	69780.2	69361.6	69361.6
2010-11-26	69349.5	69349.5	68219.1	68226.1
2010-11-29	68218.2	68421.6	67102.9	67908.2
2010-11-30	67901	68476.4	67270.6	67705.4
2010-12-01	67731.2	69605.4	67731.2	69345.9
2010-12-02	69341.1	69942.9	69218.6	69527.1
2010-12-03	69529	69963	68943.3	69766.1
2010-12-06	69759.4	69931.7	69377.9	69551.8
2010-12-07	69563.4	70589.1	69337.6	69337.6
2010-12-08	69338.2	69353.5	68046.2	68174.9
2010-12-09	68173.3	68561.3	67563.5	67879.5
2010-12-10	67889.3	68514.4	67866.5	68341.8
2010-12-13	68341.8	69221.1	68341.8	69126.3
2010-12-14	69126.8	69126.8	68531.3	68743
2010-12-15	68740.6	68740.6	67711.2	67870.1
2010-12-16	67874.9	68376.8	67138	67306.4
2010-12-17	67304.2	67981.2	66947.6	67981.2
2010-12-20	67979.2	68196.1	67263.6	67263.6
2010-12-21	67261.4	68461.3	67261.4	68214.9
2010-12-22	68218.3	68471.8	67727.3	68470.8
2010-12-23	68470.3	68561.5	68249.6	68486
2010-12-27	68476.3	68476.3	67803.2	67803.2
2010-12-28	67810.4	68104.3	67810.4	68040.9
2010-12-29	68043	69039.8	68043	68952.4
2010-12-30	68953.2	69527.2	68940.1	69304.8
