# Supplementary material for: Analysis of global stock index data during crisis period via complex network approach
Source: PLoS One. 2018 Jul 18;13(7):e0200600. doi: 10.1371/journal.pone.0200600 (PMC6051609; doi:10.1371/journal.pone.0200600)
Supplement: S1 File — See the respective attached file. (ZIP) [file pone.0200600.s001.zip › Global stock index data 2005-2010/Denmark Copenhagen 20 index.xls]

## Sheet: Sheet1
Date	Open	High	Low	Close
2005-01-03	286.66	290.72	286.52	289.59
2005-01-04	289.59	290.59	288.19	288.61
2005-01-05	288.61	288.61	286.21	286.46
2005-01-06	286.46	290.23	286.46	289.42
2005-01-07	289.42	291.86	289.05	291.44
2005-01-10	291.44	291.68	289.47	290.74
2005-01-11	290.74	291.3	287.91	288.63
2005-01-12	288.63	288.98	285.97	286.65
2005-01-13	286.65	288.5	286.39	288.16
2005-01-14	288.16	288.89	286.92	288.89
2005-01-17	288.89	289.63	288.64	288.92
2005-01-18	288.92	288.92	287.43	288.51
2005-01-19	288.51	288.96	287.64	288.8
2005-01-20	288.8	288.8	286.43	286.43
2005-01-21	286.43	287.33	284.82	286.13
2005-01-24	286.13	286.18	283.41	285.22
2005-01-25	285.22	288.07	284.61	287.85
2005-01-26	287.85	288.95	287.63	288.1
2005-01-27	288.1	289.26	286.52	286.96
2005-01-28	286.96	289.72	286.89	289.62
2005-01-31	289.62	291.87	289.62	291.02
2005-02-01	291.02	294.11	290.17	293.92
2005-02-02	293.92	295.79	293.92	295.3
2005-02-03	295.3	296.98	295.21	295.85
2005-02-04	295.85	297.73	295.85	297.15
2005-02-07	297.15	299.56	297.15	299.19
2005-02-08	299.19	301.07	298.76	301.06
2005-02-09	301.06	302.09	299.66	301.05
2005-02-10	301.05	302.35	300.29	301.91
2005-02-11	301.91	304.31	301.91	304.12
2005-02-14	304.12	305.59	303.73	304.69
2005-02-15	304.69	308.33	304.43	308.24
2005-02-16	308.24	308.67	305.93	306.79
2005-02-17	306.79	309.02	306.04	307.86
2005-02-18	307.86	308.69	306.75	308.1
2005-02-21	308.1	310.64	308.1	308.68
2005-02-22	308.68	309.47	306.87	309.16
2005-02-23	309.16	309.16	305.86	306.97
2005-02-24	306.97	311.07	306.97	310.35
2005-02-25	310.35	312.5	310.35	311.23
2005-02-28	311.23	313.04	310.49	311.96
2005-03-01	311.96	315.73	310.79	315.57
2005-03-02	315.57	317.85	315.57	316.69
2005-03-03	316.69	319.61	316.69	319.23
2005-03-04	319.23	321.44	317.4	321.44
2005-03-07	324.22	324.58	321.44	324.22
2005-03-08	324.22	324.29	319.4	319.9
2005-03-09	319.9	322	318.01	320.15
2005-03-10	320.15	320.15	313.93	315.74
2005-03-11	315.74	319.6	315.74	316.79
2005-03-14	316.79	317.03	315.29	316.62
2005-03-15	316.62	321.39	316.62	321.22
2005-03-16	321.22	321.31	317.06	317.44
2005-03-17	317.44	319.4	316.22	317.94
2005-03-18	317.94	319.09	317.17	317.69
2005-03-21	317.69	319.3	317.66	318.17
2005-03-22	318.17	318.17	316.99	318.14
2005-03-23	318.14	318.14	315.17	315.17
2005-03-29	315.17	319.68	315.17	317.15
2005-03-30	317.15	317.15	313.51	313.64
2005-03-31	313.64	319.66	313.64	316.66
2005-04-01	316.66	320.09	316.66	319.23
2005-04-04	319.23	320.37	317.59	320.35
2005-04-05	320.35	324.69	320.35	324.61
2005-04-06	324.61	328.02	324.61	327.59
2005-04-07	327.59	329.57	326.29	329.56
2005-04-08	329.56	330.84	329.08	329.95
2005-04-11	329.95	329.95	327.36	328.26
2005-04-12	328.26	329.39	327.07	328.77
2005-04-13	328.77	331.3	328.77	330.22
2005-04-14	330.22	330.22	327.78	329.04
2005-04-15	329.04	329.04	322.21	322.73
2005-04-18	322.73	322.73	314.75	319.87
2005-04-19	319.87	322.63	319.83	321.21
2005-04-20	321.21	325.05	321.21	322.42
2005-04-21	322.42	323.97	320.7	323.2
2005-04-25	323.2	326.79	322.78	326.35
2005-04-26	326.35	326.98	325.21	326.23
2005-04-27	326.23	326.23	318.17	318.81
2005-04-28	318.81	319.46	308.87	309.9
2005-04-29	309.9	309.9	304.49	306.25
2005-05-02	306.25	309.8	306.25	307.94
2005-05-03	307.94	310.97	307.46	309.97
2005-05-04	309.97	314.1	309.87	311.71
2005-05-06	311.71	315.16	311.71	313.71
2005-05-09	313.71	313.97	312.08	312.91
2005-05-10	312.91	320.26	312.91	319.04
2005-05-11	319.04	322.16	318.99	321.15
2005-05-12	321.15	322.21	318.67	319.09
2005-05-13	319.09	319.09	316.73	317.31
2005-05-17	317.31	317.87	315.56	317.16
2005-05-18	317.16	321.56	317.16	321.06
2005-05-19	321.06	323.41	319.03	319.44
2005-05-20	319.44	319.72	317.84	319.36
2005-05-23	319.36	319.99	318.14	319.8
2005-05-24	319.8	323.2	318.99	322.94
2005-05-25	322.94	323.23	321.75	322.5
2005-05-26	322.5	326.08	322.37	324.94
2005-05-27	324.94	326.63	324.94	326.24
2005-05-30	326.24	326.87	325.36	326.51
2005-05-31	326.51	327.98	326.37	327.18
2005-06-01	327.18	329.42	326.86	329.42
2005-06-02	329.42	331.14	328.04	328.2
2005-06-03	328.2	329.92	328.05	328.38
2005-06-06	328.38	329.15	327.32	327.77
2005-06-07	327.77	329.86	327.77	329.86
2005-06-08	329.86	331.29	329.21	331.19
2005-06-09	331.19	331.94	330.33	331.21
2005-06-10	331.21	335.14	331.21	334.5
2005-06-13	334.5	338.48	334.5	337.75
2005-06-14	337.75	338.4	336	337.34
2005-06-15	337.34	339.99	336.96	336.96
2005-06-16	336.96	339.72	336.96	339.43
2005-06-17	339.43	344.99	339.43	344.01
2005-06-20	344.01	346.03	343.63	345.06
2005-06-21	345.06	349.34	344.69	345.93
2005-06-22	345.93	348.56	345.67	348.12
2005-06-23	348.12	349.84	347.37	348.13
2005-06-24	348.13	348.13	344.48	345.53
2005-06-27	345.53	345.53	339.84	340.71
2005-06-28	340.71	342.21	340.43	341.3
2005-06-29	341.3	345.39	341.3	345.37
2005-06-30	345.37	345.59	343.39	343.97
2005-07-01	343.97	347.48	342.19	344.82
2005-07-04	344.82	345.48	344.17	344.67
2005-07-05	344.67	348.37	344.67	347.71
2005-07-06	347.71	349.5	347.71	348.16
2005-07-07	348.16	348.44	337.87	344.61
2005-07-08	344.61	349.41	344.61	349.41
2005-07-11	349.41	351.54	348.79	350.37
2005-07-12	350.37	351.06	348.02	348.5
2005-07-13	348.5	350.36	348.5	349.81
2005-07-14	349.81	350.87	348.37	348.93
2005-07-15	348.93	349.17	347.86	348.69
2005-07-18	348.69	349.88	348.45	348.52
2005-07-19	348.52	349.5	347.51	349.5
2005-07-20	349.5	349.72	344.95	345.59
2005-07-21	345.59	347.64	343.83	344.82
2005-07-22	344.82	348.14	344.36	347.03
2005-07-25	347.03	348.47	345.53	348.32
2005-07-26	348.32	349.18	347.32	348.1
2005-07-27	348.1	351.38	348.1	350.64
2005-07-28	350.64	352.81	350.64	352
2005-07-29	352	353.39	351.68	352.31
2005-08-01	352.31	354.69	352.31	353.48
2005-08-02	353.48	355.16	353.31	354.91
2005-08-03	354.91	358.38	354.91	358.16
2005-08-04	358.16	358.88	356.93	358.56
2005-08-05	358.56	362.62	356.71	362.17
2005-08-08	362.17	367.64	362.17	366.37
2005-08-09	366.37	373.72	366.37	373.34
2005-08-10	373.34	375.35	370.32	370.67
2005-08-11	370.67	372.17	367.2	367.47
2005-08-12	367.47	367.86	364.52	366.46
2005-08-15	366.46	368.64	366.32	367.33
2005-08-16	367.33	368.86	365.72	367.94
2005-08-17	367.94	373.5	367.46	373.11
2005-08-18	373.11	375.71	371.62	373.26
2005-08-19	373.26	377.53	373.26	377.23
2005-08-22	377.23	377.23	373.65	374.08
2005-08-23	374.08	374.46	369.94	370.84
2005-08-24	370.84	371.19	365.5	366.66
2005-08-25	366.66	367.34	363.06	364.27
2005-08-26	364.27	364.82	359.96	360.59
2005-08-29	360.59	360.59	357.42	359.72
2005-08-30	359.72	365.63	359.72	364.95
2005-08-31	364.95	367.36	364.25	365.65
2005-09-01	365.65	370	365.65	367.83
2005-09-02	367.83	369.74	367.63	369.73
2005-09-05	369.73	371.79	369.21	370.59
2005-09-06	370.59	372.82	370.59	372.8
2005-09-07	372.8	373.79	370.1	370.35
2005-09-08	370.35	370.44	366.02	368
2005-09-09	368	370.49	367.54	370.02
2005-09-12	370.02	372.42	370.02	372.05
2005-09-13	372.05	373.2	370.28	372.98
2005-09-14	372.98	374.57	372.46	372.71
2005-09-15	372.71	375.88	372.43	375.57
2005-09-16	375.57	378.5	375.28	377.72
2005-09-19	377.72	377.96	376.27	377.06
2005-09-20	377.06	377.06	372.29	372.59
2005-09-21	372.59	373.59	372.35	372.65
2005-09-22	372.65	372.65	369.95	370.72
2005-09-23	370.72	372.01	370.23	371.26
2005-09-26	371.26	373.23	369.1	369.86
2005-09-27	369.86	370.98	369.08	369.22
2005-09-28	369.22	372.12	369.22	371.42
2005-09-29	371.42	372.49	369.97	371.18
2005-09-30	371.18	372.1	368.58	370.6
2005-10-03	370.6	371.16	368.86	368.92
2005-10-04	368.92	369.12	366.05	366.97
2005-10-05	366.97	369.77	366.25	366.74
2005-10-06	366.74	366.74	362.22	362.86
2005-10-07	362.86	366.88	362.86	366.21
2005-10-10	366.21	371.22	366.21	369.42
2005-10-11	369.42	372.53	369.42	370.75
2005-10-12	369.99	370.8	366.46	366.62
2005-10-13	366.62	366.62	356.46	357.63
2005-10-14	357.63	358.8	354.35	356.52
2005-10-17	356.52	360.15	356.52	359.7
2005-10-18	359.7	359.95	355.67	356.5
2005-10-19	356.5	356.5	344.65	346.95
2005-10-20	346.95	351.73	346.95	348.31
2005-10-21	348.31	348.31	341.21	343.04
2005-10-24	343.04	351.9	343.04	351.49
2005-10-25	351.49	355.08	350.6	352.03
2005-10-26	352.03	353.68	351.73	353.39
2005-10-27	353.39	354.56	348.61	348.7
2005-10-28	348.7	350.76	347.04	350.05
2005-10-31	350.05	356.82	350.05	356.82
2005-11-01	356.82	364.1	356.82	362.81
2005-11-02	362.81	363.65	359.59	361
2005-11-03	361	366.89	361	365.91
2005-11-04	365.91	367.64	364.71	365.12
2005-11-07	365.12	367.38	364	366.74
2005-11-08	366.74	368.88	364.19	365.47
2005-11-09	365.47	366.06	364.47	365.7
2005-11-10	365.7	365.7	363.33	363.67
2005-11-11	363.67	366.3	362.32	362.99
2005-11-14	362.99	366.76	362.41	366.19
2005-11-15	366.19	367.48	364.73	365.14
2005-11-16	365.14	366.02	363.6	365.48
2005-11-17	365.48	368.81	365.48	368.15
2005-11-18	368.15	372.55	368.15	370.41
2005-11-21	370.41	373.94	370.41	373.25
2005-11-22	373.25	376.15	373.25	374.3
2005-11-23	374.3	375.53	372.37	374.49
2005-11-24	374.49	374.49	368.89	368.97
2005-11-25	368.97	371.31	368.21	370.74
2005-11-28	370.74	372.33	369.07	369.96
2005-11-29	369.96	370.83	365.61	366.61
2005-11-30	366.61	370.83	366.61	368.37
2005-12-01	368.37	373.67	368.37	373.67
2005-12-02	373.67	379.57	373.67	379.57
2005-12-05	379.57	380.41	377.19	379.37
2005-12-06	379.37	385.35	379.08	385.3
2005-12-07	385.3	387.16	383.21	385.44
2005-12-08	385.44	385.44	381.83	382.61
2005-12-09	382.61	386.09	381.25	381.41
2005-12-12	381.41	383.16	379.74	379.74
2005-12-13	379.74	380.75	377.72	377.98
2005-12-14	377.98	378.96	376.2	377.12
2005-12-15	377.12	379.39	376.73	378.48
2005-12-16	378.48	380.83	378.17	380.19
2005-12-19	380.19	381.91	379.07	381
2005-12-20	381	383.24	380.69	382.59
2005-12-21	382.59	386.72	382.59	385.59
2005-12-22	385.59	386.88	385.41	386.02
2005-12-23	386.02	392.39	386.02	391.84
2005-12-27	391.84	394.72	391.84	394.45
2005-12-28	394.45	395.15	393.01	393.01
2005-12-29	393.01	395.25	393.01	395.03
2005-12-30	395.03	395.11	392.89	393.52
2006-01-02	393.52	399.74	393.47	399.52
2006-01-03	399.52	403.01	398.44	398.73
2006-01-04	398.73	402.92	398.73	399.91
2006-01-05	399.91	400.2	392.24	394.79
2006-01-06	394.79	396.13	391.1	391.1
2006-01-09	391.1	391.13	388.09	391.13
2006-01-10	391.13	391.22	387.45	388.73
2006-01-11	388.73	392.24	388.73	391.72
2006-01-12	391.72	395.8	391.72	395.8
2006-01-13	395.8	395.8	391.91	392.2
2006-01-16	392.2	393.36	390.58	393.36
2006-01-17	393.36	393.36	390.21	390.33
2006-01-18	390.33	390.33	382.11	386.59
2006-01-19	386.59	388.78	385.77	387.87
2006-01-20	387.87	388.71	384.45	384.45
2006-01-23	384.45	384.45	378.3	380.61
2006-01-24	380.61	385.82	380.61	385.31
2006-01-25	385.31	388.78	384.88	384.94
2006-01-26	384.94	387.81	384.94	386.26
2006-01-27	386.26	391.01	386.26	390.54
2006-01-30	390.54	393.08	389.96	392.48
2006-01-31	392.48	393.09	389.06	389.06
2006-02-01	389.06	397.51	389.06	397.51
2006-02-02	397.51	401.37	397.51	400.55
2006-02-03	400.55	400.55	397.87	398.38
2006-02-06	398.38	398.38	395.22	397.43
2006-02-07	397.43	397.43	388.65	389.83
2006-02-08	389.83	391.63	384.92	390.91
2006-02-09	390.91	391.91	389.08	389.45
2006-02-10	389.45	389.45	383.57	385.1
2006-02-13	385.1	388.45	385.1	388.33
2006-02-14	388.33	390.74	388.24	389.22
2006-02-15	389.22	389.22	386.92	387.03
2006-02-16	387.03	390.9	387.03	390.04
2006-02-17	390.04	391.73	389.14	390.93
2006-02-20	390.93	392.77	390.81	391.96
2006-02-21	391.96	394.24	391.83	394.14
2006-02-22	394.14	395.14	392.79	394.41
2006-02-23	394.41	396.92	391.82	391.87
2006-02-24	391.87	394.44	391.74	394.44
2006-02-27	394.44	396.83	394.29	396.4
2006-02-28	396.4	397.29	389.87	390.64
2006-03-01	390.64	393.51	389.61	393.1
2006-03-02	393.1	397.84	392.43	393.87
2006-03-03	393.87	396.51	393.44	395.7
2006-03-06	395.7	398.91	395.7	397.09
2006-03-07	397.09	397.09	391.92	392.13
2006-03-08	392.13	394.07	389.4	390.07
2006-03-09	390.07	393.34	390.07	393.05
2006-03-10	393.05	395.51	392.89	395.36
2006-03-13	395.36	399.05	395.36	398.86
2006-03-14	398.86	399.72	398.28	399.4
2006-03-15	399.4	402.91	397.63	401.42
2006-03-16	401.42	402.45	399.31	400.71
2006-03-17	400.71	403.38	398.62	398.75
2006-03-20	398.75	404.34	398.75	403.63
2006-03-21	403.63	404.44	402.03	402.48
2006-03-22	402.48	405.57	400.17	405.33
2006-03-23	405.33	407.71	404.42	404.43
2006-03-24	404.43	406.46	404.18	404.32
2006-03-27	404.32	408.15	404.32	407.56
2006-03-28	407.56	409.98	407.08	407.89
2006-03-29	407.89	410.07	386.06	391.25
2006-03-30	391.25	393.14	390.57	391.51
2006-03-31	391.51	396.13	391.31	395.12
2006-04-03	395.12	398.72	395.12	398.61
2006-04-04	398.61	400.56	397.3	398.52
2006-04-05	398.52	402.33	398.52	401.79
2006-04-06	401.79	405.65	401.79	404.61
2006-04-07	404.61	407.22	404.58	404.91
2006-04-10	404.91	406.13	403.7	403.91
2006-04-11	403.91	404.29	400.84	400.84
2006-04-12	400.84	400.84	395.72	396.3
2006-04-18	396.3	396.55	394.23	395.68
2006-04-19	395.68	398.62	393.56	394.11
2006-04-20	394.11	395.35	392.9	395.18
2006-04-21	395.18	400.7	395.03	400.33
2006-04-24	400.33	400.92	397.91	400.23
2006-04-25	400.23	403.86	400.23	401.61
2006-04-26	401.61	404.33	400.7	403.27
2006-04-27	403.27	404.62	398.42	399.46
2006-04-28	399.46	399.46	396.11	396.71
2006-05-01	397.24	400.47	396.65	399.41
2006-05-02	399.41	402.63	398.39	402.52
2006-05-03	402.52	403.31	399.16	399.25
2006-05-04	399.25	402.67	399.25	402.16
2006-05-05	402.16	405.73	401.91	405.73
2006-05-08	405.73	412.01	405.73	410.6
2006-05-09	410.6	414.12	409.94	413.63
2006-05-10	413.63	418.87	413.6	415.68
2006-05-11	415.68	416.29	411.06	411.06
2006-05-15	411.06	411.06	394.91	395.31
2006-05-16	395.31	399.87	393.5	397.15
2006-05-17	397.15	400.55	386.27	386.62
2006-05-18	386.62	386.62	373.54	379.35
2006-05-19	379.35	383.62	378.43	383.26
2006-05-22	383.26	383.26	368.57	369.49
2006-05-23	369.49	379.85	369.48	379.08
2006-05-24	379.08	379.08	370.23	373.87
2006-05-26	373.87	381.97	373.87	377.42
2006-05-29	377.42	384.66	377.42	384.17
2006-05-30	384.17	384.17	375.01	375.03
2006-05-31	375.03	375.6	368.27	372.89
2006-06-01	372.89	375.67	370.19	372.25
2006-06-02	372.25	379.44	372.25	376.94
2006-06-06	376.94	376.94	369.13	370.1
2006-06-07	370.1	371.75	366.68	371.06
2006-06-08	371.06	371.06	358.61	358.82
2006-06-09	358.82	366.55	358.82	365.41
2006-06-12	365.41	366.47	362.28	363.62
2006-06-13	363.62	363.62	348.06	350.03
2006-06-14	350.03	354.24	348.04	351.94
2006-06-15	351.94	361.35	351.94	360.95
2006-06-16	360.95	368.47	359.38	359.38
2006-06-19	359.38	366.05	359.38	365.43
2006-06-20	365.43	365.43	361.45	362.07
2006-06-21	362.07	363.09	359.87	362.68
2006-06-22	362.68	367.89	362.68	364.98
2006-06-23	364.98	367.31	364.71	365.5
2006-06-26	365.5	368.18	365.5	367.97
2006-06-27	367.97	370.88	354.83	358.09
2006-06-28	358.09	361.41	354.34	359.68
2006-06-29	359.68	364.35	359.68	363.95
2006-06-30	363.95	371.9	363.95	371.01
2006-07-03	371.01	374.41	370.56	372.97
2006-07-04	372.97	374.5	372.97	374.01
2006-07-05	374.01	374.01	369.76	370.56
2006-07-06	370.56	373.8	370.34	372.42
2006-07-07	372.42	373.91	370.43	372.06
2006-07-10	372.06	372.75	370.64	371.72
2006-07-11	371.4	372.3	369.61	370.61
2006-07-12	370.61	373.1	370.61	371.88
2006-07-13	371.88	371.88	364.85	366.44
2006-07-14	366.44	366.44	362.65	365.03
2006-07-17	365.03	365.03	357.98	358.38
2006-07-18	358.38	361.62	358.02	359.68
2006-07-19	359.68	362.61	359.38	361.98
2006-07-20	361.98	367.57	361.98	366.32
2006-07-21	366.32	367.27	363.24	364.47
2006-07-24	364.47	369.02	363.96	368.72
2006-07-25	368.72	370.96	368.49	368.52
2006-07-26	369.14	371.37	368.48	369.35
2006-07-27	369.35	372	369.35	371.05
2006-07-28	371.05	371.93	369.93	371.48
2006-07-31	371.48	373.41	369.29	369.29
2006-08-01	369.29	372.27	369.2	369.72
2006-08-02	369.72	378.36	369.72	376.89
2006-08-03	376.89	378.69	376.89	377.78
2006-08-04	377.78	379.9	377.14	377.73
2006-08-07	377.73	377.73	374.94	375.51
2006-08-08	375.51	377.21	373.42	374.55
2006-08-09	374.55	375.61	371.37	373.61
2006-08-10	373.61	374	370.45	373.03
2006-08-11	373.03	373.76	371.27	373.12
2006-08-14	373.12	378.16	373.12	378.16
2006-08-15	378.16	381.37	376.7	381.37
2006-08-16	381.37	381.59	378.83	380.43
2006-08-17	380.43	381.68	379.56	379.65
2006-08-18	379.65	382.54	379.64	381.53
2006-08-21	381.53	381.63	379.81	380.26
2006-08-22	380.26	382.02	379.5	381.92
2006-08-23	381.92	381.93	379.54	379.67
2006-08-24	379.46	379.46	376.33	378.26
2006-08-25	378.26	380.76	377.87	380.18
2006-08-28	380.18	380.19	377.4	380.19
2006-08-29	380.19	386.25	379.04	384.5
2006-08-30	384.5	392.46	384.5	391.39
2006-08-31	391.39	392.93	388.97	390.57
2006-09-01	390.57	390.82	387.85	388.4
2006-09-04	388.4	389.6	387.7	388.63
2006-09-05	388.63	389.35	387.7	388.59
2006-09-06	388.59	394.93	388.59	393.01
2006-09-07	393.01	393.01	389.1	389.54
2006-09-08	389.54	392.29	389.54	391.21
2006-09-11	391.21	391.61	388.31	388.36
2006-09-12	388.36	389.81	387.82	389.13
2006-09-13	389.13	393.92	389.13	393.92
2006-09-14	393.92	395.84	393.72	395.02
2006-09-15	395.02	395.83	391.38	392.13
2006-09-18	392.13	393.72	391.15	392.22
2006-09-19	392.22	393.18	389.89	392.52
2006-09-20	392.52	392.81	390.88	392.78
2006-09-21	392.78	397	392.78	396.75
2006-09-22	396.75	396.75	393.49	394.12
2006-09-25	394.12	397.42	393.99	395.67
2006-09-26	395.67	401.24	395.67	400.72
2006-09-27	400.72	405.12	400.15	405.12
2006-09-28	405.12	405.12	401.7	402.63
2006-09-29	402.63	404.22	401.59	403.39
2006-10-02	403.49	406.18	402.68	404.47
2006-10-03	404.47	405.07	403.13	404.55
2006-10-04	404.55	406.26	403.96	406.26
2006-10-05	406.26	409.73	406.26	408.57
2006-10-06	408.57	408.84	405.75	405.91
2006-10-09	405.91	408.64	404.19	408.64
2006-10-10	408.64	411.43	408.19	411.14
2006-10-11	411.14	412.12	409.87	411.76
2006-10-12	411.76	413.9	410.99	413.9
2006-10-13	413.9	414.99	412.44	413.75
2006-10-16	413.75	416.21	413.75	415.5
2006-10-17	415.5	415.65	412.89	414.18
2006-10-18	414.18	418.28	413.86	416.03
2006-10-19	416.03	417.22	414.95	417.05
2006-10-20	417.16	419.58	416.74	417.67
2006-10-23	417.67	421.43	417.67	421.43
2006-10-24	421.43	421.43	418.59	419.09
2006-10-25	419.09	424.73	418.92	424.72
2006-10-26	424.72	427	423.63	424.51
2006-10-27	424.51	424.66	418.14	418.71
2006-10-30	418.71	418.71	413.17	415.77
2006-10-31	415.77	420.99	415.77	418.92
2006-11-01	418.92	423.49	418.92	421.74
2006-11-02	421.74	423.11	418.45	420.95
2006-11-03	420.95	424.95	420.95	424.31
2006-11-06	424.31	430.02	424.31	429.9
2006-11-07	429.9	432.35	428.56	429.78
2006-11-08	429.78	431.15	427.76	430.23
2006-11-09	430.23	430.37	425.32	428.72
2006-11-10	428.72	428.72	425.84	426.53
2006-11-13	426.53	428.09	424.79	425.24
2006-11-14	425.24	426.43	424.23	424.43
2006-11-15	424.54	426.63	424.29	426.41
2006-11-16	426.41	426.78	424.99	425.1
2006-11-17	425.1	426.29	421.41	422.2
2006-11-20	422.2	422.2	419.1	421.72
2006-11-21	421.72	426.83	421.61	425.22
2006-11-22	425.22	430.9	425.22	430.14
2006-11-23	430.14	432.27	428.68	429.6
2006-11-24	429.6	431.55	427.48	428.8
2006-11-27	428.8	429.57	424.08	424.12
2006-11-28	424.12	424.12	415.75	417.74
2006-11-29	417.74	425.57	417.74	425.51
2006-11-30	425.51	428.98	423.21	424.33
2006-12-01	424.33	426.99	421.01	421.11
2006-12-04	421.11	425.84	421.11	425.84
2006-12-05	425.84	430.01	425.84	429.86
2006-12-06	429.86	430.53	427.22	429.01
2006-12-07	429.01	430.89	427.88	429.42
2006-12-08	429.42	429.64	426.82	429.13
2006-12-11	429.13	432.92	429.13	432.45
2006-12-12	432.45	434.99	431.95	434.94
2006-12-13	434.94	435.7	433.7	434.37
2006-12-14	434.37	439.66	434.37	439.66
2006-12-15	439.66	439.66	436.95	439.39
2006-12-18	439.39	441.26	439.1	440.67
2006-12-19	440.67	440.67	434.65	436
2006-12-20	436	438.88	434.62	434.69
2006-12-21	434.69	435.45	433.54	434.77
2006-12-22	434.77	436.29	434.3	435.8
2006-12-27	435.8	440.1	435.8	439.28
2006-12-28	439.28	441.46	439.28	440.8
2006-12-29	440.8	442.67	440.28	441.48
2007-01-02	441.48	447.72	441.48	447.51
2007-01-03	447.51	448.65	445.98	447.69
2007-01-04	447.69	447.69	440.76	441.78
2007-01-05	441.9	443.73	439.6	442.57
2007-01-08	442.45	443.96	441.58	442.52
2007-01-09	442.52	448.04	442.52	447.28
2007-01-10	447.28	447.28	443.25	445.69
2007-01-11	445.69	448.19	445.18	447.6
2007-01-12	447.6	448.89	446.95	448.46
2007-01-15	448.46	453.46	448.46	453.36
2007-01-16	453.36	454.36	450.9	453.88
2007-01-17	453.88	455.92	452.67	454.27
2007-01-18	454.27	456.12	454.2	455.08
2007-01-19	455.08	455.71	453.25	455.52
2007-01-22	455.52	461.02	455.52	457.51
2007-01-23	457.51	459.47	455.25	456.82
2007-01-24	456.82	462.28	456.82	461.24
2007-01-25	461.24	463.22	456.96	457.7
2007-01-26	457.7	457.75	453.83	456.64
2007-01-29	456.64	459.82	455.75	456.1
2007-01-30	456.1	457.79	455.39	457.79
2007-01-31	457.79	462.84	456.42	462.84
2007-02-01	463.08	468.11	463.08	465.75
2007-02-02	465.75	472.48	465.75	472.48
2007-02-05	472.48	473.96	472.01	473.24
2007-02-06	473.24	476.49	473.24	475.79
2007-02-07	475.79	480.76	475.79	480.76
2007-02-08	480.76	480.76	474.45	476.09
2007-02-09	476.09	484.27	476.09	483.69
2007-02-12	483.69	483.69	478.3	480.38
2007-02-13	480.38	481.77	479.24	479.58
2007-02-14	479.58	483.87	479.58	483.87
2007-02-15	483.87	485.89	483.21	485.54
2007-02-16	485.54	487.3	484.2	486.5
2007-02-19	486.5	488.27	486.26	487.04
2007-02-20	487.04	487.38	479.39	481.09
2007-02-21	481.09	483.73	476.34	476.79
2007-02-22	476.79	480.06	475.62	478.22
2007-02-23	478.22	480.88	477.84	478.48
2007-02-26	478.48	478.48	470	473.85
2007-02-27	472.91	472.91	454.85	461.23
2007-02-28	460.17	460.17	445.41	455.44
2007-03-01	455.68	461.73	444.69	450.27
2007-03-02	451.21	455.67	448.51	455.59
2007-03-05	453.13	453.13	440.09	445.73
2007-03-06	446.32	451.92	446.32	449.09
2007-03-07	449.09	451.51	448.57	448.95
2007-03-08	449.66	456.03	449.66	455.44
2007-03-09	455.44	458.75	451.72	456.44
2007-03-12	456.68	462.19	456.68	458.84
2007-03-13	458.84	460.3	454.59	456.14
2007-03-14	454.73	454.73	444.13	445.77
2007-03-15	446.59	451.67	445.56	447.8
2007-03-16	447.33	450.47	446.23	447.78
2007-03-19	448.6	455.21	448.6	455.21
2007-03-20	455.21	456.92	452.7	456.52
2007-03-21	456.52	460.81	456.05	460.56
2007-03-22	461.61	469.47	461.61	467.19
2007-03-23	467.66	468.99	466.32	466.77
2007-03-26	467.12	468.91	464.08	465.17
2007-03-27	465.17	467.99	463.55	464.86
2007-03-28	464.63	464.63	457.37	457.87
2007-03-29	457.64	464.87	456.28	464.86
2007-03-30	464.86	466.75	462.76	466.59
2007-04-02	466.71	466.71	463.96	465.69
2007-04-03	465.69	469.4	465.69	469.4
2007-04-04	469.4	471.43	469.4	471.39
2007-04-10	471.74	477.78	471.74	477.77
2007-04-11	477.89	479.36	472.99	472.99
2007-04-12	472.75	472.75	466.97	470.48
2007-04-13	470.6	473.63	470.3	472.98
2007-04-16	472.98	479.71	472.98	479.71
2007-04-17	479.71	480.81	477.04	480.81
2007-04-18	480.81	483.63	480.49	483.14
2007-04-19	482.32	485.18	477.77	485.18
2007-04-20	485.65	489.55	485.65	488.29
2007-04-23	488.29	491.36	488.29	488.84
2007-04-24	488.84	488.84	481.18	481.95
2007-04-25	481.95	487.7	481.95	485.88
2007-04-26	485.88	489.29	485.73	487.83
2007-04-27	487.72	487.96	484.65	484.91
2007-04-30	484.91	488.67	484.8	485.46
2007-05-01	484.88	485.44	480.63	481.92
2007-05-02	482.27	489.97	482.13	489.97
2007-05-03	489.97	491.97	487.1	489.04
2007-05-07	489.04	491.95	489.04	491.59
2007-05-08	491.59	494.05	489.46	490.5
2007-05-09	490.5	494.77	488.11	490.39
2007-05-10	490.39	493.64	488.11	489.86
2007-05-11	489.51	490	483.19	490
2007-05-14	490.12	492.67	487.47	488.89
2007-05-15	488.89	489.82	483	488.77
2007-05-16	488.54	488.64	485.46	486.3
2007-05-18	486.3	491.18	485.7	490.34
2007-05-21	490.81	493.4	490.09	492.97
2007-05-22	492.97	495.73	492.97	494.41
2007-05-23	494.41	502.23	494.41	501.74
2007-05-24	501.39	501.39	497.18	499
2007-05-25	498.18	499.05	495.17	497.59
2007-05-29	498.17	500.75	498.17	499.75
2007-05-30	499.75	499.75	492.67	495.52
2007-05-31	496.34	501.64	496.34	500.57
2007-06-01	500.57	502.26	498.03	498.5
2007-06-04	498.5	499.43	496.61	499.05
2007-06-06	499.05	499.05	487.9	488.3
2007-06-07	488.3	490	475.55	478.61
2007-06-08	478.61	478.61	467.5	476.06
2007-06-11	476.29	484.14	476.29	482.65
2007-06-12	482.65	483.99	476.72	478.24
2007-06-13	477.88	478.55	473.45	478.55
2007-06-14	478.55	485.5	478.55	485.35
2007-06-15	485.35	488.61	483.09	488.05
2007-06-18	488.16	493.25	483.83	483.84
2007-06-19	484.45	487.1	483.97	485.88
2007-06-20	486.09	489.54	485.38	487.2
2007-06-21	487.2	488.74	481.56	485.55
2007-06-22	485.03	485.45	479.79	480.88
2007-06-25	480.88	482.28	474.67	481.2
2007-06-26	481.1	482.09	477.62	479.41
2007-06-27	479.41	479.41	473.24	474.94
2007-06-28	475.76	480.99	475.76	478.62
2007-06-29	478.62	485.22	477.36	483.69
2007-07-02	483.49	485.7	481.94	485.3
2007-07-03	486.02	492.47	486.02	492.47
2007-07-04	492.47	496.81	492.17	495.83
2007-07-05	495.83	499.76	493.57	498.15
2007-07-06	498.15	498.91	496.64	497.71
2007-07-09	497.71	502.93	497.71	501.19
2007-07-10	501.19	504.55	494.75	495.76
2007-07-11	495.76	500.67	488.91	500.67
2007-07-12	500.88	503.2	499.6	503.2
2007-07-13	503.2	508.48	503.2	505.66
2007-07-16	505.66	508.08	504.84	507.73
2007-07-17	507.73	510.04	505.25	509.48
2007-07-18	509.48	512.33	506.11	511
2007-07-19	510.8	514.73	510.73	512.8
2007-07-20	512.8	515.63	512	512.07
2007-07-23	512.07	514.07	509.79	513.29
2007-07-24	513.29	515.66	507.91	510.84
2007-07-25	510.53	511.84	506.18	508.99
2007-07-26	508.99	511.34	498.1	498.91
2007-07-27	498.91	499.45	490.6	491.94
2007-07-30	491.94	495.34	489.22	493.22
2007-07-31	493.83	501.13	493.83	499.66
2007-08-01	498.53	498.53	489.96	493.68
2007-08-02	493.68	500.25	493.68	500.11
2007-08-03	500.11	504.31	495.35	495.86
2007-08-06	495.14	495.14	489.05	491.97
2007-08-07	491.97	497.56	491.97	495.38
2007-08-08	495.38	504.02	495.38	503.35
2007-08-09	503.35	503.35	487.19	490.1
2007-08-10	490.1	490.1	475.1	478.5
2007-08-13	478.5	485.83	478.5	485.21
2007-08-14	485.21	486.99	482.24	484.16
2007-08-15	484.16	484.16	471.17	473.12
2007-08-16	473.12	473.12	451.26	452.79
2007-08-17	452.28	469.81	447.31	461.7
2007-08-20	463.14	476.03	463.03	475.49
2007-08-21	475.49	480.09	472.04	472.46
2007-08-22	472.46	490.57	472.46	490.49
2007-08-23	490.49	494.19	487.16	491.07
2007-08-24	490.87	493.38	486.95	491.3
2007-08-27	492.33	498.44	492.23	496.72
2007-08-28	496.72	496.79	484.48	484.48
2007-08-29	484.48	488.83	475.66	485.84
2007-08-30	487.07	493.04	485.09	489.72
2007-08-31	489.72	496.37	489.72	496.3
2007-09-03	496.3	498.26	495.61	498.01
2007-09-04	498.01	501.52	494.63	501.21
2007-09-05	501.21	502.19	493.24	494.93
2007-09-06	494.93	499.6	491.5	494.47
2007-09-07	494.47	496	482.8	483.13
2007-09-10	483.13	483.13	472.47	474.58
2007-09-11	474.58	487.25	474.58	486.7
2007-09-12	486.29	488.5	483.52	486.2
2007-09-13	485.79	489.04	483.13	488.54
2007-09-14	488.44	488.44	482.56	487.08
2007-09-17	486.88	486.88	479.25	479.25
2007-09-18	479.05	484.27	477.04	483.84
2007-09-19	485.38	497.44	485.38	494.68
2007-09-20	494.68	494.68	489.2	491.44
2007-09-21	491.44	494.58	488.94	491.35
2007-09-24	491.66	494.7	491.04	492.94
2007-09-25	493.25	493.25	487.41	490.96
2007-09-26	491.47	498.39	491.47	498.02
2007-09-27	498.74	504.7	498.43	502
2007-09-28	502	502.74	498.96	499.93
2007-10-01	499.93	508.32	497.95	508.32
2007-10-02	508.83	512.95	508.83	509.83
2007-10-03	510.35	511.33	508.02	508.23
2007-10-04	508.23	508.42	506.34	507.41
2007-10-05	507.41	509.96	505.49	509.02
2007-10-08	509.43	511.01	506.32	507.94
2007-10-09	507.94	513.15	506.37	513.01
2007-10-10	513.01	516.16	512.67	515.13
2007-10-11	515.54	519.26	515.54	517.67
2007-10-12	517.67	517.67	509.71	512.05
2007-10-15	512.05	512.97	508.72	510.81
2007-10-16	510.3	510.3	500.47	505.94
2007-10-17	505.94	509.51	504.97	506.88
2007-10-18	506.88	509.07	496.96	498.69
2007-10-19	498.69	498.69	493.74	495.21
2007-10-22	495.21	495.21	485.04	488.13
2007-10-23	488.13	499.14	488.13	499.04
2007-10-24	499.04	499.19	492.33	492.58
2007-10-25	492.58	497.43	492.58	494.58
2007-10-26	494.58	498.21	493.74	497.62
2007-10-29	497.62	502.57	497.62	499.66
2007-10-30	499.66	502.53	498.79	501.2
2007-10-31	501.2	507.92	497.6	507.92
2007-11-01	507.92	509.97	499.69	500.56
2007-11-02	500.56	501.41	494.07	494.85
2007-11-05	494.85	495.84	492.48	494.87
2007-11-06	494.87	502.12	494.87	500.22
2007-11-07	500.22	504.41	496.78	501.6
2007-11-08	501.6	501.6	492.19	497.75
2007-11-09	497.75	503.47	491.17	494.97
2007-11-12	494.97	495.89	490.82	491.72
2007-11-13	491.72	491.72	481.76	486.84
2007-11-14	486.84	495.28	486.84	489.35
2007-11-15	489.35	489.9	479.33	481.92
2007-11-16	481.92	481.92	472.89	473.89
2007-11-19	473.89	476.25	457.53	458.96
2007-11-20	458.96	463.36	452.08	460.41
2007-11-21	460.41	460.41	444.8	445.28
2007-11-22	445.28	450.49	440.1	449
2007-11-23	448.9	461.67	448.9	461.59
2007-11-26	461.59	469.06	460.3	461.43
2007-11-27	461.43	461.43	450.35	455.55
2007-11-28	455.55	466.97	449.99	466.97
2007-11-29	466.97	470.18	462.76	469.55
2007-11-30	469.55	475.59	469.55	471.76
2007-12-03	471.76	479.75	471.74	476.68
2007-12-04	476.68	478.22	469.17	471.09
2007-12-05	471.09	475.7	468.86	474.53
2007-12-06	474.53	479.59	469.28	474.03
2007-12-07	474.03	479.34	474.03	477.17
2007-12-10	477.17	478.57	471.95	477.85
2007-12-11	477.85	481.37	476.31	479.29
2007-12-12	479.29	482.79	473.89	481.79
2007-12-13	481.79	481.79	471.77	472.21
2007-12-14	472.21	474.54	467.1	469.8
2007-12-17	469.8	469.8	457.89	459.7
2007-12-18	459.7	461.78	455.82	456.77
2007-12-19	456.77	459.27	452.26	456.4
2007-12-20	456.4	461.83	456.17	459.88
2007-12-21	459.88	467.74	459.88	464.48
2007-12-27	464.48	467.58	459.71	460.53
2007-12-28	460.53	464.14	457.68	464.14
2008-01-02	464.14	467.78	460.26	460.53
2008-01-03	460.53	462.09	451.56	454.48
2008-01-04	454.48	456.35	443.12	443.17
2008-01-07	443.17	445.71	437.01	438.48
2008-01-08	438.48	444.92	438.48	444.27
2008-01-09	444.27	444.27	433.19	436.75
2008-01-10	436.75	442.23	425.52	428.21
2008-01-11	428.21	428.31	419.12	423.71
2008-01-14	423.71	433.94	421.16	431.35
2008-01-15	431.35	431.35	413.89	414.34
2008-01-16	414.34	414.34	397.5	404.26
2008-01-17	404.26	411.64	403.95	404.81
2008-01-18	404.81	408.1	398.59	403.5
2008-01-21	403.5	403.5	382.14	382.8
2008-01-22	382.8	396.83	363.19	396.73
2008-01-23	396.73	407.41	383.11	391.12
2008-01-24	391.12	406.57	391.12	399.91
2008-01-25	399.91	409.88	399.91	405
2008-01-28	404.06	404.06	394.16	399.5
2008-01-29	399.5	411.6	399.5	408.95
2008-01-30	408.95	414.59	408.95	412.42
2008-01-31	412.42	419.29	403.27	407.83
2008-02-01	407.83	420.13	407.83	416.83
2008-02-04	416.83	429.95	416.83	426.18
2008-02-05	426.18	426.64	414.17	415.36
2008-02-06	415.36	415.36	407.56	414.38
2008-02-07	414.38	414.69	404.39	409.53
2008-02-08	410.05	413.3	403.95	407.92
2008-02-11	407.92	413.51	405.03	410.31
2008-02-12	410.31	427.02	410.31	427.02
2008-02-13	427.02	430.74	422.01	429.37
2008-02-14	429.37	436.3	429.37	432.45
2008-02-15	432.45	433.22	423.35	423.97
2008-02-18	423.97	431.25	423.97	431.19
2008-02-19	431.19	436.74	429.76	436.66
2008-02-20	436.66	436.66	427.17	428.84
2008-02-21	428.84	437	428.84	433.49
2008-02-22	433.49	435.85	430.82	431.82
2008-02-25	431.82	440.45	431.82	440.45
2008-02-26	440.45	442.75	437.12	441.27
2008-02-27	441.27	444.62	435.24	440.56
2008-02-28	440.56	440.56	434.59	437.61
2008-02-29	437.61	437.61	427.64	431.24
2008-03-03	431.24	431.24	421.65	427.43
2008-03-04	427.43	432.02	423.09	424.49
2008-03-05	424.49	430.16	422.79	430.11
2008-03-06	430.11	432.3	427.45	427.79
2008-03-07	427.79	427.79	417.08	421.58
2008-03-10	421.58	421.58	410.56	411.65
2008-03-11	411.65	417.29	407.36	412.93
2008-03-12	412.93	419.54	412.93	416.59
2008-03-13	416.59	416.59	405.35	413.62
2008-03-14	413.62	419.79	410.24	411.78
2008-03-17	411.78	411.78	398.94	400.15
2008-03-18	400.15	412.14	400.15	412.11
2008-03-19	412.11	415.61	404.68	405.02
2008-03-25	405.02	417.47	405.02	417.26
2008-03-26	417.26	419.19	415.51	418.96
2008-03-27	418.96	424.72	417.91	424.68
2008-03-28	424.68	427.59	423.48	427.34
2008-03-31	427.34	428.1	420.03	428.1
2008-04-01	428.1	435.01	427.3	435.01
2008-04-02	435.01	439.04	433.28	435.72
2008-04-03	435.72	436.32	428.59	429
2008-04-04	429	430.7	426.67	430.66
2008-04-07	430.66	438.84	430.66	438.43
2008-04-08	438.43	438.43	433.11	436.86
2008-04-09	436.86	437.04	430.44	431.27
2008-04-10	431.27	431.27	424.22	429.24
2008-04-11	429.24	434.04	419.3	421.43
2008-04-14	421.43	421.43	415.07	418.11
2008-04-15	418.11	423.59	418.11	422.18
2008-04-16	422.18	428.6	421.88	428.58
2008-04-17	428.58	430.86	422.77	425.62
2008-04-21	425.62	431.53	419.57	420.14
2008-04-22	419.72	421.29	416.96	418
2008-04-23	418	421.06	414.57	420.3
2008-04-24	420.3	424.65	419.22	422.62
2008-04-25	422.62	429.89	422.62	429.84
2008-04-28	429.84	432.05	425.55	425.65
2008-04-29	425.65	425.65	420.63	420.64
2008-04-30	420.64	427.13	420.64	427
2008-05-02	427	434.11	427	431.03
2008-05-05	431.03	434.26	430.72	433.94
2008-05-06	433.94	434.58	429.76	431.16
2008-05-07	431.16	432.76	429.03	431.49
2008-05-08	431.49	438.17	428.4	437.3
2008-05-09	437.3	437.6	432.53	435.13
2008-05-13	435.13	441.2	434.33	440.44
2008-05-14	440.44	445.32	439.31	444.41
2008-05-15	444.41	457.88	442.7	457.66
2008-05-16	457.66	466.22	457.44	463.65
2008-05-19	463.65	469.88	463.65	468.66
2008-05-20	468.66	468.66	459.17	459.96
2008-05-21	459.96	461.21	455.74	458.96
2008-05-22	458.96	458.96	451.72	452.99
2008-05-23	452.99	454.11	450.93	452.31
2008-05-26	452.31	453.67	449.76	450.15
2008-05-27	450.15	453.7	446.44	448.63
2008-05-28	448.63	453.56	447.94	451.02
2008-05-29	451.02	454.61	449.7	452.36
2008-05-30	452.36	461.05	452.36	460.29
2008-06-02	460.29	460.29	455.2	456.1
2008-06-03	456.1	459.14	455.64	458.15
2008-06-04	458.15	458.15	450.61	454.14
2008-06-06	454.14	460.61	446.06	447.41
2008-06-09	447.41	448.55	442.38	446.08
2008-06-10	446.08	446.08	439.89	440.52
2008-06-11	440.52	443.32	435.37	436.07
2008-06-12	436.07	438.03	432.86	436.59
2008-06-13	436.59	439.34	432.98	438.84
2008-06-16	438.84	442.75	438.84	441.72
2008-06-17	441.72	455.03	441.72	453.86
2008-06-18	453.86	453.86	444.13	445.12
2008-06-19	445.12	447.89	442.34	444.78
2008-06-20	444.78	449.62	435.18	439.16
2008-06-23	439.16	442.88	437.11	438.12
2008-06-24	438.12	441.56	429.69	430.67
2008-06-25	430.67	437.43	430.67	437.4
2008-06-26	437.4	437.4	428.74	430.72
2008-06-27	430.72	430.78	422.8	425.9
2008-06-30	425.9	427.29	421	424.3
2008-07-01	424.01	425.26	412.02	415.11
2008-07-02	415.5	423.73	415.29	416.52
2008-07-03	416.52	416.52	401.07	408.01
2008-07-04	408.01	412.06	403.7	404.67
2008-07-07	404.67	409.59	403.03	406.84
2008-07-08	406.84	406.84	393.27	393.77
2008-07-09	393.77	409.8	393.77	408.41
2008-07-10	408.41	408.41	402.6	406.52
2008-07-11	406.52	406.96	395.23	395.36
2008-07-14	395.36	401.83	395.36	397.13
2008-07-15	397.13	397.13	383.61	386.84
2008-07-16	386.84	390.3	384.04	385.89
2008-07-17	385.89	403.1	385.89	399.63
2008-07-18	399.63	401.24	393.79	398.74
2008-07-21	398.74	407.47	398.74	406.32
2008-07-22	406.32	406.32	397.57	405.01
2008-07-23	405.01	415.13	405.01	415.13
2008-07-24	415.13	416.41	406.56	409.39
2008-07-25	409.39	409.39	402.55	406.97
2008-07-28	406.97	407.26	403.19	403.26
2008-07-29	403.26	403.96	395.17	402.86
2008-07-30	402.86	412.55	402.86	412.2
2008-07-31	412.2	417.8	409.44	417.43
2008-08-01	417.43	417.43	410.26	411.06
2008-08-04	411.06	411.18	405.76	405.88
2008-08-05	405.88	413.01	404.94	413.01
2008-08-06	413.01	420.12	413.01	417.62
2008-08-07	417.62	418.84	408.76	411.32
2008-08-08	411.32	414.51	407.14	414.51
2008-08-11	414.51	419.39	414.51	417.07
2008-08-12	417.07	418.48	413.95	416.12
2008-08-13	416.12	416.12	407.26	408.02
2008-08-14	408.02	416.61	408.02	413.47
2008-08-15	413.47	419.69	413.27	419.26
2008-08-18	419.26	419.26	415.58	417.1
2008-08-19	417.1	417.1	408.47	408.47
2008-08-20	408.47	411.37	406.95	408.47
2008-08-21	408.47	411.47	403.57	409.54
2008-08-22	409.54	414.75	408.89	414.66
2008-08-25	414.66	414.93	411.69	412.85
2008-08-26	412.85	412.85	406.49	411.62
2008-08-27	411.62	420.03	408.32	419.32
2008-08-28	419.32	425.47	417.94	425.31
2008-08-29	425.31	429.33	422.44	424.11
2008-09-01	424.11	424.38	418.73	424.07
2008-09-02	424.07	427.79	422.72	426.56
2008-09-03	426.56	426.56	417.01	417.54
2008-09-04	417.54	417.54	403.13	403.57
2008-09-05	403.57	403.57	392.37	393.04
2008-09-08	393.04	410.4	393.04	403.37
2008-09-09	403.37	405.68	395.04	395.51
2008-09-10	395.51	398.18	388.18	391.61
2008-09-11	391.61	391.8	379.47	385.47
2008-09-12	385.47	392.8	385.47	391.83
2008-09-15	391.83	391.83	374.69	379.7
2008-09-16	379.7	379.7	368.21	374.25
2008-09-17	374.25	384.71	368.21	369.97
2008-09-18	369.97	376.57	365.11	373.36
2008-09-19	373.36	400.03	373.36	398.8
2008-09-22	398.8	402.91	394.84	397.4
2008-09-23	397.4	397.4	385.82	385.99
2008-09-24	385.99	391.54	382.87	385.41
2008-09-25	385.41	389.88	379.25	387.89
2008-09-26	387.89	387.89	373.81	378.87
2008-09-29	378.87	378.87	357.66	358.78
2008-09-30	358.78	363.25	341.52	351.15
2008-10-01	351.15	362.3	350.4	351.55
2008-10-02	351.55	353.79	337.29	341.6
2008-10-03	341.6	351.47	332.19	351.47
2008-10-06	351.47	351.47	312.3	312.59
2008-10-07	312.59	324.57	304.82	307.71
2008-10-08	307.71	311.35	276.23	292.82
2008-10-09	292.82	308.9	292.82	299.06
2008-10-10	299.06	299.06	274.51	280.67
2008-10-13	280.67	311.27	280.67	308.63
2008-10-14	308.63	335.86	308.63	317.59
2008-10-15	317.59	320.24	298.57	298.57
2008-10-16	298.57	298.57	283.69	285.7
2008-10-17	285.7	301.61	285.7	295.95
2008-10-20	295.95	308.76	295.95	306.77
2008-10-21	306.77	312.73	301.9	302.54
2008-10-22	302.54	302.54	279.27	282.7
2008-10-23	282.7	287.92	268.46	272.49
2008-10-24	272.49	272.49	251.13	255.19
2008-10-27	255.19	255.19	240.16	246.21
2008-10-28	246.21	258.27	246.21	247.13
2008-10-29	247.13	269.47	247.13	268.27
2008-10-30	268.27	285.9	268.27	276.93
2008-10-31	276.93	285.19	274.39	285.19
2008-11-03	285.19	294.18	282.86	289.98
2008-11-04	289.98	312.88	289.98	312.88
2008-11-05	312.88	316.25	297.57	301.2
2008-11-06	301.2	302.52	281.91	281.91
2008-11-07	281.91	290.61	280.76	281.99
2008-11-10	281.99	293.37	281.99	290.15
2008-11-11	290.15	290.15	274.56	276.37
2008-11-12	276.37	279.8	265.21	266.8
2008-11-13	266.8	272.03	262.15	267.45
2008-11-14	267.45	278.57	267.45	268.8
2008-11-17	268.8	269.77	259.56	262.89
2008-11-18	262.89	263.28	252.57	259.09
2008-11-19	259.09	259.25	245.95	249.53
2008-11-20	249.53	249.53	231.31	236.79
2008-11-21	236.79	243.49	233.29	233.95
2008-11-24	233.95	246.01	233.95	245.91
2008-11-25	245.91	255.53	245.91	252.12
2008-11-26	252.12	255.54	247.94	250.3
2008-11-27	250.3	261.2	250.3	261.2
2008-11-28	261.2	263.05	256.86	263.05
2008-12-01	263.05	263.43	254.85	257.33
2008-12-02	257.33	257.33	244.75	255.64
2008-12-03	255.64	256.16	251.18	254.22
2008-12-04	254.22	260.64	252.7	255.06
2008-12-05	255.06	255.06	245.76	246.18
2008-12-08	246.18	262.2	246.18	262.17
2008-12-09	262.17	265.97	257.69	265.86
2008-12-10	265.86	265.86	258.31	261.04
2008-12-11	261.04	261.28	255.66	257.41
2008-12-12	257.41	257.41	249.57	253.04
2008-12-15	253.04	258.78	253.04	254.96
2008-12-16	254.96	254.98	251.32	252.66
2008-12-17	252.66	257.29	250.04	253.13
2008-12-18	253.13	253.43	248.49	250.03
2008-12-19	250.03	250.03	246.83	248.85
2008-12-22	248.85	248.85	244.01	246.39
2008-12-23	246.39	247.02	244.28	245.95
2008-12-29	245.95	250.14	245.5	247.02
2008-12-30	247.02	250.17	247.02	247.72
2009-01-02	247.72	260.13	247.72	260.13
2009-01-05	260.13	275.38	260.13	275.38
2009-01-06	275.38	281.36	269.39	280.45
2009-01-07	280.45	280.48	271.07	271.07
2009-01-08	271.07	273.83	266.08	272.14
2009-01-09	272.14	276.6	271.85	271.86
2009-01-12	271.86	273.22	269.44	270.46
2009-01-13	270.46	270.46	264.14	266.63
2009-01-14	266.63	268.79	252.12	252.17
2009-01-15	252.17	261.1	250.22	255
2009-01-16	255	262.21	255	259.31
2009-01-19	259.31	263.66	253.71	254.53
2009-01-20	254.53	258.02	249.58	250.34
2009-01-21	250.34	253.83	245.7	251.92
2009-01-22	251.92	258.1	250.57	251.81
2009-01-23	251.81	251.81	245.57	247.51
2009-01-26	247.51	256.47	247.51	256.01
2009-01-27	256.01	258.5	252.16	253.38
2009-01-28	253.38	260.14	253.38	259.16
2009-01-29	259.16	260.56	253.5	256.23
2009-01-30	256.23	261.79	255.07	261.79
2009-02-02	257.04	257.04	257.04	257.04
2009-02-03	260.76	260.76	260.76	260.76
2009-02-04	268.31	268.31	268.31	268.31
2009-02-05	264.1	264.1	264.1	264.1
2009-02-06	270.7	270.7	270.7	270.7
2009-02-09	270.7	272.35	267.74	271.82
2009-02-10	271.82	271.96	267.71	268.05
2009-02-11	268.05	269.43	263.15	263.97
2009-02-12	263.97	265.14	260.84	264.9
2009-02-13	264.9	270.74	265.14	269.87
2009-02-16	269.87	269.81	266.92	268.08
2009-02-17	268.08	267.69	261.64	261.98
2009-02-18	261.98	264.8	257.52	258.3
2009-02-19	258.3	261.76	258.04	258.98
2009-02-20	258.98	258.39	251.51	252.97
2009-02-23	253.46	258.2	253.46	254.88
2009-02-24	254.38	254.48	246.94	248.66
2009-02-25	249.65	253.69	243.08	243.34
2009-02-26	243.93	250.35	243.93	249.22
2009-02-27	248.92	248.92	238.23	241.48
2009-03-02	240.69	240.69	233.28	233.64
2009-03-03	233.94	234.85	225.67	225.75
2009-03-04	226.14	228.67	223.66	228.63
2009-03-05	229.02	231.72	218.34	218.76
2009-03-06	219.05	219.05	212.65	213.11
2009-03-09	213.7	216.21	210.32	214.37
2009-03-10	213.88	221.95	213.64	221.6
2009-03-11	222.09	230.96	222	225.33
2009-03-12	225.33	225.36	220.65	224.23
2009-03-13	225.21	230.63	224.11	224.15
2009-03-16	224.83	229.39	223.86	227.25
2009-03-17	227.35	230.13	225.62	229.17
2009-03-18	229.76	234.48	226.26	227.7
2009-03-19	228.09	232.57	226.22	228.71
2009-03-20	228.71	230.75	226.04	226.94
2009-03-23	227.53	231.09	226.38	229.54
2009-03-24	230.03	234.67	228.02	229.34
2009-03-25	229.05	230.24	225.88	230.19
2009-03-26	230.1	235.74	230.09	235.7
2009-03-27	235.5	237.7	232.16	232.5
2009-03-30	232.11	232.11	227.37	227.89
2009-03-31	228.09	231.9	224.59	228.36
2009-04-01	228.36	237.73	227.25	237.71
2009-04-02	238.3	245.61	238.3	245.61
2009-04-03	245.51	245.59	236.45	238.66
2009-04-06	238.66	245.26	238.66	243.51
2009-04-07	243.51	243.59	236.64	238.05
2009-04-08	237.56	238.01	232.25	235.59
2009-04-14	236.48	243.44	236.38	242.23
2009-04-15	241.64	242.13	238.95	240.07
2009-04-16	240.66	253.77	240.66	252.66
2009-04-17	252.56	265.15	252.46	264.48
2009-04-20	265.07	266.55	256	256.38
2009-04-21	256.09	257.7	251.45	254.65
2009-04-22	255.04	261.85	255.04	261.8
2009-04-23	261.3	265.53	259.11	264.83
2009-04-24	264.93	270.03	262.58	268.85
2009-04-27	267.87	268.07	263.3	265.69
2009-04-28	265.4	265.4	260.33	263.36
2009-04-29	263.66	268.81	263.42	268.45
2009-04-30	269.53	278.07	269.43	274.79
2009-05-01	274.4	276.75	272.69	276.66
2009-05-04	277.25	288.77	277.25	288.76
2009-05-05	289.06	297.19	288.28	289.65
2009-05-06	289.36	297.33	288.89	296.43
2009-05-07	297.02	302.59	294.63	294.81
2009-05-11	295.4	301.28	291.22	295.41
2009-05-12	295.11	300.27	290.92	293.25
2009-05-13	293.74	295.6	285.33	287.04
2009-05-14	286.84	287.71	280.94	287.08
2009-05-15	287.86	293.79	287.86	293.53
2009-05-18	293.04	299.79	290.19	299.73
2009-05-19	300.42	308.12	300.32	304.82
2009-05-20	304.92	308.71	303.38	308.27
2009-05-25	307.38	307.58	301.86	304.33
2009-05-26	303.84	303.84	293.14	299.01
2009-05-27	299.3	302.09	297.18	298.14
2009-05-28	297.84	297.84	289.71	292.34
2009-05-29	292.63	297.19	285.03	290.83
2009-06-02	291.52	300.1	291.42	296.95
2009-06-03	296.85	298.14	290.45	292.58
2009-06-04	292.48	294.99	291.46	294.13
2009-06-08	293.45	296.39	288.01	289.46
2009-06-09	289.56	295.14	289.11	294.34
2009-06-10	294.74	302.29	294.64	300.65
2009-06-11	300.65	304.55	300.45	303.72
2009-06-12	303.62	307.19	302.73	303.67
2009-06-15	303.57	304.49	300.21	300.61
2009-06-16	300.32	301.45	297.02	299.02
2009-06-17	298.73	298.82	290.07	290.37
2009-06-18	290.37	294.88	286.67	291.88
2009-06-19	292.08	294.29	290.11	293.16
2009-06-22	293.45	293.45	283.45	284.38
2009-06-23	283.99	283.99	279.29	281.12
2009-06-24	280.83	289.06	280.83	289.05
2009-06-25	289.05	290.1	283.57	284.84
2009-06-26	285.42	287.61	279.61	280.58
2009-06-29	280.68	290.05	280.45	290.02
2009-06-30	290.11	292.95	289.62	290.7
2009-07-01	290.8	294.57	290.43	294.56
2009-07-02	294.46	294.46	288.53	289.58
2009-07-03	289.19	289.38	285.95	286.56
2009-07-06	286.56	286.56	281.59	282.62
2009-07-07	283.01	286.75	282.47	282.47
2009-07-08	281.98	283.6	280.16	282.35
2009-07-09	282.64	284.01	279.97	280.9
2009-07-10	281	281.2	278.2	279.84
2009-07-13	279.65	280.44	276.18	279.72
2009-07-14	280.21	284.1	280.21	282.52
2009-07-15	282.9	288.97	282.9	288.29
2009-07-16	288.78	292.01	288.59	291.02
2009-07-17	291.12	293.41	291	292.92
2009-07-20	292.63	296.77	292.56	295.79
2009-07-21	295.79	302.28	295.79	301.05
2009-07-22	301.15	302.38	296.33	299.75
2009-07-23	300.04	306.48	299.82	305.76
2009-07-24	305.57	307.75	304.04	305.71
2009-07-27	305.51	309.28	305.42	306.61
2009-07-28	306.51	310.14	306.41	308.15
2009-07-29	307.47	307.47	299.65	301.24
2009-07-30	301.54	310.22	301.54	310.13
2009-07-31	309.93	312.04	307.62	311.23
2009-08-03	311.13	319.12	309.65	318.78
2009-08-04	319.07	320.34	315.26	319.18
2009-08-05	318.99	325.16	318.33	322.48
2009-08-06	322.48	327.3	321.34	323.91
2009-08-07	323.42	323.79	315.95	322.98
2009-08-10	322.79	323.11	318.92	323.11
2009-08-11	322.82	323.44	317.98	318.56
2009-08-12	318.17	321.67	315.44	320.89
2009-08-13	320.98	327.38	320.98	327.32
2009-08-14	327.32	331.52	326.95	329.63
2009-08-17	328.95	328.95	321.48	324.09
2009-08-18	324.19	326.86	320.77	321.22
2009-08-19	320.93	321.28	316.29	316.53
2009-08-20	316.92	322.57	316.92	322.43
2009-08-21	321.17	330.8	318.76	330.2
2009-08-24	330.68	338.4	330.68	335.32
2009-08-25	334.93	337.55	332.63	336.52
2009-08-26	336.32	339.3	332.53	335.12
2009-08-27	334.83	337.62	333.95	334.81
2009-08-28	335.19	342.37	335.19	339.46
2009-08-31	338.88	338.88	334.05	335.03
2009-09-01	335.12	339.94	333.14	334.22
2009-09-02	332.37	332.57	320.16	321.9
2009-09-03	321.61	325.49	319.97	321.5
2009-09-04	321.89	328.66	321.8	328.14
2009-09-07	328.34	331.93	328.24	331.42
2009-09-08	331.52	332.94	330.42	332.67
2009-09-09	332.18	334.41	329.08	334.1
2009-09-10	334.3	337.41	332.89	335.3
2009-09-11	335.2	336.88	333.04	333.43
2009-09-14	333.24	333.33	328.52	331.6
2009-09-15	331.8	332.43	329.44	331.61
2009-09-16	331.51	338.48	331.51	338.24
2009-09-17	338.63	341.34	335.11	337.04
2009-09-18	336.95	338.27	333.4	337.04
2009-09-21	337.14	337.87	335.15	336.42
2009-09-22	336.62	340.51	336.52	339.84
2009-09-23	339.84	339.98	335.63	336.82
2009-09-24	336.53	336.63	328.27	328.87
2009-09-25	328.97	333.63	326.98	330.23
2009-09-28	330.23	334.57	328.02	334.57
2009-09-29	335.44	337.97	333.77	334.7
2009-09-30	334.9	337.32	332.69	335.03
2009-10-01	335.23	336.37	329.59	331.87
2009-10-02	331.48	331.48	322.98	325.49
2009-10-05	325.59	328.28	324.26	326.33
2009-10-06	326.82	333.91	326.72	333.1
2009-10-07	333.1	334.91	329.62	330.6
2009-10-08	331.18	335.16	331.18	333.04
2009-10-09	332.84	334.41	330.29	332.4
2009-10-12	332.59	337.77	332.51	336.52
2009-10-13	336.52	337.71	332.32	332.81
2009-10-14	333.3	342.06	333.3	340.91
2009-10-15	341.2	345.02	339.72	340.3
2009-10-16	340.69	343.76	339.21	339.42
2009-10-19	339.61	343.44	339.3	341.45
2009-10-20	341.93	343.26	339.93	339.98
2009-10-21	340.27	341.35	336.15	341.35
2009-10-22	340.67	340.67	335.27	335.69
2009-10-23	336.17	340.45	336.08	338.97
2009-10-26	338.97	339.73	333.44	333.52
2009-10-27	333.62	338.2	330.09	332.71
2009-10-28	332.71	333.14	323.51	325.28
2009-10-29	325.28	328.03	320.22	327.15
2009-10-30	327.44	331.28	323.9	324.16
2009-11-02	324.06	326.82	321.45	326.49
2009-11-03	326.01	326.01	319.33	324.62
2009-11-04	324.92	327.32	324.75	327.32
2009-11-05	326.74	329.73	323.56	329.73
2009-11-06	329.73	332.24	327.5	328.55
2009-11-09	329.23	334.32	329.23	334.32
2009-11-10	334.32	334.73	331.62	332.51
2009-11-11	332.7	336.74	332.7	335.6
2009-11-12	334.14	334.14	330	331.81
2009-11-13	331.62	331.62	329.29	331.62
2009-11-16	332.01	338.72	332.01	338.72
2009-11-17	338.62	338.62	335.12	335.24
2009-11-18	335.34	340.65	335.34	338.04
2009-11-19	337.94	337.98	333.44	333.84
2009-11-20	333.74	336.24	331.98	332.58
2009-11-23	332.96	337.26	332.96	337.02
2009-11-24	336.82	336.82	331.43	331.59
2009-11-25	331.88	333.12	329.32	330.3
2009-11-26	330.3	330.3	325.43	325.79
2009-11-27	325.11	327.28	319.47	327.28
2009-11-30	327.47	329.54	323.73	327.2
2009-12-01	327.3	333.4	327.3	332.77
2009-12-02	332.97	337.44	332.97	337.1
2009-12-03	337.1	338.45	333.85	334.89
2009-12-04	334.89	338.87	332.67	337.62
2009-12-07	337.23	338.25	333.93	336.56
2009-12-08	336.56	339.72	332.21	333.39
2009-12-09	333.58	334.25	330.62	332.32
2009-12-10	332.42	332.47	330.5	331.86
2009-12-11	331.96	333.8	331.84	332
2009-12-14	332.3	334.35	330.49	331.27
2009-12-15	331.27	332.02	329.48	331.53
2009-12-16	331.63	336.56	330.89	336.56
2009-12-17	336.27	336.86	333.6	334.34
2009-12-18	334.43	334.64	332.54	334.29
2009-12-21	334.29	334.29	329.94	331.41
2009-12-22	331.53	334.25	330.81	334.25
2009-12-23	334.31	335.78	334.02	335.08
2009-12-28	335.26	337.3	333.91	334.59
2009-12-29	334.65	337.51	334.65	336.29
2009-12-30	336.35	337.75	335.62	336.69
2010-01-04	336.75	347.85	336.75	347.85
2010-01-05	347.97	348.36	343.5	345.14
2010-01-06	345.18	347.55	344.97	346.37
2010-01-07	346.28	351.73	345.28	351.28
2010-01-08	351.28	353.77	351.28	353.23
2010-01-11	353.65	363	353.65	359.54
2010-01-12	359.73	359.83	354.01	356.73
2010-01-13	356.63	358.98	353.3	356.53
2010-01-14	356.97	362.86	356.97	361.79
2010-01-15	361.99	363.84	358.43	359.27
2010-01-18	359.33	362.12	359.25	359.95
2010-01-19	359.91	360.8	355.11	360.47
2010-01-20	360.63	361.03	356	356.31
2010-01-21	356.46	357.69	349.68	349.69
2010-01-22	349.56	349.74	345	346.87
2010-01-25	346.48	352.24	344.97	349.86
2010-01-26	349.65	353.85	348.63	348.97
2010-01-27	348.69	353.65	345.37	349.61
2010-01-28	350.36	357.02	350.36	350.95
2010-01-29	351.1	354.85	348.41	354.85
2010-02-01	354.46	358.51	351.58	358.43
2010-02-02	358.67	361.84	356.82	358.17
2010-02-03	358.33	362.85	358.33	360.48
2010-02-04	360.64	363.84	353.97	355.92
2010-02-05	355.54	355.54	347	350.75
2010-02-08	351.47	352.46	342.71	345.43
2010-02-09	344.66	350	344.64	348.74
2010-02-10	350.58	352.67	346.01	346.31
2010-02-11	348.38	351.58	347.13	348.53
2010-02-12	351.73	352.94	347.05	349.74
2010-02-15	350.85	351.78	349.97	350.64
2010-02-16	353.06	354.54	352.04	354.54
2010-02-17	357.47	357.91	356.59	357.57
2010-02-18	357.81	358.6	356.07	358.6
2010-02-19	356.86	358.93	355.27	358.76
2010-02-22	359.71	362.22	359.71	360.99
2010-02-23	363.23	363.23	356.35	357.44
2010-02-24	356.66	358.88	355.25	358.05
2010-02-25	356.89	357.83	352.94	353.95
2010-02-26	355.3	356	353.02	354.77
2010-03-01	358.18	361.88	357.27	361.86
2010-03-02	361.5	365.02	361.3	364.37
2010-03-03	364.19	368.74	364.13	368.12
2010-03-04	364.3	365.74	362.86	364.62
2010-03-05	365.53	371.1	365.53	371.1
2010-03-08	371.69	372.31	369.95	371.38
2010-03-09	371.76	371.9	366.61	369.55
2010-03-10	369.47	374.21	367.78	374.02
2010-03-11	372.13	374.87	371.58	372.06
2010-03-12	373.22	374.81	371.87	372.34
2010-03-15	369.99	372.8	369.46	371.01
2010-03-16	372.44	377.22	372.41	377.02
2010-03-17	379.78	381.28	377.85	378.35
2010-03-18	378.13	379.67	377.2	377.87
2010-03-19	379.69	381.75	378.88	379.68
2010-03-22	378.49	378.69	374.8	378.16
2010-03-23	379.06	383.79	378.96	383.79
2010-03-24	386.24	387.29	384.13	386.71
2010-03-25	385.98	390.3	385.34	388.48
2010-03-26	388.01	388.21	383.96	384.57
2010-03-29	385.99	386.31	381.64	382.89
2010-03-30	385.02	385.02	381.13	383.23
2010-03-31	383.55	384.26	381.42	383.04
2010-04-06	388.69	392.65	388.69	391.65
2010-04-07	391.92	397.68	391.4	397.24
2010-04-08	394.74	395	391.97	392.32
2010-04-09	394.57	395.99	393.47	393.99
2010-04-12	395.56	397.95	395.1	397.76
2010-04-13	396.32	397.75	394.38	395.38
2010-04-14	397.55	401.37	397.15	400.53
2010-04-15	402.15	405.24	401.45	405.22
2010-04-16	403.3	406.83	402.1	402.68
2010-04-19	399.02	401.34	396.97	399.28
2010-04-20	400.97	406.98	400.97	406.88
2010-04-21	407.81	409.45	406.18	407.88
2010-04-22	407.08	409.76	401.2	401.2
2010-04-23	401.94	408.88	401.83	407.43
2010-04-26	410.64	417.42	409.97	414.41
2010-04-27	416.36	417.27	408.95	408.95
2010-04-28	403.44	405.67	396.64	401.8
2010-04-29	402.64	412.32	402.64	411.5
2010-05-03	410.89	414.84	408.42	413.48
2010-05-04	416.35	418.06	403.1	405.51
2010-05-05	403.69	405.63	392.3	395.02
2010-05-06	392.23	396.16	387.05	387.15
2010-05-07	376.04	381.43	370.65	371.12
2010-05-10	385.4	396.29	385.34	394.73
2010-05-11	393.31	397.04	391.7	393.52
2010-05-12	397.57	404.58	396.62	403.87
2010-05-17	394.31	401.6	392.64	400.8
2010-05-18	404.27	406.47	401.1	402.73
2010-05-19	397.26	399.11	390.02	391.85
2010-05-20	393.31	394.84	375.65	378.99
2010-05-21	378.01	382.31	368.9	375.91
2010-05-25	369.6	370.29	362.49	367.83
2010-05-26	373.12	382.8	373.12	381.11
2010-05-27	382.56	389.89	380.99	389.85
2010-05-28	394.4	395.42	385.65	387
2010-05-31	387.98	389.76	385.66	388.69
2010-06-01	388.55	388.66	381.54	388.05
2010-06-02	385.62	392.09	384.33	391.19
2010-06-03	396.92	401.25	396.34	401.25
2010-06-04	402.24	405.74	396.17	397.2
2010-06-07	390.05	395.92	388.57	392.5
2010-06-08	397.08	398.27	388.04	389.89
2010-06-09	393.3	393.8	390.21	393.67
2010-06-10	393.46	401.94	391.19	401.82
2010-06-11	403.44	404.9	399.07	402.22
2010-06-14	407.21	411.45	406.55	410.66
2010-06-15	407.74	411.28	406.87	411.12
2010-06-16	415.25	415.27	407.84	408.98
2010-06-17	409.24	412.84	406.99	408.45
2010-06-18	412.65	417.27	412.48	417.24
2010-06-21	422.22	423.95	420.8	421.23
2010-06-22	419.57	421.85	416.35	416.97
2010-06-23	415.58	416.22	412.97	413.83
2010-06-24	416.74	416.74	406.96	407.01
2010-06-25	406.81	409.21	403.06	403.36
2010-06-28	406.21	407.95	402.76	404.47
2010-06-29	402.09	402.18	390.49	391.07
2010-06-30	391.71	397.99	390.58	393.02
2010-07-01	388.3	390.87	383.32	383.73
2010-07-02	388.85	391.59	386.46	390.34
2010-07-05	393.69	393.87	390.17	391.45
2010-07-06	392.96	402.22	392.72	401.45
2010-07-07	399.06	404.33	396.77	404.31
2010-07-08	411.4	412.06	405.99	406.98
2010-07-09	409.01	409.14	405.49	406.58
2010-07-12	408.03	408.44	405.17	407.99
2010-07-13	408.03	411.63	407.65	410.64
2010-07-14	413.98	414.21	409.76	413.72
2010-07-15	413.21	417.43	412.97	415.38
2010-07-16	417.19	417.94	407.89	409.33
2010-07-19	406.83	408.48	403.96	405.55
2010-07-20	407.58	407.95	398.46	401.22
2010-07-21	403.53	406.05	401.38	405.03
2010-07-22	405.74	410.23	404.46	409.84
2010-07-23	411.07	412.19	408.39	410.99
2010-07-26	413.68	414.56	409.48	412.56
2010-07-27	413.18	416.57	413.13	414.06
2010-07-28	415.48	416.99	411.96	412.92
2010-07-29	414.09	417.1	413.26	415.06
2010-07-30	413.81	414.19	408.72	410.83
2010-08-02	413.73	420.91	413.63	420.85
2010-08-03	421.52	426.38	421.27	425.52
2010-08-04	424.42	424.84	421.36	423.72
2010-08-05	426.93	429.09	424.81	424.84
2010-08-06	425.37	427.56	419.1	419.48
2010-08-09	424.06	425.49	423.04	425.49
2010-08-10	423.99	425.04	419.47	420.2
2010-08-11	418.48	418.48	411.76	411.78
2010-08-12	411.65	416.73	408.6	412.69
2010-08-13	414.57	416.4	408.73	412.99
2010-08-16	412.62	415.4	408.07	411.32
2010-08-17	412.65	416.08	411.84	416.05
2010-08-18	412.26	413.5	404.41	408.46
2010-08-19	411.65	412.43	403.86	404.4
2010-08-20	403.07	404.52	394.76	398.29
2010-08-23	397.62	401.39	396.95	399.92
2010-08-24	398.36	398.79	389.93	392.04
2010-08-25	390.41	392.06	382.36	384.65
2010-08-26	388.78	392.85	388.47	392.66
2010-08-27	390.15	395.64	390.09	393.45
2010-08-30	396.47	397.76	392.24	393.79
2010-08-31	389.09	396.38	387.92	396.38
2010-09-01	398.47	408.98	395.34	408.91
2010-09-02	409.59	409.96	405.7	406.71
2010-09-03	408.26	411.76	405.11	408.29
2010-09-06	411.1	411.1	406.37	407.48
2010-09-07	407.64	408.02	405.16	407.65
2010-09-08	406.11	409.68	403.44	408.64
2010-09-09	408.33	415.65	407.25	415.37
2010-09-10	414.56	420.59	414.19	416.34
2010-09-13	420.13	422.25	418.84	419.74
2010-09-14	421.25	421.7	416.77	419.47
2010-09-15	420.9	421.27	414.11	416.77
2010-09-16	417.48	418.54	412.91	413.23
2010-09-17	414.53	417.93	411.34	412.9
2010-09-20	413.21	415.42	412.64	415.4
2010-09-21	416.55	419.12	416.28	417.54
2010-09-22	418.43	419.85	415.18	417.61
2010-09-23	418.28	419.94	412.17	416.09
2010-09-24	414.52	419.88	413.86	419.28
2010-09-27	419.83	421	416.45	417.05
2010-09-28	414.73	416.82	410.64	416.1
2010-09-29	417.74	418.39	414.22	415.12
2010-09-30	412.98	418.08	411.99	416.96
2010-10-01	416.7	417.28	411.19	412.1
2010-10-04	412.27	413.08	407.71	408.35
2010-10-05	408.05	412.91	406.96	412.01
2010-10-06	414.78	419.22	414	418.46
2010-10-07	418.49	419.9	415.31	418.77
2010-10-08	418.1	418.16	413.72	415.66
2010-10-11	415.54	420.76	414.65	420.76
2010-10-12	419.59	421.66	416.72	420.66
2010-10-13	422.15	428.74	421.83	428.56
2010-10-14	427.8	428.69	422.56	423.65
2010-10-15	424.15	424.82	419.65	420.47
2010-10-18	418.06	420.45	413.76	413.76
2010-10-19	411.89	413.95	406.97	409.12
2010-10-20	416.53	423.51	414.8	421.93
2010-10-21	420.53	427.87	420.4	426.99
2010-10-22	426.36	426.55	421.87	424.72
2010-10-25	426.76	428.47	425.3	427.85
2010-10-26	429.78	430.09	420.12	420.93
2010-10-27	421.79	425.56	419.64	422.76
2010-10-28	425.22	426.17	422.2	425.69
2010-10-29	422.5	425.59	420.62	424.2
2010-11-01	423.57	426.27	422.55	424.79
2010-11-02	424.34	429.03	423.56	427.55
2010-11-03	429.17	429.64	426.67	428
2010-11-04	431.61	435.03	431.16	432.77
2010-11-05	434.15	435.58	428.02	431.32
2010-11-08	433.11	433.22	430.38	430.46
2010-11-09	428.16	433.77	427.72	433.38
2010-11-10	435.32	435.59	431.66	432.89
2010-11-11	434.12	434.69	431.01	433.17
2010-11-12	428.49	433.07	427.06	431.58
2010-11-15	430.25	434.05	429.36	433.89
2010-11-16	432.77	433.1	428.24	428.37
2010-11-17	427.47	429.88	427.01	428.99
2010-11-18	430.95	432.12	429.54	431.89
2010-11-19	432.17	433.4	431.31	432.95
2010-11-22	435.58	436.06	430.36	431.78
2010-11-23	430.57	430.57	426.5	429.43
2010-11-24	430.07	431.65	426.67	431.5
2010-11-25	431.3	432.17	428.86	429.75
2010-11-26	428.83	430.12	426.73	428.54
2010-11-29	429.57	431.9	423.17	423.17
2010-11-30	423.22	426.88	422.73	424.77
2010-12-01	424.78	434.07	424.58	434.07
2010-12-02	435.22	440.57	434.89	440.57
2010-12-03	439.93	440.22	434.49	437.43
2010-12-06	437.72	439.81	436.79	439.29
2010-12-07	438.79	445.03	438.18	442.04
2010-12-08	440.76	443.73	439.93	442.81
2010-12-09	444.88	445.12	437.25	438.04
2010-12-10	440.72	447.99	440.7	447.67
2010-12-13	448.8	450.97	448.38	449.74
2010-12-14	449.02	451.21	447.87	450.14
2010-12-15	449.83	452.23	449	451.45
2010-12-16	450.74	451.08	449.33	450.29
2010-12-17	450.84	457.1	450.84	455.86
2010-12-20	454.89	456.13	453.72	453.85
2010-12-21	455.84	456.29	454.95	455.54
2010-12-22	454.66	455.25	451.38	453.89
2010-12-23	455.89	460.42	454.66	459.3
2010-12-27	459.37	460.28	456.4	457.32
2010-12-28	457.67	461.41	456.74	460.1
2010-12-29	461.02	462.38	459.38	459.68
2010-12-30	459.52	460.62	457.58	457.58
