# Supplementary material for: Analysis of global stock index data during crisis period via complex network approach
Source: PLoS One. 2018 Jul 18;13(7):e0200600. doi: 10.1371/journal.pone.0200600 (PMC6051609; doi:10.1371/journal.pone.0200600)
Supplement: S1 File — See the respective attached file. (ZIP) [file pone.0200600.s001.zip › Global stock index data 2005-2010/Dollar index.xls]

## Sheet: Sheet1
Date	Open	High	Low	Close
2005-01-03	81.05	81.76	80.77	81.3
2005-01-04	81.36	82.71	81.18	82.57
2005-01-05	82.49	82.92	82.3	82.54
2005-01-06	82.45	83.23	82.43	83.15
2005-01-07	83.07	83.79	82.61	83.61
2005-01-10	83.49	83.61	83.13	83.29
2005-01-11	83.2	83.25	82.78	83.02
2005-01-12	83.07	83.26	82	82.14
2005-01-13	82.21	82.52	82.14	82.51
2005-01-14	82.47	83.31	82.43	83.06
2005-01-18	83.55	83.66	83.08	83.36
2005-01-19	83.47	83.77	82.88	83.6
2005-01-20	83.58	83.99	83.4	83.84
2005-01-21	83.83	84	83.18	83.26
2005-01-24	83.15	83.5	83.01	83.24
2005-01-25	83.33	84.08	83.21	83.99
2005-01-26	83.95	83.95	83.08	83.3
2005-01-27	83.27	83.61	83.04	83.43
2005-01-28	83.38	83.83	83.25	83.48
2005-01-31	83.6	83.84	83.39	83.6
2005-02-01	83.49	83.79	83.42	83.45
2005-02-02	83.48	83.72	83.24	83.52
2005-02-03	83.55	84.11	83.52	83.97
2005-02-04	83.95	84.43	83.47	84.39
2005-02-07	84.53	85.29	84.47	85.04
2005-02-08	85.11	85.39	84.96	85.1
2005-02-09	85.15	85.3	84.87	85.02
2005-02-10	84.91	85.44	84.36	84.54
2005-02-11	84.58	84.75	84.42	84.57
2005-02-14	84.46	84.53	83.78	83.96
2005-02-15	83.93	84.04	83.46	83.59
2005-02-16	83.61	84.14	83.47	83.67
2005-02-17	83.78	83.84	83.36	83.47
2005-02-18	83.45	83.78	83.41	83.49
2005-02-21	83.54	83.7	83.43	83.54
2005-02-22	82.78	83.57	82.4	82.41
2005-02-23	82.44	82.97	82.4	82.68
2005-02-24	82.92	83.08	82.55	82.88
2005-02-25	83	83.17	82.61	82.66
2005-02-28	82.57	82.7	82.3	82.51
2005-03-01	82.65	82.88	82.55	82.77
2005-03-02	82.86	83.33	82.76	83.08
2005-03-03	83.07	83.37	82.98	83.28
2005-03-04	83.33	83.41	82.41	82.54
2005-03-07	82.54	82.94	82.49	82.79
2005-03-08	82.7	82.75	81.85	81.98
2005-03-09	81.95	82.02	81.5	81.63
2005-03-10	81.78	81.81	81.36	81.57
2005-03-11	81.49	81.75	81.28	81.42
2005-03-14	81.32	82.16	81.31	81.97
2005-03-15	82	82.23	81.61	82.12
2005-03-16	82.17	82.24	81.47	81.62
2005-03-17	81.63	82.04	81.59	81.84
2005-03-18	81.79	82.4	81.77	82.13
2005-03-21	82.11	83.08	82.06	82.88
2005-03-22	82.98	83.55	82.6	83.36
2005-03-23	83.42	84.1	83.32	84
2005-03-24	83.93	84.22	83.74	84.13
2005-03-25	84.22	84.25	84.04	84.14
2005-03-28	84.3	84.74	84.04	84.62
2005-03-29	84.55	84.58	84.15	84.32
2005-03-30	84.27	84.39	83.99	84.29
2005-03-31	84.33	84.4	83.74	84.06
2005-04-01	84.07	84.63	83.56	84.43
2005-04-04	84.5	84.98	84.44	84.78
2005-04-05	84.82	85.12	84.63	84.66
2005-04-06	84.74	84.89	84.44	84.68
2005-04-07	84.76	84.91	84.32	84.87
2005-04-08	84.88	85.11	84.4	84.47
2005-04-11	84.49	84.58	84.05	84.16
2005-04-12	84.23	84.81	83.95	84.42
2005-04-13	84.49	84.76	84.19	84.42
2005-04-14	84.42	85.32	84.39	85
2005-04-15	85.17	85.27	84.35	84.56
2005-04-18	84.5	84.73	83.88	84
2005-04-19	84.01	84.16	83.52	83.76
2005-04-20	83.61	84.06	83.4	83.52
2005-04-21	83.53	83.87	83.38	83.7
2005-04-22	83.73	83.87	83.36	83.5
2005-04-25	83.51	84	83.37	83.82
2005-04-26	83.81	84.15	83.7	83.96
2005-04-27	83.96	84.37	83.87	84.12
2005-04-28	84.26	84.42	84.09	84.35
2005-04-29	84.33	84.48	83.84	84.43
2005-05-02	84.46	84.65	84.42	84.49
2005-05-03	84.58	84.69	84.24	84.51
2005-05-04	84.39	84.46	83.89	84
2005-05-05	83.97	84.08	83.75	83.94
2005-05-06	83.94	84.69	83.9	84.61
2005-05-09	84.66	84.81	84.54	84.64
2005-05-10	84.56	84.78	84.39	84.45
2005-05-11	84.41	85.06	84.22	84.94
2005-05-12	84.87	85.6	84.85	85.49
2005-05-13	85.66	86.16	85.58	86.1
2005-05-16	86.22	86.39	86.04	86.12
2005-05-17	86.08	86.37	85.96	86.21
2005-05-18	86.3	86.41	85.76	85.81
2005-05-19	85.84	86.29	85.78	86.09
2005-05-20	86.12	86.74	85.99	86.63
2005-05-23	86.65	86.71	86.28	86.4
2005-05-24	86.47	86.53	86.1	86.37
2005-05-25	86.5	86.58	86.17	86.35
2005-05-26	86.35	86.93	86.27	86.85
2005-05-27	86.86	86.88	86.38	86.42
2005-05-31	86.9	87.82	86.86	87.76
2005-06-01	87.74	88.49	87.54	88.11
2005-06-02	88.3	88.35	87.7	87.75
2005-06-03	87.86	88.17	87.37	88.04
2005-06-06	88	88.05	87.51	87.6
2005-06-07	87.69	87.81	87.33	87.49
2005-06-08	87.52	88.06	87.15	87.88
2005-06-09	87.89	88.31	87.8	88.07
2005-06-10	88.03	88.75	87.9	88.69
2005-06-13	88.72	89.35	88.67	88.95
2005-06-14	88.89	89.35	88.6	89.26
2005-06-15	89.3	89.55	88.65	88.65
2005-06-16	88.62	88.99	88.29	88.72
2005-06-17	88.71	88.76	87.65	87.73
2005-06-20	88.17	88.6	87.92	88.49
2005-06-21	88.49	88.95	88.11	88.18
2005-06-22	88.22	88.76	88.05	88.56
2005-06-23	88.61	89.15	88.46	89.12
2005-06-24	89.11	89.35	88.68	88.78
2005-06-27	88.72	88.83	88.32	88.45
2005-06-28	88.41	89.12	88.36	88.99
2005-06-29	88.99	89.48	88.87	89.11
2005-06-30	89.1	89.39	88.86	89.11
2005-07-01	89.17	90.23	89.09	90.13
2005-07-05	90.67	90.73	90.25	90.44
2005-07-06	90.33	90.58	90.2	90.38
2005-07-07	90.38	90.51	89.76	90.28
2005-07-08	90.29	90.77	90	90.25
2005-07-11	90.18	90.24	89.4	89.46
2005-07-12	89.52	89.59	88.28	88.41
2005-07-13	88.45	89.47	88.41	89.31
2005-07-14	89.38	89.48	89.13	89.4
2005-07-15	89.41	89.82	89.1	89.72
2005-07-18	89.78	89.84	89.37	89.64
2005-07-19	89.68	90.36	89.59	89.85
2005-07-20	89.98	90.31	89.13	89.34
2005-07-21	89.35	89.45	88.44	88.93
2005-07-22	88.97	89.68	88.86	89.64
2005-07-25	89.75	89.9	89.5	89.6
2005-07-26	89.61	90.26	89.54	90
2005-07-27	90.1	90.45	89.67	89.73
2005-07-28	89.85	90.01	89.22	89.34
2005-07-29	89.37	89.66	89.15	89.35
2005-08-01	89.41	89.44	88.53	88.8
2005-08-02	88.9	88.99	88.36	88.76
2005-08-03	88.76	89.05	87.93	87.99
2005-08-04	88.02	88.23	87.16	87.8
2005-08-05	87.76	88.3	87.7	88.06
2005-08-08	88.18	88.29	87.73	87.92
2005-08-09	87.99	88.11	87.6	87.89
2005-08-10	87.82	87.97	87.45	87.61
2005-08-11	87.6	87.61	86.87	87.1
2005-08-12	86.92	87.33	86.76	86.98
2005-08-15	86.89	87.49	86.83	87.32
2005-08-16	87.34	87.72	87.27	87.43
2005-08-17	87.47	88.03	87.35	88
2005-08-18	87.94	88.7	87.86	88.59
2005-08-19	88.55	88.9	88.46	88.58
2005-08-22	88.59	88.66	88.05	88.14
2005-08-23	88.1	88.38	88.03	88.08
2005-08-24	88.1	88.58	87.82	87.91
2005-08-25	87.89	87.99	87.53	87.64
2005-08-26	87.73	87.95	87.43	87.86
2005-08-29	87.74	88.29	87.45	88.25
2005-08-30	88.19	88.68	88.15	88.35
2005-08-31	88.37	88.56	87.43	87.58
2005-09-01	87.59	87.68	86.37	86.55
2005-09-02	86.61	86.72	86.02	86.3
2005-09-06	86.64	86.82	86.24	86.57
2005-09-07	86.72	87.02	86.29	86.97
2005-09-08	86.97	87.14	86.73	87.04
2005-09-09	87.08	87.2	86.58	86.89
2005-09-12	86.84	87.73	86.75	87.71
2005-09-13	87.65	87.92	87.49	87.75
2005-09-14	87.72	87.83	87.35	87.67
2005-09-15	87.69	88.21	87.62	88.13
2005-09-16	88.03	88.3	87.61	88.05
2005-09-19	88.52	88.81	88.33	88.44
2005-09-20	88.5	88.72	88.22	88.6
2005-09-21	88.69	88.72	87.89	88.14
2005-09-22	87.96	88.63	87.75	88.56
2005-09-23	88.55	89.28	88.4	89.21
2005-09-26	89.38	89.46	89.03	89.11
2005-09-27	89.11	89.82	89.06	89.6
2005-09-28	89.59	89.78	89.34	89.47
2005-09-29	89.28	89.62	89.19	89.4
2005-09-30	89.54	89.69	89.03	89.52
2005-10-03	89.51	90.23	89.4	90.13
2005-10-04	90.2	90.24	89.94	90.1
2005-10-05	90.16	90.17	89.74	89.98
2005-10-06	89.67	89.76	88.53	88.66
2005-10-07	88.77	89.31	88.72	89.17
2005-10-10	89.05	89.61	88.93	89.46
2005-10-11	89.55	90.02	89.43	89.97
2005-10-12	89.96	90.17	89.5	89.63
2005-10-13	89.67	90.43	89.61	89.81
2005-10-14	89.83	90.09	89.25	89.35
2005-10-17	89.52	89.92	89.16	89.8
2005-10-18	89.94	90.57	89.25	90.29
2005-10-19	90.28	90.74	89.85	89.99
2005-10-20	90.06	90.19	89.73	89.91
2005-10-21	89.77	90.41	89.4	90.31
2005-10-24	90.32	90.43	89.81	90.11
2005-10-25	90.11	90.35	89.14	89.24
2005-10-26	89.23	89.67	89.08	89.49
2005-10-27	89.59	89.7	88.82	89.1
2005-10-28	89.08	89.67	88.9	89.59
2005-10-31	89.61	90.19	89.4	90.07
2005-11-01	90.12	90.31	89.93	90.08
2005-11-02	90	90.2	89.62	89.72
2005-11-03	89.74	90.48	89.65	90.44
2005-11-04	90.39	91.37	90.14	91.26
2005-11-07	91.39	91.59	91.17	91.29
2005-11-08	91.45	91.96	91.33	91.37
2005-11-09	91.5	91.84	91.33	91.5
2005-11-10	91.52	92.1	91.3	92.08
2005-11-11	92.12	92.13	91.75	91.98
2005-11-14	91.76	92.34	91.5	92.13
2005-11-15	92.15	92.54	91.97	92.09
2005-11-16	91.96	92.63	91.91	92.33
2005-11-17	92.4	92.6	91.81	91.88
2005-11-18	91.96	92.49	91.7	91.93
2005-11-21	91.87	92.09	91.39	92.03
2005-11-22	92.03	92.33	91.4	91.5
2005-11-23	91.49	91.72	91.15	91.51
2005-11-25	91.82	92.07	91.54	92.04
2005-11-28	92.05	92.31	90.8	90.98
2005-11-29	91.21	91.94	91.11	91.62
2005-11-30	91.81	91.83	91.45	91.57
2005-12-01	91.54	92.21	91.5	91.82
2005-12-02	91.87	92.32	91.76	91.95
2005-12-05	92	92.19	91.32	91.48
2005-12-06	91.53	91.74	91.39	91.44
2005-12-07	91.42	92.05	91.39	91.89
2005-12-08	91.95	91.98	91.03	91.26
2005-12-09	91.29	91.57	91.14	91.25
2005-12-12	91.43	91.51	90.15	90.35
2005-12-13	90.33	90.68	90.17	90.38
2005-12-14	90.42	90.62	89.52	89.83
2005-12-15	90.02	90.23	89.54	90.02
2005-12-16	90.03	90.16	89.67	89.7
2005-12-19	89.6	90.03	89.58	89.87
2005-12-20	89.9	90.96	89.84	90.78
2005-12-21	90.76	91.23	90.51	90.94
2005-12-22	91.02	91.2	90.6	90.72
2005-12-23	90.8	91.09	90.68	90.84
2005-12-27	90.9	91.2	90.8	91.19
2005-12-28	91.07	91.33	90.52	91.26
2005-12-29	91.13	91.3	90.92	91.1
2005-12-30	91.08	91.47	90.78	91.17
2006-01-03	90.75	90.94	89.75	89.84
2006-01-04	89.73	89.87	89.01	89.14
2006-01-05	89.27	89.51	89.27	89.38
2006-01-06	89.35	89.63	88.65	88.65
2006-01-09	88.96	89.45	88.81	89.25
2006-01-10	89.34	89.54	89.11	89.33
2006-01-11	89.37	89.57	88.86	88.99
2006-01-12	88.94	89.67	88.73	89.44
2006-01-13	89.47	89.55	88.85	88.89
2006-01-17	89.11	89.6	88.93	89.3
2006-01-18	89.23	89.51	88.94	89.26
2006-01-19	89.31	89.64	89.18	89.39
2006-01-20	89.39	89.65	88.9	88.95
2006-01-23	88.79	88.96	87.89	87.95
2006-01-24	87.94	88.24	87.83	88.24
2006-01-25	88.24	88.46	87.86	88.33
2006-01-26	88.42	88.71	88.23	88.62
2006-01-27	88.6	89.4	88.46	89.32
2006-01-30	89.27	89.53	89.23	89.42
2006-01-31	89.43	89.47	88.69	88.96
2006-02-01	88.96	89.59	88.84	89.51
2006-02-02	89.49	89.74	89.29	89.37
2006-02-03	89.47	90.23	89.3	89.89
2006-02-06	89.86	90.42	89.73	90.27
2006-02-07	90.34	90.4	89.9	90.24
2006-02-08	90.09	90.55	90.06	90.43
2006-02-09	90.3	90.39	90.08	90.29
2006-02-10	90.15	90.62	89.7	90.55
2006-02-13	90.55	90.78	90.48	90.54
2006-02-14	90.52	90.93	90.41	90.54
2006-02-15	90.56	90.81	90.17	90.72
2006-02-16	90.74	91.02	90.58	90.73
2006-02-17	90.61	91.01	90.43	90.64
2006-02-21	90.45	90.74	90.36	90.55
2006-02-22	90.57	90.89	90.47	90.67
2006-02-23	90.56	90.67	90.09	90.39
2006-02-24	90.38	90.71	90.24	90.61
2006-02-27	90.86	90.89	90.51	90.63
2006-02-28	90.67	90.76	90.02	90.11
2006-03-01	90.08	90.4	89.85	90.22
2006-03-02	90.22	90.27	89.5	89.56
2006-03-03	89.55	89.9	89.5	89.66
2006-03-06	89.36	90.07	89.29	89.89
2006-03-07	89.91	90.86	89.86	90.77
2006-03-08	90.71	90.8	90.43	90.62
2006-03-09	90.6	90.79	90.38	90.75
2006-03-10	90.78	91.16	90.59	90.85
2006-03-13	90.83	90.87	90.49	90.54
2006-03-14	90.48	90.61	89.89	90
2006-03-15	90.04	90.08	89.68	89.7
2006-03-16	89.74	89.79	89	89.07
2006-03-17	89.11	89.29	88.85	88.92
2006-03-20	89.07	89.27	88.95	89.13
2006-03-21	89.17	89.79	89.14	89.62
2006-03-22	89.6	89.87	89.54	89.72
2006-03-23	89.77	90.52	89.75	90.46
2006-03-24	90.43	90.62	89.96	90.07
2006-03-27	90.05	90.09	89.76	90.07
2006-03-28	90.03	90.31	89.51	90.25
2006-03-29	90.23	90.45	90.06	90.25
2006-03-30	90.21	90.25	89.29	89.39
2006-03-31	89.3	89.94	89.28	89.73
2006-04-03	89.74	90.4	89.59	89.63
2006-04-04	89.66	89.76	88.79	88.83
2006-04-05	88.88	88.96	88.6	88.63
2006-04-06	88.74	89.16	88.44	88.96
2006-04-07	89.05	89.71	88.91	89.63
2006-04-10	89.6	89.84	89.48	89.72
2006-04-11	89.64	89.75	89.32	89.44
2006-04-12	89.36	89.82	89.21	89.62
2006-04-13	89.57	89.86	89.41	89.62
2006-04-17	88.76	89.16	88.43	88.64
2006-04-18	88.68	88.85	87.99	88.24
2006-04-19	87.94	88.42	87.73	87.79
2006-04-20	87.84	88.44	87.82	88.25
2006-04-21	88.29	88.53	87.93	88.05
2006-04-24	87.73	87.92	87.39	87.45
2006-04-25	87.56	87.69	87.24	87.32
2006-04-26	87.37	87.66	87.11	87.22
2006-04-27	87.27	87.52	86.56	86.63
2006-04-28	86.69	86.76	85.95	86.11
2006-05-01	85.93	86.31	85.48	85.97
2006-05-02	86.18	86.36	85.64	85.79
2006-05-03	85.88	86.03	85.5	85.84
2006-05-04	85.91	86.22	85.31	85.47
2006-05-05	85.46	85.63	85	85.12
2006-05-08	85.09	85.31	84.68	85.23
2006-05-09	85.25	85.49	84.66	84.83
2006-05-10	84.74	84.84	84.37	84.5
2006-05-11	84.25	85.28	84.14	84.27
2006-05-12	84.25	84.38	83.61	83.96
2006-05-15	83.61	84.72	83.6	84.54
2006-05-16	84.71	84.78	84.12	84.17
2006-05-17	84.25	85.1	83.73	84.85
2006-05-18	84.9	84.98	84.32	84.51
2006-05-19	84.38	85.36	84.38	84.88
2006-05-22	84.91	85.47	84.27	84.35
2006-05-23	84.44	84.72	84.27	84.35
2006-05-24	84.93	85.27	84.31	85.07
2006-05-25	85.03	85.16	84.6	84.65
2006-05-26	84.67	85.46	84.67	85.26
2006-05-30	85.07	85.21	84.08	84.28
2006-05-31	84.35	84.74	84.08	84.72
2006-06-01	84.68	85.27	84.63	84.74
2006-06-02	84.72	84.87	83.91	84.05
2006-06-05	84.06	84.27	83.72	84.14
2006-06-06	84.29	84.95	84.08	84.73
2006-06-07	84.84	85.21	84.72	84.99
2006-06-08	84.97	86	84.92	85.91
2006-06-09	85.82	86.06	85.49	85.72
2006-06-12	85.89	86.12	85.67	85.85
2006-06-13	86	86.5	85.9	86.43
2006-06-14	86.42	86.48	85.76	86.14
2006-06-15	86.05	86.21	85.73	86.02
2006-06-16	85.86	86.09	85.66	85.92
2006-06-19	86.01	86.47	85.92	86.31
2006-06-20	86.32	86.46	85.99	86.18
2006-06-21	86.17	86.18	85.63	85.78
2006-06-22	85.75	86.55	85.75	86.44
2006-06-23	86.41	87.05	86.31	86.82
2006-06-26	86.86	86.89	86.36	86.49
2006-06-27	86.45	86.66	86.25	86.47
2006-06-28	86.59	86.88	86.54	86.69
2006-06-29	86.7	86.85	85.86	85.87
2006-06-30	85.91	85.93	85.14	85.22
2006-07-03	85.2	85.36	85.06	85.18
2006-07-05	84.98	85.76	84.89	85.6
2006-07-06	84.61	85.67	84.61	85.35
2006-07-07	85.37	85.41	84.77	84.89
2006-07-10	85.03	85.6	85.03	85.46
2006-07-11	85.45	85.73	85.32	85.36
2006-07-12	85.4	86.04	85.32	85.91
2006-07-13	85.82	86	85.64	85.79
2006-07-14	85.82	86.28	85.81	86.09
2006-07-17	86.17	87.03	86.06	86.96
2006-07-18	86.98	87.18	86.55	87.01
2006-07-19	87.06	87.33	86.37	86.46
2006-07-20	86.47	86.5	86.12	86.22
2006-07-21	86.27	86.43	85.81	86.34
2006-07-24	85.86	86.41	85.86	86.3
2006-07-25	86.38	86.77	86.08	86.64
2006-07-26	86.64	86.73	85.84	85.93
2006-07-27	85.85	85.96	85.37	85.87
2006-07-28	85.85	86.03	85.32	85.44
2006-07-31	85.39	85.46	85.18	85.3
2006-08-01	85.28	85.63	84.99	85.04
2006-08-02	85.05	85.2	84.91	85.05
2006-08-03	85.12	85.28	84.86	85.07
2006-08-04	85.09	85.27	84.39	84.57
2006-08-07	84.53	84.81	84.49	84.75
2006-08-08	84.86	84.9	84.47	84.66
2006-08-09	85.21	85.21	84.5	84.7
2006-08-10	84.63	85.39	84.42	85.08
2006-08-11	85.1	85.58	85.1	85.54
2006-08-14	85.49	85.68	85.31	85.64
2006-08-15	85.6	85.75	85.1	85.22
2006-08-16	85.18	85.31	84.7	84.88
2006-08-17	84.89	85.14	84.61	85.04
2006-08-18	85.03	85.31	84.93	85.09
2006-08-21	85.02	85.12	84.42	84.63
2006-08-22	84.8	85.28	84.8	85.13
2006-08-23	85.12	85.22	84.76	85.13
2006-08-24	85.19	85.35	84.9	85.33
2006-08-25	85.3	85.55	85.23	85.42
2006-08-28	85.39	85.46	85.03	85.23
2006-08-29	85.22	85.38	84.89	84.91
2006-08-30	84.96	85.07	84.84	84.97
2006-08-31	84.91	85.21	84.72	85.05
2006-09-01	85.09	85.37	84.88	84.94
2006-09-05	84.87	85.14	84.67	85
2006-09-06	85.01	85.35	84.97	85.1
2006-09-07	85.08	85.64	85.03	85.53
2006-09-08	85.55	86.06	85.51	85.95
2006-09-11	85.97	86.08	85.63	85.92
2006-09-12	85.89	86.02	85.66	85.92
2006-09-13	85.56	86.01	85.56	85.81
2006-09-14	85.84	86.02	85.72	85.87
2006-09-15	85.69	85.99	85.17	85.99
2006-09-18	86.06	86.14	85.77	85.81
2006-09-19	85.77	86.04	85.63	85.94
2006-09-20	85.92	85.97	85.63	85.81
2006-09-21	85.87	85.87	85.19	85.21
2006-09-22	85.22	85.23	84.91	85.2
2006-09-25	85.18	85.45	84.97	85.29
2006-09-26	85.37	85.84	85.27	85.63
2006-09-27	85.71	85.86	85.56	85.66
2006-09-28	85.67	85.92	85.54	85.72
2006-09-29	85.77	86.22	85.72	85.97
2006-10-02	86.01	86.13	85.51	85.59
2006-10-03	85.61	85.76	85.47	85.71
2006-10-04	85.73	86.1	85.68	85.84
2006-10-05	85.83	86.05	85.74	85.92
2006-10-06	85.92	86.65	85.79	86.44
2006-10-09	86.53	86.6	86.44	86.52
2006-10-10	86.53	87.09	86.46	87.02
2006-10-11	87.05	87.21	86.88	87.12
2006-10-12	87.1	87.12	86.81	86.92
2006-10-13	86.86	87.3	86.71	87.12
2006-10-16	87.17	87.2	86.88	87
2006-10-17	86.71	86.99	86.67	86.87
2006-10-18	86.82	87.09	86.7	86.88
2006-10-19	86.87	86.89	86.18	86.24
2006-10-20	86.28	86.4	86.14	86.27
2006-10-23	86.3	86.82	86.27	86.71
2006-10-24	86.74	86.92	86.56	86.63
2006-10-25	86.7	86.72	86.33	86.38
2006-10-26	86.37	86.38	85.83	85.89
2006-10-27	85.89	86.07	85.43	85.56
2006-10-30	85.57	85.69	85.5	85.59
2006-10-31	85.67	85.87	85.21	85.32
2006-11-01	85.29	85.5	85.15	85.32
2006-11-02	85.46	85.55	85.32	85.34
2006-11-03	85.35	85.91	85.27	85.71
2006-11-06	85.7	85.93	85.66	85.75
2006-11-07	85.71	85.73	85.1	85.43
2006-11-08	85.38	85.6	85.14	85.14
2006-11-09	85.48	85.63	85.06	85.18
2006-11-10	85.12	85.13	84.7	85.05
2006-11-13	85.02	85.44	84.84	85.36
2006-11-14	85.3	85.44	84.95	85.24
2006-11-15	85.3	85.63	85.22	85.34
2006-11-16	85.32	85.56	85.22	85.5
2006-11-17	85.53	85.7	85.18	85.37
2006-11-20	85.34	85.46	85.2	85.42
2006-11-21	85.4	85.48	85.18	85.24
2006-11-22	85.26	85.27	84.44	84.65
2006-11-23	84.58	84.58	84.36	84.48
2006-11-24	84.4	84.4	83.61	83.66
2006-11-27	83.35	83.78	83.25	83.51
2006-11-28	83.51	83.58	83.11	83.21
2006-11-29	83.14	83.57	83.05	83.44
2006-11-30	83.51	83.53	82.79	82.92
2006-12-01	82.91	83.09	82.36	82.48
2006-12-04	82.36	82.93	82.31	82.49
2006-12-05	82.46	82.7	82.24	82.45
2006-12-06	82.53	82.88	82.4	82.77
2006-12-07	82.78	82.83	82.53	82.8
2006-12-08	82.78	83.34	82.38	83.33
2006-12-11	83.34	83.34	82.88	82.97
2006-12-12	83.09	83.31	82.88	82.95
2006-12-13	82.92	83.44	82.89	83.38
2006-12-14	83.3	83.72	83.13	83.65
2006-12-15	83.64	84.14	83.49	84.06
2006-12-18	84.03	84.22	83.84	83.98
2006-12-19	83.96	84.03	83.32	83.46
2006-12-20	83.37	83.63	83.21	83.52
2006-12-21	83.49	83.76	83.34	83.57
2006-12-22	83.54	83.96	83.38	83.94
2006-12-26	83.84	84.13	83.65	84.07
2006-12-27	84.03	84.1	83.65	83.94
2006-12-28	83.94	84.03	83.53	83.82
2006-12-29	83.82	83.87	83.61	83.72
2007-01-02	83.46	83.6	83.22	83.25
2007-01-03	83.27	84.04	83.17	83.92
2007-01-04	83.91	84.39	83.84	84.32
2007-01-05	84.29	84.81	84.15	84.63
2007-01-08	84.64	84.84	84.49	84.6
2007-01-09	84.49	84.84	84.43	84.74
2007-01-10	84.78	85.14	84.72	85.08
2007-01-11	85.06	85.36	84.7	85.31
2007-01-12	85.29	85.4	84.93	85.03
2007-01-16	84.94	85.13	84.64	85.05
2007-01-17	85.1	85.16	84.87	84.98
2007-01-18	84.93	85.26	84.76	84.91
2007-01-19	84.92	85.15	84.73	84.86
2007-01-22	84.9	85.14	84.83	85.02
2007-01-23	85.03	85.12	84.49	84.67
2007-01-24	84.69	85.04	84.61	84.94
2007-01-25	84.92	85.19	84.67	85.11
2007-01-26	85.15	85.43	85.1	85.28
2007-01-29	85.19	85.38	85.04	85.1
2007-01-30	85.06	85.13	84.94	85.03
2007-01-31	85.02	85.27	84.57	84.61
2007-02-01	84.65	84.74	84.4	84.63
2007-02-02	84.68	85.04	84.44	84.96
2007-02-05	84.98	85.2	84.89	85.08
2007-02-06	85.05	85.17	84.72	84.78
2007-02-07	84.75	84.96	84.65	84.75
2007-02-08	84.67	85.03	84.66	84.7
2007-02-09	84.72	85.03	84.68	84.87
2007-02-12	84.83	85.21	84.74	85.15
2007-02-13	85.14	85.16	84.68	84.73
2007-02-14	84.74	84.78	84.07	84.2
2007-02-15	84.1	84.26	83.94	84.01
2007-02-16	84.1	84.31	84.04	84.09
2007-02-20	84.1	84.24	83.89	84.19
2007-02-21	84.14	84.41	84.08	84.21
2007-02-22	84.24	84.53	84.19	84.32
2007-02-23	84.34	84.43	83.94	84.07
2007-02-26	83.97	84.09	83.89	83.93
2007-02-27	83.9	84.01	83.36	83.48
2007-02-28	83.53	83.85	83.49	83.57
2007-03-01	83.62	83.88	83.47	83.68
2007-03-02	83.84	83.97	83.64	83.74
2007-03-05	83.73	84.25	83.61	84.15
2007-03-06	84.18	84.26	83.99	84.07
2007-03-07	83.98	84.1	83.74	83.78
2007-03-08	83.75	84.22	83.74	84.1
2007-03-09	84.09	84.38	83.96	84.24
2007-03-12	84.23	84.28	83.8	83.86
2007-03-13	83.84	83.97	83.58	83.73
2007-03-14	83.71	83.88	83.48	83.61
2007-03-15	83.72	83.81	83.54	83.68
2007-03-16	83.61	83.65	83.03	83.23
2007-03-19	83.17	83.47	83.15	83.39
2007-03-20	83.31	83.5	83.04	83.11
2007-03-21	83.08	83.74	82.77	82.77
2007-03-22	82.74	83.2	82.65	83.09
2007-03-23	83.1	83.31	82.96	83.28
2007-03-26	83.39	83.46	82.94	83.08
2007-03-27	83.08	83.14	82.91	83.01
2007-03-28	82.9	83.1	82.75	83.03
2007-03-29	83.07	83.17	82.94	83.09
2007-03-30	83.09	83.33	82.64	82.93
2007-04-02	82.91	83.04	82.75	82.87
2007-04-03	82.85	83.21	82.82	83.15
2007-04-04	83.18	83.21	82.88	82.96
2007-04-05	82.94	83.03	82.67	82.67
2007-04-09	83	83.18	82.92	83.09
2007-04-10	83.1	83.12	82.55	82.7
2007-04-11	82.68	82.78	82.6	82.67
2007-04-12	82.61	82.66	82.26	82.36
2007-04-13	82.31	82.43	81.96	82.12
2007-04-16	82.02	82.21	81.97	82.07
2007-04-17	82.16	82.19	81.74	81.83
2007-04-18	81.82	81.91	81.57	81.74
2007-04-19	81.57	81.76	81.5	81.64
2007-04-20	81.54	81.73	81.51	81.64
2007-04-23	81.62	81.92	81.59	81.73
2007-04-24	81.7	81.84	81.44	81.54
2007-04-25	81.48	81.55	81.29	81.42
2007-04-26	81.44	81.81	81.36	81.75
2007-04-27	81.8	81.83	81.26	81.52
2007-04-30	81.51	81.8	81.27	81.44
2007-05-01	81.42	81.72	81.25	81.59
2007-05-02	81.7	81.93	81.64	81.74
2007-05-03	81.79	81.98	81.6	81.94
2007-05-04	81.94	82.03	81.63	81.74
2007-05-07	81.61	81.76	81.53	81.67
2007-05-08	81.68	82.03	81.55	81.93
2007-05-09	81.96	82.04	81.77	82.01
2007-05-10	82.02	82.38	81.83	82.29
2007-05-11	82.27	82.35	82.08	82.11
2007-05-14	82.09	82.14	81.98	82.06
2007-05-15	82.05	82.1	81.66	81.75
2007-05-16	81.74	82.24	81.67	82.16
2007-05-17	82.16	82.39	82.08	82.31
2007-05-18	82.32	82.39	82.09	82.19
2007-05-21	82.12	82.51	82.08	82.36
2007-05-22	82.37	82.47	82.29	82.38
2007-05-23	82.42	82.6	82.09	82.31
2007-05-24	82.3	82.49	82.24	82.4
2007-05-25	82.41	82.46	82.19	82.33
2007-05-29	82.34	82.45	82.04	82.31
2007-05-30	82.34	82.51	82.26	82.43
2007-05-31	82.43	82.54	82.18	82.3
2007-06-01	82.31	82.58	82.25	82.32
2007-06-04	82.33	82.34	81.98	82.05
2007-06-05	82.03	82.05	81.7	81.89
2007-06-06	81.9	81.98	81.79	81.89
2007-06-07	81.94	82.33	81.86	82.29
2007-06-08	82.3	82.91	82.29	82.69
2007-06-11	82.7	82.82	82.62	82.71
2007-06-12	82.72	82.96	82.62	82.89
2007-06-13	82.94	83.27	82.93	83.03
2007-06-14	83.04	83.24	83.01	83.12
2007-06-15	83.09	83.14	82.78	82.85
2007-06-18	82.83	82.85	82.67	82.71
2007-06-19	82.7	82.82	82.52	82.54
2007-06-20	82.57	82.63	82.46	82.51
2007-06-21	82.62	82.74	82.57	82.73
2007-06-22	82.7	82.76	82.32	82.33
2007-06-25	82.34	82.47	82.29	82.32
2007-06-26	82.33	82.46	82.19	82.29
2007-06-27	82.36	82.48	82.26	82.31
2007-06-28	82.32	82.37	82.14	82.33
2007-06-29	82.27	82.34	81.89	81.92
2007-07-02	81.86	81.96	81.31	81.39
2007-07-03	81.4	81.59	81.33	81.43
2007-07-05	81.45	81.65	81.24	81.53
2007-07-06	81.63	81.73	81.33	81.46
2007-07-09	81.46	81.51	81.33	81.43
2007-07-10	81.53	81.58	80.78	80.86
2007-07-11	80.69	80.86	80.62	80.73
2007-07-12	80.76	80.84	80.54	80.63
2007-07-13	80.63	80.73	80.44	80.57
2007-07-16	80.53	80.66	80.43	80.52
2007-07-17	80.53	80.61	80.44	80.54
2007-07-18	80.31	80.66	80.22	80.42
2007-07-19	80.41	80.48	80.29	80.29
2007-07-20	80.49	80.53	80.11	80.28
2007-07-23	80.13	80.39	80.12	80.35
2007-07-24	80.17	80.34	80.01	80.07
2007-07-25	80.12	80.71	80.04	80.65
2007-07-26	80.6	80.74	80.29	80.45
2007-07-27	80.53	81.01	80.38	80.94
2007-07-30	80.97	81.09	80.78	80.84
2007-07-31	80.76	80.88	80.65	80.77
2007-08-01	80.89	80.96	80.66	80.87
2007-08-02	80.84	80.91	80.64	80.71
2007-08-03	80.66	80.77	80.09	80.17
2007-08-06	80.1	80.38	79.95	80.25
2007-08-07	80.25	80.59	80.19	80.47
2007-08-08	80.56	80.71	80.16	80.34
2007-08-09	80.27	80.91	80.22	80.74
2007-08-10	80.83	80.89	80.63	80.67
2007-08-13	80.73	81.11	80.62	81.04
2007-08-14	81.04	81.51	81	81.48
2007-08-15	81.72	81.87	81.48	81.82
2007-08-16	81.98	82.13	81.62	81.72
2007-08-17	81.63	81.79	81.02	81.42
2007-08-20	81.31	81.49	81.28	81.4
2007-08-21	81.43	81.55	81.25	81.49
2007-08-22	81.43	81.57	81.16	81.24
2007-08-23	81.22	81.29	81.05	81.14
2007-08-24	81.1	81.16	80.6	80.66
2007-08-27	80.69	80.78	80.58	80.73
2007-08-28	80.85	80.9	80.57	80.75
2007-08-29	80.96	81.05	80.6	80.7
2007-08-30	80.68	81.02	80.63	80.79
2007-08-31	80.71	80.85	80.44	80.79
2007-09-04	80.82	81.14	80.8	80.88
2007-09-05	80.88	81.09	80.52	80.62
2007-09-06	80.63	80.71	80.36	80.47
2007-09-07	80.45	80.56	79.84	79.95
2007-09-10	79.88	80	79.79	79.82
2007-09-11	79.81	79.94	79.6	79.71
2007-09-12	79.68	79.74	79.32	79.37
2007-09-13	79.36	79.65	79.3	79.51
2007-09-14	79.58	79.78	79.44	79.62
2007-09-17	79.66	79.8	79.57	79.71
2007-09-18	79.72	79.85	79.18	79.21
2007-09-19	79.15	79.45	79.09	79.3
2007-09-20	79.3	79.31	78.45	78.58
2007-09-21	78.61	78.83	78.4	78.6
2007-09-24	78.57	78.62	78.31	78.53
2007-09-25	78.57	78.69	78.21	78.31
2007-09-26	78.35	78.61	78.26	78.49
2007-09-27	78.49	78.55	78.16	78.34
2007-09-28	78.37	78.38	77.72	77.72
2007-10-01	77.67	78.05	77.66	77.9
2007-10-02	77.93	78.38	77.91	78.3
2007-10-03	78.33	78.58	78.12	78.57
2007-10-04	78.64	78.72	78.33	78.48
2007-10-05	78.4	78.82	78.22	78.31
2007-10-08	78.31	78.67	78.31	78.67
2007-10-09	78.76	78.87	78.46	78.53
2007-10-10	78.5	78.53	78.2	78.38
2007-10-11	78.33	78.37	77.96	78.08
2007-10-12	78.14	78.36	78.08	78.22
2007-10-15	78.21	78.28	77.94	78.09
2007-10-16	78.1	78.33	77.99	78.25
2007-10-17	78.23	78.26	77.94	78.12
2007-10-18	77.98	78.04	77.48	77.59
2007-10-19	77.58	77.67	77.39	77.4
2007-10-22	77.23	78.2	77.09	78.06
2007-10-23	77.99	78	77.47	77.57
2007-10-24	77.55	77.82	77.48	77.54
2007-10-25	77.27	77.3	76.98	77.02
2007-10-26	77.26	77.3	76.97	77.02
2007-10-29	76.93	77.09	76.77	76.88
2007-10-30	76.84	77.02	76.74	76.77
2007-10-31	76.73	76.88	76.46	76.52
2007-11-01	76.61	76.82	76.51	76.76
2007-11-02	76.75	76.76	76.22	76.31
2007-11-05	76.28	76.49	76.24	76.42
2007-11-06	76.41	76.44	75.98	76.01
2007-11-07	75.99	76.02	75.07	75.61
2007-11-08	75.59	75.65	75.25	75.45
2007-11-09	75.43	75.52	74.97	75.39
2007-11-12	75.4	76.1	75.38	76.08
2007-11-13	76.13	76.15	75.65	75.83
2007-11-14	75.77	75.87	75.39	75.85
2007-11-15	75.81	76.08	75.55	76.06
2007-11-16	76.04	76.14	75.76	75.79
2007-11-19	75.79	75.96	75.67	75.81
2007-11-20	75.78	75.9	75.06	75.12
2007-11-21	75.12	75.31	74.94	74.98
2007-11-23	74.71	75.22	74.48	75.05
2007-11-26	75.11	75.17	74.75	74.85
2007-11-27	74.87	75.24	74.75	75.09
2007-11-28	75.16	75.72	75.07	75.07
2007-11-29	75.31	75.68	75.13	75.58
2007-11-30	75.71	76.18	75.48	76.14
2007-12-03	75.93	76.16	75.8	75.93
2007-12-04	75.93	76.08	75.59	75.69
2007-12-05	75.7	76.52	75.68	76.43
2007-12-06	76.42	76.81	76.3	76.35
2007-12-07	76.33	76.51	76.2	76.28
2007-12-10	76.29	76.36	75.97	76.06
2007-12-11	76.04	76.32	75.92	76.22
2007-12-12	76.13	76.3	75.92	76.14
2007-12-13	76.15	76.74	76.02	76.56
2007-12-14	76.49	77.48	76.41	77.43
2007-12-17	77.37	77.8	77.27	77.4
2007-12-18	77.35	77.56	77.3	77.41
2007-12-19	77.4	77.79	77.34	77.57
2007-12-20	77.58	77.85	77.51	77.8
2007-12-21	77.76	77.78	77.43	77.62
2007-12-24	77.62	77.7	77.51	77.57
2007-12-26	77.58	77.61	77.12	77.15
2007-12-27	77.2	77.27	76.55	76.61
2007-12-28	76.67	76.75	76.1	76.21
2007-12-31	76.19	76.74	75.96	76.69
2008-01-02	76.54	76.64	75.9	75.97
2008-01-03	75.98	76.16	75.7	75.88
2008-01-04	75.93	76.07	75.42	75.79
2008-01-07	75.85	76.33	75.85	76.16
2008-01-08	76.23	76.25	75.94	76.1
2008-01-09	76.09	76.46	76.04	76.46
2008-01-10	76.46	76.51	75.82	75.88
2008-01-11	75.91	76.06	75.78	75.98
2008-01-14	75.97	75.98	75.36	75.61
2008-01-15	75.64	75.79	75.19	75.57
2008-01-16	75.68	76.45	75.43	76.31
2008-01-17	76.26	76.26	76.21	76.21
2008-01-18	76.26	76.49	76.13	76.39
2008-01-21	76.42	77.03	76.38	76.86
2008-01-22	77.06	77.34	76.25	76.27
2008-01-23	76.33	76.65	76.24	76.4
2008-01-24	76.32	76.43	75.62	75.7
2008-01-25	75.68	75.93	75.04	75.93
2008-01-28	75.88	76.02	75.47	75.56
2008-01-29	75.52	75.68	75.47	75.54
2008-01-30	75.56	75.59	75.34	75.51
2008-01-31	75.3	75.44	74.97	75.21
2008-02-01	75.19	75.56	74.84	75.48
2008-02-04	75.45	75.54	75.28	75.37
2008-02-05	75.35	76.19	75.34	76.11
2008-02-06	76.13	76.32	75.98	76.14
2008-02-07	76.14	77.04	76.08	76.93
2008-02-08	76.84	76.97	76.5	76.67
2008-02-11	76.61	76.71	76.31	76.58
2008-02-12	76.6	76.66	76.19	76.31
2008-02-13	76.34	76.6	76.27	76.39
2008-02-14	76.4	76.5	76.07	76.15
2008-02-15	76.14	76.17	75.85	76.1
2008-02-18	76.09	76.41	76.01	76.25
2008-02-19	76.28	76.32	75.8	75.99
2008-02-20	76.04	76.52	75.98	76.11
2008-02-21	76.08	76.15	75.48	75.6
2008-02-22	75.6	75.71	75.35	75.52
2008-02-25	75.49	75.68	75.43	75.52
2008-02-26	75.48	75.68	74.5	74.76
2008-02-27	74.63	74.74	74.07	74.21
2008-02-28	74.22	74.37	73.62	73.72
2008-02-29	73.81	73.88	73.56	73.71
2008-03-03	73.74	73.78	73.62	73.7
2008-03-04	73.73	73.77	73.47	73.66
2008-03-05	73.72	73.94	73.36	73.47
2008-03-06	73.42	73.46	72.86	73
2008-03-07	72.87	73.17	72.46	73.02
2008-03-10	72.99	73.09	72.76	72.99
2008-03-11	73	73.4	72.47	73.27
2008-03-12	73.18	73.2	72.2	72.4
2008-03-13	72.28	72.36	71.79	72.07
2008-03-14	71.92	72.28	71.57	71.65
2008-03-17	71.62	71.69	70.69	71.45
2008-03-18	71.5	71.96	71.03	71.57
2008-03-19	71.9	72.23	71.25	72.14
2008-03-20	72.01	72.92	71.97	72.74
2008-03-24	72.77	73.19	72.77	72.94
2008-03-25	72.94	72.96	72.02	72.27
2008-03-26	72.13	72.3	71.32	71.5
2008-03-27	71.55	71.58	71.49	71.49
2008-03-28	71.58	71.83	71.47	71.67
2008-03-31	71.6	71.88	71.34	71.8
2008-04-01	71.86	72.73	71.73	72.56
2008-04-02	72.53	72.79	72.18	72.25
2008-04-03	72.27	72.84	72.13	72.21
2008-04-04	72.18	72.32	71.79	72.02
2008-04-07	71.97	72.43	71.92	72.2
2008-04-08	72.19	72.37	71.85	72.23
2008-04-09	72.36	72.38	71.68	71.83
2008-04-10	71.87	72.19	71.41	72.11
2008-04-11	72.12	72.16	71.69	71.8
2008-04-14	72.35	72.38	71.49	71.87
2008-04-15	71.8	72.16	71.65	72.02
2008-04-16	72.06	72.08	71.27	71.4
2008-04-17	71.45	71.77	71.29	71.68
2008-04-18	71.62	72.4	71.01	71.01
2008-04-21	71.98	72.03	71.49	71.64
2008-04-22	71.68	71.94	71.19	71.32
2008-04-23	71.33	71.94	71.31	71.81
2008-04-24	71.85	72.71	71.83	72.53
2008-04-25	72.53	73.03	72.44	72.79
2008-04-28	72.72	72.78	72.43	72.5
2008-04-29	72.55	72.93	72.5	72.89
2008-04-30	72.86	73.11	72.48	72.5
2008-05-01	72.56	73.39	72.49	73.27
2008-05-02	73.2	73.69	73.1	73.5
2008-05-05	73.46	73.54	73.11	73.19
2008-05-06	73.18	73.34	72.73	72.99
2008-05-07	72.97	73.64	72.97	73.51
2008-05-08	73.52	73.89	73.23	73.47
2008-05-09	73.46	73.47	73.02	73.05
2008-05-12	73.06	73.52	72.79	72.94
2008-05-13	72.92	73.42	72.86	73.27
2008-05-14	73.27	73.62	73.24	73.39
2008-05-15	73.33	73.5	73.03	73.35
2008-05-16	73.34	73.39	72.68	72.84
2008-05-19	72.81	73.16	72.55	73.04
2008-05-20	72.98	73.08	72.34	72.4
2008-05-21	72.44	72.49	71.87	71.93
2008-05-22	71.9	72.31	71.82	72.27
2008-05-23	72.13	72.29	71.85	71.88
2008-05-27	71.99	72.4	71.84	72.33
2008-05-28	72.36	72.74	72.09	72.54
2008-05-29	72.5	73.13	72.43	73.02
2008-05-30	73.02	73.21	72.84	72.87
2008-06-02	72.87	73.15	72.74	72.92
2008-06-03	72.9	73.5	72.56	73.24
2008-06-04	73.36	73.51	73.19	73.42
2008-06-05	73.49	73.87	72.99	73.03
2008-06-06	73.06	73.15	72.33	72.39
2008-06-09	72.29	72.97	72.13	72.85
2008-06-10	72.86	73.73	72.84	73.69
2008-06-11	73.65	73.7	73.09	73.2
2008-06-12	73.26	74.03	73.21	73.85
2008-06-13	73.77	74.31	73.69	74.14
2008-06-16	74	74.17	73.45	73.61
2008-06-17	73.64	73.72	73.31	73.51
2008-06-18	73.51	73.77	73.39	73.44
2008-06-19	73.4	73.59	73.2	73.48
2008-06-20	73.46	73.51	72.93	73.03
2008-06-23	73.07	73.65	72.97	73.43
2008-06-24	73.43	73.57	73.04	73.24
2008-06-25	73.25	73.4	72.83	72.93
2008-06-26	72.91	73.07	72.44	72.48
2008-06-27	72.53	72.64	72.27	72.36
2008-06-30	72.32	72.56	72.04	72.46
2008-07-01	72.46	72.59	72.13	72.36
2008-07-02	72.36	72.51	72	72.02
2008-07-03	72.06	72.8	72	72.74
2008-07-07	72.68	73.15	72.56	72.67
2008-07-08	72.73	73.08	72.55	73.01
2008-07-09	72.96	73.02	72.54	72.58
2008-07-10	72.6	72.84	72.41	72.49
2008-07-11	72.48	72.59	71.79	72.09
2008-07-14	71.86	72.3	71.76	71.91
2008-07-15	71.98	72.03	71.31	71.87
2008-07-16	71.73	72.11	71.5	72.06
2008-07-17	72.08	72.4	71.82	72.24
2008-07-18	72.09	72.3	71.96	72.18
2008-07-21	72.18	72.25	71.8	71.99
2008-07-22	71.87	72.57	71.73	72.44
2008-07-23	72.42	72.85	72.38	72.81
2008-07-24	72.78	73.02	72.69	72.93
2008-07-25	72.84	72.93	72.54	72.86
2008-07-28	72.81	72.91	72.6	72.64
2008-07-29	72.67	73.42	72.62	73.3
2008-07-30	73.27	73.53	73.13	73.32
2008-07-31	73.3	73.33	72.85	73.22
2008-08-01	73.22	73.52	73.2	73.42
2008-08-04	73.36	73.53	73.19	73.46
2008-08-05	73.56	73.99	73.56	73.88
2008-08-06	73.92	74.3	73.73	74.24
2008-08-07	74.25	74.6	73.89	74.54
2008-08-08	74.53	75.9	74.5	75.84
2008-08-11	75.82	76.36	75.48	76.12
2008-08-12	76.24	76.61	75.96	76.15
2008-08-13	76.14	76.52	75.83	76.2
2008-08-14	76.21	76.82	76.09	76.66
2008-08-15	76.76	77.26	76.75	77.18
2008-08-18	77.13	77.19	76.77	77.11
2008-08-19	77.13	77.41	76.71	76.83
2008-08-20	76.74	77.24	76.65	76.95
2008-08-21	76.93	76.94	76.02	76.19
2008-08-22	76.11	76.86	76.1	76.8
2008-08-25	76.79	77.14	76.55	76.79
2008-08-26	76.8	77.61	76.77	77.25
2008-08-27	77.27	77.28	76.66	77.05
2008-08-28	77	77.3	76.61	77.15
2008-08-29	77.13	77.44	76.79	77.38
2008-09-02	77.74	78.31	77.65	78.06
2008-09-03	78.06	78.65	77.97	78.08
2008-09-04	78.07	79.07	77.82	78.61
2008-09-05	78.95	79.06	78.39	78.93
2008-09-08	78.71	79.84	78.19	79.58
2008-09-09	79.44	79.77	78.99	79.24
2008-09-10	79.51	80.16	79.21	79.84
2008-09-11	80.07	80.37	79.79	80.14
2008-09-12	79.99	80.05	78.9	78.96
2008-09-15	78.42	79.36	77.64	78.9
2008-09-16	78.47	79.36	78.38	79.06
2008-09-17	79.24	79.26	77.93	78.09
2008-09-18	78.22	78.41	77.26	78.01
2008-09-19	78.24	79.2	77.57	77.68
2008-09-22	77.57	77.8	75.89	76.15
2008-09-23	76.19	76.92	76.06	76.46
2008-09-24	76.63	77.05	76.4	76.78
2008-09-25	76.86	77.28	76.29	76.99
2008-09-26	76.96	77.15	76.69	76.95
2008-09-29	76.9	78.37	76.89	77.47
2008-09-30	77.89	79.69	77.72	79.44
2008-10-01	79.2	79.87	78.94	79.46
2008-10-02	79.69	80.79	79.64	80.43
2008-10-03	80.51	80.93	79.99	80.31
2008-10-06	81.09	81.74	80.81	81.67
2008-10-07	81.45	81.64	80.57	80.97
2008-10-08	81.19	81.36	80.39	80.91
2008-10-09	81	81.49	80.54	81.16
2008-10-10	81.39	83.19	81.28	82.99
2008-10-13	81.57	82.23	81.04	81.87
2008-10-14	81.34	81.6	80.75	81.36
2008-10-15	81.61	82.45	81.09	82.05
2008-10-16	82.32	82.84	82	82.45
2008-10-17	82.09	82.64	82.07	82.41
2008-10-20	82.5	83.23	82.39	83.1
2008-10-21	83.11	84.46	82.95	83.99
2008-10-22	84.4	85.92	84.38	85.37
2008-10-23	85.94	86.12	84.7	85.36
2008-10-24	84.98	86.96	84.98	86.44
2008-10-27	86.31	87.85	86.04	86.93
2008-10-28	87.24	87.88	86.1	87.02
2008-10-29	86.06	86.53	84.47	85.07
2008-10-30	84.58	85.35	83.1	84.55
2008-10-31	84.96	86.2	84.85	85.63
2008-11-03	85.81	86.63	84.9	86.35
2008-11-04	86.43	86.89	84.3	84.78
2008-11-05	84.52	85.57	83.9	84.6
2008-11-06	84.97	86.29	84.83	85.89
2008-11-07	86.23	86.35	85.33	85.9
2008-11-10	85.67	86.12	85.06	85.91
2008-11-11	85.92	87.27	85.68	87.07
2008-11-12	87.07	87.79	86.63	87.47
2008-11-13	87.62	88.14	86.13	86.93
2008-11-14	86.34	87.45	86.33	86.36
2008-11-17	87.57	87.79	86.49	86.8
2008-11-18	86.88	87.44	86.77	87.37
2008-11-19	87.09	87.88	86.13	87.31
2008-11-20	87.74	88.34	87.41	87.96
2008-11-21	88.25	88.46	87.23	88.19
2008-11-24	87.61	87.71	85.67	86.08
2008-11-25	85.77	86.43	84.71	85
2008-11-26	84.96	86.11	84.9	85.66
2008-11-27	85.69	85.78	85.2	85.6
2008-11-28	85.6	86.83	85.31	86.51
2008-12-01	86.42	87.31	86.42	86.72
2008-12-02	87.17	87.3	86.27	86.7
2008-12-03	86.62	87.27	86.48	87.03
2008-12-04	86.73	87.7	86.09	86.44
2008-12-05	86.61	87.48	86.39	87.12
2008-12-08	86.86	86.91	85.47	85.56
2008-12-09	85.73	86.48	85.42	85.79
2008-12-10	85.72	85.95	85.18	85.46
2008-12-11	85.42	85.48	83.28	83.66
2008-12-12	83.8	84.03	83.21	83.71
2008-12-15	83.68	83.69	81.97	82.1
2008-12-16	82.11	82.35	79.79	80.19
2008-12-17	80.15	80.43	78.47	78.57
2008-12-18	78.56	80.08	77.68	79.7
2008-12-19	79.57	81.62	79.44	81.07
2008-12-22	80.97	81.42	80.34	81.18
2008-12-23	81.15	81.49	80.85	81.44
2008-12-24	81.33	81.37	80.96	81
2008-12-26	81.02	81.17	80.67	80.97
2008-12-29	80.91	81.55	79.63	81.43
2008-12-30	80.95	81.19	80.3	80.62
2008-12-31	80.57	81.76	80.56	81.15
2009-01-01	81.18	81.32	80.85	81.09
2009-01-02	81	81.92	80.91	81.5
2009-01-05	81.54	83.17	81.33	82.57
2009-01-06	82.6	84.02	82.42	82.82
2009-01-07	82.92	83.26	81.62	82.1
2009-01-08	82.41	82.66	81.18	81.57
2009-01-09	81.64	82.75	81.35	82.48
2009-01-12	82.47	83.43	82.45	83.01
2009-01-13	83.28	84.44	83.25	84.26
2009-01-14	84.1	84.63	83.45	84.36
2009-01-15	84.26	85.13	84.04	84.53
2009-01-16	84.37	84.54	83.45	84.04
2009-01-19	83.74	85.21	83.45	85.14
2009-01-20	84.99	86.41	84.98	86.37
2009-01-21	86.3	86.5	85.16	85.32
2009-01-22	85.65	86.11	85.22	85.48
2009-01-23	85.57	86.81	85.3	85.58
2009-01-26	85.57	86.27	84.19	84.39
2009-01-27	84.67	84.77	83.72	84.4
2009-01-28	84.25	84.86	83.57	84.58
2009-01-29	84.61	85.5	84.27	85.48
2009-01-30	85.5	86.13	85.46	85.83
2009-02-02	86.07	86.54	85.74	86.11
2009-02-03	86.1	86.25	84.77	85
2009-02-04	85.17	85.92	84.75	85.77
2009-02-05	85.75	86.12	85.38	86.06
2009-02-06	85.94	86.3	85.09	85.28
2009-02-09	85.19	85.6	84.46	84.87
2009-02-10	85.04	85.96	84.73	85.56
2009-02-11	85.5	86.15	85.28	85.84
2009-02-12	85.91	86.72	85.81	85.94
2009-02-13	85.94	86.21	85.62	86.09
2009-02-16	86.49	86.87	86.34	86.52
2009-02-17	86.57	87.86	86.51	87.76
2009-02-18	87.66	88.25	87.47	88.02
2009-02-19	87.92	87.92	86.94	87.44
2009-02-20	87.51	88.12	86.23	86.59
2009-02-23	86.78	87.37	85.63	87.26
2009-02-24	87.44	87.64	86.72	86.74
2009-02-25	86.74	87.11	86.62	86.72
2009-02-26	87.8	88.09	87.31	87.81
2009-02-27	87.85	88.49	87.68	88.11
2009-03-02	88.61	88.97	88.41	88.92
2009-03-03	88.98	89.32	88.34	88.98
2009-03-04	89.1	89.62	88.48	88.57
2009-03-05	88.44	89.49	88.41	88.99
2009-03-06	89.06	89.13	87.89	88.66
2009-03-09	88.38	89.46	88.12	89.16
2009-03-10	89.17	89.3	87.83	88.6
2009-03-11	88.63	89.01	87.5	87.7
2009-03-12	87.64	88.18	87.34	88.05
2009-03-13	87.43	87.67	87.4	87.26
2009-03-16	87.7	87.77	86.46	87.04
2009-03-17	87.04	87.7	86.73	86.87
2009-03-18	86.79	87.35	84.18	84.28
2009-03-19	84.27	87.1	82.63	83.12
2009-03-20	83.16	84.6	82.76	83.69
2009-03-23	83.49	84.18	82.77	83.38
2009-03-24	83.43	84.3	83	84.15
2009-03-25	84.13	84.37	83.2	83.72
2009-03-26	83.68	84.26	83.22	84.13
2009-03-27	84.1	85.35	83.45	85.19
2009-03-30	85.27	86.13	83.7	85.65
2009-03-31	85.75	86.09	85.09	85.55
2009-04-01	85.54	85.99	85.35	85.4
2009-04-02	85.39	85.48	84.05	84.32
2009-04-03	84.35	85.43	84.13	84.18
2009-04-06	83.96	84.92	83.73	84.62
2009-04-07	84.97	85.5	84.67	85.21
2009-04-08	85.24	85.77	85	85.15
2009-04-09	85.31	85.9	84.93	85.64
2009-04-10	85.89	86	85.52	85.52
2009-04-13	85.64	85.89	84.45	84.59
2009-04-14	84.58	85.86	84.5	84.82
2009-04-15	84.79	85.34	84.58	84.9
2009-04-16	84.9	85.47	84.66	85.14
2009-04-17	85.14	86.03	85.13	85.9
2009-04-20	85.81	86.87	85.78	86.78
2009-04-21	86.78	86.85	86.25	86.53
2009-04-22	86.53	86.76	86.09	86.25
2009-04-23	86.25	86.38	85.29	85.49
2009-04-24	85.49	85.54	84.46	84.7
2009-04-27	84.74	85.84	84.68	85.64
2009-04-28	85.64	86	85.03	85.23
2009-04-29	85.23	85.28	84.17	84.58
2009-04-30	84.58	84.95	83.89	84.73
2009-05-01	84.73	84.81	84.29	84.54
2009-05-04	84.6	84.87	83.6	83.71
2009-05-05	83.71	84.31	83.5	84.18
2009-05-06	84.18	84.41	83.76	84.03
2009-05-07	84.04	84.35	83.42	83.85
2009-05-08	83.85	84.09	82.39	82.41
2009-05-11	82.42	82.86	82.29	82.8
2009-05-12	82.8	82.87	82	82.11
2009-05-13	82.11	82.83	81.87	82.81
2009-05-14	82.81	82.88	82.22	82.4
2009-05-15	82.4	83.1	82.29	82.95
2009-05-18	82.97	83.22	82.5	82.58
2009-05-19	82.58	82.68	81.9	82.04
2009-05-20	82.04	82.25	80.91	81.07
2009-05-21	81.07	81.42	80.26	80.26
2009-05-22	80.26	80.46	79.81	80.04
2009-05-25	79.99	80.31	79.85	80.06
2009-05-26	80.06	80.78	80.01	80.09
2009-05-27	80.09	80.83	79.96	80.8
2009-05-28	80.8	81.13	80.28	80.45
2009-05-29	80.45	80.47	79.18	79.23
2009-06-01	79.19	79.46	78.59	79.06
2009-06-02	79.06	79.48	78.33	78.53
2009-06-03	78.53	79.63	78.34	79.49
2009-06-04	79.49	79.95	79.02	79.49
2009-06-05	79.49	80.82	79.16	80.67
2009-06-08	80.73	81.47	80.51	80.72
2009-06-09	80.72	81.06	79.65	79.86
2009-06-10	79.86	80.64	79.44	80.22
2009-06-11	80.22	80.4	79.19	79.43
2009-06-12	79.44	80.52	79.42	80.13
2009-06-15	80.11	81.37	80.11	81.19
2009-06-16	81.18	81.34	80.33	80.82
2009-06-17	80.82	80.95	80.06	80.18
2009-06-18	80.18	80.78	80.07	80.57
2009-06-19	80.57	80.74	79.97	80.26
2009-06-22	80.28	80.93	80.24	80.85
2009-06-23	80.85	80.94	79.7	79.92
2009-06-24	79.92	80.75	79.56	80.48
2009-06-25	80.48	80.91	80.24	80.24
2009-06-26	80.24	80.25	79.61	79.9
2009-06-29	79.89	80.29	79.72	79.79
2009-06-30	79.79	80.33	79.43	80.12
2009-07-01	80.12	80.4	79.35	79.62
2009-07-02	79.63	80.61	79.6	80.46
2009-07-03	80.5	80.61	79.6	80.4
2009-07-06	80.47	80.89	80.27	80.28
2009-07-07	80.29	80.84	80.08	80.8
2009-07-08	80.8	80.89	80.52	80.7
2009-07-09	80.7	80.72	79.69	79.98
2009-07-10	79.99	80.52	79.97	80.23
2009-07-13	80.24	80.5	79.95	79.97
2009-07-14	79.97	80.3	79.88	80
2009-07-15	80	80.04	79.29	79.47
2009-07-16	79.47	79.63	79.13	79.31
2009-07-17	79.31	79.66	79.28	79.49
2009-07-20	79.48	79.53	78.8	78.91
2009-07-21	78.91	79.08	78.59	78.91
2009-07-22	78.91	79.07	78.56	78.82
2009-07-23	78.82	79.15	78.42	78.97
2009-07-24	78.97	79.09	78.6	78.83
2009-07-27	78.74	78.98	78.4	78.62
2009-07-28	78.62	79.07	78.32	78.97
2009-07-29	78.97	79.66	78.76	79.59
2009-07-30	79.58	79.6	79.17	79.25
2009-07-31	79.25	79.26	78.22	78.31
2009-08-03	78.2	78.49	77.45	77.59
2009-08-04	77.59	77.81	77.47	77.63
2009-08-05	77.63	77.85	77.43	77.58
2009-08-06	77.58	78.14	77.51	77.92
2009-08-07	77.92	79.07	77.81	78.89
2009-08-10	78.92	79.39	78.73	79.24
2009-08-11	79.23	79.36	79.01	79.13
2009-08-12	79.13	79.39	78.62	78.81
2009-08-13	78.81	78.82	78.24	78.45
2009-08-14	78.45	78.92	78.23	78.72
2009-08-17	78.78	79.51	78.76	79.2
2009-08-18	79.2	79.35	78.82	78.84
2009-08-19	78.84	79.22	78.34	78.43
2009-08-20	78.43	78.67	78.3	78.4
2009-08-21	78.4	78.58	77.75	78.04
2009-08-24	78.05	78.34	77.95	78.24
2009-08-25	78.24	78.42	77.93	78.34
2009-08-26	78.33	78.83	78.11	78.66
2009-08-27	78.66	78.74	77.85	78.04
2009-08-28	78.04	78.39	77.87	78.37
2009-08-31	78.21	78.59	78	78.13
2009-09-01	78.13	78.94	77.94	78.76
2009-09-02	78.76	78.84	78.27	78.38
2009-09-03	78.38	78.54	78	78.46
2009-09-04	78.46	78.7	78.02	78.2
2009-09-07	78.18	78.2	77.86	78.01
2009-09-08	78.01	78.02	77.05	77.25
2009-09-09	77.25	77.45	76.8	77.06
2009-09-10	77.06	77.24	76.7	76.81
2009-09-11	76.81	76.85	76.46	76.72
2009-09-14	76.58	77.08	76.52	76.57
2009-09-15	76.57	77.06	76.41	76.48
2009-09-16	76.48	76.57	76.15	76.31
2009-09-17	76.31	76.41	76.01	76.27
2009-09-18	76.28	76.72	76.25	76.45
2009-09-21	76.48	77.11	76.45	76.71
2009-09-22	76.71	76.71	75.83	76.02
2009-09-23	76.02	76.58	75.83	76.35
2009-09-24	76.35	77.05	76.09	76.89
2009-09-25	76.89	77.07	76.49	76.68
2009-09-28	76.6	77.25	76.51	76.94
2009-09-29	76.94	77.33	76.8	77.05
2009-09-30	77.05	77.07	76.49	76.66
2009-10-01	76.66	77.29	76.59	77.28
2009-10-02	77.28	77.47	76.68	77.04
2009-10-05	77.01	77.02	76.61	76.68
2009-10-06	76.68	76.68	76.1	76.3
2009-10-07	76.35	76.63	76.13	76.28
2009-10-08	76.28	76.33	75.77	76.06
2009-10-09	76.06	76.56	75.97	76.43
2009-10-12	76.32	76.67	76.02	76.1
2009-10-13	76.07	76.29	75.74	75.81
2009-10-14	75.86	75.88	75.34	75.44
2009-10-15	75.4	75.77	75.21	75.43
2009-10-16	75.39	75.9	75.3	75.57
2009-10-19	75.66	75.91	75.23	75.24
2009-10-20	75.27	75.76	75.1	75.5
2009-10-21	75.55	75.72	74.94	75.08
2009-10-22	75.08	75.52	75.01	75.06
2009-10-23	75.07	75.52	74.95	75.45
2009-10-26	75.53	76.12	75.2	76
2009-10-27	76.08	76.33	75.76	76.17
2009-10-28	76.09	76.56	75.99	76.5
2009-10-29	76.44	76.58	75.86	75.98
2009-10-30	75.94	76.43	75.83	76.39
2009-11-02	76.31	76.41	75.93	76.23
2009-11-03	76.2	76.82	76.07	76.32
2009-11-04	76.32	76.4	75.6	75.78
2009-11-05	75.78	75.98	75.51	75.74
2009-11-06	75.74	75.97	75.5	75.76
2009-11-09	75.6	75.72	74.93	74.98
2009-11-10	74.98	75.27	74.93	74.96
2009-11-11	74.96	75.22	74.77	75.08
2009-11-12	75.08	75.77	74.93	75.61
2009-11-13	75.61	75.66	75.14	75.28
2009-11-16	75.21	75.31	74.68	74.85
2009-11-17	74.85	75.62	74.78	75.29
2009-11-18	75.29	75.33	74.9	75.09
2009-11-19	75.09	75.55	75.09	75.3
2009-11-20	75.3	75.88	75.21	75.66
2009-11-23	75.46	75.58	74.95	75.13
2009-11-24	75.15	75.45	75	75.11
2009-11-25	75.11	75.11	74.23	74.32
2009-11-26	74.32	75.01	74.17	74.82
2009-11-27	74.82	75.57	74.75	74.86
2009-11-30	74.79	75	74.49	74.71
2009-12-01	74.71	75.09	74.27	74.41
2009-12-02	74.41	74.68	74.36	74.57
2009-12-03	74.57	74.86	74.33	74.77
2009-12-04	74.77	75.94	74.6	75.75
2009-12-07	75.73	76.18	75.45	75.66
2009-12-08	75.7	76.38	75.51	76.27
2009-12-09	76.27	76.33	75.83	75.99
2009-12-10	75.99	76.21	75.86	76.02
2009-12-11	76.02	76.73	75.9	76.58
2009-12-14	76.54	76.67	76.25	76.35
2009-12-15	76.35	77.09	76.32	76.89
2009-12-16	76.89	77.04	76.6	76.93
2009-12-17	76.93	77.94	76.91	77.69
2009-12-18	77.69	78.14	77.38	77.77
2009-12-21	77.76	78.14	77.59	78.03
2009-12-22	78.03	78.45	77.85	78.26
2009-12-23	78.26	78.36	77.74	77.88
2009-12-24	77.89	77.92	77.5	77.72
2009-12-25	77.72	77.8	77.52	77.64
2009-12-28	77.64	77.86	77.54	77.68
2009-12-29	77.68	77.93	77.33	77.86
2009-12-30	77.86	78.22	77.8	77.88
2009-12-31	77.88	78.02	77.41	77.92
2010-01-04	77.92	78.19	77.26	77.42
2010-01-05	77.42	77.71	77.09	77.62
2010-01-06	77.62	78	77.36	77.48
2010-01-07	77.48	78.08	77.3	77.97
2010-01-08	77.97	78.19	77.35	77.49
2010-01-11	77.35	77.47	76.79	77.07
2010-01-12	77.07	77.31	76.76	77.09
2010-01-13	77.09	77.15	76.6	76.8
2010-01-14	76.8	77.02	76.67	76.79
2010-01-15	76.79	77.41	76.76	77.17
2010-01-18	77.34	77.39	77	77.05
2010-01-19	77.05	77.69	76.94	77.56
2010-01-20	77.56	78.45	77.51	78.31
2010-01-21	78.31	78.81	78.13	78.38
2010-01-22	78.38	78.53	78.04	78.28
2010-01-25	78.19	78.34	78.03	78.21
2010-01-26	78.21	78.64	78.08	78.49
2010-01-27	78.49	78.85	78.37	78.68
2010-01-28	78.68	79.07	78.54	78.94
2010-01-29	78.94	79.5	78.85	79.48
2010-02-01	79.46	79.55	79.16	79.26
2010-02-02	79.26	79.41	78.95	78.96
2010-02-03	78.96	79.46	78.68	79.37
2010-02-04	79.37	80.02	79.34	79.96
2010-02-05	79.96	80.68	79.95	80.21
2010-02-08	80.18	80.52	80.09	80.39
2010-02-09	80.39	80.43	79.56	79.85
2010-02-10	79.85	80.31	79.65	79.96
2010-02-11	79.96	80.5	79.71	80
2010-02-12	80	80.75	79.99	80.32
2010-02-15	80.35	80.52	80.2	80.39
2010-02-16	80.39	80.42	79.59	79.68
2010-02-17	79.68	80.53	79.56	80.4
2010-02-18	80.41	81.37	80.19	81.23
2010-02-19	81.22	81.34	80.51	80.55
2010-02-22	80.45	80.67	80.36	80.52
2010-02-23	80.52	80.99	80.09	80.84
2010-02-24	80.84	80.94	80.36	80.76
2010-02-25	80.76	81.13	80.65	80.82
2010-02-26	80.82	80.85	80.12	80.35
2010-03-01	80.35	81.26	80.23	80.76
2010-03-02	80.76	81.29	80.38	80.4
2010-03-03	80.4	80.56	79.82	80.02
2010-03-04	80.02	80.67	79.94	80.54
2010-03-05	80.54	80.89	80.41	80.42
2010-03-08	80.44	80.55	80.08	80.52
2010-03-09	80.52	80.86	80.41	80.54
2010-03-10	80.54	80.86	80.31	80.45
2010-03-11	80.45	80.57	80.24	80.27
2010-03-12	80.27	80.33	79.69	79.77
2010-03-15	79.76	80.41	79.75	80.21
2010-03-16	80.22	80.33	79.63	79.71
2010-03-17	79.71	79.82	79.51	79.75
2010-03-18	79.75	80.44	79.73	80.28
2010-03-19	80.28	80.89	80.23	80.76
2010-03-22	80.83	81.08	80.52	80.57
2010-03-23	80.57	81.03	80.55	80.94
2010-03-24	80.94	82.03	80.89	81.85
2010-03-25	81.85	82.24	81.6	82.03
2010-03-26	82.03	82.05	81.56	81.62
2010-03-29	81.25	81.62	81.15	81.21
2010-03-30	81.21	81.57	81	81.39
2010-03-31	81.39	81.7	80.89	81
2010-04-01	81	81.25	80.68	80.72
2010-04-02	80.72	81.32	80.69	81.17
2010-04-05	81.2	81.3	80.92	81.18
2010-04-06	81.18	81.64	81.17	81.44
2010-04-07	81.44	81.72	81.36	81.64
2010-04-08	81.64	81.91	81.38	81.41
2010-04-09	81.41	81.58	80.87	80.88
2010-04-12	80.61	80.69	80.08	80.57
2010-04-13	80.57	80.75	80.28	80.44
2010-04-14	80.44	80.49	80.03	80.18
2010-04-15	80.18	80.75	80.15	80.55
2010-04-16	80.55	80.91	80.47	80.83
2010-04-19	80.88	81.28	80.87	80.93
2010-04-20	80.93	81.13	80.76	81.1
2010-04-21	81.1	81.33	80.96	81.21
2010-04-22	81.21	82.1	81.04	81.97
2010-04-23	81.97	82.07	81.32	81.35
2010-04-26	81.42	81.71	81.16	81.25
2010-04-27	81.25	82.44	81.24	82.28
2010-04-28	82.29	82.71	82.01	82.32
2010-04-29	82.32	82.38	81.88	81.94
2010-04-30	81.94	82.09	81.63	81.89
2010-05-03	81.67	82.56	81.63	82.36
2010-05-04	82.35	83.53	82.29	83.46
2010-05-05	83.46	84.31	83.36	84.13
2010-05-06	84.13	85.27	83.92	84.76
2010-05-07	84.77	85.14	84.32	84.35
2010-05-10	84.13	84.51	82.91	84.42
2010-05-11	84.42	84.81	84.14	84.69
2010-05-12	84.69	84.93	84.21	84.75
2010-05-13	84.75	85.46	84.54	85.33
2010-05-14	85.33	86.29	85.2	86.27
2010-05-17	86.28	87.06	86.05	86.21
2010-05-18	86.21	87.46	85.91	87.34
2010-05-19	87.34	87.43	86.06	86.33
2010-05-20	86.33	86.8	85.4	85.85
2010-05-21	85.85	85.98	85.13	85.42
2010-05-24	85.47	86.57	85.36	86.48
2010-05-25	86.47	87.45	86.33	86.61
2010-05-26	86.61	87.39	86.5	87.21
2010-05-27	87.21	87.25	86.1	86.26
2010-05-28	86.26	86.8	85.85	86.78
2010-05-31	86.75	86.87	86.43	86.68
2010-06-01	86.68	87.47	86.16	86.72
2010-06-02	86.72	87.18	86.62	86.7
2010-06-03	86.7	87.27	86.3	87.11
2010-06-04	87.11	88.34	86.9	88.23
2010-06-07	88.47	88.71	88.16	88.45
2010-06-08	88.45	88.59	87.96	88.19
2010-06-09	88.19	88.39	87.42	87.9
2010-06-10	87.9	88.06	86.95	87.04
2010-06-11	87.04	87.65	86.94	87.28
2010-06-14	87.26	87.26	86.18	86.69
2010-06-15	86.69	86.89	85.9	86.07
2010-06-16	86.07	86.39	85.92	86.19
2010-06-17	86.19	86.53	85.52	85.65
2010-06-18	85.65	85.77	85.45	85.56
2010-06-21	85.21	86.04	85.01	85.93
2010-06-22	85.93	86.26	85.75	86.11
2010-06-23	86.11	86.42	85.65	85.82
2010-06-24	85.82	86	85.41	85.73
2010-06-25	85.73	86.12	85.25	85.31
2010-06-28	85.28	85.79	85.21	85.66
2010-06-29	85.66	86.3	85.63	86.14
2010-06-30	86.14	86.27	85.6	86.09
2010-07-01	86.09	86.26	84.42	84.59
2010-07-02	84.58	84.77	84.13	84.36
2010-07-05	84.39	84.72	84.35	84.71
2010-07-06	84.71	84.83	83.82	84.07
2010-07-07	84.07	84.38	83.75	83.96
2010-07-08	83.96	84.02	83.66	83.75
2010-07-09	83.75	84.11	83.62	84
2010-07-12	84.03	84.45	83.94	84.19
2010-07-13	84.18	84.56	83.38	83.57
2010-07-14	83.57	83.71	83.21	83.42
2010-07-15	83.42	83.51	82.29	82.46
2010-07-16	82.46	82.61	82.08	82.56
2010-07-19	82.62	82.82	82.28	82.62
2010-07-20	82.62	83.07	82.18	82.68
2010-07-21	82.68	83.45	82.56	83.28
2010-07-22	83.27	83.36	82.46	82.54
2010-07-23	82.55	83.03	82.21	82.52
2010-07-26	82.49	82.76	81.99	82.08
2010-07-27	82.08	82.38	81.82	82.18
2010-07-28	82.18	82.29	81.94	82.08
2010-07-29	82.08	82.16	81.49	81.68
2010-07-30	81.68	81.98	81.46	81.59
2010-08-02	81.54	81.56	80.79	80.92
2010-08-03	80.92	81.04	80.47	80.64
2010-08-04	80.64	81.11	80.51	80.98
2010-08-05	80.98	81.13	80.53	80.81
2010-08-06	80.81	80.94	80.08	80.38
2010-08-09	80.29	80.79	80.19	80.77
2010-08-10	80.77	81.53	80.64	80.99
2010-08-11	80.99	82.53	80.95	82.43
2010-08-12	82.44	82.79	82.11	82.59
2010-08-13	82.54	82.96	82.18	82.91
2010-08-16	82.84	83.02	82.24	82.43
2010-08-17	82.44	82.52	82.01	82.19
2010-08-18	82.25	82.51	81.91	82.29
2010-08-19	82.31	82.72	82	82.45
2010-08-20	82.51	83.3	82.42	83.02
2010-08-23	83.09	83.28	82.84	83.23
2010-08-24	83.33	83.56	82.86	83.33
2010-08-25	83.31	83.52	82.94	83.22
2010-08-26	83.18	83.26	82.64	82.89
2010-08-27	82.93	83.17	82.62	82.74
2010-08-30	82.81	83.2	82.66	83.18
2010-08-31	83.16	83.34	82.75	83.13
2010-09-01	83.07	83.22	82.19	82.45
2010-09-02	82.5	82.6	82.29	82.39
2010-09-03	82.42	82.5	81.99	82.01
2010-09-06	82.06	82.14	81.88	82.07
2010-09-07	82.19	82.92	82.04	82.91
2010-09-08	82.89	82.92	82.12	82.59
2010-09-09	82.6	82.83	82.34	82.69
2010-09-10	82.73	82.99	82.45	82.87
2010-09-13	82.67	82.67	81.76	81.84
2010-09-14	81.93	82.03	81	81.2
2010-09-15	81.22	81.77	81.09	81.48
2010-09-16	81.53	81.76	81.07	81.26
2010-09-17	81.29	81.52	80.86	81.4
2010-09-20	81.45	81.5	81.05	81.31
2010-09-21	81.31	81.35	80.3	80.38
2010-09-22	80.32	81.32	79.56	79.76
2010-09-23	79.84	80.33	79.57	80.11
2010-09-24	80.1	80.26	79.26	79.26
2010-09-27	79.35	79.55	79.19	79.47
2010-09-28	79.57	79.81	78.86	78.92
2010-09-29	78.91	79.01	78.62	78.77
2010-09-30	78.79	79.02	78.41	78.76
2010-10-01	78.81	78.83	78.03	78.04
2010-10-04	78.11	78.52	77.99	78.45
2010-10-05	78.54	78.69	77.7	77.8
2010-10-06	77.83	77.92	77.3	77.43
2010-10-07	77.51	77.68	76.91	77.41
2010-10-08	77.45	77.76	77.14	77.19
2010-10-11	77.09	77.56	76.93	77.51
2010-10-12	77.55	77.93	77.26	77.27
2010-10-13	77.35	77.35	76.97	77.07
2010-10-14	77	77.34	76.26	76.54
2010-10-15	76.71	77.13	76.14	76.96
2010-10-18	76.99	77.65	76.82	77.23
2010-10-19	77.15	78.31	76.92	78.25
2010-10-20	78.22	78.36	77.06	77.17
2010-10-21	77.19	77.61	76.84	77.46
2010-10-22	77.41	77.75	77.21	77.37
2010-10-25	77.4	77.42	76.71	77.15
2010-10-26	77.36	77.82	77.04	77.65
2010-10-27	77.65	78.27	77.56	78.1
2010-10-28	78.05	78.08	77.17	77.29
2010-10-29	77.3	78.06	77.05	77.05
2010-11-01	76.93	77.42	76.77	77.25
2010-11-02	77.21	77.31	76.64	76.71
2010-11-03	76.69	76.94	76.3	76.34
2010-11-04	76.44	76.98	75.63	75.9
2010-11-05	76.44	76.64	76.22	76.59
2010-11-08	76.44	77.16	76.43	77.04
2010-11-09	77.03	77.86	76.71	77.72
2010-11-10	77.81	78.17	77.49	77.67
2010-11-11	77.72	78.29	77.44	78.16
2010-11-12	78.22	78.48	77.7	78.1
2010-11-15	78.02	78.71	77.88	78.66
2010-11-16	78.68	79.46	78.3	79.22
2010-11-17	79.24	79.37	78.86	79.11
2010-11-18	79.02	79.06	78.43	78.63
2010-11-19	78.55	79.04	78.16	78.43
2010-11-22	78.19	78.88	77.97	78.63
2010-11-23	78.65	79.74	78.6	79.68
2010-11-24	79.64	80	78.65	79.79
2010-11-25	79.69	80	79.56	79.72
2010-11-26	79.74	80.52	79.67	80.37
2010-11-29	80.34	81.14	80.05	80.81
2010-11-30	80.83	81.44	80.67	81.34
2010-12-01	81.27	81.36	80.5	80.7
2010-12-02	80.75	81.34	80.08	80.2
2010-12-03	80.26	81	79.16	79.18
2010-12-06	79.31	79.97	79.27	79.62
2010-12-07	79.69	79.97	79.2	79.91
2010-12-08	79.94	80.41	79.89	79.98
2010-12-09	80.05	80.4	79.68	80.03
2010-12-10	80.03	80.3	79.82	80.08
2010-12-13	80.22	80.31	79.1	79.34
2010-12-14	79.36	79.53	78.82	79.41
2010-12-15	79.44	80.28	79.44	80.21
2010-12-16	80.23	80.39	79.98	80.05
2010-12-17	80.04	80.63	79.55	80.36
2010-12-20	80.42	80.72	80.31	80.59
2010-12-21	80.6	80.82	80.24	80.69
2010-12-22	80.75	80.78	80.28	80.67
2010-12-23	80.64	80.83	80.34	80.47
2010-12-24	80.52	80.58	80.33	80.48
2010-12-27	80.62	80.65	80.21	80.3
2010-12-28	80.25	80.46	79.6	80.36
2010-12-29	80.39	80.51	79.7	79.79
2010-12-30	79.77	79.81	79.44	79.53
2010-12-31	79.5	79.52	78.78	79.05
