# Supplementary material for: Analysis of global stock index data during crisis period via complex network approach
Source: PLoS One. 2018 Jul 18;13(7):e0200600. doi: 10.1371/journal.pone.0200600 (PMC6051609; doi:10.1371/journal.pone.0200600)
Supplement: S1 File — See the respective attached file. (ZIP) [file pone.0200600.s001.zip › Global stock index data 2005-2010/Dow Jones Industrial Average index.xls]

## Sheet: Sheet1
Date	Open	High	Low	Close
2005-01-03	10783.8	10867.4	10710.1	10729.4
2005-01-04	10727.8	10769.6	10605.1	10630.8
2005-01-05	10629.5	10684.4	10597.8	10597.8
2005-01-06	10593.2	10667.6	10589.3	10622.9
2005-01-07	10624.8	10653.2	10571.7	10604
2005-01-10	10603.4	10663.7	10582.4	10621
2005-01-11	10619.8	10619.8	10531.5	10556.2
2005-01-12	10561.3	10622.9	10499.5	10617.8
2005-01-13	10617.4	10618.1	10485.7	10505.8
2005-01-14	10506.7	10567	10503.8	10558
2005-01-18	10554.2	10628.9	10500.6	10628.8
2005-01-19	10626	10626.3	10536.5	10540
2005-01-20	10538.9	10546.8	10457.9	10471.5
2005-01-21	10472	10512.2	10390.9	10393
2005-01-24	10393.6	10442.9	10368.6	10368.6
2005-01-25	10369.4	10509.8	10369.4	10461.6
2005-01-26	10463.2	10532	10463.2	10498.6
2005-01-27	10498.1	10498.1	10429.9	10467.4
2005-01-28	10470.6	10488.4	10386.6	10427.2
2005-01-31	10428.8	10510.2	10428.8	10489.9
2005-02-01	10489.7	10570.3	10489.6	10551.9
2005-02-02	10551	10616.4	10544.5	10596.8
2005-02-03	10592.2	10601.1	10550.1	10593.1
2005-02-04	10593.2	10723.9	10586.9	10716.1
2005-02-07	10715.8	10733.5	10699.7	10715.8
2005-02-08	10712.5	10744.5	10696	10724.6
2005-02-09	10717.8	10741.5	10660.4	10664.1
2005-02-10	10665	10763.9	10664.3	10749.6
2005-02-11	10742.9	10829.2	10703.4	10796
2005-02-14	10795.7	10802.3	10773.2	10791.1
2005-02-15	10791.1	10852.4	10779.3	10837.3
2005-02-16	10832	10853.4	10794.2	10834.9
2005-02-17	10835	10841.2	10752.3	10754.3
2005-02-18	10755.1	10792	10730.3	10785.2
2005-02-22	10783.4	10783.5	10610.5	10611.2
2005-02-23	10609.3	10700.7	10609	10673.8
2005-02-24	10672.2	10755.7	10647.3	10748.8
2005-02-25	10748.4	10845.6	10735.8	10841.6
2005-02-28	10842	10842	10730.5	10766.2
2005-03-01	10769	10849.1	10769	10830
2005-03-02	10825.7	10869.8	10774.3	10812
2005-03-03	10812.3	10869.2	10767.2	10833
2005-03-04	10834.5	10962.4	10834.3	10940.5
2005-03-07	10940.5	10984.5	10931.5	10936.9
2005-03-08	10935.6	10952.5	10900.1	10912.6
2005-03-09	10912.3	10923.2	10802.1	10805.6
2005-03-10	10806.3	10875.5	10780.4	10851.5
2005-03-11	10845.3	10872.4	10758.5	10774.4
2005-03-14	10773.9	10805.5	10754.4	10804.5
2005-03-15	10804.3	10838.6	10745.1	10745.1
2005-03-16	10741.6	10741.6	10612.4	10633.1
2005-03-17	10633.3	10658.6	10598.3	10626.4
2005-03-18	10627.8	10653.7	10557	10629.7
2005-03-21	10629.9	10630.5	10534.1	10565.4
2005-03-22	10565.4	10610	10470.3	10470.5
2005-03-23	10470.6	10497.4	10430.5	10456
2005-03-24	10457.1	10518.6	10442.9	10442.9
2005-03-28	10444.1	10533.5	10440	10485.6
2005-03-29	10486.1	10520.8	10396.2	10405.7
2005-03-30	10405.8	10544.2	10404.8	10540.9
2005-03-31	10541.6	10542	10490.4	10503.8
2005-04-01	10504.6	10568.9	10381	10404.3
2005-04-04	10401.7	10444.3	10356.7	10421.1
2005-04-05	10421.1	10476.5	10419.4	10458.5
2005-04-06	10453.5	10526	10453.4	10486
2005-04-07	10485.9	10557.1	10476.7	10546.3
2005-04-08	10546.3	10553.6	10460.5	10461.3
2005-04-11	10462.1	10482.2	10438.4	10448.6
2005-04-12	10448.6	10529.8	10360.9	10508
2005-04-13	10507.5	10521.1	10379.7	10403.9
2005-04-14	10403.7	10417.9	10273.4	10278.8
2005-04-15	10276.6	10278.5	10076.6	10087.5
2005-04-18	10088.5	10105.4	10020.9	10071.2
2005-04-19	10071.5	10156.5	10071.5	10127.4
2005-04-20	10131.2	10186.5	10000.5	10012.4
2005-04-21	10010.5	10218.6	10010.5	10218.6
2005-04-22	10216.7	10219.3	10069.9	10157.7
2005-04-25	10158.5	10260.2	10158.5	10242.5
2005-04-26	10241	10263.6	10151	10151.1
2005-04-27	10150.3	10219.6	10079.5	10198.8
2005-04-28	10194.6	10194.6	10070.1	10070.4
2005-04-29	10073.5	10196.4	10048.1	10192.5
2005-05-02	10192	10258.4	10188.1	10251.7
2005-05-03	10251	10304.5	10208	10257
2005-05-04	10255.2	10392.5	10255.2	10384.6
2005-05-05	10384.5	10405.8	10296.5	10340.4
2005-05-06	10339.7	10400.6	10339.6	10345.4
2005-05-09	10345.4	10384.9	10320.1	10384.3
2005-05-10	10382.9	10382.9	10250.2	10281.1
2005-05-11	10272.9	10311.2	10184.9	10300.2
2005-05-12	10299.7	10322.4	10183.4	10189.5
2005-05-13	10188.2	10234.3	10075.5	10140.1
2005-05-16	10139.6	10255.2	10138.3	10252.3
2005-05-17	10247.5	10336.9	10213.1	10331.9
2005-05-18	10323.2	10480.9	10323	10464.5
2005-05-19	10464.5	10494.7	10435.3	10493.2
2005-05-20	10492.8	10499.3	10423.9	10471.9
2005-05-23	10472.8	10560.8	10466.1	10523.6
2005-05-24	10522.7	10522.7	10471.9	10503.7
2005-05-25	10503.2	10503.2	10426.4	10457.8
2005-05-26	10458.7	10544.1	10458.6	10537.6
2005-05-27	10537.1	10552	10517.7	10542.5
2005-05-31	10541.9	10542.3	10467.5	10467.5
2005-06-01	10462.9	10586.4	10457.9	10549.9
2005-06-02	10548.8	10559.9	10510.6	10553.5
2005-06-03	10552.8	10553.2	10448.4	10461
2005-06-06	10461.6	10481	10431	10467
2005-06-07	10466	10578.8	10465.9	10483.1
2005-06-08	10484.8	10543.3	10465.3	10476.9
2005-06-09	10477.8	10526.4	10443.3	10503
2005-06-10	10503	10538.6	10452.6	10512.6
2005-06-13	10503.6	10589.2	10474.4	10522.6
2005-06-14	10522	10586.7	10521.8	10547.6
2005-06-15	10548.6	10589.9	10495.4	10566.4
2005-06-16	10566.8	10595.5	10540.1	10578.6
2005-06-17	10580.4	10656.3	10579.5	10623.1
2005-06-20	10621.5	10637.6	10562.4	10609.1
2005-06-21	10608.9	10630.4	10580.9	10599.7
2005-06-22	10599.4	10646.2	10578	10587.9
2005-06-23	10587.1	10589	10419.6	10421.4
2005-06-24	10422.3	10422.3	10297.8	10297.8
2005-06-27	10298.1	10332.1	10253.5	10290.8
2005-06-28	10291	10409.7	10290.5	10405.6
2005-06-29	10405.9	10433.8	10363.3	10374.5
2005-06-30	10374.2	10412.8	10267.2	10275
2005-07-01	10273.6	10343.8	10273.5	10303.4
2005-07-05	10303.1	10389.1	10282.6	10371.8
2005-07-06	10366.5	10380.5	10267.6	10270.7
2005-07-07	10269.8	10310	10175.4	10302.3
2005-07-08	10302.9	10462.3	10300.5	10449.1
2005-07-11	10449.6	10534.2	10449.6	10519.7
2005-07-12	10519.5	10544	10483.2	10513.9
2005-07-13	10513.4	10564.9	10512.4	10557.4
2005-07-14	10559.9	10657.7	10559.9	10628.9
2005-07-15	10629.4	10654.1	10600.5	10640.8
2005-07-18	10640.2	10640.2	10575	10575
2005-07-19	10576.9	10668.5	10576.9	10646.6
2005-07-20	10629.5	10691.3	10581.1	10689.1
2005-07-21	10690	10700.1	10608.4	10627.8
2005-07-22	10624.2	10658.6	10588	10651.2
2005-07-25	10651.7	10686.5	10591.5	10596.5
2005-07-26	10597.6	10626	10572.9	10579.8
2005-07-27	10579.5	10645.9	10577.4	10637.1
2005-07-28	10633.5	10710.5	10629.7	10705.5
2005-07-29	10705.2	10717.7	10640.9	10640.9
2005-08-01	10641.8	10672.4	10610.9	10623.1
2005-08-02	10623.8	10699.2	10623.5	10683.7
2005-08-03	10681.5	10698.1	10638.5	10697.6
2005-08-04	10696.8	10696.9	10606.7	10610.1
2005-08-05	10610.3	10610.8	10554.5	10558
2005-08-08	10557.2	10606	10524.9	10536.9
2005-08-09	10537.6	10639.1	10537.6	10615.7
2005-08-10	10606.5	10719.4	10570	10594.4
2005-08-11	10591.8	10685.9	10588.5	10685.9
2005-08-12	10682.7	10682.8	10568.3	10600.3
2005-08-15	10599.2	10655.1	10557.9	10634.4
2005-08-16	10631.6	10640.3	10510.3	10513.5
2005-08-17	10505.6	10588.9	10503.4	10550.7
2005-08-18	10549.8	10592.9	10517.4	10554.9
2005-08-19	10552.7	10626.3	10552.7	10559.2
2005-08-22	10559.8	10641.1	10524	10569.9
2005-08-23	10571	10577.5	10496.7	10519.6
2005-08-24	10519.3	10559	10432.1	10434.9
2005-08-25	10434.4	10465.4	10428.3	10450.6
2005-08-26	10451	10451	10384	10397.3
2005-08-29	10396.9	10487.5	10349.4	10463
2005-08-30	10461.5	10461.5	10350	10412.8
2005-08-31	10409.1	10484.8	10356.9	10481.6
2005-09-01	10481.4	10513.8	10425.8	10459.6
2005-09-02	10460.7	10497.5	10434.7	10447.4
2005-09-06	10447.7	10593.1	10447.7	10589.2
2005-09-07	10588.7	10640.4	10574	10633.5
2005-09-08	10633.1	10636.5	10569.3	10595.9
2005-09-09	10594.1	10695.9	10593.9	10678.6
2005-09-12	10678.4	10701.8	10664.1	10682.9
2005-09-13	10673.7	10674	10595.3	10597.4
2005-09-14	10597.5	10633.2	10536.6	10544.9
2005-09-15	10545.9	10582.1	10520.9	10558.8
2005-09-16	10560.5	10647.4	10560.4	10641.9
2005-09-19	10641.9	10644.6	10521.2	10557.6
2005-09-20	10558.2	10604.8	10467.1	10481.5
2005-09-21	10484.2	10484.5	10375.2	10378
2005-09-22	10376.2	10444.5	10351	10422
2005-09-23	10421.8	10455.8	10372.1	10419.6
2005-09-26	10420.2	10509.2	10410.1	10443.6
2005-09-27	10444.6	10496.2	10415.6	10456.2
2005-09-28	10456.6	10512.1	10424	10473.1
2005-09-29	10472.6	10563.4	10418	10552.8
2005-09-30	10552.7	10569.8	10526.1	10568.7
2005-10-03	10569.5	10608.6	10523.6	10535.5
2005-10-04	10534.4	10567.8	10434.8	10441.1
2005-10-05	10434.8	10438.5	10316.2	10317.4
2005-10-06	10317.4	10369.5	10218.1	10287.1
2005-10-07	10287.4	10347.3	10280.6	10292.3
2005-10-10	10293	10323.1	10237.8	10238.8
2005-10-11	10239.2	10312.9	10234.2	10253.2
2005-10-12	10253.8	10308.9	10186.1	10216.9
2005-10-13	10216.9	10241.3	10156.5	10216.6
2005-10-14	10216.6	10291.9	10200.1	10287.3
2005-10-17	10287.4	10351	10269.8	10348.1
2005-10-18	10349.1	10361.5	10285.3	10285.3
2005-10-19	10277.2	10414.1	10233	10414.1
2005-10-20	10411.7	10432.8	10252.1	10281.1
2005-10-21	10282.2	10351	10193.5	10215.2
2005-10-24	10216.1	10387	10216.1	10385
2005-10-25	10383.9	10411.6	10316.9	10377.9
2005-10-26	10377.4	10434.5	10336.8	10345
2005-10-27	10344.7	10349.2	10230	10230
2005-10-28	10231.1	10404.7	10231.1	10402.8
2005-10-31	10403.2	10486.6	10403.2	10440.1
2005-11-01	10437.5	10455.3	10406	10406.8
2005-11-02	10406.3	10493.5	10388.8	10472.7
2005-11-03	10470.5	10561.2	10470.5	10522.6
2005-11-04	10523.2	10552.4	10479.4	10530.8
2005-11-07	10531.2	10593.4	10520.4	10586.2
2005-11-08	10574.2	10574.2	10524.3	10539.7
2005-11-09	10539.2	10601.9	10519.5	10546.2
2005-11-10	10541.2	10655.5	10519.4	10640.1
2005-11-11	10641.3	10696.5	10637.4	10686
2005-11-14	10686.6	10710.1	10674.3	10697.2
2005-11-15	10697	10742	10664.3	10686.4
2005-11-16	10683	10712.2	10652.3	10674.8
2005-11-17	10677	10727.7	10665.5	10720.2
2005-11-18	10719.3	10796.3	10697.2	10766.3
2005-11-21	10766.3	10835.3	10761	10820.3
2005-11-22	10816	10877.4	10787.2	10871.4
2005-11-23	10871.4	10950.8	10855.3	10916.1
2005-11-25	10915.1	10955.5	10914.5	10931.6
2005-11-28	10932.7	10951.9	10881.6	10890.7
2005-11-29	10888.5	10959.8	10888.1	10888.2
2005-11-30	10883.9	10924.8	10803.9	10805.9
2005-12-01	10806	10934.9	10806	10912.6
2005-12-02	10912	10921.4	10861.7	10877.5
2005-12-05	10877	10877	10810.7	10835
2005-12-06	10835.4	10924.9	10835.4	10856.9
2005-12-07	10856.9	10868.1	10764	10810.9
2005-12-08	10808.4	10847.2	10729.7	10755.1
2005-12-09	10751.8	10806	10729.9	10778.6
2005-12-12	10778.7	10811.7	10735.1	10767.8
2005-12-13	10765.7	10871.5	10751.4	10823.7
2005-12-14	10821.3	10919.8	10820.3	10883.5
2005-12-15	10883.4	10938.7	10865.4	10881.7
2005-12-16	10881.7	10940.3	10869.3	10875.6
2005-12-19	10875.5	10922.4	10825.6	10836.5
2005-12-20	10836.9	10860.1	10789.6	10805.5
2005-12-21	10805.6	10900.9	10805.6	10833.7
2005-12-22	10831.6	10891	10829.2	10889.4
2005-12-23	10883.3	10904.8	10869.8	10883.3
2005-12-27	10883.8	10932.8	10776.5	10777.8
2005-12-28	10778.2	10825.2	10778.2	10796.3
2005-12-29	10795.7	10825.2	10779.2	10784.8
2005-12-30	10783.9	10783.9	10709.4	10717.5
2006-01-03	10718.3	10862.8	10684.5	10847.4
2006-01-04	10844	10892.6	10833.9	10880.1
2006-01-05	10880.4	10908.2	10843.6	10882.1
2006-01-06	10875.5	10968.8	10875.5	10959.3
2006-01-09	10959.5	11020.1	10944.4	11011.9
2006-01-10	11010.5	11014	10949.9	11011.6
2006-01-11	11011.7	11047.8	10992	11043.4
2006-01-12	11043.1	11045.8	10951.2	10962.4
2006-01-13	10961.5	10992.7	10921.5	10959.9
2006-01-17	10957.5	10957.9	10875.6	10896.3
2006-01-18	10890.1	10890.1	10817.3	10854.9
2006-01-19	10855.2	10916	10852.1	10880.7
2006-01-20	10880.7	10880.7	10661.1	10667.4
2006-01-23	10668.8	10737	10666.4	10688.8
2006-01-24	10690.2	10750.3	10686	10712.2
2006-01-25	10713.3	10760.6	10672.6	10709.7
2006-01-26	10711	10828	10710.9	10809.5
2006-01-27	10815.3	10932.3	10804.8	10907.2
2006-01-30	10908.5	10930.5	10887.4	10899.9
2006-01-31	10900.4	10923.5	10862.1	10864.9
2006-02-01	10862.1	10967.6	10852.8	10954
2006-02-02	10950.1	10950.1	10827.2	10852
2006-02-03	10849.6	10863.6	10779.1	10793.6
2006-02-06	10793.3	10814.5	10771	10798.3
2006-02-07	10796.4	10822.8	10737.7	10749.8
2006-02-08	10742.2	10865.4	10740.6	10858.6
2006-02-09	10859.4	10952.3	10855.7	10883.4
2006-02-10	10883.5	10945	10820.2	10919
2006-02-13	10915.2	10939.9	10849.9	10892.3
2006-02-14	10890.7	11047.7	10890.7	11028.4
2006-02-15	11025.7	11068.7	10989.7	11059
2006-02-16	11059	11120.8	11046.4	11120.7
2006-02-17	11119.6	11132	11077.7	11115.3
2006-02-21	11115.5	11140.8	11050.8	11069.1
2006-02-22	11065.3	11159.2	11060.3	11137.2
2006-02-23	11133.5	11135.9	11052.7	11069.2
2006-02-24	11065.8	11085.5	11010.2	11061.9
2006-02-27	11062.8	11132.6	11061.7	11097.5
2006-02-28	11096.8	11100.2	10978.6	10993.4
2006-03-01	10993.2	11069.4	10992	11053.5
2006-03-02	11052.6	11052.6	10986	11025.5
2006-03-03	11024.2	11106.7	10984.6	11021.6
2006-03-06	11022.5	11037.1	10929.2	10958.6
2006-03-07	10957.3	10989	10928.7	10980.7
2006-03-08	10977.1	11026.7	10922.7	11005.7
2006-03-09	11005.7	11049.1	10963.9	10972.3
2006-03-10	10972.9	11099	10972.9	11076.3
2006-03-13	11067.6	11116.7	11056.3	11076
2006-03-14	11076	11161.4	11058.6	11151.3
2006-03-15	11149.8	11226.7	11138.9	11209.8
2006-03-16	11211	11282.5	11210.6	11253.2
2006-03-17	11254.1	11290.1	11254.1	11279.6
2006-03-20	11278.9	11308.4	11259.8	11274.5
2006-03-21	11275.9	11335	11221.5	11235.5
2006-03-22	11234.5	11328.8	11226.4	11317.4
2006-03-23	11317.4	11327.2	11237.1	11270.3
2006-03-24	11270.6	11316.1	11244	11280
2006-03-27	11280.1	11280.5	11229.9	11250.1
2006-03-28	11250.1	11281.8	11145	11154.5
2006-03-29	11154.9	11244.4	11154.9	11215.7
2006-03-30	11216.3	11259.2	11117.6	11150.7
2006-03-31	11151.3	11191.4	11105.6	11109.3
2006-04-03	11113	11247.9	11113	11144.9
2006-04-04	11142.5	11227	11123.6	11203.9
2006-04-05	11203.2	11251	11169.4	11239.5
2006-04-06	11233	11246.9	11167	11216.5
2006-04-07	11217.1	11269.3	11108	11120
2006-04-10	11119.9	11185.5	11117.1	11141.3
2006-04-11	11141.3	11186.6	11053.2	11089.6
2006-04-12	11089.5	11144.1	11087.5	11130
2006-04-13	11130.1	11178.4	11105.8	11137.6
2006-04-17	11137.3	11160	11039.1	11073.8
2006-04-18	11074.6	11280.5	11074.6	11268.8
2006-04-19	11265.4	11303	11236.2	11278.8
2006-04-20	11278.5	11384.1	11275	11342.9
2006-04-21	11343.5	11405.9	11316.8	11347.5
2006-04-24	11346.8	11359.7	11305.8	11336.3
2006-04-25	11336.6	11355.4	11260.8	11283.2
2006-04-26	11283.2	11379.9	11282.8	11354.5
2006-04-27	11349.5	11416.9	11275.3	11382.5
2006-04-28	11358.3	11417.7	11347.2	11367.1
2006-05-01	11367.8	11428.4	11329.4	11343.3
2006-05-02	11345.2	11427.6	11345.1	11416.5
2006-05-03	11414.7	11424.9	11362.4	11400.3
2006-05-04	11401.8	11463.1	11401.8	11438.9
2006-05-05	11440.6	11586.4	11440.6	11577.7
2006-05-08	11576.4	11603.6	11562	11584.5
2006-05-09	11584.6	11640.7	11572	11639.8
2006-05-10	11630.5	11670.2	11595.2	11642.6
2006-05-11	11639.3	11639.5	11479.4	11500.7
2006-05-12	11500	11500	11374.7	11381
2006-05-15	11380.4	11435.3	11333	11428.8
2006-05-16	11428.2	11460.5	11392.7	11419.9
2006-05-17	11410.1	11410.1	11174.4	11205.6
2006-05-18	11206.2	11247.4	11127.1	11128.3
2006-05-19	11124.4	11180.3	11075.2	11144.1
2006-05-22	11143.4	11175.4	11040.1	11125.3
2006-05-23	11126.3	11202.6	11097.3	11098.4
2006-05-24	11100.1	11168.2	11030.5	11117.3
2006-05-25	11115	11215	11115	11211
2006-05-26	11211.7	11283.5	11211.5	11278.6
2006-05-30	11277.2	11278.1	11094.4	11094.4
2006-05-31	11091.1	11183	11085.4	11168.3
2006-06-01	11169	11270.2	11150.1	11260.3
2006-06-02	11260.5	11285.8	11191.5	11247.9
2006-06-05	11247.5	11248.8	11040.2	11048.7
2006-06-06	11048.2	11094.3	10926.4	11002.1
2006-06-07	11002.1	11077.4	10928.3	10930.9
2006-06-08	10929.7	10964.7	10757.5	10938.8
2006-06-09	10939.1	10976.2	10871.6	10891.9
2006-06-12	10892	10927.1	10790.3	10792.6
2006-06-13	10783.1	10862.3	10700.9	10706.1
2006-06-14	10706.8	10817	10698.9	10816.9
2006-06-15	10817.5	11036.5	10817.5	11015.2
2006-06-16	11014.4	11045.2	10984.1	11014.5
2006-06-19	11014.9	11057.6	10907.3	10942.1
2006-06-20	10942	11029.8	10938.4	10974.8
2006-06-21	10975.2	11131.7	10971.7	11079.5
2006-06-22	11077.8	11077.8	10986.1	11019.1
2006-06-23	11019.2	11074.3	10973.4	10989.1
2006-06-26	10990.3	11048.7	10973.7	11045.3
2006-06-27	11048.2	11064.1	10920.7	10924.7
2006-06-28	10925.3	10981.2	10902.5	10973.6
2006-06-29	10974.4	11195.5	10974.4	11190.8
2006-06-30	11190.8	11235.6	11150.1	11150.2
2006-07-03	11149.3	11231.3	11149.3	11228
2006-07-05	11225.1	11225.1	11123.3	11151.8
2006-07-06	11147.1	11257.1	11147.1	11225.3
2006-07-07	11224.2	11224.2	11066	11090.7
2006-07-10	11091.7	11174.5	11090	11103.5
2006-07-11	11102.6	11151.2	11028	11134.8
2006-07-12	11134	11150	10996	11013.2
2006-07-13	11012.6	11012.6	10832.9	10846.3
2006-07-14	10846.5	10848.4	10701.3	10739.4
2006-07-17	10739.4	10802.7	10714.7	10747.4
2006-07-18	10745.8	10813.8	10683.3	10799.2
2006-07-19	10797.4	11038.5	10797.4	11011.4
2006-07-20	11007.3	11037.3	10925	10928.1
2006-07-21	10937.9	10951.8	10838.9	10868.4
2006-07-24	10868.7	11066	10868.6	11051
2006-07-25	11051	11133.8	10999.9	11103.7
2006-07-26	11102.9	11157.8	11048.2	11102.5
2006-07-27	11104.2	11187.8	11087.5	11100.4
2006-07-28	11102.1	11243.3	11102	11219.7
2006-07-31	11218.9	11219.1	11178.3	11185.7
2006-08-01	11184.8	11185.3	11083.9	11125.7
2006-08-02	11125.6	11229.5	11125.2	11199.9
2006-08-03	11195.3	11269.5	11144.6	11242.6
2006-08-04	11244.6	11344.2	11187.4	11240.4
2006-08-07	11239.5	11246	11190.6	11219.4
2006-08-08	11218.2	11276.3	11141.8	11173.6
2006-08-09	11168.5	11250.8	11068.6	11076.2
2006-08-10	11073.1	11144	11044.7	11124.4
2006-08-11	11121.2	11121.2	11042.6	11088
2006-08-14	11089.1	11202.7	11079.8	11097.9
2006-08-15	11098	11234.3	11098	11230.3
2006-08-16	11224.9	11340.8	11224.9	11327.1
2006-08-17	11327.4	11372.4	11298.4	11335
2006-08-18	11333.8	11381.5	11317.7	11381.5
2006-08-21	11380.7	11381	11322	11345
2006-08-22	11344.4	11383.7	11303.3	11339.8
2006-08-23	11337.1	11370.8	11264	11297.9
2006-08-24	11297.8	11334.7	11273.9	11304.5
2006-08-25	11301.2	11317.4	11260.3	11284
2006-08-28	11285.3	11387.8	11273.5	11352
2006-08-29	11352.6	11379.5	11299.6	11369.9
2006-08-30	11366	11407.1	11355.7	11382.9
2006-08-31	11383.5	11405.3	11369.8	11381.1
2006-09-01	11382.8	11476.5	11382.8	11464.1
2006-09-05	11461.8	11488.2	11438.1	11469.3
2006-09-06	11466.2	11466.2	11395.1	11406.2
2006-09-07	11405.2	11405.2	11323.8	11331.4
2006-09-08	11332.2	11402.8	11331	11392.1
2006-09-11	11389.9	11421.2	11342.2	11396.8
2006-09-12	11396.1	11513	11395.7	11498.1
2006-09-13	11487.7	11567.2	11476.2	11543.3
2006-09-14	11543.4	11549.1	11495.4	11527.4
2006-09-15	11528.8	11613.5	11528.8	11560.8
2006-09-18	11560	11588.4	11528.1	11555
2006-09-19	11554.6	11562	11480.6	11540.9
2006-09-20	11542.3	11628.9	11542.2	11613.2
2006-09-21	11611.7	11630.6	11501.8	11533.2
2006-09-22	11532.9	11533.1	11474.6	11508.1
2006-09-25	11509.3	11616.5	11486	11575.8
2006-09-26	11575.7	11670.3	11567.6	11669.4
2006-09-27	11670.2	11720.8	11659.6	11689.2
2006-09-28	11689.4	11728.5	11660.4	11718.5
2006-09-29	11718	11742	11677.8	11679.1
2006-10-02	11679	11726.9	11658.7	11670.4
2006-10-03	11670.1	11759	11653.1	11727.3
2006-10-04	11722.9	11851.2	11707.5	11850.6
2006-10-05	11844.4	11870.1	11821.2	11866.7
2006-10-06	11865.5	11865.6	11800.5	11850.2
2006-10-09	11849.6	11872.9	11813.2	11857.8
2006-10-10	11857.7	11877.9	11829.7	11867.2
2006-10-11	11865.5	11876	11794.2	11852.1
2006-10-12	11854.1	11959.6	11854	11947.7
2006-10-13	11947.2	11960.5	11908.8	11960.5
2006-10-16	11961.3	11997.2	11945.5	11980.6
2006-10-17	11977.4	11979.1	11887.2	11950
2006-10-18	11947.6	12049.5	11947.6	11992.7
2006-10-19	11987.7	12027.6	11967.1	12011.7
2006-10-20	12013	12048.9	11941.9	12002.4
2006-10-23	12001.3	12125.2	11971.8	12116.9
2006-10-24	12116.5	12133.8	12079	12127.9
2006-10-25	12127.2	12148	12081.8	12134.7
2006-10-26	12134.8	12167	12096.1	12163.7
2006-10-27	12164.8	12164.9	12073.5	12090.3
2006-10-30	12089.1	12117.2	12049.9	12086.5
2006-10-31	12086.2	12113.4	12025.3	12080.7
2006-11-01	12080.2	12124	12007.2	12031
2006-11-02	12024	12032.5	11979	12018.5
2006-11-03	12018.3	12061.5	11965.3	11986
2006-11-06	11985.2	12117.7	11984.8	12105.5
2006-11-07	12104.8	12196.3	12101.1	12156.8
2006-11-08	12147.4	12193.8	12102.9	12176.5
2006-11-09	12174.7	12187	12090.1	12103.3
2006-11-10	12102.7	12127.1	12074	12108.4
2006-11-13	12097.7	12164.7	12084.8	12131.9
2006-11-14	12132.4	12228	12085	12218
2006-11-15	12214.4	12291.7	12205.8	12251.7
2006-11-16	12250	12325.9	12250	12305.8
2006-11-17	12304.6	12342.6	12277.4	12342.6
2006-11-20	12340.7	12355.2	12302.5	12316.5
2006-11-21	12312.1	12339.9	12296	12321.6
2006-11-22	12321.9	12361	12302.8	12327
2006-11-24	12321.7	12324.1	12258.9	12280.2
2006-11-27	12279.1	12279.5	12110.8	12121.7
2006-11-28	12118.9	12149.2	12072.6	12136.5
2006-11-29	12134.4	12240.7	12134.4	12226.7
2006-11-30	12226.7	12275.1	12162.5	12221.9
2006-12-01	12221	12248	12090	12194.1
2006-12-04	12195.6	12310	12195.6	12283.9
2006-12-05	12283.7	12335.4	12276.1	12331.6
2006-12-06	12328.7	12335.5	12294.8	12309.2
2006-12-07	12310.1	12360.8	12264.5	12278.4
2006-12-08	12278.4	12332.9	12243.1	12307.5
2006-12-11	12306.2	12354.6	12297.6	12328.5
2006-12-12	12328.2	12333.9	12252	12315.6
2006-12-13	12312.7	12368.6	12301.6	12317.5
2006-12-14	12317.5	12431.3	12307	12416.8
2006-12-15	12418	12486.3	12417.9	12445.5
2006-12-18	12446.2	12490.7	12428.9	12441.3
2006-12-19	12439.5	12491.9	12397.6	12471.3
2006-12-20	12471.3	12498.5	12456.6	12463.9
2006-12-21	12461.6	12483.7	12396	12421.2
2006-12-22	12413.1	12420.2	12341.7	12343.2
2006-12-26	12341.9	12418.2	12337	12407.6
2006-12-27	12408.4	12519.2	12407.8	12510.6
2006-12-28	12510.6	12529.9	12478.1	12501.5
2006-12-29	12500.5	12526	12451.1	12463.1
2007-01-03	12459.5	12580.4	12404.8	12474.5
2007-01-04	12473.2	12510.4	12403.9	12480.7
2007-01-05	12480	12480.1	12365.4	12398
2007-01-08	12392	12445.9	12337.4	12423.5
2007-01-09	12424.8	12466.4	12369.2	12416.6
2007-01-10	12417	12451.6	12355.6	12442.2
2007-01-11	12443	12544.5	12443	12515
2007-01-12	12514.7	12561	12489.7	12556.1
2007-01-16	12555.8	12585.1	12538.9	12582.6
2007-01-17	12571.5	12614	12550.5	12577.1
2007-01-18	12575.1	12611.9	12547.3	12567.9
2007-01-19	12567.9	12586.8	12523.5	12565.5
2007-01-22	12566.3	12572.6	12450.9	12477.2
2007-01-23	12477.8	12554.2	12468.4	12533.8
2007-01-24	12534.4	12623.5	12531.1	12621.8
2007-01-25	12621.8	12622.6	12487.3	12502.6
2007-01-26	12503.3	12539.1	12431.3	12487
2007-01-29	12487.1	12542.7	12481.5	12490.8
2007-01-30	12492.2	12538.5	12459.5	12523.3
2007-01-31	12520	12657	12505.2	12621.7
2007-02-01	12617.2	12682.6	12616.1	12673.7
2007-02-02	12673.8	12683.9	12638.4	12653.5
2007-02-05	12653.4	12681.2	12629.9	12661.7
2007-02-06	12661.7	12680.6	12633.9	12666.3
2007-02-07	12656.9	12700.3	12630.5	12666.9
2007-02-08	12665.7	12665.8	12575.9	12637.6
2007-02-09	12638	12675.7	12545.1	12580.8
2007-02-12	12580.1	12607.5	12536.2	12552.5
2007-02-13	12549.2	12658.2	12549.2	12654.9
2007-02-14	12651.3	12759.4	12651.2	12741.9
2007-02-15	12741.7	12779	12728.7	12765
2007-02-16	12764.1	12769.2	12744	12767.6
2007-02-20	12766.9	12795.9	12704.8	12786.6
2007-02-21	12782.9	12782.9	12707.2	12738.4
2007-02-22	12735.8	12763.7	12650.6	12686
2007-02-23	12679.9	12682.1	12628	12647.5
2007-02-26	12647.9	12697.2	12608.5	12632.3
2007-02-27	12628.9	12629.4	12086.1	12216.2
2007-02-28	12214.9	12353.5	12186	12268.6
2007-03-01	12265.6	12289.2	12059.5	12234.3
2007-03-02	12233.8	12247.4	12107.4	12114.1
2007-03-05	12111.6	12188.8	12039.1	12050.4
2007-03-06	12051.2	12224.4	12050.6	12207.6
2007-03-07	12204.5	12256.9	12179	12192.5
2007-03-08	12193.3	12303.6	12193.3	12260.7
2007-03-09	12262.1	12330.9	12228.5	12276.3
2007-03-12	12275.7	12350	12246.5	12318.6
2007-03-13	12307.5	12307.6	12071.5	12076
2007-03-14	12074.5	12142.9	11939.6	12133.4
2007-03-15	12133.2	12188.1	12105.9	12159.7
2007-03-16	12160.2	12190.4	12082.1	12110.4
2007-03-19	12110.4	12234.7	12110.4	12226.2
2007-03-20	12226.8	12294	12213.1	12288.1
2007-03-21	12289	12480.5	12263.5	12447.5
2007-03-22	12446.7	12476.3	12408.5	12461.1
2007-03-23	12460.5	12511	12448.6	12481
2007-03-26	12480.4	12486.8	12367.2	12469.1
2007-03-27	12468.6	12468.7	12377.3	12397.3
2007-03-28	12396.5	12396.5	12257.4	12300.4
2007-03-29	12301.5	12381.9	12267.6	12348.8
2007-03-30	12348.9	12416.7	12242.6	12354.4
2007-04-02	12354.5	12395	12324.3	12382.3
2007-04-03	12379	12534.3	12379	12510.3
2007-04-04	12511.4	12541.5	12495.8	12530
2007-04-05	12523.2	12572.5	12500.4	12560.2
2007-04-09	12562.6	12593.6	12555.3	12569.1
2007-04-10	12568.5	12588.6	12549.5	12573.9
2007-04-11	12573.1	12580	12455.9	12484.6
2007-04-12	12483.6	12557.4	12428.2	12553
2007-04-13	12551.9	12615.4	12530.2	12612.1
2007-04-16	12611.6	12731.2	12611.3	12720.5
2007-04-17	12719.6	12790	12707.5	12773
2007-04-18	12771.1	12838.5	12729	12803.8
2007-04-19	12799.8	12830.1	12734.9	12808.6
2007-04-20	12811.1	12966.3	12810.2	12962
2007-04-23	12961.5	12983.9	12916.6	12919.4
2007-04-24	12919.6	12989.9	12901.7	12953.9
2007-04-25	12951.4	13107.5	12951.4	13089.9
2007-04-26	13088.8	13132.8	13068.1	13105.5
2007-04-27	13104	13148	13073.4	13120.9
2007-04-30	13120.2	13162.1	13061.5	13062.9
2007-05-01	13062.8	13137.8	13041.3	13136.1
2007-05-02	13133.9	13256.3	13130.5	13211.9
2007-05-03	13206.6	13246.8	13196	13241.4
2007-05-04	13243.1	13284.5	13228.8	13264.6
2007-05-07	13264.1	13317.7	13260.8	13313
2007-05-08	13309.4	13314.4	13237.6	13309.1
2007-05-09	13300.6	13369.3	13278.4	13362.9
2007-05-10	13359	13359.1	13210.9	13215.1
2007-05-11	13212.2	13333.5	13212	13326.2
2007-05-14	13325.8	13383.8	13297	13346.8
2007-05-15	13346	13481.6	13339.5	13383.8
2007-05-16	13374.1	13489.6	13363.9	13487.5
2007-05-17	13487	13516.7	13447.8	13476.7
2007-05-18	13476.4	13558.5	13476.4	13556.5
2007-05-21	13556.5	13586	13529.1	13542.9
2007-05-22	13545	13586.7	13529	13540
2007-05-23	13540.8	13609.8	13505.2	13525.6
2007-05-24	13522.6	13624.5	13423.9	13441.1
2007-05-25	13441.9	13516.1	13440.1	13507.3
2007-05-29	13507.3	13564.7	13465.4	13521.3
2007-05-30	13517.9	13636.1	13456.7	13633.1
2007-05-31	13633	13673.1	13614.7	13627.6
2007-06-01	13628.7	13692	13624.4	13668.1
2007-06-04	13667.2	13690.4	13618.8	13676.3
2007-06-05	13673.2	13673.5	13551	13595.5
2007-06-06	13590.7	13591.1	13437.3	13465.7
2007-06-07	13463.5	13480.2	13259.8	13266.7
2007-06-08	13267.1	13431.2	13251.5	13424.4
2007-06-11	13423.7	13478.1	13381.6	13425
2007-06-12	13424.4	13449.5	13294.6	13295
2007-06-13	13287.6	13485.1	13287.6	13482.4
2007-06-14	13482.4	13581.6	13479.4	13553.7
2007-06-15	13556.6	13688.7	13556.5	13639.5
2007-06-18	13639	13667.9	13608.8	13613
2007-06-19	13611.7	13652.2	13577.2	13635.4
2007-06-20	13636.6	13674.4	13483.2	13489.4
2007-06-21	13486.7	13564.2	13398.9	13545.8
2007-06-22	13545	13545.1	13359.7	13360.3
2007-06-25	13360.1	13488.8	13299.8	13352
2007-06-26	13352.4	13452.5	13308.7	13337.7
2007-06-27	13336.9	13433	13259.9	13427.7
2007-06-28	13427.5	13498.3	13389.3	13422.3
2007-06-29	13422.6	13524.5	13314	13408.6
2007-07-02	13409.6	13537.9	13409.5	13535.4
2007-07-03	13531.5	13591.7	13531.5	13577.3
2007-07-05	13576.2	13580.1	13513.5	13565.8
2007-07-06	13559	13633.6	13538	13611.7
2007-07-09	13612.7	13670.5	13609	13650
2007-07-10	13648.6	13649.2	13496.2	13501.7
2007-07-11	13500.4	13591	13474.8	13577.9
2007-07-12	13579.3	13869.9	13579.2	13861.7
2007-07-13	13859.9	13932.3	13845.9	13907.2
2007-07-16	13907.1	13989.1	13895	13951
2007-07-17	13952	14022	13942.9	13971.5
2007-07-18	13955	13965.9	13823.6	13918.2
2007-07-19	13918.8	14015.9	13918.8	14000.4
2007-07-20	14000.7	14009.3	13797.7	13851.1
2007-07-23	13851.7	13974	13851.7	13943.4
2007-07-24	13940.9	13941	13701.6	13717
2007-07-25	13718.2	13822.2	13674.8	13785.1
2007-07-26	13783.1	13783.5	13335.3	13473.6
2007-07-27	13472.7	13520.8	13265.5	13265.5
2007-07-30	13266.2	13397.7	13219.1	13358.3
2007-07-31	13360.7	13498.5	13199.8	13212
2007-08-01	13211.1	13393	13132.6	13362.4
2007-08-02	13357.8	13503.3	13350.4	13463.3
2007-08-03	13462.2	13471.8	13175.2	13181.9
2007-08-06	13183.1	13470.2	13158.6	13468.8
2007-08-07	13467.7	13608.1	13347.2	13504.3
2007-08-08	13497.2	13695.8	13484.8	13657.9
2007-08-09	13652.3	13652.3	13270.7	13270.7
2007-08-10	13270.6	13306.5	13057.9	13239.5
2007-08-13	13238.2	13338.1	13219.5	13236.5
2007-08-14	13235.7	13269.8	13018.3	13028.9
2007-08-15	13021.9	13119.3	12834.2	12861.5
2007-08-16	12859.5	12885.9	12517.9	12845.8
2007-08-17	12848	13167.7	12847.8	13079.1
2007-08-20	13078.5	13181.7	12982.8	13121.4
2007-08-21	13120	13178.3	13052.2	13090.9
2007-08-22	13088.3	13248.1	13088.3	13236.1
2007-08-23	13237.3	13298.6	13169.1	13235.9
2007-08-24	13231.8	13381.5	13208.6	13378.9
2007-08-27	13377.2	13387.3	13305.5	13322.1
2007-08-28	13318.4	13318.6	13034.8	13041.9
2007-08-29	13043.1	13293.4	13043.1	13289.3
2007-08-30	13287.9	13315.1	13184.6	13238.7
2007-08-31	13240.8	13429	13240.8	13357.7
2007-09-04	13358.4	13494.1	13317.5	13448.9
2007-09-05	13442.9	13443.2	13248.2	13305.5
2007-09-06	13306.4	13398.7	13274.8	13363.4
2007-09-07	13360.7	13360.8	13082.2	13113.4
2007-09-10	13116.4	13207.2	13021.9	13127.9
2007-09-11	13129.4	13326	13129.1	13308.4
2007-09-12	13298.3	13360	13263	13291.6
2007-09-13	13292.4	13469.3	13292.4	13424.9
2007-09-14	13421.4	13459.8	13323.8	13442.5
2007-09-17	13442	13451.5	13362.4	13403.4
2007-09-18	13403.2	13740	13403.2	13739.4
2007-09-19	13740.6	13867.5	13739.9	13815.6
2007-09-20	13813.5	13822.1	13741	13766.7
2007-09-21	13768.3	13877.2	13768.2	13820.2
2007-09-24	13821.6	13874.4	13750.9	13759.1
2007-09-25	13757.8	13787.2	13696.3	13778.6
2007-09-26	13779.3	13915.8	13779.3	13878.1
2007-09-27	13879.5	13920.4	13868.1	13912.9
2007-09-28	13912.9	13924.8	13850.3	13895.6
2007-10-01	13895.7	14115.5	13893.5	14087.5
2007-10-02	14087.1	14107.5	14012.1	14047.3
2007-10-03	14038.9	14038.9	13947.7	13968
2007-10-04	13967.9	14010.4	13951.6	13974.3
2007-10-05	13969.1	14124.5	13968.8	14066
2007-10-08	14065.4	14068	14009.7	14043.7
2007-10-09	14043.7	14167	14034.4	14164.5
2007-10-10	14165	14165	14009.5	14078.7
2007-10-11	14079.1	14198.1	13950.2	14015.1
2007-10-12	14016.3	14101.8	14013.7	14093.1
2007-10-15	14092.4	14118.5	13904.3	13984.8
2007-10-16	13986.3	13992	13877.9	13912.9
2007-10-17	13920.7	14012.8	13774.7	13892.5
2007-10-18	13887.9	13913.8	13820.4	13889
2007-10-19	13888.5	13888.5	13511.9	13522
2007-10-22	13521.6	13587.2	13407.5	13567
2007-10-23	13568.9	13684.6	13540.9	13676.2
2007-10-24	13675.6	13690.5	13470.2	13675.2
2007-10-25	13677.9	13741.3	13547.6	13671.9
2007-10-26	13675.7	13811.2	13675.2	13806.7
2007-10-29	13807.4	13901.4	13805.3	13870.3
2007-10-30	13869	13869.3	13778.4	13792.5
2007-10-31	13792.1	13962.5	13767.7	13930
2007-11-01	13924.2	13924.2	13548.9	13567.9
2007-11-02	13569.9	13632.9	13446	13595.1
2007-11-05	13592.6	13618.3	13446.9	13543.4
2007-11-06	13542.3	13669.7	13511.9	13660.9
2007-11-07	13646.7	13647.3	13285.6	13300
2007-11-08	13299.7	13354	13079.5	13266.3
2007-11-09	13261.2	13262.1	13017.3	13042.7
2007-11-12	13039.2	13162.6	12981	12987.5
2007-11-13	12975.1	13319.5	12975.1	13307.1
2007-11-14	13305.5	13367.2	13197.8	13231
2007-11-15	13230.7	13262.1	13055.8	13110
2007-11-16	13109.5	13211.2	13050.5	13176.8
2007-11-19	13176.3	13176.3	12937.6	12958.4
2007-11-20	12955.9	13107.4	12839.7	13010.1
2007-11-21	13006.6	13007.7	12786	12799
2007-11-23	12796.1	12980.9	12796.1	12980.9
2007-11-26	12980	13037.3	12724.1	12743.4
2007-11-27	12744.8	12991.9	12744.8	12958.4
2007-11-28	12958	13325.9	12958	13289.5
2007-11-29	13287.9	13346.3	13214.8	13311.7
2007-11-30	13314.2	13467	13281.6	13371.7
2007-12-03	13368.2	13407.2	13296.3	13314.6
2007-12-04	13311.2	13316.3	13237.6	13248.7
2007-12-05	13244	13460.2	13244	13445
2007-12-06	13445.9	13632.9	13426.2	13619.9
2007-12-07	13618.3	13668.1	13601.4	13625.6
2007-12-10	13623.5	13754	13623.5	13727
2007-12-11	13726.9	13780.1	13413.7	13432.8
2007-12-12	13434.8	13704.5	13321.6	13473.9
2007-12-13	13474	13527.6	13353.9	13518
2007-12-14	13515.1	13515.4	13332.1	13339.9
2007-12-17	13339.2	13339.5	13158.4	13167.2
2007-12-18	13168.7	13279.5	13092	13232.5
2007-12-19	13232	13300.4	13146.8	13207.3
2007-12-20	13206.5	13288.4	13153.6	13245.6
2007-12-21	13241.7	13474	13241.6	13450.6
2007-12-24	13450.7	13563.5	13449.3	13549.3
2007-12-26	13548	13563.3	13492.7	13551.7
2007-12-27	13549.2	13551	13349.3	13359.6
2007-12-28	13361.2	13451.4	13298.1	13365.9
2007-12-31	13364.2	13364.7	13246.5	13264.8
2008-01-02	13261.8	13279.5	12991.4	13044
2008-01-03	13044.1	13137.9	13023.6	13056.7
2008-01-04	13046.6	13046.7	12789	12800.2
2008-01-07	12801.1	12884.1	12733.8	12827.5
2008-01-08	12820.9	12906.4	12565.4	12589.1
2008-01-09	12590.2	12738.6	12501.8	12735.3
2008-01-10	12733.1	12931.3	12632.1	12853.1
2008-01-11	12850.7	12851.1	12543.9	12606.3
2008-01-14	12613.8	12794.6	12613.7	12778.1
2008-01-15	12777.5	12777.5	12488.8	12501.1
2008-01-16	12476.8	12613.1	12392.3	12466.2
2008-01-17	12467	12517.6	12125.6	12159.2
2008-01-18	12159.9	12341.5	12022.5	12099.3
2008-01-22	12092.7	12092.7	11634.8	11971.2
2008-01-23	11969.1	12276.7	11644.8	12270.2
2008-01-24	12272.7	12399.2	12241.8	12378.6
2008-01-25	12391.7	12486.9	12183.7	12207.2
2008-01-28	12205.7	12386	12112.1	12383.9
2008-01-29	12385.2	12503.1	12347	12480.3
2008-01-30	12480.1	12681.4	12406.2	12442.8
2008-01-31	12438.3	12702.4	12249.9	12650.4
2008-02-01	12638.2	12767.7	12602.3	12743.2
2008-02-04	12743.1	12749.8	12621.8	12635.2
2008-02-05	12631.9	12631.9	12264.1	12265.1
2008-02-06	12257.2	12390.3	12178.1	12200.1
2008-02-07	12196.2	12332.5	12120.4	12247
2008-02-08	12248.5	12281.9	12103.4	12182.1
2008-02-11	12181.9	12252.1	12069.5	12240
2008-02-12	12241.6	12469.4	12241.6	12373.4
2008-02-13	12368.1	12573.1	12367.8	12552.2
2008-02-14	12551.5	12557.6	12361.5	12377
2008-02-15	12376.7	12376.7	12278.6	12348.2
2008-02-19	12349.6	12505.2	12304.1	12337.2
2008-02-20	12333.3	12464.1	12227.7	12427.3
2008-02-21	12426.9	12503.5	12247.3	12284.3
2008-02-22	12281.1	12397.8	12155.3	12381
2008-02-25	12380.8	12584.6	12341	12570.2
2008-02-26	12569.5	12734.2	12512.4	12684.9
2008-02-27	12683.5	12756.6	12609.4	12694.3
2008-02-28	12689.3	12689.4	12536.4	12582.2
2008-02-29	12579.6	12580.1	12223.6	12266.4
2008-03-03	12264.4	12281.4	12161	12258.9
2008-03-04	12259.1	12259.2	12032.4	12213.8
2008-03-05	12204.9	12349.7	12140.5	12255
2008-03-06	12254.6	12254.6	12026.1	12040.4
2008-03-07	12039.1	12094.2	11819.7	11893.7
2008-03-10	11893	11926.5	11731.6	11740.1
2008-03-11	11741.3	12160.8	11741	12156.8
2008-03-12	12148.6	12303.4	12092.2	12110.2
2008-03-13	12096.5	12215.4	11875.8	12145.7
2008-03-14	12146.4	12193.6	11832.7	11951.1
2008-03-17	11946.5	12076.2	11756.6	11972.2
2008-03-18	11975.9	12392.7	11975.8	12392.7
2008-03-19	12391.5	12461.5	12095.1	12099.7
2008-03-20	12102.4	12378.7	12097.9	12361.3
2008-03-24	12362	12622.1	12362	12548.6
2008-03-25	12547.3	12571.8	12449.1	12532.6
2008-03-26	12531.8	12532	12376.7	12422.9
2008-03-27	12421.9	12476.8	12293.3	12302.5
2008-03-28	12303.9	12382.2	12196.9	12216.4
2008-03-31	12215.9	12326.5	12176.1	12262.9
2008-04-01	12266.6	12659.8	12266.5	12654.4
2008-04-02	12651.7	12696.3	12555.2	12605.8
2008-04-03	12604.7	12675.1	12527.8	12626
2008-04-04	12626.4	12688.5	12528.2	12609.4
2008-04-07	12612.6	12733.7	12583.3	12612.4
2008-04-08	12602.7	12607.3	12525.8	12576.4
2008-04-09	12574.6	12621.5	12469	12527.3
2008-04-10	12526.8	12649.3	12497.2	12582
2008-04-11	12579.8	12580.3	12302.1	12325.4
2008-04-14	12324.8	12367.6	12280.4	12302.1
2008-04-15	12303.6	12387.8	12269.8	12362.5
2008-04-16	12371.5	12625.8	12371.5	12619.3
2008-04-17	12617.4	12656.6	12563.2	12620.5
2008-04-18	12626.8	12894	12626.8	12849.4
2008-04-21	12850.9	12850.9	12751.2	12825
2008-04-22	12825	12825.3	12656.6	12720.2
2008-04-23	12721.5	12837.4	12703	12763.2
2008-04-24	12764.7	12942.3	12706.6	12849
2008-04-25	12848.4	12909.2	12742.8	12891.9
2008-04-28	12890.7	12938.8	12857.5	12871.8
2008-04-29	12870.4	12889.8	12804.7	12831.9
2008-04-30	12831.5	13010	12809	12820.1
2008-05-01	12818.3	13029	12793.1	13010
2008-05-02	13012.5	13132.5	12981.8	13058.2
2008-05-05	13056.6	13058.5	12939.7	12969.5
2008-05-06	12968.9	13046.1	12863.2	13020.8
2008-05-07	13010.8	13036.7	12796.2	12814.4
2008-05-08	12814.8	12909.9	12794.8	12866.8
2008-05-09	12860.7	12861.4	12715	12745.9
2008-05-12	12745.5	12904.2	12740.5	12876.3
2008-05-13	12872.1	12891.4	12781	12832.2
2008-05-14	12825.1	12993.1	12825.1	12898.4
2008-05-15	12891.3	12999.5	12855	12992.7
2008-05-16	12992.7	13001.9	12893.5	12986.8
2008-05-19	12985.4	13136.7	12963.8	13028.2
2008-05-20	13026	13026	12781.8	12828.7
2008-05-21	12824.9	12862.5	12573.7	12601.2
2008-05-22	12597.7	12669.3	12591.3	12625.6
2008-05-23	12620.9	12622	12460.1	12479.6
2008-05-27	12479.6	12572.5	12442.6	12548.4
2008-05-28	12542.9	12601.9	12495.3	12594
2008-05-29	12593.9	12726.7	12554.7	12646.2
2008-05-30	12647.4	12689.7	12617.4	12638.3
2008-06-02	12637.7	12638.1	12427.8	12503.8
2008-06-03	12503.2	12554	12342.1	12402.9
2008-06-04	12391.9	12496.2	12338.8	12390.5
2008-06-05	12388.8	12611	12388.8	12604.5
2008-06-06	12602.7	12603.1	12192.1	12209.8
2008-06-09	12210.1	12331.9	12195.3	12280.3
2008-06-10	12277.7	12369.2	12207	12289.8
2008-06-11	12286.3	12286.7	12079.1	12083.8
2008-06-12	12089.6	12269.2	12076.9	12141.6
2008-06-13	12144.6	12310.3	12144.6	12307.4
2008-06-16	12306.9	12319.7	12212.2	12269.1
2008-06-17	12269.6	12322.8	12150.3	12160.3
2008-06-18	12158.7	12158.7	11993.6	12029.1
2008-06-19	12022.5	12114.8	11978.3	12063.1
2008-06-20	12062.2	12062.2	11818.8	11842.7
2008-06-23	11843.8	11886.2	11814.6	11842.4
2008-06-24	11842.4	11904.3	11725.5	11807.4
2008-06-25	11805.3	11924.2	11789.4	11811.8
2008-06-26	11808.6	11808.7	11453.4	11453.4
2008-06-27	11452.9	11485.2	11298	11346.5
2008-06-30	11345.7	11437.3	11287.6	11350
2008-07-01	11344.6	11407.9	11183.4	11382.3
2008-07-02	11382.3	11434.1	11214.4	11215.5
2008-07-03	11216	11337.5	11157.2	11288.5
2008-07-07	11289.2	11399.1	11120.7	11232
2008-07-08	11225	11391.1	11174.9	11384.2
2008-07-09	11381.9	11418.2	11142	11147.4
2008-07-10	11148	11270.3	11087	11229
2008-07-11	11226.2	11241.1	10977.7	11100.5
2008-07-14	11103.6	11239	11003.6	11055.2
2008-07-15	11050.8	11123.7	10827.7	10962.5
2008-07-16	10961.9	11244.2	10918.3	11239.3
2008-07-17	11238.4	11446.7	11209.6	11446.7
2008-07-18	11436.6	11510.8	11381.9	11496.6
2008-07-21	11495	11559.7	11423.9	11467.3
2008-07-22	11457.9	11616.7	11387.4	11602.5
2008-07-23	11603.4	11698.2	11558.3	11632.4
2008-07-24	11630.3	11634.5	11345.4	11349.3
2008-07-25	11341.1	11443.8	11325.1	11370.7
2008-07-28	11369.5	11369.5	11125.1	11131.1
2008-07-29	11133.4	11398.4	11128.1	11397.6
2008-07-30	11397.6	11586.6	11397.6	11583.7
2008-07-31	11578	11578.9	11363.7	11378
2008-08-01	11379.9	11425.7	11267	11326.3
2008-08-04	11326.3	11382.2	11221.5	11284.1
2008-08-05	11286	11615.9	11286	11615.8
2008-08-06	11603.6	11685.5	11521.3	11656.1
2008-08-07	11655.4	11655.6	11416.7	11431.4
2008-08-08	11432.1	11760	11388	11734.3
2008-08-11	11729.7	11867.1	11675.5	11782.4
2008-08-12	11781.7	11782.4	11601.5	11642.5
2008-08-13	11632.8	11633.8	11453.3	11533
2008-08-14	11532.1	11718.3	11450.9	11615.9
2008-08-15	11611.2	11709.9	11599.7	11659.9
2008-08-18	11659.6	11690.4	11434.1	11479.4
2008-08-19	11478.1	11478.2	11318.5	11348.5
2008-08-20	11345.9	11454.1	11290.6	11417.4
2008-08-21	11415.2	11476.2	11315.6	11430.2
2008-08-22	11426.8	11632.1	11426.8	11628.1
2008-08-25	11626.2	11626.3	11362.6	11386.2
2008-08-26	11383.6	11436.2	11340.4	11412.9
2008-08-27	11412.5	11554.5	11381.8	11502.5
2008-08-28	11499.9	11715.2	11499.8	11715.2
2008-08-29	11713.2	11713.2	11543.4	11543.5
2008-09-02	11545.6	11790.2	11471.9	11516.9
2008-09-03	11506	11554.4	11416.5	11532.9
2008-09-04	11532.5	11532.5	11176	11188.2
2008-09-05	11185.6	11245.1	11037.9	11221
2008-09-08	11224.9	11570.7	11224.8	11510.7
2008-09-09	11514.7	11577.5	11230.7	11230.7
2008-09-10	11233.9	11380.6	11215.3	11268.9
2008-09-11	11264.4	11445.7	11098.7	11433.7
2008-09-12	11429.3	11459.9	11280.4	11422
2008-09-15	11416.4	11416.5	10917.5	10917.5
2008-09-16	10905.6	11093.2	10742.7	11059
2008-09-17	11056.6	11057.3	10595.9	10609.7
2008-09-18	10609	11076.4	10459.4	11019.7
2008-09-19	11027.5	11483	11026.7	11388.4
2008-09-22	11394.4	11394.6	10992.2	11015.7
2008-09-23	11015.7	11143.2	10833.9	10854.2
2008-09-24	10850	10928.4	10753.6	10825.2
2008-09-25	10827.2	11129.2	10827	11022.1
2008-09-26	11019	11168.1	10868.8	11143.1
2008-09-29	11139.6	11139.9	10365.5	10365.5
2008-09-30	10371.6	10868.9	10371.4	10850.7
2008-10-01	10847.4	10882.5	10632	10831.1
2008-10-02	10825.5	10825.5	10439.5	10482.9
2008-10-03	10484	10796.3	10310.2	10325.4
2008-10-06	10322.5	10322.8	9525.32	9955.5
2008-10-07	9955.42	10124	9436.67	9447.11
2008-10-08	9437.23	9628.07	9194.78	9258.1
2008-10-09	9261.69	9448.14	8579.19	8579.19
2008-10-10	8568.67	8901.28	7882.51	8451.19
2008-10-13	8462.42	9427.99	8462.18	9387.61
2008-10-14	9388.97	9794.37	9085.43	9310.99
2008-10-15	9301.91	9308.76	8530.12	8577.91
2008-10-16	8577.04	9013.27	8197.67	8979.26
2008-10-17	8975.35	9281.12	8718.25	8852.22
2008-10-20	8852.3	9266.63	8852.22	9265.43
2008-10-21	9262.8	9284.55	9004.27	9033.66
2008-10-22	9027.84	9027.84	8335.3	8519.21
2008-10-23	8519.77	8795.99	8243.55	8691.25
2008-10-24	8683.21	8683.21	8187.48	8378.95
2008-10-27	8375.92	8599.1	8143.59	8175.77
2008-10-28	8178.72	9082.08	8174.73	9065.12
2008-10-29	9062.33	9363.32	8890.29	8990.96
2008-10-30	9004.66	9266.47	8976.87	9180.69
2008-10-31	9179.09	9454.36	9119.2	9325.01
2008-11-03	9326.04	9410.55	9255.48	9319.83
2008-11-04	9323.89	9653.95	9323.89	9625.28
2008-11-05	9616.6	9616.6	9111.47	9139.27
2008-11-06	9134.01	9155.44	8637.17	8695.79
2008-11-07	8696.03	8961.57	8696.03	8943.81
2008-11-10	8946.6	9159.58	8760.46	8870.54
2008-11-11	8864.32	8867.91	8560.71	8693.96
2008-11-12	8684.52	8684.6	8265.29	8282.66
2008-11-13	8281.14	8876.59	7965.42	8835.25
2008-11-14	8822.19	8923.18	8469.99	8497.31
2008-11-17	8494.84	8571.3	8246.89	8273.58
2008-11-18	8273.34	8477.95	8105.44	8424.75
2008-11-19	8420.69	8504.64	7987.08	7997.28
2008-11-20	7995.53	8187.4	7506.97	7552.29
2008-11-21	7552.37	8071.75	7449.38	8046.42
2008-11-24	8048.09	8599.02	8048.09	8443.39
2008-11-25	8445.14	8607.38	8281.46	8479.47
2008-11-26	8464.49	8726.61	8311.17	8726.61
2008-11-28	8724.7	8831.35	8672.69	8829.04
2008-12-01	8826.89	8827.05	8141.36	8149.09
2008-12-02	8153.75	8437.17	8143.51	8419.09
2008-12-03	8409.14	8624.19	8234.15	8591.69
2008-12-04	8587.07	8631.99	8259.4	8376.24
2008-12-05	8376.08	8686.47	8118.5	8635.42
2008-12-08	8637.65	9026.41	8637.49	8934.18
2008-12-09	8934.1	8934.1	8651.74	8691.33
2008-12-10	8693	8879.22	8646.33	8761.42
2008-12-11	8750.13	8809.45	8512.76	8565.09
2008-12-12	8563.1	8682.57	8347.81	8629.68
2008-12-15	8628.81	8676.28	8469.03	8564.53
2008-12-16	8565.65	8958.79	8565.65	8924.14
2008-12-17	8921.91	8961.26	8778.07	8824.34
2008-12-18	8823.94	8883.36	8527.41	8604.99
2008-12-19	8606.5	8787.23	8550.43	8579.11
2008-12-22	8573.37	8601.41	8372.02	8519.77
2008-12-23	8518.65	8604.12	8391.3	8419.49
2008-12-24	8416.86	8498.5	8416.86	8468.48
2008-12-26	8468.71	8533.07	8461.78	8515.55
2008-12-29	8515.87	8530.68	8364.06	8483.93
2008-12-30	8487.51	8675.24	8487.51	8668.39
2008-12-31	8666.48	8842.66	8664.89	8776.39
2009-01-02	8772.25	9065.28	8760.78	9034.69
2009-01-05	9027.13	9034.37	8892.36	8952.89
2009-01-06	8954.57	9088.06	8940.95	9015.1
2009-01-07	8996.94	8996.94	8719.92	8769.7
2009-01-08	8769.94	8770.02	8651.19	8742.46
2009-01-09	8738.8	8769.62	8576.96	8599.18
2009-01-12	8599.26	8602.6	8421.08	8473.97
2009-01-13	8474.61	8522.08	8376.88	8448.56
2009-01-14	8446.01	8446.25	8140.72	8200.14
2009-01-15	8196.24	8286.16	7995.13	8212.49
2009-01-16	8215.67	8341.2	8109.34	8281.22
2009-01-20	8279.63	8291.98	7939.93	7949.09
2009-01-21	7949.17	8243.55	7936.19	8228.1
2009-01-22	8224.43	8224.83	7957.14	8122.8
2009-01-23	8108.79	8152.59	7909.03	8077.56
2009-01-26	8078.04	8231.68	8023.16	8116.03
2009-01-27	8117.39	8225.79	8083.14	8174.73
2009-01-28	8175.93	8405.87	8175.93	8375.45
2009-01-29	8373.06	8373.14	8137.94	8149.01
2009-01-30	8149.01	8195.76	7961.92	8000.86
2009-02-02	8000.62	8000.62	7867.37	7936.83
2009-02-03	7936.99	8111.57	7905.52	8078.36
2009-02-04	8070.32	8162.15	7929.26	7956.66
2009-02-05	7954.83	8107.83	7845.31	8063.07
2009-02-06	8056.38	8312.37	8052.24	8280.59
2009-02-09	8281.38	8315.07	8196.24	8270.87
2009-02-10	8269.36	8269.44	7848.74	7888.88
2009-02-11	7887.05	7983.74	7852.16	7939.53
2009-02-12	7931.97	7938.82	7693.98	7932.76
2009-02-13	7933	7970.84	7840.45	7850.41
2009-02-17	7845.63	7845.63	7551.01	7552.6
2009-02-18	7546.35	7617.76	7479.97	7555.63
2009-02-19	7555.23	7614.97	7447.55	7465.95
2009-02-20	7461.49	7469.29	7249.47	7365.67
2009-02-23	7365.99	7441.02	7105.94	7114.78
2009-02-24	7115.34	7378.97	7114.3	7350.94
2009-02-25	7349.58	7404.94	7156.68	7270.89
2009-02-26	7269.06	7402.31	7173.56	7182.08
2009-02-27	7180.97	7195.46	7033.62	7062.93
2009-03-02	7056.48	7058.95	6755.17	6763.29
2009-03-03	6764.81	6855.29	6705.63	6726.02
2009-03-04	6726.5	6979.22	6726.42	6875.84
2009-03-05	6874.01	6874.01	6544.1	6594.44
2009-03-06	6595.16	6755.17	6469.95	6626.94
2009-03-09	6625.74	6709.61	6516.86	6547.05
2009-03-10	6547.01	6926.49	6546.61	6926.49
2009-03-11	6923.13	7015.06	6867.55	6930.4
2009-03-12	6932.39	7184.71	6872.25	7170.06
2009-03-13	7167.35	7242.62	7105.86	7223.98
2009-03-16	7225.33	7392.91	7206.85	7216.97
2009-03-17	7218	7396.81	7172.05	7395.7
2009-03-18	7395.7	7571.64	7257.27	7486.58
2009-03-19	7489.68	7548.46	7369.26	7400.8
2009-03-20	7402.31	7460.93	7257.83	7278.38
2009-03-23	7279.25	7780.72	7278.78	7775.86
2009-03-24	7773.47	7796.57	7646.99	7659.97
2009-03-25	7659.81	7863.63	7550.06	7749.81
2009-03-26	7752.36	7931.33	7752.28	7924.56
2009-03-27	7922.57	7922.57	7735.95	7776.18
2009-03-30	7773.31	7773.39	7437.59	7522.02
2009-03-31	7523.77	7725.36	7523.45	7608.92
2009-04-01	7606.13	7789	7483.87	7761.6
2009-04-02	7763.99	8075.73	7763.99	7978.08
2009-04-03	7980.63	8019.5	7897.24	8017.59
2009-04-06	8016.16	8016.16	7862.2	7975.85
2009-04-07	7968.92	7969.08	7762.08	7789.56
2009-04-08	7788.68	7887.52	7750.85	7837.11
2009-04-09	7839.89	8087.28	7839.89	8083.38
2009-04-13	8082.02	8113.41	7963.75	8057.81
2009-04-14	8057.41	8057.41	7902.26	7920.18
2009-04-15	7914.92	8041.32	7870.48	8029.62
2009-04-16	8029.14	8168.12	7962.71	8125.43
2009-04-17	8125.43	8190.66	8086.88	8131.33
2009-04-20	8128.94	8128.94	7840.45	7841.73
2009-04-21	7841.73	7979.2	7791.95	7969.56
2009-04-22	7964.78	8044.83	7868.01	7886.57
2009-04-23	7886.81	7979.44	7804.21	7957.06
2009-04-24	7957.45	8127.5	7957.45	8076.29
2009-04-27	8073.82	8122.56	7987.16	8025
2009-04-28	8023.56	8091.66	7938.98	8016.95
2009-04-29	8018.31	8257.57	8017.91	8185.73
2009-04-30	8188.51	8307.51	8136.9	8168.12
2009-05-01	8167.41	8219.81	8099.31	8212.41
2009-05-04	8213.6	8434.86	8213.6	8426.74
2009-05-05	8425.55	8458.12	8362.78	8410.65
2009-05-06	8403.48	8518.57	8403	8512.28
2009-05-07	8513.56	8577.19	8358	8409.85
2009-05-08	8410.73	8587.55	8410.73	8574.65
2009-05-11	8569.23	8569.23	8410.33	8418.77
2009-05-12	8419.17	8517.46	8365.65	8469.11
2009-05-13	8461.8	8462.04	8262.43	8284.89
2009-05-14	8285.92	8376.64	8273.9	8331.32
2009-05-15	8326.22	8394.96	8230.17	8268.64
2009-05-18	8270.15	8511.88	8270.15	8504.08
2009-05-19	8502.48	8538.01	8463.54	8474.85
2009-05-20	8471.82	8591.93	8405.47	8422.04
2009-05-21	8416.07	8416.15	8221.01	8292.13
2009-05-22	8292.21	8364.14	8257.17	8277.32
2009-05-26	8275.33	8495.71	8226.9	8473.49
2009-05-27	8473.65	8496.59	8289.35	8300.02
2009-05-28	8300.5	8434.62	8246.58	8403.8
2009-05-29	8404.04	8522.95	8368.52	8500.33
2009-06-01	8501.53	8760.7	8501.29	8721.44
2009-06-02	8721.6	8787.13	8693.72	8740.87
2009-06-03	8740.07	8740.39	8598.38	8675.28
2009-06-04	8665.72	8751.25	8634.57	8750.24
2009-06-05	8751.75	8839.4	8700.41	8763.13
2009-06-08	8759.35	8823.97	8633.07	8764.49
2009-06-09	8764.83	8803.26	8725.12	8763.06
2009-06-10	8763.66	8834.93	8639.95	8739.02
2009-06-11	8736.23	8877.93	8736.23	8770.92
2009-06-12	8770.01	8805.53	8716.73	8799.26
2009-06-15	8798.5	8798.5	8577.9	8612.13
2009-06-16	8612.44	8643.65	8499.38	8504.67
2009-06-17	8504.36	8563.01	8461.29	8497.18
2009-06-18	8496.73	8590.52	8475.12	8555.6
2009-06-19	8556.96	8616.59	8496.73	8539.73
2009-06-22	8538.52	8538.83	8334.55	8339.01
2009-06-23	8340.44	8370.9	8286.41	8322.91
2009-06-24	8323.51	8428.41	8259.88	8299.86
2009-06-25	8299.25	8490.46	8259.43	8472.4
2009-06-26	8468.54	8468.77	8401.36	8438.39
2009-06-29	8440.13	8533.23	8429.09	8529.38
2009-06-30	8528.93	8560.44	8393.95	8447
2009-07-01	8447.53	8580.47	8447.53	8504.06
2009-07-02	8503	8503.23	8280.74	8280.74
2009-07-06	8279.3	8327.97	8205.99	8324.87
2009-07-07	8324.95	8326.31	8154.38	8163.6
2009-07-08	8157.02	8219.52	8087.19	8178.41
2009-07-09	8179.01	8228.67	8145.31	8183.17
2009-07-10	8182.49	8183.85	8093.31	8146.52
2009-07-13	8146.82	8331.68	8130.42	8331.68
2009-07-14	8331.37	8361.23	8285.2	8359.49
2009-07-15	8363.95	8628.23	8363.95	8616.21
2009-07-16	8612.66	8739.55	8584.4	8711.82
2009-07-17	8711.89	8754.29	8674.41	8743.94
2009-07-20	8746.05	8854.8	8745.9	8848.15
2009-07-21	8848.15	8927.13	8811.27	8915.94
2009-07-22	8912.39	8949.8	8860.32	8881.26
2009-07-23	8882.31	9096.72	8866.44	9069.29
2009-07-24	9066.11	9100.88	9007.39	9093.24
2009-07-27	9093.09	9123.4	9034.52	9108.51
2009-07-28	9106.92	9124.91	9007.47	9096.72
2009-07-29	9092.34	9094.83	9014.19	9070.72
2009-07-30	9072.84	9246.43	9072.61	9154.46
2009-07-31	9154.61	9218.77	9133.45	9171.61
2009-08-03	9173.65	9298.43	9173.65	9286.56
2009-08-04	9285.05	9321.1	9250.74	9320.19
2009-08-05	9315.36	9318.08	9206.45	9280.97
2009-08-06	9277.19	9325.11	9208.8	9256.26
2009-08-07	9258.45	9437.71	9258.45	9370.07
2009-08-10	9368.41	9371.96	9290.34	9337.95
2009-08-11	9334.33	9334.33	9216.88	9241.45
2009-08-12	9236.06	9424.11	9221.02	9361.61
2009-08-13	9362.29	9406.5	9305.31	9398.19
2009-08-14	9398.04	9401.97	9232.83	9321.4
2009-08-17	9313.85	9313.85	9116.52	9135.34
2009-08-18	9134.36	9233.51	9134.36	9217.94
2009-08-19	9208.68	9313.09	9131.94	9279.16
2009-08-20	9278.55	9363.95	9267.97	9350.05
2009-08-21	9347.86	9519.11	9347.25	9505.96
2009-08-24	9506.18	9587.73	9486.23	9509.28
2009-08-25	9509.21	9620	9508.98	9539.29
2009-08-26	9538.61	9582.97	9485.78	9543.52
2009-08-27	9541.63	9609.72	9459.4	9580.63
2009-08-28	9582.74	9630.2	9495.98	9544.2
2009-08-31	9542.91	9543.06	9436.13	9496.28
2009-09-01	9492.32	9557.95	9292.08	9310.6
2009-09-02	9306.21	9330.93	9262.3	9280.67
2009-09-03	9282.03	9350.27	9252.93	9344.61
2009-09-04	9345.36	9445.72	9321.63	9441.27
2009-09-08	9440.13	9511.02	9439.98	9497.34
2009-09-09	9496.59	9577.22	9476.18	9547.22
2009-09-10	9546.54	9633	9508.22	9627.48
2009-09-11	9625.44	9649.85	9571.56	9605.41
2009-09-14	9598.08	9631.11	9535.96	9626.8
2009-09-15	9626.42	9713.71	9580.93	9683.41
2009-09-16	9683.71	9799.72	9679.18	9791.71
2009-09-17	9789.82	9854.58	9749.46	9783.92
2009-09-18	9784.75	9847.71	9784.68	9820.2
2009-09-21	9818.61	9818.69	9725.88	9778.86
2009-09-22	9779.61	9843.4	9771.91	9829.87
2009-09-23	9830.63	9917.99	9740.84	9748.55
2009-09-24	9749.99	9805.39	9666.03	9707.44
2009-09-25	9706.68	9735.93	9641.01	9665.19
2009-09-28	9663.23	9823.67	9663.23	9789.36
2009-09-29	9789.74	9834.48	9739.11	9742.2
2009-09-30	9741.83	9776.82	9608.59	9712.28
2009-10-01	9711.6	9711.67	9500.37	9509.28
2009-10-02	9507.62	9524.78	9430.08	9487.67
2009-10-05	9488.73	9625.06	9481.09	9599.75
2009-10-06	9601.26	9774.32	9601.26	9731.25
2009-10-07	9725.69	9740.32	9675.62	9725.58
2009-10-08	9728.22	9836.67	9728.07	9786.87
2009-10-09	9786.04	9865.01	9764.88	9864.94
2009-10-12	9865.24	9931.82	9849.37	9885.8
2009-10-13	9883.98	9895.09	9815.06	9871.06
2009-10-14	9873.55	10027.7	9873.48	10015.9
2009-10-15	10014.9	10062.9	9977.47	10062.9
2009-10-16	10061.4	10061.7	9939.91	9995.91
2009-10-19	9996.67	10118	9995.15	10092.2
2009-10-20	10092.4	10098.4	9992.81	10041.5
2009-10-21	10038.8	10119.5	9943.76	9949.36
2009-10-22	9946.18	10105.2	9916.78	10081.3
2009-10-23	10099.9	10109.6	9932.5	9972.18
2009-10-26	9972.33	10072.3	9849.45	9867.96
2009-10-27	9868.34	9947.54	9837.96	9882.17
2009-10-28	9881.11	9902.42	9758.08	9762.69
2009-10-29	9762.91	9969.91	9759.13	9962.58
2009-10-30	9961.52	9962.13	9684.54	9712.73
2009-11-02	9712.13	9858.59	9678.95	9789.44
2009-11-03	9787.47	9787.47	9703.89	9771.91
2009-11-04	9767.3	9928.04	9767.14	9802.14
2009-11-05	9807.8	10013.1	9807.8	10006
2009-11-06	10001.4	10044.5	9936.81	10023.4
2009-11-09	10020.6	10228.2	10020.6	10226.9
2009-11-10	10223	10260.8	10197.7	10247
2009-11-11	10247.4	10342	10246.1	10291.3
2009-11-12	10289.8	10321.6	10171.2	10197.5
2009-11-13	10197.9	10305.7	10192	10270.5
2009-11-16	10267.5	10434.2	10267.5	10407
2009-11-17	10404.8	10438.2	10362	10437.4
2009-11-18	10426.3	10432.7	10360.1	10426.3
2009-11-19	10425.3	10425.3	10256.1	10332.4
2009-11-20	10327.9	10342.7	10271.7	10318.2
2009-11-23	10320.1	10495.6	10320	10451
2009-11-24	10451.2	10454	10359.6	10433.7
2009-11-25	10433	10481.5	10420.9	10464.4
2009-11-27	10452.2	10452.2	10231.2	10309.9
2009-11-30	10309.8	10364.3	10263.3	10344.8
2009-12-01	10343.8	10501.3	10343.4	10471.6
2009-12-02	10470.4	10513.5	10421.5	10452.7
2009-12-03	10455.6	10507.6	10350	10366.1
2009-12-04	10368.6	10516.7	10311.8	10388.9
2009-12-07	10386.9	10443.2	10360.2	10390.1
2009-12-08	10385.4	10385.6	10249.8	10286
2009-12-09	10282.9	10342.3	10235.6	10337
2009-12-10	10336	10444.6	10335.8	10405.8
2009-12-11	10403.4	10484	10400.1	10471.5
2009-12-14	10471.3	10514.7	10471.3	10501
2009-12-15	10499.3	10499.3	10426.7	10452
2009-12-16	10449.8	10510	10427.6	10441.1
2009-12-17	10440	10440.1	10308	10308.3
2009-12-18	10309.4	10372.4	10263.9	10328.9
2009-12-21	10330.1	10458	10329.8	10414.1
2009-12-22	10414.7	10479.8	10414.6	10464.9
2009-12-23	10464.3	10492.1	10437.8	10466.4
2009-12-24	10467.1	10522.1	10461.7	10520.1
2009-12-28	10517.9	10551.6	10506.3	10547.1
2009-12-29	10547.8	10580.3	10544.3	10545.4
2009-12-30	10544.4	10550.7	10505.7	10548.5
2009-12-31	10548.5	10555	10423.1	10428
2010-01-04	10430.7	10605	10430.7	10584
2010-01-05	10584.6	10584.6	10522.5	10572
2010-01-06	10564.7	10595	10546.5	10573.7
2010-01-07	10571.1	10612.4	10505.2	10606.9
2010-01-08	10606.4	10619.4	10554.3	10618.2
2010-01-11	10620.3	10676.2	10591.6	10664
2010-01-12	10662.9	10663.1	10568.8	10627.3
2010-01-13	10628.1	10709.3	10614.5	10680.8
2010-01-14	10680.2	10723.8	10666.9	10710.5
2010-01-15	10707	10709.9	10561.1	10609.6
2010-01-19	10608.4	10729.9	10592	10725.4
2010-01-20	10719.7	10719.9	10517.3	10603.1
2010-01-21	10603.9	10614.9	10374.7	10389.9
2010-01-22	10389.6	10389.6	10157.6	10173
2010-01-25	10175.1	10256.9	10171.8	10196.9
2010-01-26	10195.4	10285.1	10155.6	10194.3
2010-01-27	10194.3	10255.1	10104.4	10236.2
2010-01-28	10236.9	10258.8	10055.1	10120.5
2010-01-29	10122	10239.3	10043.8	10067.3
2010-02-01	10069	10190.9	10068.9	10185.5
2010-02-02	10186.1	10314.8	10173.6	10296.9
2010-02-03	10291.7	10307.2	10231.9	10270.5
2010-02-04	10273.1	10273.1	9998.03	10002.2
2010-02-05	10003.7	10032	9835.09	10012.2
2010-02-08	10005.4	10028.6	9904.09	9908.39
2010-02-09	9910.28	10139.4	9910.06	10058.6
2010-02-10	10055.5	10085.5	9962.96	10038.4
2010-02-11	10037.9	10161.6	9976.71	10144.2
2010-02-12	10137.2	10137.4	9983.82	10099.1
2010-02-16	10100.8	10279.5	10100.8	10268.8
2010-02-17	10261.5	10320.1	10261.5	10309.2
2010-02-18	10309.4	10406.6	10294.5	10392.9
2010-02-19	10387.8	10438.5	10339.2	10402.4
2010-02-22	10402.4	10433.6	10369	10383.4
2010-02-23	10383.2	10411.1	10267.8	10282.4
2010-02-24	10284	10393.5	10283.9	10374.2
2010-02-25	10366.6	10366.7	10185.8	10321
2010-02-26	10321.4	10353.5	10272.3	10325.3
2010-03-01	10326.1	10414	10326.1	10403.8
2010-03-02	10404.2	10456.9	10389.4	10406
2010-03-03	10406.3	10469.5	10376.6	10396.8
2010-03-04	10396.5	10452.4	10390.9	10444.1
2010-03-05	10445.1	10571.9	10445	10566.2
2010-03-08	10563.8	10587.7	10542.4	10552.5
2010-03-09	10552.2	10612.6	10533.9	10564.4
2010-03-10	10560.1	10601.8	10526.5	10567.3
2010-03-11	10561	10611.8	10507.2	10611.8
2010-03-12	10611.8	10645	10594.8	10624.7
2010-03-15	10623.4	10644.2	10570.5	10642.1
2010-03-16	10642.5	10694	10621.9	10686
2010-03-17	10686.4	10768	10686.4	10733.7
2010-03-18	10733.4	10784	10728.1	10779.2
2010-03-19	10780	10819.9	10694.2	10742
2010-03-22	10741	10809.9	10695.1	10785.9
2010-03-23	10787.2	10893.9	10784.8	10888.8
2010-03-24	10887.6	10887.8	10825.4	10836.1
2010-03-25	10837.5	10955.5	10834.2	10841.2
2010-03-26	10841.3	10909.4	10816.4	10850.4
2010-03-29	10849.2	10916.6	10849.2	10895.9
2010-03-30	10895	10940.2	10866.8	10907.4
2010-03-31	10907.3	10907.4	10832.8	10856.6
2010-04-01	10857.3	10956.4	10857.3	10927.1
2010-04-05	10927.5	10988.1	10924	10973.5
2010-04-06	10972.5	10987.4	10927.5	10970
2010-04-07	10962	10962.7	10845.5	10897.5
2010-04-08	10897	10949.4	10844.1	10927.1
2010-04-09	10926.9	11001	10926.9	10997.4
2010-04-12	10996.8	11029.8	10992.2	11006
2010-04-13	11006.7	11038.9	10947.8	11019.4
2010-04-14	11020.7	11125.2	11020.6	11123.1
2010-04-15	11123	11154.5	11096.2	11144.6
2010-04-16	11143.7	11153.8	10973.9	11018.7
2010-04-19	11018.4	11095.3	10977.9	11092
2010-04-20	11093.1	11146.1	11081.5	11117.1
2010-04-21	11116.9	11153.7	11071.3	11124.9
2010-04-22	11119.8	11149.9	11016.4	11134.3
2010-04-23	11132.2	11205.6	11105.6	11204.3
2010-04-26	11205.1	11258	11187.6	11205
2010-04-27	11203.7	11218.9	10973.2	10992
2010-04-28	10988.9	11078.5	10965.4	11045.3
2010-04-29	11045.6	11197.3	11041.6	11167.3
2010-04-30	11168.2	11197.9	10999.7	11008.6
2010-05-03	11009.6	11177.7	11009.6	11151.8
2010-05-04	11149.5	11149.5	10869.2	10926.8
2010-05-05	10918.4	10946.8	10814.8	10868.1
2010-05-06	10862.2	10879.8	9869.62	10520.3
2010-05-07	10519.4	10579.1	10241.2	10380.4
2010-05-10	10386.2	10835.2	10386	10785.1
2010-05-11	10780	10874.5	10685.4	10748.3
2010-05-12	10742.1	10909.1	10742.1	10896.9
2010-05-13	10896.6	10920.3	10771.7	10783
2010-05-14	10780.7	10780.8	10537.2	10620.2
2010-05-17	10617	10661	10436.1	10625.8
2010-05-18	10625.5	10718.9	10482.2	10511
2010-05-19	10505.7	10522.5	10324.7	10444.4
2010-05-20	10440.2	10440.2	10065.4	10068
2010-05-21	10063.9	10198.5	9918.82	10193.4
2010-05-24	10193.5	10196.4	10052.7	10066.6
2010-05-25	10061.4	10061.7	9774.48	10043.8
2010-05-26	10045.1	10179	9952.68	9974.45
2010-05-27	9971.73	10264.2	9971.73	10259
2010-05-28	10258	10258	10095.9	10136.6
2010-06-01	10133.9	10218.3	10013.9	10024
2010-06-02	10025.6	10254.2	10025.6	10249.5
2010-06-03	10250.7	10315.2	10175	10255.3
2010-06-04	10249.6	10249.7	9889.88	9931.97
2010-06-07	9931.75	9982.38	9810.3	9816.49
2010-06-08	9812.94	9953.66	9757.55	9939.98
2010-06-09	9941.57	10065.1	9867.73	9899.25
2010-06-10	9901.67	10185.8	9901.67	10172.5
2010-06-11	10166.8	10216	10082.7	10211.1
2010-06-14	10211.8	10328.7	10186.2	10190.9
2010-06-15	10192.4	10408.3	10192.4	10404.8
2010-06-16	10404.2	10429	10332.6	10409.5
2010-06-17	10410	10441.2	10319.2	10434.2
2010-06-18	10435	10483.4	10424.5	10450.6
2010-06-21	10452.5	10594.2	10395.5	10442.4
2010-06-22	10442	10493.6	10283.4	10293.5
2010-06-23	10293.3	10368	10227.2	10298.4
2010-06-24	10297.1	10298.1	10128.9	10152.8
2010-06-25	10153.5	10202.9	10081.1	10143.8
2010-06-28	10143	10201.9	10101.4	10138.5
2010-06-29	10135.7	10135.8	9811.92	9870.3
2010-06-30	9868.34	9908.92	9753.84	9774.02
2010-07-01	9773.27	9795.48	9621.89	9732.53
2010-07-02	9732.23	9770.87	9614.32	9686.48
2010-07-06	9689.21	9858.13	9659.01	9743.62
2010-07-07	9736.85	10026.6	9736.7	10018.3
2010-07-08	10019.3	10139.9	10019.3	10139
2010-07-09	10137.9	10201.8	10118.4	10198
2010-07-12	10199.2	10220.3	10146.5	10216.3
2010-07-13	10217.5	10407.8	10217.5	10363
2010-07-14	10371	10400.1	10303	10366.7
2010-07-15	10367.1	10379.7	10240.5	10359.3
2010-07-16	10356.2	10356.2	10079.6	10097.9
2010-07-19	10098.1	10187.3	10073.7	10154.4
2010-07-20	10151.5	10236.4	10007.8	10230
2010-07-21	10226	10265.5	10065.5	10120.5
2010-07-22	10121.8	10363.2	10121.8	10322.3
2010-07-23	10321.2	10442	10287.5	10424.6
2010-07-26	10424.2	10526.8	10414.4	10525.4
2010-07-27	10525.3	10578.3	10494.9	10537.7
2010-07-28	10537	10548.5	10463.2	10497.9
2010-07-29	10498.9	10585	10387.4	10467.2
2010-07-30	10465.2	10507.2	10347.5	10465.9
2010-08-02	10468.8	10692.2	10468.6	10674.4
2010-08-03	10673.9	10677	10601	10636.4
2010-08-04	10630.2	10703	10627.5	10680.4
2010-08-05	10679.7	10679.8	10612.9	10675
2010-08-06	10668.5	10668.7	10515.4	10653.6
2010-08-09	10654.6	10719.9	10649.4	10698.8
2010-08-10	10696.6	10700.7	10551.6	10644.2
2010-08-11	10631.8	10631.9	10367.3	10378.8
2010-08-12	10361.6	10361.6	10268.7	10320
2010-08-13	10320.3	10354.9	10285.4	10303.1
2010-08-16	10303.1	10333.1	10209.5	10302
2010-08-17	10297.6	10480.4	10297.5	10405.9
2010-08-18	10398.6	10472.3	10330	10415.5
2010-08-19	10411.1	10411.1	10216.2	10271.2
2010-08-20	10271	10271	10147.2	10213.6
2010-08-23	10215.5	10304.7	10170.3	10174.4
2010-08-24	10173	10173	9991.18	10040.5
2010-08-25	10040.1	10097.4	9937.98	10060.1
2010-08-26	10059.9	10104.7	9968.1	9985.81
2010-08-27	9982.18	10159.9	9936.62	10150.6
2010-08-30	10145.6	10150.6	10007.7	10009.7
2010-08-31	10006.4	10073.4	9941.84	10014.7
2010-09-01	10016	10279.1	10016	10269.5
2010-09-02	10270.1	10320.4	10254	10320.1
2010-09-03	10321.9	10451.1	10321.8	10447.9
2010-09-07	10446.8	10446.8	10332.4	10340.7
2010-09-08	10338.5	10426.7	10335.7	10387
2010-09-09	10388.1	10476.6	10386.6	10415.2
2010-09-10	10415	10471.3	10403.2	10462.8
2010-09-13	10458.6	10567.6	10458.6	10544.1
2010-09-14	10544.7	10588.3	10499.7	10526.5
2010-09-15	10526.4	10587.8	10480.8	10572.7
2010-09-16	10571.8	10603.7	10522.5	10594.8
2010-09-17	10595.5	10650.2	10567.4	10607.9
2010-09-20	10608.1	10774.1	10608.1	10753.6
2010-09-21	10753.4	10833.4	10717.7	10761
2010-09-22	10761.1	10805.4	10708.4	10739.3
2010-09-23	10738.5	10761.9	10640.9	10662.4
2010-09-24	10664.4	10865.8	10664.3	10860.3
2010-09-27	10860	10873.2	10809.6	10812
2010-09-28	10809.2	10886.2	10728.6	10858.1
2010-09-29	10858	10869.3	10798.9	10835.3
2010-09-30	10836	10948.9	10745.4	10788
2010-10-01	10789.7	10866.5	10780.6	10829.7
2010-10-04	10828.9	10853.7	10711.1	10751.3
2010-10-05	10752.8	10965.6	10752.6	10944.7
2010-10-06	10936.8	10974.2	10918.6	10967.6
2010-10-07	10968.4	10998.5	10892.8	10948.6
2010-10-08	10948.5	11032.2	10929.3	11006.5
2010-10-11	11006.9	11030.5	10977.9	11010.3
2010-10-12	11010.8	11053.2	10913.8	11020.4
2010-10-13	11022.8	11155.2	11022.1	11096.1
2010-10-14	11097	11112.2	11023.5	11094.6
2010-10-15	11096	11141.2	11010.7	11062.8
2010-10-18	11062.6	11159	11054.8	11143.7
2010-10-19	11139.6	11139.6	10917.6	10978.6
2010-10-20	10974.5	11152.9	10970.9	11108
2010-10-21	11105.2	11213.5	11066.2	11146.6
2010-10-22	11146.4	11159	11109.2	11132.6
2010-10-25	11133.4	11247.6	11132.3	11164
2010-10-26	11163.1	11184.8	11087	11169.5
2010-10-27	11168.4	11168.4	11020.8	11126.3
2010-10-28	11127.3	11179.3	11052.6	11114
2010-10-29	11120.5	11131	11075.8	11118.5
2010-11-01	11120.3	11244.3	11062.3	11124.6
2010-11-02	11125.2	11219.5	11125.2	11188.7
2010-11-03	11184.9	11226.6	11097.4	11215.1
2010-11-04	11216.6	11440.4	11216.6	11434.8
2010-11-05	11435.2	11451.5	11393.5	11444.1
2010-11-08	11439.5	11439.6	11362.5	11406.8
2010-11-09	11403.6	11421.1	11303.2	11346.8
2010-11-10	11342.8	11366.2	11255	11357
2010-11-11	11326.7	11326.8	11231.2	11283.1
2010-11-12	11281.3	11283.7	11143.8	11192.6
2010-11-15	11194	11280.9	11189.1	11202
2010-11-16	11194.7	11194.7	10978.9	11023.5
2010-11-17	11017.8	11042.2	10990.8	11007.9
2010-11-18	11010.5	11199.7	11010.3	11181.2
2010-11-19	11180.8	11206.2	11119.2	11203.5
2010-11-22	11201.7	11206	11054.5	11178.6
2010-11-23	11177.6	11180.2	10992.2	11036.4
2010-11-24	11037.4	11196	11037.4	11187.3
2010-11-26	11183.5	11183.5	11067.2	11092
2010-11-29	11083.8	11083.8	10929.3	11052.5
2010-11-30	11049.7	11062.6	10943	11006
2010-12-01	11007.2	11276.1	11007.2	11255.8
2010-12-02	11255.9	11373.8	11255.9	11362.4
2010-12-03	11361.9	11388.9	11318.8	11382.1
2010-12-06	11381.3	11392.1	11350.3	11362.2
2010-12-07	11363.9	11450.9	11354.1	11359.2
2010-12-08	11354.3	11389.1	11327.5	11372.5
2010-12-09	11370.4	11413.4	11331.5	11370.1
2010-12-10	11370.4	11413.7	11357.7	11410.3
2010-12-13	11406.2	11480	11405.3	11428.6
2010-12-14	11429.2	11514.1	11428.9	11476.5
2010-12-15	11475.6	11519	11445.7	11457.5
2010-12-16	11458	11514.8	11421.3	11499.2
2010-12-17	11499	11503.2	11451	11491.9
2010-12-20	11491.3	11517.1	11442.7	11478.1
2010-12-21	11478.4	11549.1	11478.3	11533.2
2010-12-22	11532.2	11567	11528.1	11559.5
2010-12-23	11559.1	11580.8	11542.6	11573.5
2010-12-27	11572.8	11573.2	11518.4	11555
2010-12-28	11554.8	11591.1	11541.1	11575.5
2010-12-29	11572.7	11625	11572.7	11585.4
2010-12-30	11585.3	11594.4	11551.9	11569.7
2010-12-31	11569.3	11597.4	11530.3	11577.5
