# Supplementary material for: Analysis of global stock index data during crisis period via complex network approach
Source: PLoS One. 2018 Jul 18;13(7):e0200600. doi: 10.1371/journal.pone.0200600 (PMC6051609; doi:10.1371/journal.pone.0200600)
Supplement: S1 File — See the respective attached file. (ZIP) [file pone.0200600.s001.zip › Global stock index data 2005-2010/European Stoxx 600 index.xls]

## Sheet: Sheet1
Date	Open	High	Low	Close
2005-01-03	251.24	253.2	251.24	252.55
2005-01-04	252.56	253.88	252.22	253.55
2005-01-05	253.44	253.44	251.44	251.85
2005-01-06	251.88	253.09	251.88	253.09
2005-01-07	253.05	254.73	252.94	254.72
2005-01-10	254.9	255.2	254.03	254.62
2005-01-11	254.5	254.72	252.33	252.73
2005-01-12	252.9	253.19	250.04	250.79
2005-01-13	251.04	252.3	250.83	251.73
2005-01-14	251.83	253.31	251.12	252.99
2005-01-17	253	254.12	253	254.03
2005-01-18	254.27	254.35	252.9	254.28
2005-01-19	254.37	255.43	254.37	254.73
2005-01-20	254.56	254.56	252.63	253.69
2005-01-21	253.47	253.73	252.35	253.42
2005-01-24	253.45	253.45	251.66	253.28
2005-01-25	253.39	255.16	252.93	254.94
2005-01-26	254.92	255.56	254.84	255.03
2005-01-27	255.01	256.12	254.62	256.12
2005-01-28	256.22	256.64	254.89	255.14
2005-01-31	255.4	257.43	255.4	256.85
2005-02-01	256.66	258.86	256.55	258.86
2005-02-02	258.7	259.74	258.46	259.67
2005-02-03	259.61	260.07	258.99	259.54
2005-02-04	259.62	262.05	259.62	261.92
2005-02-07	262.07	263.46	262.07	263.32
2005-02-08	263.27	263.94	262.88	263.81
2005-02-09	263.83	264.61	262.81	263.39
2005-02-10	263.41	263.95	262.77	263.13
2005-02-11	263.39	265.52	263.39	265.52
2005-02-14	265.63	265.96	265.38	265.91
2005-02-15	265.95	267.21	265.61	266.97
2005-02-16	266.92	266.92	264.4	265.35
2005-02-17	265.31	266.57	265.31	265.64
2005-02-18	265.83	266.57	265.56	266.01
2005-02-21	266.12	266.82	265.25	265.66
2005-02-22	265.43	265.45	262.87	263.75
2005-02-23	263.63	263.63	261.04	262.3
2005-02-24	262.3	262.75	261.64	262.14
2005-02-25	262.51	265.14	262.51	265.14
2005-02-28	265.13	266.42	264.25	264.29
2005-03-01	264.42	266.43	264.28	266.25
2005-03-02	266.33	266.33	264.79	266.16
2005-03-03	265.99	266.74	265.6	266.15
2005-03-04	266.3	267.91	266.04	267.91
2005-03-07	267.7	268.3	267.12	267.68
2005-03-08	267.44	267.44	265.96	266.21
2005-03-09	266.1	266.93	264.44	264.59
2005-03-10	264.28	264.28	262.2	262.45
2005-03-11	262.57	263.85	262.57	263.05
2005-03-14	262.92	263.27	261.97	262.66
2005-03-15	262.94	264.87	262.94	264.79
2005-03-16	264.7	264.7	260.89	261.12
2005-03-17	261.27	261.67	260.45	261.12
2005-03-18	261.18	262.47	261.18	261.69
2005-03-21	261.94	262.36	260.95	261.06
2005-03-22	261.28	261.68	260.06	261.55
2005-03-23	261.45	261.45	259.36	260.66
2005-03-24	260.75	262.45	260.57	262.17
2005-03-29	262.41	262.89	261.09	262.89
2005-03-30	262.62	262.62	261.21	262.09
2005-03-31	262.37	263.71	262.19	262.19
2005-04-01	262.29	264.47	262.29	263.43
2005-04-04	263.32	263.32	261.02	262.26
2005-04-05	262.57	264.54	262.57	264.47
2005-04-06	264.69	265.52	264.66	265.52
2005-04-07	265.18	266.45	264.91	266.31
2005-04-08	266.51	267.33	266.4	266.89
2005-04-11	266.71	266.71	265.72	266.32
2005-04-12	266.22	266.24	265.18	265.42
2005-04-13	265.57	266.89	265.57	266.65
2005-04-14	266.57	266.69	265.42	266.01
2005-04-15	265.76	265.76	261.85	261.85
2005-04-18	261.72	261.72	256.1	257.28
2005-04-19	257.57	259.52	257.57	259.05
2005-04-20	259	259.93	257.51	257.66
2005-04-21	257.48	258.32	256.73	257.28
2005-04-22	257.67	259.59	257.67	259.27
2005-04-25	259.49	260.48	259	260.45
2005-04-26	260.17	260.55	258.59	259.52
2005-04-27	259.58	259.58	255.33	255.99
2005-04-28	256.11	257.18	254.8	255.63
2005-04-29	255.43	256.84	254.38	256.06
2005-05-02	256.19	257.52	256.19	256.83
2005-05-03	256.77	258.16	256.77	257.96
2005-05-04	257.97	259.29	257.6	259.29
2005-05-05	259.39	260.99	259.39	260.77
2005-05-06	260.58	262.09	259.93	261.9
2005-05-09	261.88	262.01	260.41	261.01
2005-05-10	260.71	261.63	258.73	259.11
2005-05-11	259.1	259.78	258.11	258.55
2005-05-12	258.77	260.45	258.77	260.13
2005-05-13	260.3	260.3	258.71	260.15
2005-05-16	259.87	259.87	258.56	259.06
2005-05-17	259.12	259.76	258.68	259.32
2005-05-18	259.12	262.47	259.12	262.29
2005-05-19	262.34	263.72	262.34	263.52
2005-05-20	263.44	264.23	263.26	263.75
2005-05-23	263.98	264.87	263.98	264.84
2005-05-24	264.86	264.86	264.07	264.63
2005-05-25	264.65	265.06	264.03	264.48
2005-05-26	264.35	266.4	264.13	266.33
2005-05-27	266.36	266.19	265.49	266.1
2005-05-30	266.28	267.37	265.84	267.37
2005-05-31	267.64	268.5	267.29	267.29
2005-06-01	267.52	270.87	267.52	270.87
2005-06-02	270.99	271.39	270.23	270.83
2005-06-03	271.02	271.45	269.79	270.25
2005-06-06	270.48	270.77	269.11	269.4
2005-06-07	269.86	272.61	269.86	272.57
2005-06-08	272.47	272.47	271.4	271.92
2005-06-09	271.97	272.02	270.82	271.98
2005-06-10	272.14	274.25	272.14	273.63
2005-06-13	273.69	274.75	273.45	274.72
2005-06-14	274.23	275.26	273.59	275.1
2005-06-15	275.22	275.75	273.74	273.99
2005-06-16	274.36	275.71	274.36	275.51
2005-06-17	275.41	277.31	275.41	275.87
2005-06-20	275.98	275.99	274.5	275.78
2005-06-21	275.87	277.25	276.38	277.1
2005-06-22	276.87	278.15	276.69	277.42
2005-06-23	277.4	278.65	277.4	278.59
2005-06-24	278.35	278.35	275.96	276.32
2005-06-27	275.86	275.86	273.34	273.64
2005-06-28	273.77	275.97	273.77	275.97
2005-06-29	276.33	277.48	276.08	276.79
2005-06-30	276.66	277.22	275.87	275.92
2005-07-01	275.85	278.07	275.11	278.07
2005-07-04	277.68	278.93	277.63	278.76
2005-07-05	278.57	278.72	277.25	278.14
2005-07-06	278.14	280.19	278.14	279.78
2005-07-07	279.16	279.16	267.88	274.69
2005-07-08	275.02	278.47	275.02	278.47
2005-07-11	278.09	280.11	278.09	279.93
2005-07-12	279.71	279.78	278.3	278.86
2005-07-13	278.88	280.48	278.88	280.46
2005-07-14	281.07	282.87	281.07	281.74
2005-07-15	281.54	281.77	280.83	281.23
2005-07-18	280.87	281.73	280.15	280.57
2005-07-19	280.38	281.74	280.38	281.67
2005-07-20	280.91	282.14	280.16	281.06
2005-07-21	280.77	283.03	279.66	281.46
2005-07-22	281.49	281.85	280.51	281.66
2005-07-25	281.99	283.08	281.56	282.83
2005-07-26	282.85	283.82	282.34	283
2005-07-27	282.93	284.44	282.93	283.79
2005-07-28	283.74	285.43	283.74	285.2
2005-07-29	285	286.4	284.66	285.03
2005-08-01	284.84	285.82	284.84	285.3
2005-08-02	285.34	287.44	285.31	287.44
2005-08-03	287.34	287.42	286.14	287.09
2005-08-04	286.8	286.8	284.67	284.93
2005-08-05	284.81	285.51	283.85	283.85
2005-08-08	284.02	286.19	284.02	285.62
2005-08-09	285.45	287.37	285.3	287.36
2005-08-10	287.37	289.76	287.33	289.76
2005-08-11	289.56	289.56	288.2	288.85
2005-08-12	288.89	289.31	287.9	288.2
2005-08-15	288.38	289.15	287.94	288.08
2005-08-16	288.37	289.27	286.97	287.4
2005-08-17	287.22	287.22	285.74	286.66
2005-08-18	286.68	287.12	285.28	285.75
2005-08-19	285.69	288.55	285.69	288.48
2005-08-22	288.61	289.35	288.46	288.68
2005-08-23	288.6	288.6	286.59	287.03
2005-08-24	286.87	286.87	284.62	285.63
2005-08-25	285.57	285.57	283.34	283.68
2005-08-26	283.6	284.92	281.82	281.82
2005-08-29	281.7	282.61	280.51	282.61
2005-08-30	282.66	283.9	282.47	282.54
2005-08-31	282.47	284.92	282.47	284.82
2005-09-01	285.05	287.27	285.05	286.84
2005-09-02	286.9	287.43	285.87	286.71
2005-09-05	286.72	288.36	286.66	288.33
2005-09-06	288.3	290.83	288.3	290.73
2005-09-07	290.77	292.01	290.77	291.83
2005-09-08	291.89	291.89	290.9	291.55
2005-09-09	291.58	292.63	291.44	292.45
2005-09-12	292.46	293.87	292.46	293.12
2005-09-13	293.12	293.32	290.89	291.09
2005-09-14	291.11	292.25	291.11	292.05
2005-09-15	292.05	293.01	291.68	292.13
2005-09-16	292.13	294.29	292.03	293.88
2005-09-19	293.86	295.28	292.34	294.6
2005-09-20	294.52	295.78	294.52	294.93
2005-09-21	294.86	294.86	291.88	291.89
2005-09-22	291.48	291.48	289.86	290.84
2005-09-23	291.03	292.35	291.03	292.21
2005-09-26	292.28	295.75	292.28	295.75
2005-09-27	295.6	295.61	294.47	294.81
2005-09-28	294.97	297.33	294.97	297.33
2005-09-29	297.22	297.68	295.98	296.32
2005-09-30	296.3	297.75	296.3	297.4
2005-10-03	297.63	299.81	297.63	299.75
2005-10-04	299.64	300.61	298.75	300.61
2005-10-05	300.41	300.41	297.51	297.52
2005-10-06	297	297	292.74	293.42
2005-10-07	292.98	293.36	291.59	292.07
2005-10-10	291.98	294.04	291.98	292.87
2005-10-11	292.87	294.82	292.86	293.54
2005-10-12	293.39	293.39	291.34	291.44
2005-10-13	291.42	291.42	287.52	288.44
2005-10-14	288.23	289.68	287.18	288.91
2005-10-17	288.85	290.02	288.61	288.83
2005-10-18	289.22	289.91	287.93	288.26
2005-10-19	288.24	288.24	283.01	283.26
2005-10-20	283.55	287.27	283.55	284.56
2005-10-21	284.05	284.24	282.91	283.28
2005-10-24	283.48	286.61	283.28	286.61
2005-10-25	286.72	287.84	285.77	285.77
2005-10-26	285.74	287.57	285.74	286.91
2005-10-27	286.98	286.98	282.93	283.11
2005-10-28	282.92	284.29	280.91	283.52
2005-10-31	284.58	290.29	284.58	290.29
2005-11-01	290.23	291.09	289.53	290.45
2005-11-02	290.34	291.67	289.46	291.55
2005-11-03	291.76	295.88	291.76	295.88
2005-11-04	295.98	296.28	294.87	295.51
2005-11-07	295.55	297.18	294.66	296.67
2005-11-08	297	298.31	296.34	296.81
2005-11-09	296.89	297.47	296.22	296.52
2005-11-10	296.46	298.02	296.44	296.72
2005-11-11	297.48	299.87	297.48	299.85
2005-11-14	299.69	300.88	299.23	299.91
2005-11-15	299.92	300.27	298.22	299.02
2005-11-16	298.71	298.74	296.06	296.74
2005-11-17	297.28	299.27	297.28	298.03
2005-11-18	298.06	301.22	298.06	299.87
2005-11-21	299.49	301.11	298.97	300.72
2005-11-22	300.81	301.36	300.43	300.96
2005-11-23	300.86	302.19	300.82	302.19
2005-11-24	302.14	302.41	300.68	301.43
2005-11-25	301.45	302.56	301.38	302.31
2005-11-28	302.39	303.85	300.28	300.28
2005-11-29	300.19	301.93	299.24	300.95
2005-11-30	300.86	300.86	299.38	299.47
2005-12-01	299.72	304.44	299.72	304.31
2005-12-02	304.45	306.68	304.45	306.68
2005-12-05	306.7	306.9	304.94	305.49
2005-12-06	305.65	307.36	305.65	307.1
2005-12-07	307.13	308.62	306.31	306.78
2005-12-08	306.64	306.92	305.06	306.92
2005-12-09	307.29	307.29	306.19	306.86
2005-12-12	307.21	308.91	306.56	306.8
2005-12-13	306.99	307.74	306.61	307.22
2005-12-14	306.89	307.31	305.85	306.31
2005-12-15	306.45	306.77	305.31	305.67
2005-12-16	305.62	308.32	305.62	307.82
2005-12-19	307.44	307.93	307.22	307.45
2005-12-20	307.29	308.69	306.51	308.59
2005-12-21	308.47	310.44	308.47	310.18
2005-12-22	310.18	310.63	309.39	309.55
2005-12-23	309.67	310.54	309.5	309.7
2005-12-27	309.88	310.94	309.87	310.54
2005-12-28	310.49	311.07	309.77	310.11
2005-12-29	310.36	311.86	310.36	311.86
2005-12-30	311.71	311.71	309.33	310.03
2006-01-02	310.01	311.41	310.01	311.19
2006-01-03	311.09	314.32	311.09	313.04
2006-01-04	313.18	316.14	313.18	316.14
2006-01-05	315.89	315.95	314.88	315.04
2006-01-06	314.93	317.1	314.93	317.1
2006-01-09	317.39	318.57	317.39	317.71
2006-01-10	317.85	317.85	315.46	315.7
2006-01-11	315.7	317.55	315.7	317.55
2006-01-12	317.46	318.85	317.22	318.68
2006-01-13	318.57	318.57	316	316.87
2006-01-16	316.55	317.66	316.15	317.57
2006-01-17	317.4	317.4	315.14	315.23
2006-01-18	315.11	315.11	310.88	312.51
2006-01-19	312.35	314.76	312.35	314.35
2006-01-20	314.43	315.99	312.46	312.46
2006-01-23	311.95	311.95	309.29	311.7
2006-01-24	311.62	312.4	310.64	311
2006-01-25	310.94	314.49	310.94	314.49
2006-01-26	314.29	317.73	314.29	317.54
2006-01-27	318.04	321.37	318.04	321.22
2006-01-30	321.05	321.55	320.47	321.07
2006-01-31	321.05	322.49	320.24	321.04
2006-02-01	321.08	324.64	320.63	324.48
2006-02-02	324.49	325.53	321.56	321.56
2006-02-03	321.73	322.77	320.58	321.77
2006-02-06	321.73	323.4	321.65	322.13
2006-02-07	322.1	322.86	320.18	321.1
2006-02-08	321.05	321.23	318.06	320.56
2006-02-09	320.49	324.3	320.49	324.3
2006-02-10	324.42	324.84	322.88	323.09
2006-02-13	323.07	324.7	322.86	324.7
2006-02-14	324.82	326.09	322.82	324.12
2006-02-15	324.14	325.39	323.59	324.51
2006-02-16	324.44	326.34	324.41	326.34
2006-02-17	326.52	327.87	326.22	327.31
2006-02-20	327.25	328.22	326.55	328.08
2006-02-21	328.29	330.43	328.29	329.18
2006-02-22	329.08	331.05	328.47	331.05
2006-02-23	331.2	331.83	329.7	330.45
2006-02-24	330.73	331.56	330.56	331.49
2006-02-27	331.49	332.5	331.35	332.48
2006-02-28	332.44	332.44	327.83	327.88
2006-03-01	328	330.74	328	330.74
2006-03-02	330.63	331.99	326.64	327.75
2006-03-03	327.85	329.25	325.94	327.59
2006-03-06	327.81	330.47	327.81	329.41
2006-03-07	329.36	329.36	326.02	327.56
2006-03-08	327.59	327.72	323.67	324.92
2006-03-09	325.31	327.59	325.31	327.5
2006-03-10	327.17	330.1	326.46	330.1
2006-03-13	329.79	332.8	329.79	332.61
2006-03-14	332.43	333.33	331.76	333.26
2006-03-15	333.23	334.67	333.23	334
2006-03-16	334.24	334.45	333.1	334.16
2006-03-17	334.13	336.57	333.86	334.41
2006-03-20	334.66	336.86	334.66	335.13
2006-03-21	335.18	335.48	333.13	335.48
2006-03-22	335.4	336.66	334.83	336.44
2006-03-23	336.67	337.35	335.37	336.17
2006-03-24	336.24	337.95	336.24	337.86
2006-03-27	338.01	338.11	335.23	335.23
2006-03-28	335.39	336.27	332.78	333.22
2006-03-29	333.4	334.61	332.72	333.98
2006-03-30	334.05	337.14	334.05	336.64
2006-03-31	336.36	336.36	334.25	334.44
2006-04-03	334.93	337.26	334.93	337.2
2006-04-04	336.98	336.98	334.95	335.55
2006-04-05	335.84	337.04	334.65	336.75
2006-04-06	336.99	337.73	337.16	337.54
2006-04-07	337.77	338.82	335.84	336.02
2006-04-10	336.23	337.65	335.92	337.65
2006-04-11	337.39	337.88	333.35	333.74
2006-04-12	333.68	333.84	331.55	333.08
2006-04-13	333.32	334.51	332.65	334.36
2006-04-18	334.22	334.48	332.96	334.04
2006-04-19	334.28	337.88	334.28	337.88
2006-04-20	337.77	340	337.77	338.72
2006-04-21	339.03	341.13	339.03	341.1
2006-04-24	341.01	341.01	339.3	339.3
2006-04-25	339.46	341.15	338.71	339.06
2006-04-26	338.97	340.15	338.97	339.7
2006-04-27	339.5	339.58	335.51	337.84
2006-04-28	337.81	337.81	335.96	336.48
2006-05-01	337.32	337.32	337.32	337.32
2006-05-02	336.97	340.07	336.79	339.89
2006-05-03	340.37	341.31	337.12	337.2
2006-05-04	336.96	338.87	336.16	338.76
2006-05-05	339.03	342.11	338.92	342.11
2006-05-08	342.58	344.13	342.12	342.37
2006-05-09	342.62	343.84	341.75	343.84
2006-05-10	343.68	343.8	341.88	341.94
2006-05-11	342.02	344.39	340.73	340.78
2006-05-12	340.36	340.36	333.68	333.68
2006-05-15	333.31	328.8	328.8	328.8
2006-05-16	328.95	330.75	327.08	329.29
2006-05-17	329.55	320.62	320.08	320.08
2006-05-18	320.22	321.75	315.99	318.63
2006-05-19	318.46	320.43	317.69	318.77
2006-05-22	318.38	318.38	308.82	309.62
2006-05-23	309.71	318.68	316.21	317.51
2006-05-24	317.41	317.41	311.55	313.06
2006-05-25	313.31	316.91	311.86	316.91
2006-05-26	317.4	323.17	317.4	323.17
2006-05-29	323.15	323.39	322.64	322.91
2006-05-30	323.04	323.14	315.62	315.85
2006-05-31	315.15	319.46	311.7	318.86
2006-06-01	318.95	320.36	316.34	320.1
2006-06-02	320.48	323.67	320.04	320.96
2006-06-05	320.89	321.29	318.42	318.94
2006-06-06	318.8	318.8	311.93	312.57
2006-06-07	312.84	314.99	310.95	314.26
2006-06-08	313.23	313.23	305.84	305.84
2006-06-09	306.61	311.73	306.61	311.01
2006-06-12	311.1	311.67	308.27	308.55
2006-06-13	308.11	308.11	299.81	301.66
2006-06-14	301.87	303.65	299.71	302.25
2006-06-15	302.65	310.02	302.65	309.62
2006-06-16	310.2	313.97	307.41	307.56
2006-06-19	308.19	311.88	308.19	309.78
2006-06-20	308.88	311.4	307.09	311.4
2006-06-21	311.61	312.27	308.28	311.47
2006-06-22	312.11	315.03	311.3	312.72
2006-06-23	312.78	314.11	311.79	313.17
2006-06-26	313.31	314.54	312.05	312.3
2006-06-27	312.85	314.23	310.13	310.19
2006-06-28	309.91	312.02	308.62	310.7
2006-06-29	311.33	316.29	311.33	316.22
2006-06-30	316.97	321.29	316.97	320.66
2006-07-03	320.72	322.2	320.28	322.2
2006-07-04	322.22	322.87	320.95	322.87
2006-07-05	322.29	322.29	318.28	318.98
2006-07-06	319.25	322.21	319.25	321.94
2006-07-07	321.75	322.34	319.41	321.35
2006-07-10	321.21	322.54	319.72	322.41
2006-07-11	321.97	321.97	318.83	319.45
2006-07-12	320.06	322.66	319.76	320.3
2006-07-13	319.83	319.83	314.93	315.64
2006-07-14	314.85	315	311.68	311.68
2006-07-17	311.92	312.27	308.3	310.4
2006-07-18	310.1	311.51	308.6	309.82
2006-07-19	310.07	316.8	310.07	316.8
2006-07-20	317.42	319.29	316.76	317.5
2006-07-21	317.02	317.02	313.71	314.56
2006-07-24	314.66	320.43	314.66	320.41
2006-07-25	320.6	322.09	319.86	320.78
2006-07-26	320.98	322.38	320.98	322.11
2006-07-27	322.83	325.37	322.78	325.37
2006-07-28	324.79	327.39	323.97	327.32
2006-07-31	327.36	327.49	325.94	326.04
2006-08-01	326.1	326.96	322.94	323.51
2006-08-02	324.04	326.8	324.04	326.8
2006-08-03	326.84	327.23	322.97	324.12
2006-08-04	324.44	328.11	324.44	327.87
2006-08-07	327.4	325.45	324.1	324.23
2006-08-08	324.99	326.32	323.82	324.44
2006-08-09	324.64	326.87	322.44	326.61
2006-08-10	325.66	325.66	320.74	324.04
2006-08-11	324.21	325.8	323.32	324.45
2006-08-14	324.87	327.36	324.87	327.36
2006-08-15	327	330.47	326.37	330.12
2006-08-16	330.21	331.79	329.06	331.43
2006-08-17	331.44	332.41	330.9	331.84
2006-08-18	331.8	332.34	330.65	330.98
2006-08-21	331.14	331.75	329.67	330.69
2006-08-22	331.18	332.34	329.53	331.73
2006-08-23	331.79	331.96	329.69	330.16
2006-08-24	330.21	332.03	328.65	331.06
2006-08-25	331.26	332.14	330.54	331.41
2006-08-28	331.35	332.98	330.26	332.79
2006-08-29	333.19	334.99	332.84	333.6
2006-08-30	333.85	336.19	333.85	335.51
2006-08-31	335.74	336.09	334.12	334.73
2006-09-01	334.86	337.43	334.86	336.43
2006-09-04	336.29	337.86	336.29	337.8
2006-09-05	337.81	337.88	335.54	336.65
2006-09-06	336.68	336.68	332.66	332.98
2006-09-07	332.64	332.64	329.43	329.87
2006-09-08	330.33	331.99	330.33	331.22
2006-09-11	330.78	330.78	327.95	329.41
2006-09-12	329.67	333.76	328.46	333.64
2006-09-13	333.94	335.06	333.65	334.65
2006-09-14	334.93	337.12	334.06	334.66
2006-09-15	334.73	336.56	334.26	335.68
2006-09-18	335.94	336.89	334.82	335.8
2006-09-19	336.02	336.17	333.75	333.97
2006-09-20	334.1	337.86	333.71	337.53
2006-09-21	337.71	339.44	337	339
2006-09-22	337.78	337.78	334.49	335.11
2006-09-25	335.5	336.99	333.7	334.93
2006-09-26	335.7	339.81	335.7	339.52
2006-09-27	339.66	341.75	339.66	341.38
2006-09-28	340.97	342.29	340.62	341.63
2006-09-29	341.64	343.18	340.97	341.43
2006-10-02	341.93	342.88	340.66	341.39
2006-10-03	341.18	341.18	338.79	340.52
2006-10-04	340.53	343.05	340.35	343.01
2006-10-05	343.54	345.72	343.54	344.99
2006-10-06	344.9	345.66	344.34	345.55
2006-10-09	345.1	346.23	344.44	345.94
2006-10-10	346.52	348.34	346.47	348.26
2006-10-11	347.74	348.8	346.6	348.57
2006-10-12	348.84	351.42	348.73	351.42
2006-10-13	351.66	353.09	350.44	352.38
2006-10-16	352.39	353.39	351.98	353.08
2006-10-17	352.75	352.75	349.11	349.26
2006-10-18	349.74	353.56	349.74	352.59
2006-10-19	352.28	353.56	350.74	352.58
2006-10-20	352.66	354.82	352.62	353.65
2006-10-23	353.84	355.35	352.29	354.84
2006-10-24	354.79	355.22	354.07	354.9
2006-10-25	354.89	356.35	354.7	356.01
2006-10-26	356.12	357.63	355.15	355.46
2006-10-27	355.72	356.5	353.19	354.55
2006-10-30	354.25	354.25	351.89	353.41
2006-10-31	353.27	354.51	352.31	353.34
2006-11-01	353.46	355.87	353.46	354.6
2006-11-02	354.21	355.02	351.73	353.19
2006-11-03	353.33	355.5	353.11	354.33
2006-11-06	354.29	358.27	354.29	358.27
2006-11-07	358.44	359.98	358.4	359.84
2006-11-08	359.32	359.75	357.78	359.56
2006-11-09	359.56	360.46	357.98	358.92
2006-11-10	358.55	359.18	357.14	358.47
2006-11-13	358.45	360.16	357.89	359.22
2006-11-14	359.12	360.2	357.39	358.23
2006-11-15	358.42	360.24	358.42	360.24
2006-11-16	360.06	361.21	359.35	361.04
2006-11-17	360.73	360.73	357.26	358.25
2006-11-20	357.98	359.97	355.76	359.48
2006-11-21	359.4	361.07	359.21	359.98
2006-11-22	360.45	362.04	358.88	359.55
2006-11-23	359.83	360.38	357.67	358.69
2006-11-24	358.25	358.4	353.95	355.98
2006-11-27	355.75	356.29	350.6	350.6
2006-11-28	350.67	351	348.31	349.54
2006-11-29	350.44	354.41	350.44	354.23
2006-11-30	354.44	355.22	351.76	351.78
2006-12-01	352.4	354.36	347.85	349.31
2006-12-04	349.61	351.7	349.15	351.59
2006-12-05	351.75	354.49	351.4	353.91
2006-12-06	353.85	354.81	352.73	354.03
2006-12-07	353.67	357.07	353.45	356.03
2006-12-08	355.56	356.37	353.86	356.34
2006-12-11	356.94	359.1	356.94	358.43
2006-12-12	358.44	359.79	357.95	359.7
2006-12-13	359.67	362.09	359.19	361.99
2006-12-14	362.39	364.18	362.39	364.18
2006-12-15	364.32	366.6	364.32	366.16
2006-12-18	366.37	366.84	365.75	365.94
2006-12-19	365.37	365.37	362.59	363.49
2006-12-20	364.3	365.8	364.3	364.56
2006-12-21	364.2	365.11	363.48	364.15
2006-12-22	363.82	363.82	362.38	362.45
2006-12-27	362.73	366.17	362.73	366.17
2006-12-28	366.34	366.75	365.63	366.32
2006-12-29	366.27	366.7	365.2	365.26
2007-01-02	365.74	369.86	365.74	369.86
2007-01-03	369.79	370.29	368.82	369.84
2007-01-04	369.62	369.62	367.05	368.76
2007-01-05	368.36	368.36	365.69	365.69
2007-01-08	366.04	367.22	364.82	365.38
2007-01-09	365.79	367.76	365.79	366.21
2007-01-10	365.87	365.87	362.48	363.84
2007-01-11	363.98	370.1	363.98	370.1
2007-01-12	370.16	371.86	369.47	371.86
2007-01-15	372.09	374.62	372.09	374.16
2007-01-16	373.95	374.3	371.86	372.02
2007-01-17	372.37	373.22	370.29	371.73
2007-01-18	371.98	374	370.91	371.58
2007-01-19	371.25	374.35	369.79	374.23
2007-01-22	374.05	375.72	372.67	372.8
2007-01-23	373.14	373.73	370.89	372.61
2007-01-24	372.4	376.47	372.4	376.02
2007-01-25	376.24	377.61	374.22	374.87
2007-01-26	374.45	374.45	371.81	372.38
2007-01-29	372.32	373.89	371.75	373.34
2007-01-30	373.5	374.84	372.66	374.6
2007-01-31	374.22	374.73	372.41	372.72
2007-02-01	373.63	378.09	373.63	376.95
2007-02-02	376.77	379.47	376.77	378.98
2007-02-05	378.99	379.51	378.2	379.23
2007-02-06	379.37	381.82	379.37	380.54
2007-02-07	380.55	381.87	380.55	381.62
2007-02-08	381.51	381.62	377.65	378.3
2007-02-09	378.32	380.67	378.32	380.24
2007-02-12	380.04	380.04	377.36	378.06
2007-02-13	378.06	379.27	377.57	378.72
2007-02-14	379.03	381.7	379.03	381.7
2007-02-15	381.92	382.3	380.31	381.29
2007-02-16	381.12	381.23	380.07	380.81
2007-02-19	380.82	382.85	380.82	382.19
2007-02-20	382.11	382.43	379.36	380.99
2007-02-21	381.33	382.38	377.96	378.46
2007-02-22	379.15	381.39	379.15	379.7
2007-02-23	380.19	380.98	378.81	380.53
2007-02-26	380.68	382.64	380.68	382.17
2007-02-27	381.56	381.56	370.25	370.56
2007-02-28	369.8	369.8	362.3	365.03
2007-03-01	364.94	368.35	356.45	361.79
2007-03-02	362.21	364.71	358.08	360.67
2007-03-05	359.33	359.33	351.35	356.4
2007-03-06	357.11	360.06	357.11	359.69
2007-03-07	359.94	362.28	359.29	361.65
2007-03-08	362.05	366.58	362.05	366.54
2007-03-09	366.23	368.29	363.71	367.35
2007-03-12	367.68	369.9	364.76	365.49
2007-03-13	365.69	366.11	361.56	361.56
2007-03-14	360.74	360.74	351.93	351.93
2007-03-15	352.67	359.03	352.67	359.02
2007-03-16	358.53	360.68	357.03	359.06
2007-03-19	359.86	364.52	359.86	364.42
2007-03-20	364.5	367.23	363.38	367.23
2007-03-21	367.11	369.79	366.98	368.75
2007-03-22	369.2	374.73	369.2	374.2
2007-03-23	374.22	376.12	373.14	375.98
2007-03-26	376.25	376.69	371.68	372.85
2007-03-27	373.3	375.31	372.1	372.46
2007-03-28	371.92	371.92	368.98	370.1
2007-03-29	370.92	374.36	370.92	374.29
2007-03-30	374.15	375.77	372.74	374.22
2007-04-02	374.32	375.92	373.29	375.53
2007-04-03	376.13	379.49	376.13	379.49
2007-04-04	379.99	380.46	378.66	379.99
2007-04-05	379.94	380.42	379.27	380.26
2007-04-10	380.37	383.08	380.11	382.51
2007-04-11	383	384.47	381.5	382.19
2007-04-12	381.47	381.47	378.54	380.79
2007-04-13	381.19	383.33	381.19	383.33
2007-04-16	383.88	387.72	383.88	387.72
2007-04-17	387.64	388.32	385.54	387.86
2007-04-18	387.63	387.63	384.7	385.88
2007-04-19	384.58	384.58	380.77	384.39
2007-04-20	384.96	390.03	384.96	389.27
2007-04-23	389.19	390.18	388.12	388.85
2007-04-24	388.68	388.86	383.96	385.38
2007-04-25	385.71	388.49	385.71	387.8
2007-04-26	388.66	390.64	387.04	388.4
2007-04-27	387.97	388.09	385.18	386.1
2007-04-30	385.89	388.22	385.5	386.93
2007-05-01	386.77	386.77	386.77	386.77
2007-05-02	386.98	389.03	386.79	388.64
2007-05-03	389.21	390.1	387.08	389.72
2007-05-04	389.81	393.11	389.54	392.73
2007-05-07	392.88	393.41	392.35	392.88
2007-05-08	392.6	392.63	388.89	389.79
2007-05-09	390.02	392.04	388.9	390.58
2007-05-10	390.44	390.79	387.54	387.72
2007-05-11	387.03	390.07	383.12	389.78
2007-05-14	390.19	391.41	388.01	388.96
2007-05-15	388.47	390.7	387.35	390.21
2007-05-16	389.95	390.59	388.49	389.47
2007-05-17	389.81	390.67	389.57	390.39
2007-05-18	390.42	394.39	390.38	393.95
2007-05-21	393.92	395.28	392.42	393.36
2007-05-22	393.5	394.62	392.84	393.39
2007-05-23	393.72	396.61	393.4	396.39
2007-05-24	395.73	396.79	393.17	393.55
2007-05-25	393.01	393.69	391.43	393.48
2007-05-28	394.08	394.08	394.08	394.08
2007-05-29	394.37	395.17	393.81	394.39
2007-05-30	393.56	393.69	390.41	393.65
2007-05-31	394.31	397.57	394.31	396.74
2007-06-01	397.04	400.55	397.03	400.31
2007-06-04	400.13	400.73	397.77	399.02
2007-06-05	399.18	400.01	396.26	396.61
2007-06-06	396.55	396.71	389.64	390.07
2007-06-07	390.77	392.3	384.55	385.46
2007-06-08	384.97	386.17	381.26	385.09
2007-06-11	385.93	388.88	385.93	388.88
2007-06-12	388.96	389.88	385.93	386.8
2007-06-13	386.42	388.68	384.17	388.22
2007-06-14	389.24	394.29	389.24	394.29
2007-06-15	394.67	399.73	394.67	399.27
2007-06-18	399.52	400.49	397.07	397.87
2007-06-19	397.9	399.02	396.21	396.42
2007-06-20	397.03	399.84	397.03	397.85
2007-06-21	397.02	397.02	391.65	393.7
2007-06-22	394.1	395.01	392.06	392.43
2007-06-25	391.27	392.27	388.57	391.94
2007-06-26	390.98	391.32	388.35	389.52
2007-06-27	388.5	388.5	385.61	387.69
2007-06-28	389.18	391.6	389.18	391.6
2007-06-29	392.29	393.71	389.5	393.71
2007-07-02	392.59	393.2	391.06	392.23
2007-07-03	393.34	396.12	393.34	395.71
2007-07-04	395.93	397.8	395.93	397.5
2007-07-05	398.23	398.66	394.6	394.93
2007-07-06	395.07	397.27	394.77	397.27
2007-07-09	397.72	399.53	397.72	398.52
2007-07-10	398.78	399.87	393.12	394.02
2007-07-11	392.75	393.26	389.71	392.72
2007-07-12	393.25	397.34	391.71	397.34
2007-07-13	398.69	400.99	398.32	399.02
2007-07-16	399.38	400.75	398.61	399.71
2007-07-17	399.65	399.65	396.55	397.79
2007-07-18	396.4	396.48	393.14	393.14
2007-07-19	394.5	398.11	394.5	396.94
2007-07-20	396.86	398.34	392.59	392.59
2007-07-23	392.67	395.01	391.83	394.99
2007-07-24	394.99	395.3	388.94	388.94
2007-07-25	388.05	389.57	384.56	385.5
2007-07-26	386.16	387.22	374.56	374.56
2007-07-27	372.91	377.19	370.55	372.69
2007-07-30	372.64	374.42	370.5	372.03
2007-07-31	373.58	380.28	373.58	380.07
2007-08-01	376.98	376.98	370.62	374.16
2007-08-02	375.75	378.46	375.46	376.93
2007-08-03	377.38	378.2	371.37	372.03
2007-08-06	370.19	370.81	367.91	368.64
2007-08-07	370.15	373.62	370.15	373.62
2007-08-08	374.96	381.71	374.96	381.05
2007-08-09	380.61	380.61	371.61	374.27
2007-08-10	371.72	371.72	361.44	362.77
2007-08-13	364.58	371.32	364.58	370.91
2007-08-14	369.92	371.56	365.75	366.34
2007-08-15	364.8	365.98	361.51	365.36
2007-08-16	362.07	362.07	352.37	352.37
2007-08-17	351.68	364.81	348.9	359.98
2007-08-20	361.11	365.73	361.11	362.33
2007-08-21	362.79	363.87	358.91	362.39
2007-08-22	363.02	369.09	363.02	368.62
2007-08-23	370.41	373.37	369.33	369.33
2007-08-24	368.49	370.95	367.5	370.52
2007-08-27	371.1	371.98	370.85	371.09
2007-08-28	370.46	370.46	364.12	364.66
2007-08-29	363.52	366.91	361.43	366.81
2007-08-30	368.32	371.38	366.07	370.99
2007-08-31	371.83	376.39	371.46	375.94
2007-09-03	376.31	377.55	375.89	376.99
2007-09-04	376.64	379.59	374.46	379.47
2007-09-05	379.03	379.15	372.62	372.66
2007-09-06	373.91	375.89	369.5	373.84
2007-09-07	373.62	375.04	365.18	365.58
2007-09-10	365.74	367.3	361.9	362.23
2007-09-11	363.62	368.78	363.62	368.41
2007-09-12	368.23	369.58	365.93	369.23
2007-09-13	368.59	372.59	366.75	372.21
2007-09-14	370.97	370.97	365.15	367.75
2007-09-17	366.8	366.8	360.76	362.18
2007-09-18	361.63	368.15	361	367.67
2007-09-19	371.25	378.93	371.25	377.53
2007-09-20	376.35	376.35	373.71	374.95
2007-09-21	374.03	377.64	373.69	376.74
2007-09-24	376.69	378	375.91	376.55
2007-09-25	375.42	375.42	370.45	372.4
2007-09-26	373.26	376.42	374.11	375.03
2007-09-27	376.4	378.81	376.4	377.96
2007-09-28	377.77	378.57	375.09	377.86
2007-10-01	377.3	380.94	375.89	380.86
2007-10-02	381.82	384.54	381.82	382.78
2007-10-03	382.87	383.78	381.85	383.59
2007-10-04	383.18	385.56	381.83	384.18
2007-10-05	384.36	387.65	384.13	386.93
2007-10-08	387.49	387.73	385.86	385.86
2007-10-09	385.73	388.17	384.9	387.84
2007-10-10	388.15	388.49	386.67	388.23
2007-10-11	387.85	391.3	387.85	390.43
2007-10-12	389.03	390.63	386.01	390.63
2007-10-15	390.54	390.96	386.46	386.95
2007-10-16	386.22	386.22	382.74	384.03
2007-10-17	383.55	387.69	383	386.62
2007-10-18	386.82	388.13	382.51	383.36
2007-10-19	382.59	384	380.56	380.88
2007-10-22	380.1	380.1	373.84	375.82
2007-10-23	375.87	381.39	375.87	379.78
2007-10-24	379.89	381.05	376.76	377.45
2007-10-25	378.62	382.65	378.62	381.83
2007-10-26	381.97	384.72	380.58	383.95
2007-10-29	384.55	386.93	384.55	386.6
2007-10-30	386.27	386.27	384.49	384.9
2007-10-31	385.05	388.43	384.43	388.43
2007-11-01	388.67	389.29	380.86	382.57
2007-11-02	381.46	381.46	378.2	379.92
2007-11-05	379.76	379.76	375.81	377.32
2007-11-06	378.12	380.02	378.1	378.64
2007-11-07	379.02	380.76	374.37	375.58
2007-11-08	374.38	375.46	370.01	373.48
2007-11-09	373.94	376.44	366.1	367.57
2007-11-12	366.74	369.39	365.22	367.69
2007-11-13	366.88	369.26	364.36	368.52
2007-11-14	369.85	373.45	368.91	370.46
2007-11-15	369.7	371.01	364.67	365.82
2007-11-16	364.68	364.84	361.37	362.72
2007-11-19	362.81	364.89	354.39	354.7
2007-11-20	354.93	359.08	351.94	358.65
2007-11-21	356.96	356.96	347.72	349.18
2007-11-22	349.95	352.82	348.15	351.86
2007-11-23	351.93	357.83	351.93	357.74
2007-11-26	358.46	361.78	355.42	355.78
2007-11-27	355.13	356.35	350.82	354.27
2007-11-28	355.25	364.25	353.7	364.09
2007-11-29	364.42	367.15	363.08	365.72
2007-11-30	366.31	371.33	366.31	370.36
2007-12-03	370.4	371.82	368.33	368.81
2007-12-04	368.59	368.79	362.46	363.34
2007-12-05	364.38	369.73	364.38	369.61
2007-12-06	370.28	374.05	367.76	369.87
2007-12-07	370.26	374.03	370.26	372.88
2007-12-10	372.57	376.2	371.69	375.06
2007-12-11	375.4	376.27	372.56	373.55
2007-12-12	373.63	377.56	368.3	374.75
2007-12-13	373.08	373.08	365.61	365.61
2007-12-14	366.52	368.31	364.01	367.24
2007-12-17	366.46	366.46	360.45	360.83
2007-12-18	360.64	364.11	359.93	360.43
2007-12-19	360.48	361.04	357.83	358.74
2007-12-20	358.75	361.75	358.75	359.46
2007-12-21	360.31	365.33	360.31	364.49
2007-12-24	364.8	364.8	364.8	364.8
2007-12-27	364.72	366.78	364.5	365.09
2007-12-28	364.15	365.43	362.94	364.39
2007-12-31	364.37	364.98	364	364.64
2008-01-02	363.55	365.44	359.29	360.08
2008-01-03	360.03	360.86	356.11	358.95
2008-01-04	359.18	360.7	351.03	352
2008-01-07	352.24	353.4	348.99	351.27
2008-01-08	352.08	356.05	352.08	353.43
2008-01-09	352.64	352.64	347.42	348.77
2008-01-10	349.08	351.04	345.26	345.38
2008-01-11	344.7	345.55	341.56	343.69
2008-01-14	343.1	346.14	342.18	344.78
2008-01-15	344.75	344.75	335.94	335.94
2008-01-16	335.19	336.52	330.12	332.75
2008-01-17	333.9	337.57	330.8	331.07
2008-01-18	330.97	335.59	326.96	327.53
2008-01-21	327.62	327.62	308.69	308.77
2008-01-22	307.82	317.77	296.21	315.55
2008-01-23	317.02	320.55	302.1	306.03
2008-01-24	307.5	322.08	307.5	322.08
2008-01-25	323.32	328.5	321.44	322.23
2008-01-28	321.24	321.24	314.1	318.7
2008-01-29	319.8	324.91	319.8	324.31
2008-01-30	323.79	323.89	320.88	322.19
2008-01-31	321.62	322.7	313.82	322.16
2008-02-01	322.92	330.22	322.92	328.42
2008-02-04	329.05	331.57	327.87	329.13
2008-02-05	328.88	328.88	318.25	318.73
2008-02-06	318.58	320.75	316.03	320.35
2008-02-07	320.6	320.6	311.5	314.14
2008-02-08	315.42	318.86	312.67	315.5
2008-02-11	314.54	315.99	310.96	312.59
2008-02-12	313.78	323.03	312.18	323.03
2008-02-13	322.54	324.88	318.76	323.3
2008-02-14	324.32	327.41	322.66	323.66
2008-02-15	323.19	324.53	316.24	317.36
2008-02-18	317.61	324.05	317.61	323.53
2008-02-19	322.54	327.34	319.27	324.16
2008-02-20	323.32	323.32	318.46	320.33
2008-02-21	321.27	326.23	321.27	322.43
2008-02-22	321.97	323.63	318.39	319.88
2008-02-25	320.62	325.82	320.62	325.3
2008-02-26	326.19	330.1	326.17	330.01
2008-02-27	330.38	331.24	324.93	329.39
2008-02-28	328.39	329.16	323	323.34
2008-02-29	322.56	323.29	317.51	318.95
2008-03-03	317.88	317.88	312.34	314.46
2008-03-04	315.06	317.31	308.63	310.26
2008-03-05	311.03	316.13	311.03	315.61
2008-03-06	315.82	316.08	310.55	311.42
2008-03-07	311.55	311.55	305.33	307.98
2008-03-10	307.78	308.37	302.84	304.15
2008-03-11	304.58	311.43	303.67	307.82
2008-03-12	309.21	313.07	310.03	311.48
2008-03-13	310.44	310.44	303	307.26
2008-03-14	307.46	312.3	302.45	304.15
2008-03-17	301.41	301.41	290.26	290.26
2008-03-18	292.45	301.11	292.45	300.57
2008-03-19	301.78	303.75	295.5	297.48
2008-03-20	296.17	298.12	294.24	296.83
2008-03-25	297.6	306.63	297.6	306.63
2008-03-26	306	306.84	303.16	304.63
2008-03-27	304.51	310.19	304.29	308.46
2008-03-28	307.95	308.99	305.85	306.69
2008-03-31	305.8	306.27	300.95	305.96
2008-04-01	305.8	316.46	305.25	316.07
2008-04-02	317.13	320.11	316.01	319.66
2008-04-03	319.85	320.32	316.15	317.97
2008-04-04	318.23	320.3	316.27	319.15
2008-04-07	319.28	322.75	319.28	322.01
2008-04-08	321.12	321.12	316.72	318.74
2008-04-09	317.93	319.17	316.12	316.53
2008-04-10	316.09	316.26	311.08	315.24
2008-04-11	315.22	317.48	309.25	310.74
2008-04-14	310.64	310.64	307.23	308.26
2008-04-15	308.55	311.59	307.2	309.58
2008-04-16	310.85	314.95	310.48	314.95
2008-04-17	315.12	316.57	312.12	313.17
2008-04-18	313.74	321.07	313.74	320.69
2008-04-21	320.26	321.2	315.5	316.96
2008-04-22	316.53	317.99	314.14	315.5
2008-04-23	315.5	317.59	312.36	317.41
2008-04-24	316.88	317.7	313.33	317.65
2008-04-25	318.39	323	318.39	321.7
2008-04-28	321.56	324.59	321.56	323.62
2008-04-29	323.11	323.64	319.36	320.67
2008-04-30	320.23	323.85	318.92	323.09
2008-05-01	323.59	323.59	323.59	323.59
2008-05-02	324.18	330.31	324.18	329.21
2008-05-05	328.82	328.82	327.61	328.28
2008-05-06	327.87	328.91	324.45	326.69
2008-05-07	326.69	330.35	326.38	329.35
2008-05-08	328.94	329.65	327.36	329.28
2008-05-09	327.86	327.86	323.1	324.85
2008-05-12	325.37	327.48	324.68	325.95
2008-05-13	325.65	327.54	323.12	325.57
2008-05-14	326.08	328.23	324.3	327.2
2008-05-15	326.78	328.52	324.76	328.41
2008-05-16	328.98	330.73	329.25	329.86
2008-05-19	329.98	332.87	329.38	332.87
2008-05-20	332.08	332.08	325.97	325.97
2008-05-21	325.89	326.95	322.17	323.16
2008-05-22	322.91	325.71	320.83	324.41
2008-05-23	324.04	324.14	319.02	319.02
2008-05-26	318.61	319.09	318.26	318.27
2008-05-27	318.78	319.98	316.12	317.19
2008-05-28	317.74	321.8	317.41	320.15
2008-05-29	320.25	322.54	319.34	320.91
2008-05-30	321.29	323.49	321.29	322.12
2008-06-02	321.93	322.13	317.42	318.44
2008-06-03	317.85	321.05	317.23	321.05
2008-06-04	320.47	320.47	314.72	317.07
2008-06-05	317.15	318.78	314.9	316.61
2008-06-06	316.86	319.32	310.15	310.29
2008-06-09	309.7	310.64	307.56	308.71
2008-06-10	308.74	308.74	304.88	306.61
2008-06-11	306.85	308.42	300.71	301.37
2008-06-12	301.64	304.59	301.46	304.1
2008-06-13	303.96	306.27	300.82	305.7
2008-06-16	304.84	306.58	302.71	304.9
2008-06-17	305.16	308.94	305.16	306.34
2008-06-18	305.82	305.82	300.69	301.74
2008-06-19	300.93	302.82	299.76	300.24
2008-06-20	300.35	301.46	293.47	295.08
2008-06-23	295.16	296.32	293.69	294.81
2008-06-24	294.95	296.36	289.65	292.54
2008-06-25	293.04	296.19	293.04	296.1
2008-06-26	294.84	294.84	288.48	288.48
2008-06-27	287.97	288.77	283.92	287.34
2008-06-30	287.07	289.54	284.57	289.39
2008-07-01	288.88	288.95	281.71	283
2008-07-02	282.9	286.14	280.69	280.69
2008-07-03	279.7	283.95	276.05	283.08
2008-07-04	283.39	283.92	278.93	279.53
2008-07-07	280.37	283.42	279.08	283.17
2008-07-08	281.11	281.11	275.65	278.97
2008-07-09	280.03	284.28	280.03	283.9
2008-07-10	282.41	282.41	276.94	277.95
2008-07-11	278.5	280.12	270.36	270.36
2008-07-14	271.68	275.67	271.68	272.47
2008-07-15	271.28	271.28	263.57	266.51
2008-07-16	267.28	269.09	262.48	268.5
2008-07-17	269.6	278.26	269.6	276.27
2008-07-18	274.75	280.69	272.93	280.69
2008-07-21	280.39	284.37	278.13	282.36
2008-07-22	281.26	281.26	276.19	280.9
2008-07-23	282.83	287.61	282.83	286.77
2008-07-24	287.31	288.06	281.42	282.21
2008-07-25	280.91	282.81	278.16	281.76
2008-07-28	281.4	281.4	278.72	278.73
2008-07-29	277.62	280.73	275.25	279.64
2008-07-30	280.73	285.21	280.73	284
2008-07-31	284.18	286.03	281.64	283.76
2008-08-01	282.91	283.41	279.45	280.24
2008-08-04	279.98	281.17	277.23	277.59
2008-08-05	278.07	285.01	277.41	285.01
2008-08-06	285.86	287.96	285.17	287.66
2008-08-07	286.85	289.99	285.7	286.89
2008-08-08	286.35	289.74	284.78	289.28
2008-08-11	290.18	293.11	289.69	293.06
2008-08-12	292.53	293.71	290.42	291.84
2008-08-13	290.79	290.79	284.26	284.44
2008-08-14	285.34	287.59	283.34	285.91
2008-08-15	286.59	288.87	285.52	287.25
2008-08-18	286.77	289.36	284.72	286.95
2008-08-19	285.54	285.54	279.53	279.71
2008-08-20	280.04	281.53	278.49	280.76
2008-08-21	279.87	280.56	276.92	278.44
2008-08-22	278.73	283.82	278.32	283.82
2008-08-25	283.27	284	282.09	282.15
2008-08-26	281.36	283.58	278.35	282.74
2008-08-27	282.68	283.95	279.93	283.25
2008-08-28	282.58	288.28	281.31	287.21
2008-08-29	287.29	289.42	286.67	288.18
2008-09-01	287.07	288.14	284.77	287.18
2008-09-02	286.88	291.4	285.69	290.08
2008-09-03	288.64	288.64	285.43	285.58
2008-09-04	285.59	286.57	278.18	278.18
2008-09-05	277.25	277.25	271.52	272.24
2008-09-08	274.38	283.17	274.38	281.3
2008-09-09	281.38	284.36	278.26	279.6
2008-09-10	278.97	279.47	275.34	277.35
2008-09-11	277.65	278.23	272.62	275.66
2008-09-12	277	280.41	276.06	280.41
2008-09-15	278.73	278.73	266.07	270.68
2008-09-16	268.65	268.65	259.45	263.54
2008-09-17	264.69	268.44	257.99	258.04
2008-09-18	258.12	262.37	255.64	256.77
2008-09-19	258.4	278.62	258.4	278.18
2008-09-22	277.54	278.41	272.35	272.35
2008-09-23	271.54	271.54	265.35	267.31
2008-09-24	268.19	269.3	265.12	265.66
2008-09-25	265.5	271.32	265.38	271.01
2008-09-26	269.33	269.33	263.41	265.92
2008-09-29	265.77	265.77	251.43	251.43
2008-09-30	250.67	256.64	244.73	256.05
2008-10-01	256.98	258.82	254.98	257.75
2008-10-02	258.08	263.92	253.9	254.24
2008-10-03	254.59	262.39	252.19	261.43
2008-10-06	260.66	260.66	239.42	241.5
2008-10-07	243.28	247.7	237.53	240.72
2008-10-08	239.45	240.76	222.01	226.31
2008-10-09	227.02	232.37	219.96	221.78
2008-10-10	220.29	220.29	200.36	205.13
2008-10-13	205.46	225.55	205.46	225.37
2008-10-14	226.14	239.64	226.14	232.22
2008-10-15	231.73	231.73	215.67	217.17
2008-10-16	215.91	216.07	203.18	206.4
2008-10-17	208.87	216.06	206.1	214.27
2008-10-20	215.87	222.01	215.87	222.01
2008-10-21	223.17	225.8	219.71	220.9
2008-10-22	219.2	219.2	209.16	209.57
2008-10-23	210.33	212.05	202.76	208.72
2008-10-24	206.45	206.45	188.71	198.82
2008-10-27	196.8	197.94	187.99	195.04
2008-10-28	196.08	203.35	195.43	199.44
2008-10-29	201.39	213.72	201.39	213.72
2008-10-30	214.11	220.35	212.58	216.24
2008-10-31	216.56	222.07	213.48	222.07
2008-11-03	222.42	224.2	220.29	223.38
2008-11-04	223.57	233.5	223.01	233.5
2008-11-05	232.81	232.81	226.17	228.13
2008-11-06	225.73	225.75	214.97	215.46
2008-11-07	214.9	221.37	213.75	219.6
2008-11-10	220.91	226.42	220.33	220.96
2008-11-11	219.47	219.47	211.78	212.17
2008-11-12	213.2	215.75	203.63	205.22
2008-11-13	204.03	206.72	201.01	204.08
2008-11-14	205.23	210.33	203.24	206.52
2008-11-17	205.34	206.3	199.18	200.36
2008-11-18	200.92	202.32	195.91	201.91
2008-11-19	201.67	201.84	193.77	193.77
2008-11-20	192.71	192.71	183.06	186.75
2008-11-21	187.08	190.33	179.72	182.13
2008-11-24	183.23	197.51	183.23	197.51
2008-11-25	197.03	202.43	194	198.77
2008-11-26	197.99	199.54	193.32	198.85
2008-11-27	199.65	203.62	199.65	203.62
2008-11-28	203.39	206.25	200.99	206.25
2008-12-01	205.97	205.97	193.2	193.91
2008-12-02	192.9	197.67	189.48	197.2
2008-12-03	197.01	199.01	192.28	198.29
2008-12-04	197.79	202.32	194.87	197.4
2008-12-05	196.32	196.32	188.01	189.84
2008-12-08	192.17	202.89	192.17	202.61
2008-12-09	201.74	207.2	199.47	205.33
2008-12-10	204.92	206.29	203.14	205.37
2008-12-11	204.87	205.35	201.72	203.79
2008-12-12	201.78	201.78	194.01	198.22
2008-12-15	199.09	201.35	196.22	197.51
2008-12-16	197.15	199.4	196.33	199.01
2008-12-17	199.65	200.79	195.55	197.51
2008-12-18	197.29	198.6	195.6	197.31
2008-12-19	196.07	198.12	193.25	196.43
2008-12-22	195.63	195.71	192.49	193.32
2008-12-23	193.22	195.82	193.05	193.05
2008-12-24	192.42	192.42	192.42	192.42
2008-12-29	192.1	194.35	192.1	193.46
2008-12-30	194.67	196.9	194.67	196.9
2008-12-31	198.36	198.36	198.36	198.36
2009-01-02	199.3	204.46	199.3	204.46
2009-01-05	205.29	208.78	205.29	208.69
2009-01-06	209.96	214.21	209.45	212.87
2009-01-07	212.61	212.61	209.02	210.31
2009-01-08	208.77	209.48	206.01	208.77
2009-01-09	209.64	211.06	206.29	207.82
2009-01-12	207.61	207.76	204.34	204.53
2009-01-13	203.91	203.91	198.69	201.66
2009-01-14	201.87	202.45	190.98	192.87
2009-01-15	193.26	194.28	189.41	191.17
2009-01-16	192.54	197.46	192.54	192.96
2009-01-19	193.46	196.18	187.17	189.72
2009-01-20	188.91	190.85	184.82	185.7
2009-01-21	184.57	186.91	181.19	184.52
2009-01-22	186.16	188.56	182.41	182.85
2009-01-23	182.92	183.52	178.04	182.49
2009-01-26	181.69	188.71	181.19	188.06
2009-01-27	188.67	188.94	185.62	188.31
2009-01-28	189.02	195	189.02	194.32
2009-01-29	193.58	193.58	189.05	190.79
2009-01-30	191.06	192.96	189.35	191.23
2009-02-02	190.07	190.07	184.6	186.32
2009-02-03	187.06	190.07	184.73	189.78
2009-02-04	190.2	195.71	189.58	194.67
2009-02-05	192.53	194.54	190.28	194.5
2009-02-06	195.85	199.33	195.08	198.53
2009-02-09	198	200.06	196.77	199.35
2009-02-10	198.98	199.06	193.82	193.82
2009-02-11	192.79	193.53	191.13	193.13
2009-02-12	192.39	192.39	188.53	190.64
2009-02-13	191.78	194.95	190.63	191.27
2009-02-16	190.68	190.83	188.67	188.67
2009-02-17	188.14	188.14	182.9	183.98
2009-02-18	184.43	184.97	180.54	183.35
2009-02-19	184.09	185.34	182.81	183.39
2009-02-20	182.55	182.55	176.93	176.93
2009-02-23	177.27	179.75	174.86	175.29
2009-02-24	174.56	174.56	171.16	172.86
2009-02-25	173.96	176.1	170.68	172.31
2009-02-26	172.82	177.37	172.82	176.14
2009-02-27	175.17	175.17	169.72	172.92
2009-03-02	172.71	172.71	164.3	164.3
2009-03-03	164.62	166.2	161.19	161.34
2009-03-04	162.53	167.54	162.53	167.62
2009-03-05	167.3	167.3	161.59	161.59
2009-03-06	161.6	162.77	158.99	159.52
2009-03-09	159.53	159.68	155.38	157.97
2009-03-10	157.93	166.32	157.29	165.99
2009-03-11	166.03	168.99	163.65	166.24
2009-03-12	165.91	167.72	162.41	167.36
2009-03-13	167.8	171.97	167.79	168.57
2009-03-16	169.59	173.06	169.59	173.19
2009-03-17	172.52	172.99	169.73	172.05
2009-03-18	172.23	174.19	168.84	170.76
2009-03-19	170.82	175.43	170.76	171.87
2009-03-20	171.39	172.96	169.57	172.58
2009-03-23	173.18	177.95	173.18	177.73
2009-03-24	178.67	180.48	176.61	178.21
2009-03-25	177.83	179.96	176.11	178.82
2009-03-26	178.8	179.68	177.16	179.12
2009-03-27	178.83	179.52	176.45	177.17
2009-03-30	176.3	176.3	170.81	170.45
2009-03-31	171.21	176.32	171.21	176.46
2009-04-01	176.52	179.47	173.43	179.26
2009-04-02	180.46	188.34	180.46	188.11
2009-04-03	187.75	189.38	185.41	186.17
2009-04-06	186.77	189.62	183.56	185.01
2009-04-07	185.09	186.29	182.08	183.46
2009-04-08	182.69	184.75	180.37	184.02
2009-04-09	184.61	188.23	183.73	188.06
2009-04-14	188.73	192.43	188.54	190.99
2009-04-15	190.4	191.72	188.64	190.52
2009-04-16	190.83	194.18	190.31	193.82
2009-04-17	194.11	197.3	193.75	196.96
2009-04-20	196.56	196.94	189.2	189.93
2009-04-21	189.64	191.47	185.69	190.2
2009-04-22	190.51	192.38	187.71	192.38
2009-04-23	191.58	193.7	190.48	191.49
2009-04-24	191.55	195.82	191.55	195.82
2009-04-27	194.99	196.82	192.22	196.53
2009-04-28	195.79	195.79	191.35	193.57
2009-04-29	193.75	197.59	193.53	197.28
2009-04-30	197.63	202.08	197.63	200.23
2009-05-01	200.48	200.48	200.48	200.48
2009-05-04	200.74	203.88	200.74	203.77
2009-05-05	204.22	206.82	204.22	205.07
2009-05-06	204.85	209.48	204.48	208.02
2009-05-07	208.85	212.86	205.66	206.29
2009-05-08	207.02	210.57	207.02	209.51
2009-05-11	209.48	209.65	205.19	206.59
2009-05-12	206.08	208.34	204.87	206.18
2009-05-13	206.29	207.09	200.51	200.72
2009-05-14	200.46	202.03	198.47	201.7
2009-05-15	202.73	204.01	200.97	202.92
2009-05-18	201.93	207.83	200	207.83
2009-05-19	208.7	211.95	208.7	210.78
2009-05-20	210.36	212.58	209.82	211.75
2009-05-21	207.57	207.57	207.57	207.57
2009-05-22	207.39	208.76	205.64	207.01
2009-05-25	207.28	207.83	205.06	207.36
2009-05-26	206.92	209.24	203.61	208.96
2009-05-27	209.83	210.93	208.99	210.41
2009-05-28	208.73	209.31	206.21	207.93
2009-05-29	209.24	210.76	208.16	208.21
2009-06-01	210.26	214.53	210.26	214.31
2009-06-02	213.62	214.94	212.66	214.24
2009-06-03	214.7	214.7	209.26	209.94
2009-06-04	209.74	211.81	208.63	209.47
2009-06-05	209.39	213.1	209.39	210.76
2009-06-08	210.23	210.23	207.31	209.29
2009-06-09	210.4	211.7	209.33	210.29
2009-06-10	211.8	215.05	211.8	212.77
2009-06-11	212.49	215.19	212.25	214.8
2009-06-12	214.75	215.37	213.36	214.35
2009-06-15	213.67	213.67	208.83	209.02
2009-06-16	209.19	210.78	208.03	208.8
2009-06-17	208.34	208.37	203.43	204.63
2009-06-18	204.94	206.17	202.92	205.64
2009-06-19	206.11	209.16	205.8	208.28
2009-06-22	208.56	208.57	202.48	202.48
2009-06-23	201.58	203.32	200.84	201.49
2009-06-24	202.24	206.73	201.61	206.33
2009-06-25	206.06	206.32	201.91	204.66
2009-06-26	205.3	207.22	203.52	204.47
2009-06-29	204.29	208.33	204.25	208.03
2009-06-30	208.89	209.17	204.98	205.83
2009-07-01	206.01	210.08	206.01	209.46
2009-07-02	208.99	208.99	204.12	204.12
2009-07-03	204.58	204.97	202.91	204.08
2009-07-06	202.87	202.87	200.12	201.71
2009-07-07	202.16	203.53	200.2	200.2
2009-07-08	200.02	200.1	197.59	198.03
2009-07-09	198.65	201	198.61	199.41
2009-07-10	199.16	199.56	197.13	197.25
2009-07-13	196.52	200.82	195.24	200.8
2009-07-14	201.72	204.21	201.52	203.49
2009-07-15	204.17	209.08	204.17	209.08
2009-07-16	208.93	211.01	208.19	209.86
2009-07-17	210.26	211.49	209.57	210.67
2009-07-20	211.77	214.17	211.77	213.22
2009-07-21	213.51	216.26	213.23	215.02
2009-07-22	214.92	215.67	213.07	215.65
2009-07-23	216.05	220.05	215.27	219.79
2009-07-24	219.72	221.54	218.68	219.67
2009-07-27	220.41	221.56	219.12	220.59
2009-07-28	220.62	222.16	218.13	218.54
2009-07-29	218.2	221.48	217.85	220.37
2009-07-30	221.42	226.02	221.17	225.25
2009-07-31	224.98	226.21	223.84	224.91
2009-08-03	225.35	229.63	225.03	228.46
2009-08-04	228.69	228.69	226.04	227.79
2009-08-05	227.79	229.79	226.17	226.87
2009-08-06	227.75	229.82	226.92	227.89
2009-08-07	227.46	231.21	225.04	230.68
2009-08-10	230.45	230.45	228.64	229.56
2009-08-11	229.47	230.41	225.83	226.35
2009-08-12	226.19	228.9	224.54	228.65
2009-08-13	228.87	232.29	228.72	230.48
2009-08-14	230.73	232.05	227.88	228.77
2009-08-17	228	228	223.04	224.23
2009-08-18	225.1	227.23	225.1	227.23
2009-08-19	226.17	227.05	223.89	226.45
2009-08-20	226.65	230.25	226.65	229.65
2009-08-21	229.23	235.22	228.9	234.85
2009-08-24	235.25	237.56	235.25	236.84
2009-08-25	235.87	238.51	235.16	237.84
2009-08-26	237.35	238.6	235.6	236.45
2009-08-27	236.21	237.2	234.25	235.24
2009-08-28	236.19	239.49	236.19	237.51
2009-08-31	236.89	236.89	235.41	236
2009-09-01	236.49	237.55	231.66	231.66
2009-09-02	231.44	231.44	228.53	230.59
2009-09-03	230.93	232.57	230.06	230.68
2009-09-04	230.54	234.22	230.54	233.85
2009-09-07	234.44	237.57	234.44	237.2
2009-09-08	237.51	238.93	236.91	237.89
2009-09-09	237.27	240.09	236.64	240.09
2009-09-10	240.71	241.61	238.45	240.47
2009-09-11	240.92	242.69	240.92	241.74
2009-09-14	240.46	241.04	237.96	240.93
2009-09-15	241.38	242.21	240.25	241.36
2009-09-16	241.51	245.22	241.51	244.81
2009-09-17	245.45	246.74	244.86	246.1
2009-09-18	244.87	246.26	244.35	244.92
2009-09-21	244.67	244.67	241.66	242.97
2009-09-22	243.69	245.69	243.69	244.22
2009-09-23	244.28	245.94	244.04	244.74
2009-09-24	244.27	244.64	239.83	239.98
2009-09-25	239.76	240.63	238.68	238.95
2009-09-28	238.67	243.2	236.8	243.2
2009-09-29	243.51	245.01	242.19	243.59
2009-09-30	244.08	245.43	240.49	242.47
2009-10-01	242.74	244.22	238.62	238.62
2009-10-02	237.58	237.58	232.93	234.1
2009-10-05	234.56	236.31	233.62	236.09
2009-10-06	236.35	241.4	236.35	241.13
2009-10-07	240.92	242.11	239.87	240.35
2009-10-08	241.72	243.68	241.72	243.44
2009-10-09	242.85	244.21	241.7	242.72
2009-10-12	242.9	245.66	242.9	244.34
2009-10-13	244.23	244.69	241.48	241.94
2009-10-14	243.69	247.38	243.69	246.98
2009-10-15	247.85	248.97	246.69	247.28
2009-10-16	247.85	249.47	244.97	245.58
2009-10-19	245.71	249.37	245.71	249.34
2009-10-20	249.61	250.46	247.6	248.25
2009-10-21	248.51	249.86	245.53	249.19
2009-10-22	247.35	247.35	244.48	246.23
2009-10-23	246.56	249.57	244.82	244.89
2009-10-26	245	246.36	241.14	241.84
2009-10-27	242.17	243.83	241.23	242.27
2009-10-28	241.99	241.99	237.34	237.34
2009-10-29	237.25	241.9	236	241.73
2009-10-30	241.99	243.24	236.51	236.93
2009-11-02	236.27	238.66	234.91	237.64
2009-11-03	236.36	236.36	232.54	234.9
2009-11-04	235.77	239.55	235.77	239.13
2009-11-05	237.77	241.76	235.48	240.52
2009-11-06	240.65	241.83	238.02	241.06
2009-11-09	242.46	245.88	242.46	245.74
2009-11-10	245.55	246.41	244.73	245.31
2009-11-11	246.04	248.22	245.78	246.2
2009-11-12	245.82	247.99	245.05	246.61
2009-11-13	246.93	247.88	245.68	247.8
2009-11-16	248.53	251.68	248.53	251.34
2009-11-17	251.13	251.67	249.97	250.36
2009-11-18	250.49	251.89	249.41	249.65
2009-11-19	249.61	249.64	245.07	245.52
2009-11-20	245.71	246.89	242.65	243.62
2009-11-23	244.36	249.27	244.36	248.49
2009-11-24	247.53	248.89	246.35	246.88
2009-11-25	248.1	249.31	246.64	247.96
2009-11-26	246.78	246.78	239.59	239.85
2009-11-27	237.93	243.68	235.91	242.6
2009-11-30	242.73	243.26	239.17	239.17
2009-12-01	240.42	245.58	240.42	245.58
2009-12-02	245.5	247.68	245.05	246.77
2009-12-03	246.75	249.09	246.04	246.33
2009-12-04	246.03	250.63	244.77	249.03
2009-12-07	248.08	248.58	245.88	247.88
2009-12-08	247.23	248.26	242.85	244.01
2009-12-09	243.37	244.64	240.56	241.42
2009-12-10	241.53	244.49	241.38	243.89
2009-12-11	244.27	246.65	244.27	245.13
2009-12-14	246.24	247.6	246.17	247.04
2009-12-15	247.54	247.98	245.08	247.17
2009-12-16	247.4	250.33	247.4	250.33
2009-12-17	249.49	249.98	246.93	247.18
2009-12-18	247.33	249.69	246.19	246.19
2009-12-21	246.76	250.04	246.73	249.57
2009-12-22	249.78	252.08	249.78	251.15
2009-12-23	251.56	252.95	251.05	251.9
2009-12-24	251.91	251.91	251.91	251.91
2009-12-28	252.44	253.22	252.44	253.17
2009-12-29	253.52	254.6	253.52	254.09
2009-12-30	253.88	254.19	252.08	253.16
2009-12-31	253.89	253.89	253.89	253.89
2010-01-04	254.24	257.65	254.24	257.65
2010-01-05	257.4	258.21	256.43	257.59
2010-01-06	258.08	258.61	256.97	257.96
2010-01-07	257.32	258.79	255.86	258.04
2010-01-08	258.57	259.83	257.5	259.15
2010-01-11	259.7	261.39	258.66	258.81
2010-01-12	258.75	259.19	255.39	256.38
2010-01-13	256.27	257.44	255.8	256.96
2010-01-14	257.79	259.28	257.41	258.84
2010-01-15	259.54	260.77	256.12	256.44
2010-01-18	257.18	258.38	256.71	258.21
2010-01-19	258.25	260.76	255.83	260.26
2010-01-20	259.93	260.52	255.68	256.3
2010-01-21	256.25	257.93	252.69	252.76
2010-01-22	252.02	252.58	247.87	249.91
2010-01-25	248.98	250.86	248.09	248.29
2010-01-26	247.74	249.41	245.87	249.41
2010-01-27	248.34	249.23	245.8	247.31
2010-01-28	249	250.76	244.61	244.61
2010-01-29	245.47	248.47	244.63	246.96
2010-02-01	245.8	248.66	244.9	248.42
2010-02-02	248.4	251.07	247.16	250.8
2010-02-03	251.13	251.83	248.79	249.4
2010-02-04	249.5	250.16	242.3	242.7
2010-02-05	241.89	241.89	236.98	237.46
2010-02-08	237.38	239.79	235.38	238.91
2010-02-09	238.55	240.54	237.71	239.19
2010-02-10	240.08	243.02	239.78	240.91
2010-02-11	241.42	243.36	239.34	241.74
2010-02-12	243.1	244.64	239.7	241.02
2010-02-15	241.75	243.22	241.45	241.92
2010-02-16	243.02	244.44	241.57	244.38
2010-02-17	245.68	248.64	245.68	247.69
2010-02-18	247.66	249.23	247.03	249.14
2010-02-19	247.37	250.43	246.55	250.3
2010-02-22	250.38	250.9	249.19	249.67
2010-02-23	250.28	251.24	246.27	246.74
2010-02-24	247.06	247.81	245.52	247.22
2010-02-25	246.71	248.01	242.83	243.29
2010-02-26	244.27	245.96	243.15	245.8
2010-03-01	246.6	248.75	245.11	248.69
2010-03-02	248.34	250.71	247.9	250.65
2010-03-03	250.4	252.83	249.46	252.6
2010-03-04	251.81	253.93	251.01	253
2010-03-05	253.52	257.22	253.52	257.09
2010-03-08	257.65	257.92	256.49	256.87
2010-03-09	256.62	257.29	254.84	256.73
2010-03-10	256.44	258.46	255.92	258.24
2010-03-11	257.7	258.71	256.59	257.6
2010-03-12	257.53	259.63	257.53	258.4
2010-03-15	258.27	258.33	256.48	256.65
2010-03-16	257.07	259.62	257.07	259.03
2010-03-17	259.67	261.88	259.66	261.34
2010-03-18	261.07	262.1	260.53	261.2
2010-03-19	260.96	262.85	259.46	260.2
2010-03-22	259.45	260.13	256.9	260.13
2010-03-23	260.3	262.32	260.27	261.85
2010-03-24	262.53	263.23	260.15	262.19
2010-03-25	262.39	264.99	262.32	264.79
2010-03-26	264.36	264.36	263.04	263.58
2010-03-29	263.91	264.91	262.81	263.89
2010-03-30	264.48	265.48	263.59	263.87
2010-03-31	263.52	264.92	262	263.57
2010-04-01	264.63	267.66	264.63	267.62
2010-04-06	267.72	269.59	267.61	269.37
2010-04-07	269.58	269.58	268.12	268.61
2010-04-08	268.03	268.03	264.97	266.28
2010-04-09	266.38	269.75	266.38	269.74
2010-04-12	269.53	270.33	268.61	269.36
2010-04-13	268.88	269.63	267.76	268.69
2010-04-14	269.01	271.1	269.01	270.44
2010-04-15	270.97	272.62	269.82	272.14
2010-04-16	271.33	272.6	267.21	267.92
2010-04-19	266.45	266.97	264.58	266.13
2010-04-20	266.8	270.14	266.8	269.73
2010-04-21	270.15	270.85	268.23	268.23
2010-04-22	268.42	269.88	264.23	265.32
2010-04-23	265.56	268.35	265.06	267.42
2010-04-26	269.22	271.3	269.22	270.1
2010-04-27	269.4	269.4	261.65	261.65
2010-04-28	261.76	261.76	256.19	258.24
2010-04-29	258.1	262.45	257.83	261.74
2010-04-30	262.04	263.6	258.4	259.91
2010-05-03	259.58	260.94	258.3	260.52
2010-05-04	260.55	261.12	252.55	252.97
2010-05-05	253.49	254.29	248.93	250.55
2010-05-06	249.41	252.72	245.88	246.9
2010-05-07	245.21	245.21	234.62	237.18
2010-05-10	238.61	254.14	238.61	254.14
2010-05-11	254.28	254.28	248.56	252.93
2010-05-12	253.56	257.8	251.52	256.6
2010-05-13	257.67	258.76	255.86	257.24
2010-05-14	256.36	256.36	247.82	248.46
2010-05-17	248.52	251.21	246.54	248.09
2010-05-18	248.08	252.66	248.08	251.3
2010-05-19	249.86	249.86	243.71	243.71
2010-05-20	243.15	246.16	234.49	238.28
2010-05-21	237.13	238.13	231.36	237.11
2010-05-24	238.64	239.78	235.71	238.02
2010-05-25	238.25	238.25	229.74	232.11
2010-05-26	233.96	240.04	233.96	237.74
2010-05-27	237.46	244.79	237.46	244.79
2010-05-28	244.75	246.28	243.6	244.01
2010-05-31	244.26	245.25	243.98	244.98
2010-06-01	244.48	246.02	239.93	245.34
2010-06-02	244.79	245.64	241.8	245.4
2010-06-03	247.59	250.86	247.59	248.91
2010-06-04	249.37	251.39	243.98	244.53
2010-06-07	242.58	244.95	240.5	242.71
2010-06-08	243.12	243.68	238.07	240.06
2010-06-09	240.48	244.6	239.76	244.6
2010-06-10	243.75	249.03	242.29	248.46
2010-06-11	248.72	250.65	247.05	249.46
2010-06-14	249.44	252.59	249.44	252.54
2010-06-15	252.7	254.89	250.69	254.28
2010-06-16	254	255.62	252.55	254.47
2010-06-17	253.81	256.28	253.25	254.88
2010-06-18	255.01	256.64	254.34	255.5
2010-06-21	257.74	259.72	257.36	258.18
2010-06-22	256.96	257.73	254.61	256.92
2010-06-23	257.13	257.51	253.64	254.44
2010-06-24	254.27	255.55	249.32	249.78
2010-06-25	249.56	250.95	247.61	248.33
2010-06-28	248.73	251.4	247.55	251.36
2010-06-29	252.03	252.03	243.45	243.82
2010-06-30	243.94	245.55	241.98	243.32
2010-07-01	241.77	241.77	236.29	237.3
2010-07-02	237.26	240.21	237.26	237.27
2010-07-05	238.27	238.75	236.68	236.68
2010-07-06	237.52	243.79	237.52	242.76
2010-07-07	242.56	246.06	239.13	246.06
2010-07-08	247.11	249.37	247.11	248.6
2010-07-09	249.33	250.66	248.93	250.09
2010-07-12	250.06	252.38	249.19	251.18
2010-07-13	251.23	256.2	251.23	255.99
2010-07-14	256.15	257.03	253.61	255.92
2010-07-15	255.4	256.85	251.98	252.97
2010-07-16	253.37	254.34	247.64	248.11
2010-07-19	247.8	249.12	245.52	246.18
2010-07-20	247.19	248.01	243.47	246.35
2010-07-21	247.61	251.52	247.61	249.24
2010-07-22	249.01	254.67	248.19	254.37
2010-07-23	254.47	255.99	253.55	255.97
2010-07-26	255.29	257.12	254.61	257.12
2010-07-27	257.56	259.8	257.45	258.11
2010-07-28	258.54	259.68	256.6	257.21
2010-07-29	257.3	259.57	256.26	256.26
2010-07-30	255.98	257.55	253.23	255.35
2010-08-02	256.42	262.28	256.42	262.09
2010-08-03	261.85	262.06	260.26	262.06
2010-08-04	261.92	263.03	259.12	262.17
2010-08-05	262.17	263.75	261.1	261.48
2010-08-06	262.14	263.42	257.66	258.71
2010-08-09	258.61	262.53	258.61	262.26
2010-08-10	261.39	261.48	258.44	259.93
2010-08-11	260.56	260.56	254.57	254.68
2010-08-12	254.68	255.97	253.05	254.93
2010-08-13	254.93	256.86	253.12	255.56
2010-08-16	255.87	256.97	253.4	255.61
2010-08-17	255.58	258.47	255.58	258.47
2010-08-18	257.77	258.56	256.09	257.6
2010-08-19	258.27	259.49	253.84	253.9
2010-08-20	253.93	254.85	250.97	252.15
2010-08-23	252.78	255.4	252.22	253.76
2010-08-24	252.26	252.26	247.45	249.45
2010-08-25	249.48	250.09	245.25	247.54
2010-08-26	248.61	250.42	248.43	249.65
2010-08-27	249.03	251.33	247.46	251.24
2010-08-30	251.85	252.4	250.74	251.16
2010-08-31	249.85	251.31	247.82	251.31
2010-09-01	251.35	258.19	250.88	258.19
2010-09-02	258.18	258.81	257.1	258.18
2010-09-03	258.36	261.83	258.23	260.4
2010-09-06	261.02	261.53	260.37	260.94
2010-09-07	261.47	261.47	258.36	259.76
2010-09-08	259.94	262.77	258.85	262.33
2010-09-09	261.99	265.24	261.35	265.09
2010-09-10	264.83	265.16	263.84	264.7
2010-09-13	265.98	267.78	265.86	266.45
2010-09-14	266.37	266.8	265.28	266.4
2010-09-15	266.07	266.48	264.25	265.54
2010-09-16	265.49	265.93	263.25	263.47
2010-09-17	263.53	266.41	262.35	262.86
2010-09-20	263.15	266.45	263.15	266.22
2010-09-21	266.1	267.42	265.01	265.01
2010-09-22	264.48	265.1	261.06	261.19
2010-09-23	261.13	263.06	258.14	261.07
2010-09-24	260.9	264.34	259.12	263.97
2010-09-27	264.03	265.15	262.83	262.92
2010-09-28	263.29	263.78	260.03	262.36
2010-09-29	262.78	264.11	260.25	261.02
2010-09-30	260.55	263.83	259.57	259.72
2010-10-01	259.54	261.6	258.15	259.09
2010-10-04	258.85	259.43	256.62	257.74
2010-10-05	257.35	261.75	256.78	261.18
2010-10-06	261.82	263.74	261.82	262.51
2010-10-07	262.03	263.87	260.26	262.31
2010-10-08	261.72	262.41	260.29	262.27
2010-10-11	262.58	263.43	262.29	263.2
2010-10-12	262.8	262.93	259.94	262.48
2010-10-13	261.95	266.59	261.95	266.25
2010-10-14	266.79	267.96	265.23	265.68
2010-10-15	266.06	266.61	264.25	265.83
2010-10-18	265.6	267.03	264.54	266.64
2010-10-19	266.52	267.54	264.49	265.24
2010-10-20	265.04	266.27	264.28	266.13
2010-10-21	265.47	268.42	264.5	267.62
2010-10-22	267.5	267.85	266.63	266.75
2010-10-25	266.34	268.34	266.34	267.42
2010-10-26	268.14	268.14	265.38	266.92
2010-10-27	266.48	267.31	264.56	264.93
2010-10-28	265.4	267.49	265.16	265.9
2010-10-29	265.47	266.68	264.41	265.96
2010-11-01	266.67	267.91	265.31	266.4
2010-11-02	266.22	267.93	265.8	267.5
2010-11-03	268	268.79	265.95	266.51
2010-11-04	267.43	271.28	267.43	270.83
2010-11-05	271.29	272.51	269.52	271.97
2010-11-08	272	272.35	271.19	271.91
2010-11-09	271.88	274.23	271.85	273.46
2010-11-10	273.08	273.3	270.79	271.48
2010-11-11	272.17	272.55	270.24	271.39
2010-11-12	269.43	271.1	266.41	270.18
2010-11-15	269.96	272.74	268.2	272.36
2010-11-16	271.32	271.32	265.89	265.98
2010-11-17	265.73	267.65	265.51	267.31
2010-11-18	268.11	271.59	268.11	271.15
2010-11-19	270.75	271.11	267.66	269.5
2010-11-22	269.61	271.68	267.24	267.74
2010-11-23	267.11	267.11	263.62	263.62
2010-11-24	264.14	266.76	263.08	266.29
2010-11-25	266.91	268.04	266.3	267.72
2010-11-26	267.13	267.59	264.24	266.6
2010-11-29	266.24	268.68	262.16	262.16
2010-11-30	262.24	263.97	260.88	261.83
2010-12-01	262.46	267.3	262.46	267.11
2010-12-02	266.68	271.61	266.68	271.61
2010-12-03	271.61	272.64	269.31	270.94
2010-12-06	271.58	272.06	270.34	271.38
2010-12-07	271.56	275.21	271.56	273.91
2010-12-08	274.18	276.37	272.74	274.98
2010-12-09	275.75	276.83	275.22	275.93
2010-12-10	275.75	276.62	275.73	276.19
2010-12-13	276.21	277.76	276.21	276.99
2010-12-14	276.62	277.65	276.09	277.65
2010-12-15	278.14	278.14	275.82	276.53
2010-12-16	276.77	277.79	276.12	277.59
2010-12-17	277.12	277.78	276.07	276.42
2010-12-20	276.91	279.47	276.63	278.38
2010-12-21	277.99	281.44	277.99	281.11
2010-12-22	281.18	281.82	280.72	281.45
2010-12-23	281.54	282	281.06	281.76
2010-12-24	281.39	281.43	281.39	281.43
2010-12-27	280.94	281.14	278.77	279.18
2010-12-28	279.41	280.13	279.17	279.79
2010-12-29	279.84	281.01	279.84	280.63
2010-12-30	280.55	281.05	277.02	277.02
2010-12-31	277.08	277.08	275.81	275.81
