# Supplementary material for: Analysis of global stock index data during crisis period via complex network approach
Source: PLoS One. 2018 Jul 18;13(7):e0200600. doi: 10.1371/journal.pone.0200600 (PMC6051609; doi:10.1371/journal.pone.0200600)
Supplement: S1 File — See the respective attached file. (ZIP) [file pone.0200600.s001.zip › Global stock index data 2005-2010/Finland Helsinki 25 Index.xls]

## Sheet: Sheet1
Date	Open	High	Low	Close
2005-01-03	1830.98	1854.83	1830.98	1841.55
2005-01-04	1841.55	1849.48	1839.51	1844.32
2005-01-05	1844.32	1844.32	1829.71	1829.71
2005-01-07	1829.71	1852.54	1829.71	1850.58
2005-01-10	1850.58	1859.79	1850.1	1857.64
2005-01-11	1857.64	1860.34	1837.28	1840.85
2005-01-12	1840.85	1843.78	1817.3	1821.92
2005-01-13	1821.92	1835.85	1821.92	1832.16
2005-01-14	1832.16	1837.18	1827.47	1836.2
2005-01-17	1836.2	1851.48	1836.2	1851.33
2005-01-18	1851.33	1851.63	1842.25	1851.47
2005-01-19	1851.47	1856.15	1842.72	1845.95
2005-01-20	1845.95	1845.95	1814.94	1817.13
2005-01-21	1817.13	1824.37	1814.89	1821.88
2005-01-24	1821.88	1821.88	1802.76	1809.08
2005-01-25	1809.08	1819.79	1802.68	1816.46
2005-01-26	1816.46	1821.59	1809.05	1818.03
2005-01-27	1818.03	1835.51	1815.04	1830.18
2005-01-28	1830.18	1836.3	1814.68	1815.72
2005-01-31	1815.72	1828.87	1815.72	1828.62
2005-02-01	1823.65	1848.23	1821.39	1848.23
2005-02-02	1848.23	1867.54	1848.23	1866.17
2005-02-03	1866.17	1897.22	1865.86	1890.38
2005-02-04	1890.38	1898.67	1887.3	1895.36
2005-02-07	1895.36	1916.24	1895.36	1910.82
2005-02-08	1910.82	1924.65	1910.82	1917.77
2005-02-09	1917.77	1928.66	1916.58	1926.38
2005-02-10	1926.38	1927.84	1909.12	1910.07
2005-02-11	1910.07	1939.26	1910.07	1937.65
2005-02-14	1937.65	1943.73	1928.13	1932.99
2005-02-15	1932.99	1951.41	1930.7	1948.32
2005-02-16	1948.32	1948.75	1938.17	1948.75
2005-02-17	1948.75	1957.61	1945.38	1947.73
2005-02-18	1947.73	1960.92	1942.98	1959.61
2005-02-21	1959.61	1962.82	1947.77	1947.9
2005-02-22	1947.9	1950.07	1934.55	1943.95
2005-02-23	1943.95	1943.95	1930.77	1932.06
2005-02-24	1932.06	1948.18	1932.06	1944.86
2005-02-25	1944.86	1961.31	1944.86	1958.04
2005-02-28	1958.04	1970.73	1958.04	1962.91
2005-03-01	1962.91	1971.42	1956.48	1971.08
2005-03-02	1971.08	1976.71	1969.32	1976.06
2005-03-03	1976.06	1989.84	1974.97	1989.15
2005-03-04	1989.15	2012.9	1987.17	2012.59
2005-03-07	2012.59	2026.66	2012.59	2016.97
2005-03-08	2016.97	2016.97	1995.93	2001.95
2005-03-09	2001.95	2014.1	1999.29	1999.96
2005-03-10	1999.96	2001.15	1979.22	1980.43
2005-03-11	1980.43	1993.76	1980.43	1989.14
2005-03-14	1989.14	1993.4	1984.06	1989.51
2005-03-15	1989.51	2002.52	1987.7	2002.29
2005-03-16	2002.29	2004.44	1976.25	1976.27
2005-03-17	1976.27	1978.09	1965.15	1976.83
2005-03-18	1976.83	1979.58	1970.32	1972.47
2005-03-21	1972.47	1978.01	1959.57	1961.25
2005-03-22	1961.25	1965.3	1948.43	1953.83
2005-03-23	1953.83	1953.83	1924.16	1933.34
2005-03-24	1933.34	1944.28	1926.16	1942.57
2005-03-29	1942.57	1955.78	1939.11	1955.78
2005-03-30	1955.78	1955.78	1943.82	1945.18
2005-03-31	1945.18	1959.5	1945.18	1952.95
2005-04-01	1955.48	1956.02	1941.91	1949.18
2005-04-04	1949.18	1949.18	1923.37	1929
2005-04-05	1929	1948.17	1929	1945.03
2005-04-06	1945.03	1955.19	1944.16	1954.58
2005-04-07	1954.58	1974.63	1954.57	1968.77
2005-04-08	1968.77	1980.77	1964.97	1979.83
2005-04-11	1979.83	1979.83	1961.17	1967.66
2005-04-12	1967.66	1967.66	1952.56	1956.39
2005-04-13	1956.39	1964.68	1956.39	1958.96
2005-04-14	1958.96	1958.96	1945.64	1953.7
2005-04-15	1953.7	1953.7	1910.79	1913.4
2005-04-18	1913.4	1913.4	1873.92	1880.74
2005-04-19	1880.74	1900.51	1880.74	1891.27
2005-04-20	1891.27	1910.44	1891.27	1897.35
2005-04-21	1897.35	1900.16	1881.7	1885.6
2005-04-22	1885.6	1908.13	1885.6	1903.57
2005-04-25	1903.57	1910.81	1898.34	1910.75
2005-04-26	1910.75	1910.75	1888.88	1899.16
2005-04-27	1899.16	1900.11	1855.7	1860.13
2005-04-28	1860.13	1879.3	1849.25	1853.8
2005-04-29	1853.8	1861.13	1845.59	1853
2005-05-02	1854.21	1871.58	1854.21	1871.16
2005-05-03	1871.16	1875.06	1868.6	1873.61
2005-05-04	1873.61	1884.88	1867.59	1870.84
2005-05-06	1870.84	1905.32	1870.84	1904.24
2005-05-09	1904.24	1911.52	1898.81	1908.19
2005-05-10	1908.19	1910.83	1891.9	1898.77
2005-05-11	1898.77	1904.55	1895.65	1896.76
2005-05-12	1896.76	1909.5	1896.76	1902.3
2005-05-13	1902.3	1916.28	1901.7	1916.03
2005-05-16	1916.03	1924.29	1909.51	1921.7
2005-05-17	1921.7	1925.25	1918.63	1924.88
2005-05-18	1924.88	1957.38	1924.88	1953.17
2005-05-19	1953.17	1962.05	1951.7	1957.9
2005-05-20	1957.9	1960.54	1951.19	1956.87
2005-05-23	1956.87	1973.45	1956.54	1972.75
2005-05-24	1972.75	1973.84	1958.98	1972.85
2005-05-25	1972.85	1977.97	1958.27	1959.23
2005-05-26	1959.23	1968.88	1957.02	1966.38
2005-05-27	1966.38	1979.52	1966.38	1978.95
2005-05-30	1978.95	1982.41	1975.18	1981.13
2005-05-31	1981.13	1994	1980.64	1985.47
2005-06-01	1988.45	2008.71	1985.45	2008.26
2005-06-02	2008.26	2014.19	2005.54	2007.22
2005-06-03	2007.22	2012.97	1995.9	1999.1
2005-06-06	1999.1	1999.1	1985.87	1991.21
2005-06-07	1991.21	2011.47	1991.21	2011.34
2005-06-08	2011.34	2014.6	2003.56	2008.41
2005-06-09	2008.41	2010.75	2000.91	2002.9
2005-06-10	2002.9	2023.12	2002.9	2021.05
2005-06-13	2021.05	2032.72	2020.88	2029.74
2005-06-14	2029.74	2046.59	2024.73	2045.77
2005-06-15	2045.77	2045.93	2030.54	2032.6
2005-06-16	2032.6	2050.49	2032.6	2050.49
2005-06-17	2050.49	2063.52	2049.43	2058.38
2005-06-20	2058.38	2060.23	2048.01	2056.29
2005-06-21	2056.29	2059.43	2047.42	2051.91
2005-06-22	2051.91	2063.56	2051.91	2056.26
2005-06-23	2056.26	2068.38	2053.38	2063.98
2005-06-27	2063.98	2063.98	2019.87	2025.42
2005-06-28	2025.42	2036.76	2024.94	2035.51
2005-06-29	2035.51	2057.38	2035.51	2053.82
2005-06-30	2053.82	2062.47	2046.56	2052.86
2005-07-01	2052.86	2062.87	2046.98	2062.71
2005-07-04	2062.71	2072.07	2062.71	2067.24
2005-07-05	2067.24	2067.4	2053.16	2058.45
2005-07-06	2058.45	2066.72	2058.45	2066.02
2005-07-07	2066.02	2067.64	2009.52	2043.67
2005-07-08	2043.67	2076.35	2043.67	2073.24
2005-07-11	2073.24	2089.88	2073.24	2089.66
2005-07-12	2089.66	2093.99	2077.65	2086.62
2005-07-13	2086.62	2091.83	2077.14	2085.89
2005-07-14	2085.89	2092.76	2073.87	2077.51
2005-07-15	2077.51	2091.81	2077.51	2085.87
2005-07-18	2085.87	2095.36	2082.97	2083.82
2005-07-19	2083.82	2113.5	2083.82	2112.89
2005-07-20	2112.89	2112.89	2099.14	2108.54
2005-07-21	2108.54	2111.81	2074.85	2083.52
2005-07-22	2083.52	2090.03	2076.6	2086.97
2005-07-25	2086.97	2088.77	2079.5	2087.14
2005-07-26	2087.14	2095.15	2084.56	2089.54
2005-07-27	2089.54	2120.86	2089.54	2118.23
2005-07-28	2118.23	2147.29	2115.03	2132.17
2005-07-29	2132.17	2139.88	2112.78	2121.45
2005-08-01	2128.3	2140.09	2122.2	2126.04
2005-08-02	2126.04	2134.71	2124.49	2134.71
2005-08-03	2134.71	2136.99	2127.4	2132.06
2005-08-04	2132.06	2143.37	2116.49	2121.61
2005-08-05	2121.61	2123.66	2111.92	2112.97
2005-08-08	2112.97	2129.55	2112.97	2123.72
2005-08-09	2123.72	2138.41	2123.72	2131.96
2005-08-10	2131.96	2151.81	2131.64	2151.81
2005-08-11	2151.81	2151.81	2136.81	2136.81
2005-08-12	2136.81	2145.52	2136.81	2140.26
2005-08-15	2140.26	2147.35	2134.08	2135.44
2005-08-16	2135.44	2142.23	2117.32	2120.22
2005-08-17	2120.22	2120.22	2103.93	2106.51
2005-08-18	2106.51	2114.65	2104.32	2104.56
2005-08-19	2104.56	2132.07	2104.56	2131.13
2005-08-22	2131.13	2142.24	2131.13	2141.34
2005-08-23	2141.34	2146.11	2135.66	2136.49
2005-08-24	2136.49	2138.67	2121.25	2122.21
2005-08-25	2122.21	2122.21	2110.24	2112.22
2005-08-26	2112.22	2117.57	2100.82	2101.36
2005-08-29	2101.36	2101.36	2089.95	2100.59
2005-08-30	2100.59	2125.44	2100.59	2115.67
2005-08-31	2115.67	2147.92	2115.67	2147.61
2005-09-01	2147.61	2165.47	2147.61	2164.95
2005-09-02	2164.95	2179.58	2159.3	2165.79
2005-09-05	2165.79	2172.17	2164.58	2170.95
2005-09-06	2170.95	2184.86	2170.24	2183.98
2005-09-07	2183.98	2197.67	2182.75	2195.91
2005-09-08	2195.91	2197.78	2187.52	2187.79
2005-09-09	2187.79	2200.88	2187.79	2200.39
2005-09-12	2200.39	2216.77	2200.39	2212.29
2005-09-13	2212.29	2237.97	2212.29	2232.25
2005-09-14	2232.25	2245.27	2231.89	2233.98
2005-09-15	2233.98	2241.02	2228.87	2229.14
2005-09-16	2229.14	2239.93	2225.05	2235.37
2005-09-19	2235.37	2253.23	2232.84	2250.14
2005-09-20	2250.14	2261.57	2247.48	2261.35
2005-09-21	2261.35	2261.35	2242.19	2243.01
2005-09-22	2243.01	2250.94	2236.93	2250.33
2005-09-23	2250.33	2253.42	2241.31	2246.78
2005-09-26	2246.78	2263.25	2246.78	2254.33
2005-09-27	2254.33	2263.82	2245.22	2249.66
2005-09-28	2249.66	2253.69	2233.16	2246.26
2005-09-29	2246.26	2253.6	2245.11	2250.22
2005-09-30	2250.22	2266.48	2250.22	2263.41
2005-10-03	2263.41	2272.21	2261.68	2272.21
2005-10-04	2272.21	2274.69	2257.87	2262.65
2005-10-05	2262.65	2262.65	2239.89	2240.43
2005-10-06	2240.43	2240.43	2195.2	2208.19
2005-10-07	2208.19	2212.35	2199.12	2200.66
2005-10-10	2200.66	2232.06	2200.66	2207.88
2005-10-11	2207.88	2216.54	2206.72	2211.01
2005-10-12	2211.01	2211.01	2195.89	2197.58
2005-10-13	2197.58	2198.16	2148.98	2150.3
2005-10-14	2150.3	2157.05	2127.41	2142.11
2005-10-17	2142.11	2155.9	2141.66	2144.58
2005-10-18	2144.58	2159.58	2139.43	2145.24
2005-10-19	2145.24	2145.24	2087.64	2091.98
2005-10-20	2096.95	2131.88	2074.89	2079.29
2005-10-21	2079.29	2079.29	2045.8	2051.81
2005-10-24	2051.81	2095.59	2051.81	2095.4
2005-10-25	2095.4	2118.32	2094.89	2096.79
2005-10-26	2096.79	2116.47	2095.92	2116.42
2005-10-27	2116.42	2116.42	2088.19	2090.4
2005-10-28	2090.4	2091.72	2066.93	2090.8
2005-10-31	2090.8	2142.84	2090.8	2142.77
2005-11-01	2125.64	2148.64	2125.64	2142.81
2005-11-02	2142.81	2144.92	2131.68	2144.92
2005-11-03	2144.92	2156.31	2131.23	2154.62
2005-11-04	2154.62	2171.59	2152.88	2169.77
2005-11-07	2169.77	2170.46	2151.06	2157.77
2005-11-08	2157.77	2168.29	2150.11	2153.37
2005-11-09	2153.37	2167.74	2152.41	2163.73
2005-11-10	2163.73	2175.52	2162.25	2169.66
2005-11-11	2169.66	2189.37	2169.66	2188.61
2005-11-14	2188.61	2201.07	2188.61	2192.25
2005-11-15	2192.25	2192.25	2163.39	2165.28
2005-11-16	2165.28	2165.42	2152.06	2156.2
2005-11-17	2156.2	2171.58	2156.2	2171.58
2005-11-18	2171.58	2185.12	2165.8	2171.01
2005-11-21	2171.01	2182.32	2168.89	2173.33
2005-11-22	2173.33	2182.67	2172.82	2178.11
2005-11-23	2178.11	2199.95	2177.24	2197.34
2005-11-24	2197.34	2204.23	2187.87	2196.35
2005-11-25	2196.35	2212.25	2195.79	2209.17
2005-11-28	2209.17	2213.64	2197.46	2197.6
2005-11-29	2197.6	2197.65	2175.85	2180.8
2005-11-30	2180.8	2187.38	2174.51	2179.03
2005-12-01	2179.03	2220.63	2179.03	2218.9
2005-12-02	2218.9	2240.95	2218.9	2232.34
2005-12-05	2232.34	2248.06	2232.34	2236.82
2005-12-07	2236.82	2280.67	2236.82	2276.83
2005-12-08	2276.83	2277.14	2261.29	2268.49
2005-12-09	2268.49	2272.43	2264.08	2268.87
2005-12-12	2268.87	2279.56	2254.11	2258.28
2005-12-13	2258.28	2267.15	2254.49	2262.45
2005-12-14	2262.45	2278.66	2259.93	2276.98
2005-12-15	2276.98	2279.39	2265.06	2266.56
2005-12-16	2266.56	2290.54	2265.63	2290.54
2005-12-19	2290.54	2290.7	2272.55	2277.82
2005-12-20	2277.82	2278.63	2269.17	2273.99
2005-12-21	2273.99	2289.75	2271.24	2289.74
2005-12-22	2289.74	2294.93	2280.52	2287.07
2005-12-23	2287.07	2306.75	2286.91	2304.48
2005-12-27	2304.48	2311.04	2301.63	2310.99
2005-12-28	2310.99	2310.99	2301.17	2305.3
2005-12-29	2305.3	2309.87	2303.44	2309.15
2005-12-30	2309.15	2309.15	2298.02	2301.26
2006-01-02	2301.26	2315.26	2300.84	2312.99
2006-01-03	2312.99	2342.71	2310.58	2342.71
2006-01-04	2342.71	2370.26	2342.71	2369.52
2006-01-05	2369.52	2376.56	2354.89	2361.03
2006-01-09	2361.03	2385.57	2361.03	2376.09
2006-01-10	2376.09	2376.09	2360.37	2362.96
2006-01-11	2362.96	2381.1	2362.96	2380.85
2006-01-12	2380.85	2389.36	2373.39	2382.79
2006-01-13	2382.79	2383.59	2361.32	2368.52
2006-01-16	2368.52	2378.12	2364.33	2376.09
2006-01-17	2376.09	2376.24	2358.73	2363.19
2006-01-18	2363.19	2363.19	2326.62	2350.58
2006-01-19	2350.58	2382.04	2350.58	2375.5
2006-01-20	2375.5	2393.05	2370.96	2372.85
2006-01-23	2372.85	2372.85	2345.9	2362.23
2006-01-24	2362.23	2371.2	2357.62	2359.06
2006-01-25	2359.06	2382.16	2359.06	2380.62
2006-01-26	2380.62	2397.55	2378.42	2385.16
2006-01-27	2385.16	2421.21	2385.16	2418.59
2006-01-30	2418.59	2430.52	2416.11	2424.85
2006-01-31	2424.85	2439.56	2424.85	2430.26
2006-02-01	2431.62	2469.38	2425.27	2465.07
2006-02-02	2465.07	2469.23	2448.3	2456.33
2006-02-03	2456.33	2470.45	2447.04	2450.37
2006-02-06	2450.37	2469.73	2450.37	2468.9
2006-02-07	2468.9	2480.01	2461.64	2468.44
2006-02-08	2468.44	2468.44	2444.91	2458.12
2006-02-09	2458.12	2485.48	2458.12	2480.45
2006-02-10	2480.45	2480.45	2464.92	2470.33
2006-02-13	2470.33	2479.83	2461.28	2477.16
2006-02-14	2477.16	2496.25	2477.16	2495.74
2006-02-15	2495.74	2534.53	2495.74	2520.57
2006-02-16	2520.57	2538.66	2510.77	2523.09
2006-02-17	2523.09	2545.02	2523.09	2536.56
2006-02-20	2536.56	2562.03	2530.4	2561.33
2006-02-21	2561.33	2593.43	2561.33	2591.92
2006-02-22	2591.92	2597.26	2569.81	2594.12
2006-02-23	2594.12	2610.13	2594.12	2599.57
2006-02-24	2599.57	2612.09	2596.61	2611.95
2006-02-27	2611.95	2619.96	2606.78	2619.96
2006-02-28	2619.96	2619.96	2562.85	2568.09
2006-03-01	2568.09	2580.19	2563.99	2579.9
2006-03-02	2579.9	2596.03	2567.77	2570
2006-03-03	2570	2578.54	2563.2	2572.53
2006-03-06	2572.53	2591.15	2571.92	2588.1
2006-03-07	2588.1	2588.65	2576.3	2588.18
2006-03-08	2588.18	2616.52	2588.18	2609.66
2006-03-09	2609.66	2659.92	2609.66	2654.73
2006-03-10	2654.73	2665.73	2643.6	2665.73
2006-03-13	2665.73	2681.18	2665.73	2669.22
2006-03-14	2669.22	2696.72	2667.82	2696.41
2006-03-15	2696.41	2709.15	2688.6	2692.04
2006-03-16	2692.04	2708.26	2692.04	2707.1
2006-03-17	2707.1	2733.96	2705.04	2718.22
2006-03-20	2718.22	2733.68	2718.22	2733.65
2006-03-21	2733.65	2743.56	2723.65	2741.38
2006-03-22	2741.38	2741.38	2710	2711.14
2006-03-23	2711.14	2712.37	2686.95	2688.74
2006-03-24	2688.74	2706.19	2687.91	2703.01
2006-03-27	2703.01	2713.06	2697.57	2698.13
2006-03-28	2698.13	2698.29	2655.2	2661.76
2006-03-29	2661.76	2690.95	2650.64	2689.27
2006-03-30	2689.27	2736.78	2689.27	2733.3
2006-03-31	2733.3	2733.3	2704.17	2711.62
2006-04-03	2711.62	2730.15	2711.62	2728.52
2006-04-04	2728.52	2729.58	2707.41	2708.04
2006-04-05	2708.04	2720.45	2707.3	2716.6
2006-04-06	2716.6	2724.33	2709.71	2716
2006-04-07	2716	2723.66	2700.76	2703.54
2006-04-10	2703.54	2703.54	2691.91	2698.86
2006-04-11	2698.86	2710.66	2688.85	2688.85
2006-04-12	2688.85	2690.24	2665.7	2673.08
2006-04-13	2673.08	2684.48	2668.92	2682.97
2006-04-18	2682.97	2686.35	2671.28	2678.37
2006-04-19	2678.37	2719.28	2678.37	2718.97
2006-04-20	2718.97	2774.36	2718.97	2761.8
2006-04-21	2761.8	2794.88	2761.8	2788.31
2006-04-24	2788.31	2795.05	2780.4	2787.76
2006-04-25	2787.76	2818.91	2753.63	2759.6
2006-04-26	2759.6	2762.52	2735.35	2751.41
2006-04-27	2751.41	2751.95	2686.47	2701.58
2006-04-28	2701.58	2701.58	2664.17	2672.8
2006-05-02	2675.24	2698.13	2670.82	2696.15
2006-05-03	2696.15	2710.19	2677.64	2679.05
2006-05-04	2679.05	2711.54	2679.02	2710.93
2006-05-05	2710.93	2725.88	2710.64	2725.82
2006-05-08	2725.82	2743.31	2718.72	2722.43
2006-05-09	2722.43	2740.48	2720.49	2732.74
2006-05-10	2732.74	2741.42	2709.24	2712.22
2006-05-11	2712.22	2721.09	2687.35	2687.35
2006-05-12	2687.35	2687.35	2605.77	2605.94
2006-05-15	2605.94	2605.94	2535.9	2571.8
2006-05-16	2571.8	2583.84	2551.22	2574.37
2006-05-17	2574.37	2597.49	2486.68	2493.18
2006-05-18	2493.18	2493.77	2415.1	2442.45
2006-05-19	2442.45	2468.24	2426.4	2434.15
2006-05-22	2434.15	2434.15	2323.12	2329.89
2006-05-23	2329.89	2436.04	2329.89	2425.29
2006-05-24	2425.29	2455.73	2387.87	2409.14
2006-05-26	2409.14	2492.71	2409.14	2492.71
2006-05-29	2492.71	2514.46	2488.02	2492.52
2006-05-30	2492.52	2502.48	2436.18	2437.39
2006-05-31	2437.39	2473.73	2386.87	2460.48
2006-06-01	2460.48	2487.73	2448.27	2485.59
2006-06-02	2485.59	2531.09	2485.59	2494.56
2006-06-05	2494.56	2500.55	2474.61	2479.97
2006-06-06	2479.97	2479.97	2383.55	2391.36
2006-06-07	2391.36	2420.98	2387.71	2395.72
2006-06-08	2395.72	2395.72	2317.61	2318.29
2006-06-09	2318.29	2384.9	2318.29	2355.1
2006-06-12	2355.1	2361.13	2313.87	2319.02
2006-06-13	2319.02	2319.02	2220.92	2243.21
2006-06-14	2243.21	2269.04	2229.23	2258.63
2006-06-15	2258.63	2329.33	2258.63	2326.08
2006-06-16	2326.08	2380.35	2305.08	2306.15
2006-06-19	2306.15	2346.63	2306.15	2333.15
2006-06-20	2333.15	2341.64	2308.67	2334.04
2006-06-21	2334.04	2346.93	2321.27	2345.95
2006-06-22	2345.95	2378.53	2345.95	2358.51
2006-06-26	2358.51	2378.31	2352.71	2355.95
2006-06-27	2355.95	2372.83	2344.63	2344.73
2006-06-28	2344.73	2344.73	2318.87	2328.7
2006-06-29	2328.7	2388.01	2328.7	2388.01
2006-06-30	2388.01	2447.08	2388.01	2441.08
2006-07-03	2435.03	2459.87	2435.03	2459.87
2006-07-04	2459.87	2466.54	2452.77	2466.36
2006-07-05	2466.36	2466.36	2444.17	2445.87
2006-07-06	2445.87	2463.99	2445.87	2455.31
2006-07-07	2455.31	2455.5	2433.48	2444.44
2006-07-10	2444.44	2448.5	2432.6	2447.33
2006-07-11	2447.33	2447.33	2424.98	2430.26
2006-07-12	2430.26	2463.05	2430.26	2448.53
2006-07-13	2448.53	2448.53	2379.89	2386.89
2006-07-14	2386.89	2386.89	2353.92	2361.1
2006-07-17	2361.1	2371.54	2336	2342.02
2006-07-18	2342.02	2355.79	2325.07	2325.07
2006-07-19	2325.07	2403.56	2325.07	2403.56
2006-07-20	2403.56	2436.17	2403.41	2433
2006-07-21	2433	2434.8	2403.01	2410.04
2006-07-24	2410.04	2443.28	2400.35	2441.7
2006-07-25	2441.7	2458.79	2440.6	2447.41
2006-07-26	2447.41	2454.97	2432.34	2439.04
2006-07-27	2439.04	2476.52	2439.04	2475.96
2006-07-28	2475.96	2475.96	2446.3	2464.34
2006-07-31	2464.34	2468.88	2454.07	2461.19
2006-08-01	2460.26	2475.51	2453.33	2457.2
2006-08-02	2457.2	2472.75	2457.2	2471.08
2006-08-03	2471.08	2476.33	2446.54	2452.52
2006-08-04	2452.52	2483.73	2452.52	2480.32
2006-08-07	2480.32	2480.32	2443.15	2445.46
2006-08-08	2445.46	2467.6	2445.46	2465.94
2006-08-09	2465.94	2480.53	2441.29	2476.25
2006-08-10	2476.25	2476.25	2445.36	2467.28
2006-08-11	2467.28	2482.6	2464.01	2471.63
2006-08-14	2471.63	2489.18	2466.61	2489.18
2006-08-15	2489.18	2499.27	2473.51	2497.98
2006-08-16	2497.98	2546.25	2497.98	2535.54
2006-08-17	2535.54	2546.35	2531.32	2540.06
2006-08-18	2540.06	2544.3	2530.84	2534.54
2006-08-21	2534.54	2546.57	2527.14	2541.52
2006-08-22	2541.52	2574.02	2541.52	2571.09
2006-08-23	2571.09	2584.14	2560.64	2560.82
2006-08-24	2560.82	2560.82	2545.4	2552.44
2006-08-25	2552.44	2563.04	2545.66	2549.23
2006-08-28	2549.23	2563.21	2535.24	2559.25
2006-08-29	2559.25	2578.77	2553.2	2561.97
2006-08-30	2561.97	2582.08	2561.97	2578.44
2006-08-31	2578.44	2578.44	2556.64	2564.62
2006-09-01	2564.62	2568.67	2555.47	2560
2006-09-04	2560	2579.66	2560	2576.11
2006-09-05	2576.11	2576.11	2555.49	2563.17
2006-09-06	2563.17	2563.17	2526.84	2532.95
2006-09-07	2532.95	2532.95	2495.75	2500.83
2006-09-08	2500.83	2522.7	2500.16	2516.12
2006-09-11	2516.12	2516.12	2488.07	2498.7
2006-09-12	2498.7	2530.74	2497.71	2530.69
2006-09-13	2530.69	2549.06	2530.69	2548.8
2006-09-14	2548.8	2569.45	2540.74	2553.4
2006-09-15	2553.4	2566.96	2542.53	2559.07
2006-09-18	2559.07	2566.06	2550.19	2558.78
2006-09-19	2558.78	2567.24	2546.49	2550.08
2006-09-20	2550.08	2560.93	2539.93	2560.86
2006-09-21	2560.86	2576.56	2558.25	2569.82
2006-09-22	2569.82	2569.82	2531.78	2532.98
2006-09-25	2532.98	2537.65	2496.83	2501.92
2006-09-26	2501.92	2537.09	2501.92	2532.66
2006-09-27	2532.66	2579.77	2532.66	2575.14
2006-09-28	2575.14	2589.06	2571.49	2589.02
2006-09-29	2589.02	2597.8	2583.16	2594.49
2006-10-02	2594.49	2599.54	2574.53	2588.92
2006-10-03	2588.92	2589.15	2556.67	2578.04
2006-10-04	2578.04	2585.49	2564.96	2571.86
2006-10-05	2571.86	2607.62	2571.72	2606.89
2006-10-06	2606.89	2614.45	2597.92	2607.58
2006-10-09	2607.58	2623.95	2603.07	2622.29
2006-10-10	2622.29	2656.49	2622.25	2653.61
2006-10-11	2653.61	2668.41	2643.74	2667.05
2006-10-12	2667.05	2692.1	2665.7	2691.73
2006-10-13	2691.73	2705.6	2683.68	2694.27
2006-10-16	2694.27	2718.69	2694.27	2717.56
2006-10-17	2717.56	2719.01	2681.21	2686.04
2006-10-18	2686.04	2747.33	2683.43	2734.55
2006-10-19	2734.55	2739.19	2717	2737.78
2006-10-20	2737.78	2750.61	2730.02	2740.39
2006-10-23	2740.39	2749.9	2722.53	2746.72
2006-10-24	2746.72	2756.62	2745.29	2754.64
2006-10-25	2754.64	2763.61	2744.36	2746.8
2006-10-26	2746.8	2780.04	2746.8	2749.06
2006-10-27	2749.06	2763.38	2745.15	2758.2
2006-10-30	2758.2	2758.2	2718.7	2744.27
2006-10-31	2744.27	2757.95	2740.42	2752.84
2006-11-01	2752.84	2755.54	2741.28	2745.19
2006-11-02	2745.19	2745.48	2695.36	2711.04
2006-11-03	2711.04	2723.27	2704.59	2715.59
2006-11-06	2715.59	2757.18	2715.45	2755.49
2006-11-07	2755.49	2778.93	2754.6	2778.33
2006-11-08	2778.33	2778.33	2759.49	2776.11
2006-11-09	2776.11	2818.99	2776.11	2805.64
2006-11-10	2805.6	2805.6	2780.8	2794.27
2006-11-13	2794.27	2801.01	2784.6	2791.43
2006-11-14	2791.43	2815.08	2791.43	2809.67
2006-11-15	2809.54	2842.17	2809.54	2842.04
2006-11-16	2842.04	2846.26	2831.44	2838.53
2006-11-17	2838.53	2841.34	2804.97	2813.56
2006-11-20	2813.56	2816	2788.85	2814.56
2006-11-21	2814.56	2833.91	2813.27	2830.97
2006-11-22	2830.97	2865.94	2830.97	2851.45
2006-11-23	2851.45	2865.4	2847.24	2854.46
2006-11-24	2854.46	2855.92	2816.76	2828.64
2006-11-27	2828.64	2828.64	2767.69	2770.5
2006-11-28	2770.5	2773.34	2735.75	2751.13
2006-11-29	2751.13	2804.5	2750.95	2804.47
2006-11-30	2804.47	2805.41	2771.46	2772.21
2006-12-01	2772.21	2791.27	2749.77	2764.32
2006-12-04	2764.32	2778.79	2755.18	2769.11
2006-12-05	2769.11	2811.79	2769.11	2811.29
2006-12-07	2811.29	2840.19	2805.58	2838.22
2006-12-08	2838.22	2838.22	2801.46	2826.09
2006-12-11	2826.09	2850.87	2826.09	2843.55
2006-12-12	2843.55	2867.47	2838.69	2867.47
2006-12-13	2867.47	2877.62	2858.07	2876.21
2006-12-14	2876.21	2885.83	2857.05	2876.61
2006-12-15	2876.61	2900.96	2876.34	2899.11
2006-12-18	2899.11	2914.43	2894.5	2911.34
2006-12-19	2911.34	2911.36	2870.74	2878.81
2006-12-20	2878.81	2899.55	2878.81	2894.03
2006-12-21	2894.09	2902.29	2885.18	2888.8
2006-12-22	2888.8	2891.12	2882.21	2886.39
2006-12-27	2886.39	2919.37	2886.39	2919
2006-12-28	2919	2921.75	2907.62	2913.66
2006-12-29	2913.66	2921.95	2908.49	2910.49
2007-01-02	2910.49	2940.56	2909.74	2938.43
2007-01-03	2938.43	2938.62	2892.1	2914.47
2007-01-04	2914.47	2914.47	2852.58	2871.63
2007-01-05	2871.63	2871.63	2824.33	2831.09
2007-01-08	2831.09	2853.98	2829.11	2840.26
2007-01-09	2840.26	2869.58	2840.26	2855.58
2007-01-10	2855.58	2855.58	2818.94	2834.9
2007-01-11	2834.9	2876.02	2834.9	2876.02
2007-01-12	2876.02	2892.04	2866.76	2882.39
2007-01-15	2882.39	2931.44	2882.39	2930.43
2007-01-16	2930.43	2939.65	2921.71	2926.62
2007-01-17	2926.62	2942.32	2924.3	2932.28
2007-01-18	2932.28	2934.36	2909.91	2916.68
2007-01-19	2916.68	2948.17	2902.79	2947.01
2007-01-22	2947.01	2970.57	2941.75	2941.75
2007-01-23	2941.75	2944.54	2920.29	2936.66
2007-01-24	2936.66	2982.58	2936.66	2975.44
2007-01-25	2975.44	2994.42	2967.19	2972.11
2007-01-26	2972.11	2975.03	2947.94	2958.2
2007-01-29	2958.2	2986.55	2954.24	2985.46
2007-01-30	2985.46	3008.26	2974.01	3008.2
2007-01-31	3008.2	3008.29	2980.93	2995.13
2007-02-01	2995.13	3041.66	2995.13	3007.44
2007-02-02	3007.44	3019.53	2998.63	3013.96
2007-02-05	3013.96	3019.71	3003.55	3017.94
2007-02-06	3017.94	3028.55	3012.74	3024.95
2007-02-07	3024.95	3047.98	3017.72	3041.39
2007-02-08	3041.39	3053.93	3007.26	3020.64
2007-02-09	3020.64	3050.34	3020.64	3046.52
2007-02-12	3046.52	3046.52	3011.9	3022.61
2007-02-13	3022.61	3024.75	3009.88	3021.33
2007-02-14	3021.33	3068.9	3021.33	3067.96
2007-02-15	3067.96	3077.14	3057.15	3067.64
2007-02-16	3067.64	3083.83	3061.69	3082.43
2007-02-19	3082.43	3110.25	3078.64	3106.56
2007-02-20	3106.56	3122.53	3098.16	3111.18
2007-02-21	3111.18	3128.04	3085.68	3092.43
2007-02-22	3092.43	3126.33	3092.25	3114.56
2007-02-23	3114.56	3125.32	3103.96	3125.32
2007-02-26	3125.32	3151.78	3123.25	3150.09
2007-02-27	3150.09	3150.09	3024.14	3029.45
2007-02-28	3029.45	3029.45	2915.41	2987.85
2007-03-01	2987.85	3021.98	2916.47	2946.23
2007-03-02	2946.23	2990	2935.81	2984.79
2007-03-05	2984.79	2984.79	2879.8	2950.3
2007-03-06	2950.3	2977.94	2949.22	2961.67
2007-03-07	2961.67	3017.3	2961.67	3008.46
2007-03-08	3008.46	3047.98	3008.46	3045.85
2007-03-09	3045.85	3054.14	3005.87	3046.96
2007-03-12	3046.96	3079	3035.34	3044.27
2007-03-13	3044.27	3052.47	3009.97	3009.97
2007-03-14	3009.97	3009.97	2921.09	2927
2007-03-15	2927	2993.07	2927	2993.07
2007-03-16	2993.07	3027.44	2982.46	3006
2007-03-19	3006	3044.51	3006	3043.87
2007-03-20	3043.87	3048.9	3021.53	3037.55
2007-03-21	3037.55	3061.27	3036.48	3059.12
2007-03-22	3059.12	3113.12	3059.12	3107.17
2007-03-23	3107.17	3115.35	3094.25	3113.94
2007-03-26	3113.94	3120.47	3086.97	3094.61
2007-03-27	3094.61	3114.05	3080.97	3084.7
2007-03-28	3084.7	3084.7	3051.04	3055.89
2007-03-29	3055.89	3074.2	3039.71	3072.61
2007-03-30	3072.61	3080.31	3056.02	3077.7
2007-04-02	3077.7	3088.05	3055.48	3072.7
2007-04-03	3072.7	3119.06	3072.7	3118.03
2007-04-04	3118.03	3136.18	3118.03	3130.55
2007-04-05	3130.55	3137.86	3119.68	3130.03
2007-04-10	3130.03	3152.68	3127.49	3150.7
2007-04-11	3150.7	3183.21	3147.81	3154.99
2007-04-12	3154.99	3154.99	3121.39	3149.23
2007-04-13	3149.23	3154.56	3119.36	3143.05
2007-04-16	3143.05	3164.28	3142.96	3160.2
2007-04-17	3160.2	3166.15	3138.01	3164.35
2007-04-18	3164.35	3164.35	3119.26	3138.93
2007-04-19	3138.93	3143.57	3100.05	3142.27
2007-04-20	3142.27	3183.6	3142.27	3183.49
2007-04-23	3183.49	3195.36	3181.91	3190.39
2007-04-24	3190.39	3191.72	3146.02	3151.8
2007-04-25	3151.8	3179.15	3143.71	3173
2007-04-26	3173	3214.8	3173	3196.33
2007-04-27	3196.33	3205.94	3167.51	3181.01
2007-04-30	3181.01	3193.4	3173.7	3173.7
2007-05-02	3184.28	3211.23	3177.64	3209.77
2007-05-03	3209.77	3220.11	3194.27	3212.51
2007-05-04	3212.51	3231.37	3200.04	3226.11
2007-05-07	3226.11	3243.15	3223.77	3243.15
2007-05-08	3243.15	3243.15	3164.99	3165.57
2007-05-09	3165.57	3192.9	3141.14	3150.55
2007-05-10	3150.55	3172.94	3132.8	3133.37
2007-05-11	3133.37	3145.08	3082.7	3144.93
2007-05-14	3144.93	3182.5	3144.93	3176.55
2007-05-15	3176.55	3194.82	3162.08	3192.31
2007-05-16	3192.76	3200.22	3176.57	3197.37
2007-05-18	3197.37	3217.5	3192.14	3209.41
2007-05-21	3209.41	3250.47	3202.83	3236.42
2007-05-22	3236.42	3241.63	3224.17	3237.85
2007-05-23	3237.85	3269.5	3235.7	3268.83
2007-05-24	3268.83	3288.57	3255.63	3273.81
2007-05-25	3273.81	3281.29	3246.37	3274.82
2007-05-28	3274.82	3295.71	3273.8	3295.68
2007-05-29	3295.68	3296.87	3268.64	3270.56
2007-05-30	3270.56	3270.56	3233.1	3267.3
2007-05-31	3267.3	3324.78	3267.3	3315.35
2007-06-01	3315.35	3348.57	3315.35	3347.71
2007-06-04	3347.71	3351.9	3328.7	3336.47
2007-06-05	3336.47	3343.02	3308.41	3314.34
2007-06-06	3314.34	3315.19	3248.59	3255.91
2007-06-07	3255.91	3283.41	3197.34	3205.99
2007-06-08	3205.99	3209.3	3153.67	3201.45
2007-06-11	3201.45	3245.69	3201.45	3237.46
2007-06-12	3237.46	3243.15	3197.57	3208.74
2007-06-13	3208.74	3219.5	3175.19	3212.09
2007-06-14	3212.09	3278.93	3212.09	3272.1
2007-06-15	3272.1	3318.64	3272.1	3317.83
2007-06-18	3317.83	3328.34	3307.31	3317.63
2007-06-19	3317.63	3327.31	3300.42	3313.72
2007-06-20	3313.72	3353.85	3313.72	3328.59
2007-06-21	3328.59	3328.59	3275.38	3296.87
2007-06-25	3296.87	3296.87	3237.37	3263.79
2007-06-26	3263.79	3268.39	3238.2	3259.04
2007-06-27	3259.04	3259.04	3206.85	3218.96
2007-06-28	3218.96	3257.8	3218.96	3253
2007-06-29	3253	3275.53	3239.52	3249.31
2007-07-02	3249.31	3289.29	3239.68	3283.93
2007-07-03	3283.93	3312.7	3283.93	3309.28
2007-07-04	3309.28	3336.72	3306.58	3332.64
2007-07-05	3332.64	3345.9	3304.44	3308.15
2007-07-06	3308.15	3341.47	3308.15	3333.51
2007-07-09	3333.51	3357.66	3333.51	3349.02
2007-07-10	3349.02	3356.97	3311.71	3322.11
2007-07-11	3322.11	3322.11	3273.05	3311.28
2007-07-12	3311.28	3352.1	3302.45	3348.63
2007-07-13	3348.63	3385.19	3348.63	3379.03
2007-07-16	3379.03	3386.44	3364.16	3370.71
2007-07-17	3370.71	3370.71	3335.69	3345.62
2007-07-18	3345.62	3345.62	3316.3	3321.65
2007-07-19	3321.65	3340.03	3304.09	3316.25
2007-07-20	3316.25	3336.32	3296.97	3298.8
2007-07-23	3298.8	3313.08	3281.02	3300.24
2007-07-24	3300.24	3306.05	3246.33	3251.12
2007-07-25	3251.12	3251.12	3195.87	3197.06
2007-07-26	3197.06	3215.81	3126.11	3129.24
2007-07-27	3129.24	3159.86	3099.1	3122.86
2007-07-30	3122.86	3150.26	3118.89	3129.94
2007-07-31	3129.94	3199.02	3129.94	3191.38
2007-08-01	3186.88	3186.89	3090.5	3117.16
2007-08-02	3117.16	3174.59	3117.16	3155.58
2007-08-03	3155.58	3169.22	3080.57	3090.53
2007-08-06	3089.94	3089.94	3036.98	3045.57
2007-08-07	3045.57	3103.38	3045.57	3075.65
2007-08-08	3075.65	3141.06	3075.38	3135.74
2007-08-09	3136.01	3136.91	3076.55	3092.81
2007-08-10	3092.81	3092.81	2968.3	2990.51
2007-08-13	2990.51	3095.82	2990.22	3091.29
2007-08-14	3091.29	3106.59	3064.31	3068.37
2007-08-15	3068.37	3068.37	3008.26	3043.08
2007-08-16	3043.08	3043.08	2898.51	2924.66
2007-08-17	2924.66	3015.63	2877.95	2959.58
2007-08-20	2959.58	3035.62	2959.31	3006.96
2007-08-21	3006.96	3015.81	2968.49	3011.79
2007-08-22	3011.79	3098.29	3011.7	3091.85
2007-08-23	3091.76	3142.86	3085.54	3098.25
2007-08-24	3098.25	3121.29	3070.04	3113.76
2007-08-27	3113.81	3141.36	3113.81	3122.64
2007-08-28	3122.55	3122.55	3061.39	3064.07
2007-08-29	3064.07	3114.24	3023.3	3110.62
2007-08-30	3110.62	3146.14	3110.54	3142.65
2007-08-31	3142.65	3181.75	3142.39	3174.8
2007-09-03	3174.8	3198.38	3172.85	3180.65
2007-09-04	3180.65	3207.67	3160.66	3206.1
2007-09-05	3206.1	3227.25	3162.28	3164.04
2007-09-06	3164.04	3194.46	3154.38	3186.09
2007-09-07	3186.09	3213.59	3119.21	3121.85
2007-09-10	3121.85	3128.5	3078.48	3080.75
2007-09-11	3080.75	3144.54	3080.75	3131.5
2007-09-12	3131.5	3136.29	3102.15	3127.76
2007-09-13	3127.76	3146.72	3102.37	3138.89
2007-09-14	3138.89	3141.56	3102.01	3128.31
2007-09-17	3128.31	3131.92	3083.26	3091.18
2007-09-18	3091.18	3131.11	3077.62	3122.34
2007-09-19	3122.34	3249.34	3122.34	3246.57
2007-09-20	3246.57	3246.57	3203.11	3223.11
2007-09-21	3223.11	3294.94	3221.83	3288.02
2007-09-24	3288.02	3307.95	3284	3293.12
2007-09-25	3293.12	3294.31	3205.3	3230.76
2007-09-26	3230.76	3297.11	3230.67	3287.84
2007-09-27	3287.84	3330.59	3287.84	3322.9
2007-09-28	3322.9	3326.74	3305.38	3323.68
2007-10-01	3323.46	3325.43	3283.08	3325.04
2007-10-02	3325.04	3360.58	3312.72	3319.54
2007-10-03	3319.54	3332.31	3298	3305.01
2007-10-04	3305.01	3305.34	3245.09	3257.73
2007-10-05	3257.73	3292.29	3257.73	3278.15
2007-10-08	3278.15	3297.14	3269.29	3269.88
2007-10-09	3269.88	3297.47	3255.53	3297.05
2007-10-10	3297.05	3304.62	3280.94	3294.82
2007-10-11	3294.82	3332.02	3294.82	3328.28
2007-10-12	3328.28	3328.28	3277.88	3301.6
2007-10-15	3301.6	3308.26	3239.42	3239.88
2007-10-16	3239.88	3239.88	3190.29	3210.56
2007-10-17	3210.56	3255.07	3210.05	3251.05
2007-10-18	3251.05	3284.17	3245.45	3260.57
2007-10-19	3260.57	3297.62	3248.03	3258.6
2007-10-22	3258.6	3258.6	3186.67	3192.56
2007-10-23	3192.56	3262.63	3192.34	3246.28
2007-10-24	3246.28	3291.06	3244.06	3244.21
2007-10-25	3244.21	3306.75	3243.48	3288.28
2007-10-26	3288.28	3329.97	3268.91	3294.69
2007-10-29	3294.69	3347.02	3294.39	3330.72
2007-10-30	3330.72	3351.47	3319.24	3330.77
2007-10-31	3330.77	3361.01	3315.05	3356.3
2007-11-01	3347.59	3390.73	3311.19	3339.31
2007-11-02	3339.31	3347.66	3300.34	3337.75
2007-11-05	3337.75	3337.75	3299.76	3312.22
2007-11-06	3312.22	3362.02	3312.22	3349.84
2007-11-07	3349.84	3379.64	3316	3333.8
2007-11-08	3333.8	3334.41	3267.93	3292.02
2007-11-09	3292.02	3313.13	3207.84	3218.03
2007-11-12	3218.03	3227.63	3172.06	3190.77
2007-11-13	3190.77	3190.77	3121.12	3173.46
2007-11-14	3173.46	3228.33	3173.46	3188.68
2007-11-15	3188.68	3191.43	3112.23	3139.52
2007-11-16	3139.52	3139.52	3084.83	3106.56
2007-11-19	3106.56	3144.78	3028.36	3031.38
2007-11-20	3031.38	3086.34	2999.69	3083.24
2007-11-21	3083.24	3083.24	2971.69	2985.38
2007-11-22	2985.38	3021.21	2971.45	2977.62
2007-11-23	2977.62	3022.32	2976.65	3005.76
2007-11-26	3005.76	3090.33	3005.76	3028.27
2007-11-27	3028.27	3028.27	2957.03	2981.97
2007-11-28	2981.97	3069.89	2962.42	3065.72
2007-11-29	3065.72	3105.38	3056.59	3086.87
2007-11-30	3086.87	3138.74	3086.63	3121.32
2007-12-03	3121.32	3134.44	3091.69	3096.87
2007-12-04	3096.87	3099.77	3018.9	3023.96
2007-12-05	3023.96	3078.61	3023.96	3072.26
2007-12-07	3072.26	3136.14	3071.04	3127.17
2007-12-10	3127.17	3138.84	3105.57	3131.11
2007-12-11	3131.11	3150.51	3120.15	3128.54
2007-12-12	3128.54	3128.8	3072.2	3117.44
2007-12-13	3117.44	3117.44	3030.36	3036.29
2007-12-14	3036.29	3060.06	3001.02	3033.48
2007-12-17	3033.48	3033.48	2952.26	2958.5
2007-12-18	2958.5	2974.78	2918.54	2943.84
2007-12-19	2943.84	2955.24	2914.14	2929.54
2007-12-20	2929.54	2949.81	2928.99	2931.83
2007-12-21	2931.83	2997.87	2931.83	2995.42
2007-12-27	2995.42	3021.72	2991.31	2997.62
2007-12-28	2997.62	3015.07	2975.77	3010.11
2008-01-02	3010.11	3044.87	2995.88	2999.33
2008-01-03	2999.33	3018.92	2976.81	3000
2008-01-04	3000	3024.47	2931.98	2935.39
2008-01-07	2935.39	2949.73	2852.2	2870.55
2008-01-08	2870.55	2914.44	2859.41	2886.55
2008-01-09	2886.55	2886.55	2812.06	2841.1
2008-01-10	2841.1	2880.82	2778.79	2782.26
2008-01-11	2782.26	2800.8	2761.68	2777.68
2008-01-14	2777.68	2819.77	2756.91	2812.99
2008-01-15	2812.99	2825.47	2714.32	2729.26
2008-01-16	2729.26	2729.26	2640.49	2678.99
2008-01-17	2678.99	2729.56	2675.46	2675.49
2008-01-18	2675.49	2718.55	2627.2	2635.67
2008-01-21	2635.67	2635.67	2498.87	2498.92
2008-01-22	2498.92	2578.59	2332.6	2561.65
2008-01-23	2561.65	2628.95	2471.04	2503.43
2008-01-24	2503.43	2689.82	2503.43	2682.71
2008-01-25	2682.71	2772.14	2682.71	2729.17
2008-01-28	2729.54	2729.54	2642.53	2682.33
2008-01-29	2682.33	2736.46	2682.33	2732.52
2008-01-30	2732.52	2758.13	2714.93	2716.78
2008-01-31	2716.78	2735.76	2641.27	2703.13
2008-02-01	2684.22	2799.58	2684.22	2777.95
2008-02-04	2777.95	2831.16	2777.95	2815.26
2008-02-05	2815.26	2818.06	2685.08	2685.2
2008-02-06	2685.2	2720.34	2645.6	2716.87
2008-02-07	2716.87	2716.87	2622.77	2661.39
2008-02-08	2661.39	2701.49	2624.16	2653.94
2008-02-11	2653.94	2673.75	2630.56	2643.95
2008-02-12	2643.95	2750.69	2643.95	2748.16
2008-02-13	2748.16	2764.08	2713.09	2757.15
2008-02-14	2757.15	2807.88	2757.15	2771.54
2008-02-15	2771.54	2786.76	2723.12	2736.98
2008-02-18	2736.98	2801.92	2736.98	2799.36
2008-02-19	2799.36	2828.8	2765.23	2812.68
2008-02-20	2812.68	2812.68	2779.57	2794.21
2008-02-21	2794.21	2846.13	2794.21	2808.75
2008-02-22	2808.75	2811.53	2752.75	2757.21
2008-02-25	2757.21	2812.41	2757.21	2811.56
2008-02-26	2811.56	2853.51	2807.36	2848.86
2008-02-27	2848.86	2861.28	2805.03	2854.95
2008-02-28	2854.95	2863.21	2820.21	2822.89
2008-02-29	2822.89	2825.82	2757.28	2771.16
2008-03-03	2771.16	2771.16	2699.22	2722.92
2008-03-04	2722.92	2733.45	2667.04	2676.6
2008-03-05	2676.6	2741.54	2676.6	2733.07
2008-03-06	2733.07	2745.52	2695.65	2704.09
2008-03-07	2704.09	2716.1	2655.89	2693.87
2008-03-10	2693.87	2693.93	2620.84	2640.86
2008-03-11	2640.86	2686.01	2606.19	2669.19
2008-03-12	2669.19	2722.65	2669.19	2700.16
2008-03-13	2700.16	2700.16	2629.22	2666.35
2008-03-14	2666.35	2703.15	2633.5	2647.08
2008-03-17	2647.08	2647.08	2532.09	2532.09
2008-03-18	2532.09	2621.23	2531.76	2607.46
2008-03-19	2607.46	2635.79	2539.41	2578.49
2008-03-20	2578.49	2578.49	2523.93	2557.29
2008-03-25	2557.29	2669.18	2557.29	2669.04
2008-03-26	2669.04	2692.5	2652.52	2684.4
2008-03-27	2684.4	2712.52	2658.57	2690.8
2008-03-28	2690.8	2705.11	2678.59	2686.52
2008-03-31	2686.52	2697.2	2652.62	2687.76
2008-04-01	2687.76	2782.69	2680.65	2781.24
2008-04-02	2781.24	2790.79	2759.38	2783.25
2008-04-03	2783.25	2791.75	2720.2	2727.53
2008-04-04	2727.53	2731.19	2702.61	2721.32
2008-04-07	2721.32	2777.88	2721.32	2757.74
2008-04-08	2757.74	2757.74	2703.78	2727.97
2008-04-09	2727.97	2727.97	2687.59	2706.53
2008-04-10	2706.53	2706.7	2657.37	2689.14
2008-04-11	2689.14	2718.8	2653.98	2672.06
2008-04-14	2672.06	2672.06	2629.33	2640.6
2008-04-15	2640.6	2677.46	2627.14	2652.69
2008-04-16	2652.69	2726.25	2652.69	2725.09
2008-04-17	2725.09	2745.34	2667.61	2667.83
2008-04-18	2667.83	2717.69	2667.83	2708.21
2008-04-21	2708.21	2721.9	2681.83	2701.77
2008-04-22	2701.73	2710.13	2670.55	2683.58
2008-04-23	2683.58	2693.86	2649.02	2689.06
2008-04-24	2689.06	2689.59	2641.94	2663.71
2008-04-25	2663.71	2749.51	2663.71	2731.52
2008-04-28	2731.52	2755.28	2730.93	2744.73
2008-04-29	2744.73	2746.14	2713.8	2725.26
2008-04-30	2725.26	2740.81	2712.29	2740.33
2008-05-02	2729.86	2803.7	2729.81	2792.88
2008-05-05	2792.88	2802.24	2777.26	2799.59
2008-05-06	2799.59	2806.89	2773.05	2787.18
2008-05-07	2787.18	2854.15	2787.08	2848.69
2008-05-08	2848.69	2848.69	2818.61	2834.97
2008-05-09	2834.97	2834.97	2788.49	2813.11
2008-05-12	2813.11	2845.71	2807.98	2841.29
2008-05-13	2841.29	2859.92	2828.23	2851.18
2008-05-14	2851.18	2892.8	2850.62	2883.68
2008-05-15	2883.68	2883.68	2849.54	2864
2008-05-16	2864	2922.29	2863.81	2898.31
2008-05-19	2898.31	2939.78	2898.21	2939.77
2008-05-20	2939.77	2939.77	2851.29	2861.13
2008-05-21	2861.13	2873.46	2841.07	2849.16
2008-05-22	2849.16	2870.84	2819.72	2866.81
2008-05-23	2866.81	2866.81	2810.51	2810.51
2008-05-26	2810.51	2810.51	2790.72	2797.11
2008-05-27	2797.11	2804.42	2742.06	2777.65
2008-05-28	2777.65	2807.93	2771.37	2802.45
2008-05-29	2802.45	2831.58	2799.9	2825.18
2008-05-30	2825.18	2850.64	2823.32	2841.2
2008-06-02	2841.2	2841.2	2803.82	2818.19
2008-06-03	2818.19	2848.48	2816.69	2846.46
2008-06-04	2846.46	2846.46	2793.04	2814.04
2008-06-05	2814.04	2830.66	2796.21	2808.3
2008-06-06	2808.3	2841.82	2743	2748.52
2008-06-09	2748.52	2749.13	2719.69	2722.27
2008-06-10	2722.27	2722.27	2678.23	2693.02
2008-06-11	2693.02	2711.71	2625.28	2632.24
2008-06-12	2632.24	2641.1	2595.9	2619.15
2008-06-13	2619.15	2658.78	2592.03	2649.95
2008-06-16	2649.95	2682.91	2639.69	2655.48
2008-06-17	2655.48	2689.13	2652.22	2652.51
2008-06-18	2652.51	2653.66	2589.88	2603.61
2008-06-19	2603.61	2603.86	2562.01	2565.16
2008-06-23	2565.16	2565.16	2489.12	2492.98
2008-06-24	2492.98	2519.32	2436.55	2473.74
2008-06-25	2473.74	2530.04	2473.74	2522.59
2008-06-26	2522.59	2522.74	2460.32	2460.32
2008-06-27	2460.32	2475.1	2414.54	2466.6
2008-06-30	2466.6	2475.86	2421	2469.06
2008-07-01	2469.06	2472.18	2387.57	2403.44
2008-07-02	2403.44	2450.61	2379.62	2384.75
2008-07-03	2384.75	2391.04	2319.87	2382.46
2008-07-04	2382.46	2400.98	2351.06	2353.94
2008-07-07	2353.94	2390.67	2353.94	2387.97
2008-07-08	2387.97	2387.97	2316.54	2339
2008-07-09	2339	2419.04	2339	2403.85
2008-07-10	2403.85	2403.85	2355.64	2362.95
2008-07-11	2362.95	2398.42	2320.41	2320.74
2008-07-14	2320.74	2370.2	2320.31	2326.41
2008-07-15	2326.41	2326.41	2247.43	2279.17
2008-07-16	2279.17	2329.75	2266.19	2319.91
2008-07-17	2319.91	2402.4	2319.91	2379.13
2008-07-18	2379.13	2402.02	2353.87	2401.3
2008-07-21	2401.3	2451.5	2379.02	2450.99
2008-07-22	2450.99	2450.99	2385.73	2408.75
2008-07-23	2408.75	2446.27	2406.48	2409.66
2008-07-24	2409.66	2424.81	2296.08	2302.27
2008-07-25	2302.27	2312.08	2257.51	2300.13
2008-07-28	2300.13	2303.64	2269.64	2271.67
2008-07-29	2271.67	2273.44	2237.92	2260.54
2008-07-30	2260.54	2317.77	2260.54	2316.44
2008-07-31	2316.44	2333.77	2299.07	2323.4
2008-08-01	2316.71	2316.71	2276.79	2281.62
2008-08-04	2281.62	2293.12	2254.61	2255.03
2008-08-05	2255.03	2323.02	2250.84	2322.92
2008-08-06	2322.92	2349.3	2313.51	2346.45
2008-08-07	2346.45	2378.01	2324.47	2342.64
2008-08-08	2342.64	2381.34	2325.68	2381.34
2008-08-11	2381.34	2415.37	2381.34	2405.07
2008-08-12	2405.07	2407.9	2373.7	2394.81
2008-08-13	2394.81	2394.81	2321.42	2324.87
2008-08-14	2324.87	2372.76	2324.87	2372.17
2008-08-15	2372.17	2396.66	2367.17	2396.01
2008-08-18	2396.01	2402.02	2373.58	2382.06
2008-08-19	2382.06	2382.06	2311.87	2316.79
2008-08-20	2316.79	2346.69	2315.77	2327.04
2008-08-21	2327.04	2338.51	2298.05	2320.4
2008-08-22	2320.4	2378.9	2320.4	2378.48
2008-08-25	2378.48	2381.9	2353.61	2361.57
2008-08-26	2361.57	2366.13	2328.85	2362.61
2008-08-27	2362.61	2363.66	2325.14	2355.77
2008-08-28	2355.77	2388.86	2338.26	2384.1
2008-08-29	2384.1	2400.43	2376.55	2386.31
2008-09-01	2386.31	2396.52	2362.4	2391.83
2008-09-02	2391.83	2421.77	2371.89	2399.98
2008-09-03	2399.98	2399.98	2371.87	2378.44
2008-09-04	2378.44	2386.44	2293.71	2293.86
2008-09-05	2293.86	2293.86	2202.96	2207.27
2008-09-08	2207.27	2309.11	2207.27	2280.58
2008-09-09	2280.58	2289.33	2234.3	2239.5
2008-09-10	2239.5	2267.11	2219.94	2234.43
2008-09-11	2234.43	2269.61	2203.19	2230.62
2008-09-12	2230.62	2276.29	2230.62	2272.11
2008-09-15	2272.11	2272.11	2173	2213.3
2008-09-16	2213.3	2213.3	2143.6	2172.16
2008-09-17	2172.16	2212.38	2083.13	2086.27
2008-09-18	2086.27	2106.92	2043.19	2050.29
2008-09-19	2050.29	2249.79	2050.29	2249.79
2008-09-22	2249.79	2267.53	2184.08	2193.46
2008-09-23	2193.46	2193.46	2110.32	2127.4
2008-09-24	2127.4	2143.88	2105.02	2110.42
2008-09-25	2110.42	2147.21	2103.03	2138.37
2008-09-26	2138.37	2138.37	2069.7	2083.97
2008-09-29	2083.97	2096.14	1963.11	1967.84
2008-09-30	1967.84	2007.16	1911.43	1980.27
2008-10-01	1980.27	2042.2	1962.66	1970.5
2008-10-02	1970.5	1996.85	1925.23	1939.1
2008-10-03	1939.1	1988.48	1928.13	1980.77
2008-10-06	1980.77	1980.77	1798.08	1812
2008-10-07	1812	1848.56	1737.79	1755.85
2008-10-08	1755.85	1797.39	1649.17	1670.14
2008-10-09	1670.14	1760.69	1654.66	1678.69
2008-10-10	1678.69	1678.69	1544.59	1616.48
2008-10-13	1616.48	1757.27	1616.48	1752.22
2008-10-14	1752.22	1889.09	1752.22	1800.5
2008-10-15	1800.5	1809.78	1686.14	1697.18
2008-10-16	1697.18	1706.43	1605.24	1625.52
2008-10-17	1625.52	1708.18	1613.04	1668.67
2008-10-20	1668.67	1733.45	1668.67	1726.25
2008-10-21	1726.25	1758.11	1687.99	1732.15
2008-10-22	1732.15	1732.15	1648.24	1653.86
2008-10-23	1653.86	1670.68	1592.05	1646.59
2008-10-24	1646.59	1646.59	1508.95	1569.35
2008-10-27	1569.35	1576.16	1492.18	1544.86
2008-10-28	1544.86	1619.56	1544.86	1563.72
2008-10-29	1563.72	1659.98	1563.72	1654.19
2008-10-30	1654.19	1721.11	1654.19	1711.3
2008-10-31	1711.3	1736.47	1686.81	1732.84
2008-11-03	1716.31	1771.29	1713.66	1770.28
2008-11-04	1770.28	1873.47	1770.28	1873.37
2008-11-05	1873.37	1877.64	1817.03	1844.23
2008-11-06	1844.23	1844.23	1720.54	1720.54
2008-11-07	1720.54	1762.33	1712.51	1745.64
2008-11-10	1745.64	1822.88	1745.64	1771.39
2008-11-11	1771.39	1771.39	1695.46	1704.83
2008-11-12	1704.83	1735.52	1646.95	1652.99
2008-11-13	1652.99	1664.46	1614.22	1634.53
2008-11-14	1634.53	1695.69	1609.44	1622.57
2008-11-17	1622.57	1636.48	1570.12	1585.71
2008-11-18	1585.71	1600.9	1546.25	1567.82
2008-11-19	1567.82	1580.54	1509.92	1510.01
2008-11-20	1510.01	1510.01	1435.01	1469.94
2008-11-21	1469.94	1478.54	1407.85	1416.77
2008-11-24	1416.77	1536.71	1416.77	1536.71
2008-11-25	1536.71	1564.43	1513.29	1554.23
2008-11-26	1554.23	1574.37	1521.73	1545.04
2008-11-27	1545.04	1611.35	1545.04	1609.76
2008-11-28	1609.76	1614.12	1562.62	1600.26
2008-12-01	1600.26	1601.65	1491.64	1493.89
2008-12-02	1493.89	1533.78	1449.54	1532.11
2008-12-03	1532.11	1537.57	1494.14	1533.52
2008-12-04	1533.52	1566.59	1515.34	1524.76
2008-12-05	1524.76	1525.18	1446.49	1451.95
2008-12-08	1451.95	1534.27	1451.95	1531.38
2008-12-09	1531.38	1564.42	1498.91	1556.56
2008-12-10	1556.56	1564.07	1542.96	1564.07
2008-12-11	1564.07	1564.07	1491.01	1532.58
2008-12-12	1532.58	1532.58	1459.55	1490.07
2008-12-15	1490.07	1513.83	1473.56	1478.1
2008-12-16	1478.1	1485.26	1458.7	1482.13
2008-12-17	1482.13	1497.96	1448.14	1478.91
2008-12-18	1478.91	1491.78	1472.61	1482.37
2008-12-19	1482.37	1488.14	1460.44	1479.85
2008-12-22	1479.85	1480.4	1457.16	1462.16
2008-12-23	1462.16	1479.16	1457.8	1464.05
2008-12-29	1464.05	1477.93	1462.8	1473.69
2008-12-30	1473.69	1523.11	1473.69	1515.65
2009-01-02	1515.65	1589	1515.65	1584.3
2009-01-05	1584.3	1651.04	1584.3	1651.04
2009-01-07	1651.04	1675.76	1621.29	1629.54
2009-01-08	1629.54	1629.54	1550.57	1579.73
2009-01-09	1579.73	1609.52	1570.39	1577.79
2009-01-12	1577.79	1593.66	1570.68	1571.67
2009-01-13	1571.67	1571.67	1508.8	1521.9
2009-01-14	1521.9	1543.5	1447.14	1455.66
2009-01-15	1455.66	1467.04	1417.52	1442.98
2009-01-16	1442.98	1495.51	1442.98	1467.09
2009-01-19	1467.09	1481.91	1423.06	1436.28
2009-01-20	1436.28	1456.59	1398.73	1405.78
2009-01-21	1405.78	1435.14	1368.83	1412.02
2009-01-22	1412.02	1461.69	1389.89	1400.42
2009-01-23	1400.42	1401.73	1356.98	1394.25
2009-01-26	1394.25	1442.23	1388.59	1429.71
2009-01-27	1429.71	1447.02	1414.1	1433.25
2009-01-28	1433.25	1488.64	1433.25	1480.74
2009-01-29	1480.74	1480.74	1440.95	1448.35
2009-01-30	1448.35	1462.31	1425.73	1448.8
2009-02-02	1410.78	1410.78	1410.78	1410.78
2009-02-03	1424.95	1424.95	1424.95	1424.95
2009-02-04	1491.4	1491.4	1491.4	1491.4
2009-02-05	1475.23	1475.23	1475.23	1475.23
2009-02-06	1525.59	1525.59	1525.59	1525.59
2009-02-09	1525.59	1551.79	1504.79	1548.42
2009-02-10	1548.42	1545.85	1495.98	1496.75
2009-02-11	1496.75	1503.59	1481.57	1488.86
2009-02-12	1488.86	1490.34	1457.15	1472.53
2009-02-13	1472.53	1493.16	1466.66	1473.14
2009-02-16	1473.14	1476.93	1458.99	1460.45
2009-02-17	1460.45	1458.33	1399.54	1402.06
2009-02-18	1402.06	1415.41	1377.77	1394.55
2009-02-19	1394.55	1401.16	1369.29	1376.01
2009-02-20	1376.01	1374.8	1324.62	1324.62
2009-02-23	1326.29	1351.48	1293.89	1299.78
2009-02-24	1298.57	1299.02	1265.59	1280.64
2009-02-25	1283.22	1317.44	1250.87	1254.77
2009-02-26	1256.29	1287.77	1256.29	1283.31
2009-02-27	1281.19	1281.19	1251.13	1266.21
2009-03-02	1262.42	1262.72	1212.98	1214.27
2009-03-03	1215.03	1226.97	1188.4	1189.51
2009-03-04	1191.33	1242.55	1191.33	1242.55
2009-03-05	1241.34	1242.44	1206.14	1210.9
2009-03-06	1209.84	1211.74	1186.21	1191.98
2009-03-09	1192.14	1199.61	1168.28	1189.09
2009-03-10	1189.39	1269.59	1187.02	1262.06
2009-03-11	1262.52	1311.08	1259.31	1293.54
2009-03-12	1291.27	1295.54	1255.57	1294.51
2009-03-13	1296.33	1325.29	1286.52	1288.47
2009-03-16	1293.13	1334.89	1292.08	1331.12
2009-03-17	1328.72	1331.17	1302.6	1310.34
2009-03-18	1312.15	1330.58	1285.91	1305.84
2009-03-19	1305.09	1356.48	1304.38	1340.08
2009-03-20	1336.47	1336.77	1301.13	1320.12
2009-03-23	1322.98	1346.85	1320.14	1346.64
2009-03-24	1349.05	1372.5	1315.87	1318.79
2009-03-25	1317.59	1343.61	1307.3	1338.85
2009-03-26	1338.7	1339.07	1311.78	1329.99
2009-03-27	1328.79	1339.09	1308.43	1311.71
2009-03-30	1309	1309.52	1246.67	1250.95
2009-03-31	1250.8	1274.61	1250.65	1272.38
2009-04-01	1271.93	1299.58	1249.1	1287.68
2009-04-02	1292.02	1367.49	1291.87	1367.18
2009-04-03	1367.77	1395.98	1355.95	1373.06
2009-04-06	1376.5	1408.69	1369.05	1377.89
2009-04-07	1378.94	1384.67	1339.13	1354.59
2009-04-08	1352.49	1352.49	1307.75	1340.73
2009-04-09	1343.43	1382.75	1341.04	1379.21
2009-04-14	1379.21	1423.95	1377.22	1417.47
2009-04-15	1415.37	1417.51	1388.61	1396.93
2009-04-16	1395.29	1468.75	1394.84	1457.05
2009-04-17	1460.35	1492.18	1459.42	1491.26
2009-04-20	1491.56	1507.09	1414.99	1426.64
2009-04-21	1427.54	1442.72	1394.3	1436.84
2009-04-22	1437.29	1491.34	1431.63	1491.09
2009-04-23	1490.64	1528.97	1480.21	1506.84
2009-04-24	1503.85	1544.87	1502.13	1544.66
2009-04-27	1539.27	1546.05	1511.37	1540.43
2009-04-28	1536.54	1537.13	1490.11	1513.53
2009-04-29	1512.33	1568.1	1507.54	1564.33
2009-04-30	1568.97	1610.75	1568.52	1596.81
2009-05-04	1598.01	1684.64	1598.01	1680.9
2009-05-05	1680.46	1691.21	1657.74	1668.26
2009-05-06	1665.63	1725.43	1658.2	1713.95
2009-05-07	1716	1780.21	1703.17	1711.52
2009-05-08	1714	1765.87	1713.63	1744.91
2009-05-11	1744.91	1746.77	1660.07	1662.84
2009-05-12	1661.08	1686.06	1622.71	1628.97
2009-05-13	1628.97	1635.43	1562.64	1567.92
2009-05-14	1566.45	1594.1	1526.5	1592.69
2009-05-15	1594.88	1634.12	1594.44	1625.64
2009-05-18	1623.88	1654.62	1588.4	1654.21
2009-05-19	1655.53	1702.28	1655.38	1676.92
2009-05-20	1678.53	1718	1678.53	1710.61
2009-05-22	1702.56	1703.59	1640.41	1657.23
2009-05-25	1657.67	1673.59	1631.2	1668.93
2009-05-26	1667.47	1667.47	1613	1651.72
2009-05-27	1653.04	1675.36	1649.25	1666.71
2009-05-28	1664.37	1664.95	1629.76	1658.07
2009-05-29	1660.71	1674.9	1647.2	1651.31
2009-06-01	1654.38	1718.44	1654.09	1717.39
2009-06-02	1716.51	1726.59	1705.52	1713.07
2009-06-03	1711.02	1717.72	1648.33	1655.53
2009-06-04	1654.21	1680.41	1638.91	1650.56
2009-06-05	1649.83	1670.74	1644.22	1648.46
2009-06-08	1646.55	1647.58	1620.41	1629.37
2009-06-09	1632.59	1656.05	1632.59	1647.9
2009-06-10	1650.83	1699.06	1650.24	1677.85
2009-06-11	1677.85	1700.95	1677.08	1700.6
2009-06-12	1699.43	1704.16	1684.85	1687.46
2009-06-15	1685.71	1686.24	1637.91	1640.75
2009-06-16	1639.58	1664.09	1632.27	1647.08
2009-06-17	1645.91	1646.35	1580.68	1582.71
2009-06-18	1584.03	1600.34	1570.32	1584.24
2009-06-22	1581.9	1586.29	1550.44	1555.78
2009-06-23	1554.32	1560.64	1533.45	1537.23
2009-06-24	1538.41	1591.41	1538.26	1588.53
2009-06-25	1586.77	1597.42	1563.97	1576.38
2009-06-26	1578.57	1607.38	1578.43	1594.04
2009-06-29	1593.45	1633.69	1592.61	1633.69
2009-06-30	1633.69	1642.69	1602.1	1602.21
2009-07-01	1603.08	1644.98	1603.08	1642.91
2009-07-02	1639.99	1640.69	1603.98	1603.98
2009-07-03	1604.57	1609.78	1581.28	1586.63
2009-07-06	1586.78	1587.48	1556.02	1565.38
2009-07-07	1565.23	1587.91	1559.81	1566.25
2009-07-08	1564.5	1565.08	1534.8	1534.84
2009-07-09	1536.3	1557.29	1535.88	1540.14
2009-07-10	1539.41	1546.37	1522.93	1522.99
2009-07-13	1522.99	1559.28	1517.54	1550.36
2009-07-14	1552.41	1579.84	1551.97	1570.6
2009-07-15	1574.84	1641.03	1574.41	1641.03
2009-07-16	1642.2	1642.56	1602.04	1602.65
2009-07-17	1604.55	1618.05	1602.64	1611.34
2009-07-20	1612.95	1640.04	1612.66	1636.45
2009-07-21	1633.96	1676.72	1633.43	1670.1
2009-07-22	1670.25	1692.55	1653.17	1690.62
2009-07-23	1691.64	1719.9	1687.41	1717.34
2009-07-24	1715.73	1740.56	1712.26	1729.77
2009-07-27	1731.68	1748.87	1718.35	1727.62
2009-07-28	1726.89	1744.19	1707.68	1710.27
2009-07-29	1709.98	1717.33	1702.56	1708.58
2009-07-30	1709.46	1763.29	1709.46	1755.27
2009-07-31	1754.09	1769.55	1740.12	1749.35
2009-08-03	1753.47	1804.93	1753.09	1797.49
2009-08-04	1797.67	1805.24	1768.95	1778.49
2009-08-05	1777.17	1815.45	1777.17	1786.24
2009-08-06	1786.99	1813.51	1773.6	1790.43
2009-08-07	1789.3	1815.04	1762.47	1814.53
2009-08-10	1812.27	1816.26	1789.8	1789.8
2009-08-11	1789.8	1809.84	1763.16	1768.8
2009-08-12	1770.11	1790.74	1757.54	1788.73
2009-08-13	1788.73	1835.46	1788.14	1824.61
2009-08-14	1823.86	1851.88	1821.56	1828.55
2009-08-17	1827.61	1828.17	1776.42	1779.1
2009-08-18	1780.41	1804.36	1780.04	1793.83
2009-08-19	1793.45	1798.34	1777.31	1793.94
2009-08-20	1796.38	1831.82	1796.2	1822.8
2009-08-21	1823.55	1872.3	1815.77	1871.69
2009-08-24	1872.26	1910.05	1871.69	1907.93
2009-08-25	1904.55	1918.24	1884.91	1908.61
2009-08-26	1909.73	1930.69	1886.13	1891.22
2009-08-27	1892.16	1919.03	1891.17	1902.58
2009-08-28	1905.02	1942.88	1903.66	1927.38
2009-08-31	1927.19	1927.38	1887.02	1896.82
2009-09-01	1894.76	1903.55	1853.79	1860.82
2009-09-02	1860.82	1861.57	1801.83	1814.55
2009-09-03	1817.75	1861.22	1817.75	1836.65
2009-09-04	1839.47	1871.85	1839.47	1868.27
2009-09-07	1869.21	1914.51	1869.21	1911.27
2009-09-08	1911.46	1933.24	1911.46	1924.78
2009-09-09	1924.4	1951.1	1916.86	1951.1
2009-09-10	1954.67	1976.68	1941.01	1953.71
2009-09-11	1954.27	1974.04	1954.27	1960.9
2009-09-14	1959.4	1959.4	1914.84	1937.78
2009-09-15	1940.6	1965.45	1934.84	1955.29
2009-09-16	1956.6	1994.88	1956.6	1985.74
2009-09-17	1987.99	2013.05	1987.81	2002.79
2009-09-18	2002.23	2002.23	1973.91	1996.71
2009-09-21	1997.84	1999.23	1964.65	1972.47
2009-09-22	1972.66	1998.53	1972.66	1988.09
2009-09-23	1986.59	1998.28	1984.25	1992.57
2009-09-24	1992.57	1992.57	1940.18	1941.21
2009-09-25	1940.28	1944.84	1922.24	1929.14
2009-09-28	1926.32	1965.94	1900.83	1965.65
2009-09-29	1965.09	1973.77	1940.47	1942.46
2009-09-30	1941.53	1951.7	1917.75	1926.1
2009-10-01	1924.03	1943	1891.57	1891.74
2009-10-02	1889.67	1889.86	1828.22	1842.43
2009-10-05	1844.12	1871.49	1843.56	1865.86
2009-10-06	1866.05	1918.41	1865.48	1918.23
2009-10-07	1918.79	1923.09	1889.23	1898.79
2009-10-08	1900.86	1924.37	1900.67	1917.07
2009-10-09	1916.51	1932.21	1913.57	1925.17
2009-10-12	1929.87	1953.73	1928.84	1928.84
2009-10-13	1929.03	1944.06	1912.72	1918.26
2009-10-14	1923.15	1962.75	1922.97	1951.3
2009-10-15	1953.93	1971.53	1922.83	1929.56
2009-10-16	1929.94	1959.4	1929.03	1931.03
2009-10-19	1930.47	1954.35	1930.47	1950.74
2009-10-20	1949.42	1963.68	1937.44	1959.69
2009-10-21	1960.26	1965.18	1928.34	1951.37
2009-10-22	1949.68	1953.58	1918.74	1935.05
2009-10-23	1936.18	1955.88	1928.02	1928.02
2009-10-26	1928.21	1944.89	1892.93	1894.48
2009-10-27	1895.23	1916.37	1882.21	1888.29
2009-10-28	1889.23	1897.54	1839.8	1842.33
2009-10-29	1841.96	1887.81	1829.83	1879.2
2009-10-30	1880.52	1911.54	1842.17	1845.48
2009-11-02	1875.55	1875.55	1835.87	1856.93
2009-11-03	1855.22	1857.02	1820.71	1834.6
2009-11-04	1836.95	1870.64	1836.95	1867.35
2009-11-05	1865.21	1888.75	1842.3	1879.72
2009-11-06	1881.22	1899.41	1864.44	1883.89
2009-11-09	1887.31	1929.35	1887.31	1928.18
2009-11-10	1926.04	1930.94	1914.83	1921.82
2009-11-11	1923.75	1963.91	1923.75	1951.45
2009-11-12	1951.45	1978.53	1951.15	1963.35
2009-11-13	1963.13	1969.29	1952.45	1964.66
2009-11-16	1966.38	2009.83	1965.73	2004.21
2009-11-17	2005.28	2005.28	1976.62	1976.62
2009-11-18	1976.83	2016.43	1976.83	2001.18
2009-11-19	2000.11	2001.12	1955.8	1959.15
2009-11-20	1960.22	1979.43	1943.24	1954.34
2009-11-23	1955.84	1999.04	1955.84	1995.94
2009-11-24	1994.87	1995.3	1972.76	1973.74
2009-11-25	1973.95	1992.54	1964.13	1971.88
2009-11-26	1970.81	1971.46	1904.28	1906.15
2009-11-27	1903.15	1938.25	1872.97	1934.46
2009-11-30	1934.03	1952.62	1903.13	1903.13
2009-12-01	1905.06	1947.54	1904.84	1947.43
2009-12-02	1948.28	1963.87	1942.76	1959.11
2009-12-03	1961.04	1977.3	1947.21	1952.18
2009-12-04	1952.18	1982.43	1939.16	1961.86
2009-12-07	1961.86	1962.86	1940.52	1956.44
2009-12-08	1958.37	1966.16	1934.67	1938.63
2009-12-09	1937.13	1945.28	1918.95	1923.03
2009-12-10	1923.24	1948.81	1922.88	1938.41
2009-12-11	1940.12	1967.46	1939.7	1960.37
2009-12-14	1962.73	1977.05	1961.7	1963.01
2009-12-15	1963.87	1973.28	1943.78	1959.41
2009-12-16	1959.41	1969.56	1958.76	1967.84
2009-12-17	1967.2	1970.61	1955.87	1958.14
2009-12-18	1957.92	1973.52	1948.3	1948.3
2009-12-21	1947.23	1974.61	1947.23	1969.68
2009-12-22	1971.4	1999.27	1970.54	1998.01
2009-12-23	1999.51	2009.97	1993.36	2000.74
2009-12-28	2002.24	2016.05	2001.77	2006.84
2009-12-29	2007.7	2028.25	2005.47	2027.71
2009-12-30	2027.92	2042.26	2023.25	2032.58
2010-01-04	2035.91	2078.69	2034.94	2078.69
2010-01-05	2078.48	2092.48	2072.62	2084.56
2010-01-07	2081.56	2097.74	2069.31	2097.53
2010-01-08	2098.92	2114.72	2089.83	2108.11
2010-01-11	2109.72	2126.78	2088.88	2090.74
2010-01-12	2091.17	2099.11	2036.37	2050.24
2010-01-13	2048.95	2073.96	2041.26	2061.91
2010-01-14	2062.98	2088.92	2062.98	2077.44
2010-01-15	2079.37	2093.79	2055.57	2057.95
2010-01-18	2057.41	2081.8	2057.41	2079.24
2010-01-19	2079.03	2090.28	2059.1	2087.33
2010-01-20	2087.23	2093.9	2059.64	2059.64
2010-01-21	2061.68	2090.02	2051.23	2059.24
2010-01-22	2057.41	2062.13	2023.82	2035.32
2010-01-25	2033.17	2055.91	2024.81	2031.99
2010-01-26	2030.06	2034.81	1997.96	2010.98
2010-01-27	2010.88	2039.72	1991.42	2022.52
2010-01-28	2034.91	2034.91	2034.91	2034.91
2010-01-29	2057.18	2057.18	2057.18	2057.18
2010-02-01	2050.35	2087.44	2050.15	2082.07
2010-02-02	2083.08	2105.43	2081.86	2094.12
2010-02-03	2095.13	2101.57	2084.75	2087.58
2010-02-04	2088.39	2102.04	2043.33	2043.33
2010-02-05	2044.14	2044.33	1997.34	2001.93
2010-02-08	2016.44	2019.76	1966.09	1982.94
2010-02-09	1982.98	2007.35	1975.56	1996.87
2010-02-10	2008.42	2019.55	1988.82	1997.52
2010-02-11	2018.46	2034.17	1993.86	2010
2010-02-12	2027.31	2032.52	1982.4	1989.4
2010-02-15	1998.73	2003.97	1983.84	1988.93
2010-02-16	1998.79	2015.39	1990.4	2015.04
2010-02-17	2026.88	2050.49	2026.88	2046.29
2010-02-18	2048.26	2061.71	2041.02	2061.53
2010-02-19	2046.09	2065.28	2035.12	2064.13
2010-02-22	2073.62	2087.78	2068.75	2076.39
2010-02-23	2087.45	2100.18	2063.98	2065.23
2010-02-24	2075.85	2081.15	2058.56	2074.75
2010-02-25	2072.97	2082.21	2047.36	2049.65
2010-02-26	2062.85	2072.9	2053.08	2071.79
2010-03-01	2086.77	2108.41	2083.13	2108.39
2010-03-02	2104.3	2122.74	2097.39	2122.2
2010-03-03	2118.2	2150.94	2116.04	2150.26
2010-03-04	2141.45	2164.42	2136.75	2157.21
2010-03-05	2155.43	2175.33	2151.36	2171.35
2010-03-08	2182.9	2191.44	2176.31	2186.33
2010-03-09	2190.01	2198.65	2170.54	2188.09
2010-03-10	2188.47	2209.77	2183.73	2209.73
2010-03-11	2201.97	2206.96	2187.65	2195.14
2010-03-12	2198.77	2248.96	2198.77	2238.46
2010-03-15	2239.45	2240.68	2219.38	2221.86
2010-03-16	2228.94	2247.39	2227.93	2244.87
2010-03-17	2255.37	2264.76	2253.74	2258.95
2010-03-18	2253.65	2259.09	2235.65	2240.22
2010-03-19	2244.98	2253.72	2211.18	2213.96
2010-03-22	2211.3	2234.94	2193.93	2234.94
2010-03-23	2233.58	2249.95	2231.57	2246.81
2010-03-24	2254.23	2263.12	2230.99	2247.34
2010-03-25	2245.02	2282.81	2245.02	2280.43
2010-03-26	2266.97	2279.68	2264.23	2275.33
2010-03-29	2280.19	2291.76	2255.86	2263.44
2010-03-30	2270.26	2274.89	2246.26	2247.92
2010-03-31	2243.03	2255.63	2234.82	2246.04
2010-04-01	2253.27	2282.56	2252.95	2281.56
2010-04-06	2288.62	2307.67	2285.22	2296.92
2010-04-07	2306.76	2308.11	2293.9	2297.87
2010-04-08	2283.84	2283.84	2253.91	2266.96
2010-04-09	2271.71	2284.95	2271.71	2278.05
2010-04-12	2286.98	2290.99	2275.95	2281.54
2010-04-13	2276.71	2287.82	2268.4	2277.17
2010-04-14	2270.3	2290.52	2270.3	2283.17
2010-04-15	2288.08	2298.89	2272.68	2284.6
2010-04-16	2271.71	2285.79	2243.34	2244.54
2010-04-19	2230.59	2245.54	2216.17	2233.66
2010-04-20	2250.69	2291.99	2250.69	2286.91
2010-04-21	2289.01	2290.62	2265.75	2267.23
2010-04-22	2270.67	2297.13	2212.86	2225.44
2010-04-23	2226.68	2254.82	2218.17	2250.92
2010-04-26	2262.6	2281.94	2260.67	2274.47
2010-04-27	2272.63	2274.6	2203.27	2203.27
2010-04-28	2193.15	2217.36	2152.08	2182.64
2010-04-29	2188.31	2231.51	2179.13	2223.67
2010-04-30	2226.27	2254.56	2225.7	2248.71
2010-05-03	2242.55	2250.95	2229.01	2245.82
2010-05-04	2248.53	2251.04	2165.77	2165.77
2010-05-05	2155.38	2171.87	2108.29	2118.65
2010-05-06	2094.84	2135.46	2078.89	2086.61
2010-05-07	2024	2060.24	1979.14	2001.08
2010-05-10	2081.37	2172.84	2080.16	2167.31
2010-05-11	2156.87	2156.87	2116.1	2143.66
2010-05-12	2140.56	2205.59	2129.33	2201.35
2010-05-14	2199.94	2200.01	2124.76	2125.48
2010-05-17	2116	2166.1	2115.34	2128.26
2010-05-18	2157.49	2176.96	2150.16	2164.84
2010-05-19	2142.81	2143.29	2082.8	2085.41
2010-05-20	2098.64	2113.2	2011.34	2042.29
2010-05-21	2040.16	2054.24	1991.68	2037.32
2010-05-24	2054.54	2066.06	2016.86	2036.11
2010-05-25	1993.16	1993.3	1954.24	1979.65
2010-05-26	2015.27	2057.21	2015.16	2040.81
2010-05-27	2051.18	2100.08	2043.6	2100.08
2010-05-28	2116.64	2122.74	2096.34	2102.53
2010-05-31	2102.96	2118.73	2098.06	2100.78
2010-06-01	2095.46	2116	2054.28	2107.59
2010-06-02	2096.46	2128.77	2081.47	2127.47
2010-06-03	2156.79	2172.66	2150.1	2151.91
2010-06-04	2157.03	2179.74	2108.9	2109.37
2010-06-07	2082.42	2118.71	2071.14	2089.34
2010-06-08	2107.93	2117.01	2062.24	2082.1
2010-06-09	2104.65	2123.1	2084.96	2123.1
2010-06-10	2116.1	2174.92	2099.78	2170.15
2010-06-11	2185.05	2185.6	2143	2173.28
2010-06-14	2193.8	2216.08	2191.83	2216.08
2010-06-15	2204.02	2242.72	2192.7	2242.05
2010-06-16	2254.93	2256.95	2188.2	2211.21
2010-06-17	2207.25	2216.85	2192.25	2206.4
2010-06-18	2217.01	2229.72	2209.15	2224.09
2010-06-21	2248.16	2261.2	2236.06	2241.64
2010-06-22	2232.88	2245.64	2213.8	2231.2
2010-06-23	2213.69	2230.79	2196.06	2204.38
2010-06-24	2215.13	2216.11	2148.31	2152.95
2010-06-28	2151.6	2170.65	2139.17	2166.13
2010-06-29	2148.52	2149.31	2090.46	2095.36
2010-06-30	2097.03	2113.49	2080.32	2094.53
2010-07-01	2074.97	2098.66	2044.39	2051.71
2010-07-02	2067.06	2086.16	2055.12	2060.41
2010-07-05	2074.6	2076.85	2049.69	2049.69
2010-07-06	2061.9	2118.32	2057.69	2107.69
2010-07-07	2093.15	2122.61	2065.93	2117.7
2010-07-08	2136.4	2145.13	2119.26	2130.98
2010-07-09	2141.46	2157.53	2139.49	2156.18
2010-07-12	2164.32	2175.57	2148.58	2157.55
2010-07-13	2161.87	2206.91	2158.2	2204.53
2010-07-14	2217.71	2226.02	2187.4	2202.34
2010-07-15	2200.82	2215.57	2174.64	2182.32
2010-07-16	2187.22	2198.34	2135.98	2135.98
2010-07-19	2139.24	2154.63	2122.1	2131.4
2010-07-20	2148.45	2151.55	2119.78	2136.23
2010-07-21	2145.7	2186.68	2145.7	2168.32
2010-07-22	2168.13	2209.07	2158.55	2207.25
2010-07-23	2216	2236.15	2212.04	2227.23
2010-07-26	2246.22	2251.97	2229.97	2243.38
2010-07-27	2255.64	2269.84	2243.8	2247.69
2010-07-28	2257.44	2265.31	2238.12	2247.31
2010-07-29	2251.23	2274.83	2237.01	2251.15
2010-07-30	2246.26	2252.68	2214.38	2231.87
2010-08-02	2255.97	2295.23	2254.46	2294.86
2010-08-03	2301.98	2308.44	2286.9	2300.95
2010-08-04	2302.13	2305.24	2273.37	2296.34
2010-08-05	2307.85	2328.44	2303.65	2313.62
2010-08-06	2321.37	2333.96	2285.93	2295.45
2010-08-09	2310.68	2329.31	2310.68	2325.59
2010-08-10	2317.82	2318.13	2286.49	2292.96
2010-08-11	2285.56	2286.93	2229.65	2231.35
2010-08-12	2220.93	2257.06	2217.08	2233.79
2010-08-13	2257.19	2263.68	2223.71	2258.72
2010-08-16	2259.94	2269.81	2230.18	2248.71
2010-08-17	2253.23	2287.62	2252.94	2287.62
2010-08-18	2282.15	2292.79	2270.55	2285.19
2010-08-19	2296.38	2309.06	2259.08	2259.17
2010-08-20	2256.98	2268.82	2214.27	2222.34
2010-08-23	2224.89	2237.86	2213.26	2222.96
2010-08-24	2210.22	2211.49	2166.08	2181.87
2010-08-25	2175.42	2197.72	2144.56	2163.65
2010-08-26	2184.56	2190.44	2169.88	2182.3
2010-08-27	2179.09	2196.11	2157.94	2196.11
2010-08-30	2209.38	2211.84	2190.83	2198.59
2010-08-31	2176.63	2210.1	2169.77	2209.93
2010-09-01	2222.24	2277.83	2209.35	2277.66
2010-09-02	2284.35	2292.82	2275.14	2283.45
2010-09-03	2288.85	2304.15	2274	2289.43
2010-09-06	2301.12	2308.88	2286.64	2289.64
2010-09-07	2294.03	2299.74	2268.32	2279.6
2010-09-08	2274	2313.5	2266.63	2310.02
2010-09-09	2306.12	2337.75	2299.79	2333.15
2010-09-10	2348.73	2374.2	2342.47	2352.67
2010-09-13	2370.17	2384.15	2365.94	2375.22
2010-09-14	2378.43	2382.31	2344.88	2359.99
2010-09-15	2367.44	2369.4	2345.63	2362.52
2010-09-16	2364.6	2372.01	2352.72	2362.8
2010-09-17	2382.62	2404.71	2358.47	2372.21
2010-09-20	2374.28	2405.65	2373.9	2404.62
2010-09-21	2397.19	2417.35	2392.53	2396.78
2010-09-22	2398.53	2399.69	2361.03	2363.67
2010-09-23	2373.67	2378.24	2320.21	2340.9
2010-09-24	2332.92	2382.87	2329.32	2382.14
2010-09-27	2389.63	2392.59	2368.82	2370.89
2010-09-28	2371.94	2399.34	2358.73	2399.34
2010-09-29	2403.15	2415.17	2393.33	2403.38
2010-09-30	2399.31	2437.19	2396.13	2414.68
2010-10-01	2422.44	2438.72	2410.72	2420.4
2010-10-04	2422.72	2430.2	2399.64	2400.11
2010-10-05	2398.45	2438.24	2392.7	2431.58
2010-10-06	2443.92	2460.04	2437.41	2444.25
2010-10-07	2444.47	2468.75	2433.1	2460.02
2010-10-08	2462.51	2468.51	2446.63	2466.82
2010-10-11	2470.99	2492.71	2470.99	2488.63
2010-10-12	2481.32	2487.81	2458.15	2484.59
2010-10-13	2493.71	2526.07	2493.36	2519.38
2010-10-14	2528.17	2530.56	2475.95	2476.54
2010-10-15	2485.04	2486.3	2437.9	2449.88
2010-10-18	2451.04	2457.89	2431.89	2441.76
2010-10-19	2441.05	2464.17	2424.52	2427
2010-10-20	2422.54	2452.18	2419.94	2451.64
2010-10-21	2451.33	2521.04	2450.22	2515.26
2010-10-22	2503.57	2510.43	2495.39	2503.47
2010-10-25	2516.33	2543.41	2516.28	2532.77
2010-10-26	2528.55	2531.59	2502.8	2507.19
2010-10-27	2511.01	2521.4	2491.57	2495.52
2010-10-28	2499.87	2504.52	2469.12	2472.84
2010-10-29	2472.23	2477.62	2443.11	2450.09
2010-11-01	2470.39	2476.58	2451.99	2465.7
2010-11-02	2465.08	2474.29	2462.53	2467.23
2010-11-03	2468.6	2480.02	2444.45	2449.95
2010-11-04	2479.59	2510.49	2477.09	2504.8
2010-11-05	2507.8	2517.75	2483.37	2503.44
2010-11-08	2505.07	2505.75	2480.19	2486.02
2010-11-09	2486.1	2532.33	2484.93	2531.69
2010-11-10	2527.45	2535.39	2509.16	2517.76
2010-11-11	2521.14	2523.88	2490.56	2499.91
2010-11-12	2476.54	2492.5	2453.75	2479.48
2010-11-15	2466.96	2510.56	2464.79	2509.89
2010-11-16	2498.57	2499.52	2441.68	2446.76
2010-11-17	2439.32	2463.96	2437.59	2460.24
2010-11-18	2475.45	2498.45	2473.46	2496.07
2010-11-19	2503.54	2504.06	2476.05	2490.44
2010-11-22	2501.23	2504.48	2458.45	2468.62
2010-11-23	2456.64	2459.14	2430.58	2430.58
2010-11-24	2434.58	2474.68	2422.45	2470.96
2010-11-25	2477.14	2498.38	2472.94	2495.15
2010-11-26	2486.66	2502.92	2467.9	2484.6
2010-11-29	2488.12	2503.65	2436.43	2437.44
2010-11-30	2437.19	2451.99	2417.93	2430.28
2010-12-01	2445.42	2494.83	2442.72	2494.83
2010-12-02	2502.47	2551.88	2499.68	2551.74
2010-12-03	2552.84	2563.38	2518.43	2546.4
2010-12-07	2544.45	2581.63	2540.75	2573.47
2010-12-08	2564.25	2588.03	2562.84	2571.54
2010-12-09	2589.67	2591.82	2541.19	2544.89
2010-12-10	2547.02	2550.65	2530.38	2538.43
2010-12-13	2546.91	2563.93	2545.46	2560.58
2010-12-14	2557.84	2561.21	2543.19	2560.97
2010-12-15	2557.54	2573.4	2543.12	2569.69
2010-12-16	2568.97	2581.85	2565.35	2577.57
2010-12-17	2580.02	2590.36	2569.69	2569.69
2010-12-20	2570.82	2600.98	2570.82	2593.04
2010-12-21	2614.93	2641.06	2613.86	2638.39
2010-12-22	2641.26	2655.89	2641.08	2647.9
2010-12-23	2645.96	2651.35	2640.48	2646.74
2010-12-27	2643.77	2644.8	2630.47	2636.17
2010-12-28	2636.79	2646.34	2635.69	2638.57
2010-12-29	2643.37	2655.05	2642.79	2645.36
2010-12-30	2648.19	2652.14	2628.48	2628.48
