# Supplementary material for: Analysis of global stock index data during crisis period via complex network approach
Source: PLoS One. 2018 Jul 18;13(7):e0200600. doi: 10.1371/journal.pone.0200600 (PMC6051609; doi:10.1371/journal.pone.0200600)
Supplement: S1 File — See the respective attached file. (ZIP) [file pone.0200600.s001.zip › Global stock index data 2005-2010/France CAC40 index.xls]

## Sheet: Sheet1
Date	Open	High	Low	Close
2005-01-03	3830.58	3884.73	3824.05	3855.68
2005-01-04	3848.26	3874.47	3845.03	3863.3
2005-01-05	3834.07	3845.28	3828.81	3829.36
2005-01-06	3831.84	3864.36	3831.05	3856.48
2005-01-07	3851.94	3883.92	3848.95	3877.96
2005-01-10	3890.39	3890.39	3860.15	3877.82
2005-01-11	3897.36	3897.36	3841.25	3848.99
2005-01-12	3852.26	3856.7	3804.92	3816.14
2005-01-13	3834.9	3844.57	3821.61	3834.11
2005-01-14	3821.62	3861.96	3820.93	3854.6
2005-01-17	3865.4	3881.44	3861.35	3881.44
2005-01-18	3875.16	3877.54	3847.32	3875.02
2005-01-19	3883.44	3892.19	3864.66	3869.01
2005-01-20	3847.32	3852.63	3834.11	3842.44
2005-01-21	3829.16	3857.82	3829.16	3854.19
2005-01-24	3840.57	3854.44	3819.95	3848.71
2005-01-25	3846.81	3887.18	3844.03	3882.04
2005-01-26	3885.72	3892.35	3877.57	3879.82
2005-01-27	3892.04	3892.94	3861.66	3891.4
2005-01-28	3897.57	3899.42	3868.88	3870.35
2005-01-31	3895.9	3913.92	3893.75	3913.69
2005-02-01	3914.21	3939.18	3908.8	3939.18
2005-02-02	3947.41	3951.72	3935.25	3951.72
2005-02-03	3946.02	3953.58	3921.23	3928.94
2005-02-04	3942.72	3960.27	3928.42	3958.01
2005-02-07	3968.97	3982.67	3968.25	3981.9
2005-02-08	3980.72	3984.68	3968.53	3980.77
2005-02-09	3986.69	3991.09	3955.67	3969.62
2005-02-10	3970.84	3986.81	3956.88	3970.37
2005-02-11	3978.3	4016.75	3978.3	4016.75
2005-02-14	4013.9	4020.7	3999.54	4012.11
2005-02-15	4009.82	4034.01	4003.56	4030.45
2005-02-16	4026.75	4030.45	3995.1	4009.02
2005-02-17	4011.04	4024.65	4004.2	4005.5
2005-02-18	4000.87	4042.27	3999.9	4029.02
2005-02-21	4034.19	4040.38	4008.65	4022.62
2005-02-22	4019.88	4024.68	3980.55	4002.33
2005-02-23	3974.94	3978.66	3951.6	3977.19
2005-02-24	3983.59	3985.79	3969.03	3977.67
2005-02-25	4000.03	4034.57	4000.03	4034.57
2005-02-28	4043.73	4056.69	4027.16	4027.16
2005-03-01	4025.84	4067.09	4023.61	4054.98
2005-03-02	4060.47	4062.72	4032.99	4062.72
2005-03-03	4051.42	4073.68	4050.02	4061.35
2005-03-04	4080.15	4091.58	4059.45	4091.58
2005-03-07	4094.37	4108	4090.04	4108
2005-03-08	4098.38	4103.65	4079.28	4085.38
2005-03-09	4091.68	4104.74	4062.86	4066.69
2005-03-10	4048.4	4057.6	4033.7	4038.21
2005-03-11	4063.45	4067.16	4047.69	4049.18
2005-03-14	4046.42	4055.77	4035.78	4048.55
2005-03-15	4060.47	4083.41	4059.77	4077.74
2005-03-16	4064.18	4074.51	4019.4	4019.4
2005-03-17	4020.59	4036.17	4011.21	4032.07
2005-03-18	4040.09	4060.78	4034.94	4050.77
2005-03-21	4045.97	4059.79	4032.19	4033
2005-03-22	4036.26	4051.8	4010.67	4047.18
2005-03-23	4009.22	4036.7	4009.01	4032.41
2005-03-24	4042.24	4080.9	4036.3	4078.31
2005-03-29	4056.43	4082.19	4043.9	4081.65
2005-03-30	4060.15	4074.01	4053.65	4064.61
2005-03-31	4091.46	4097.07	4064.61	4067.78
2005-04-01	4068	4097.05	4062.23	4080.08
2005-04-04	4067.81	4067.81	4029.95	4052.32
2005-04-05	4074.89	4090.63	4069.55	4087.94
2005-04-06	4094.14	4108.51	4093.06	4106.99
2005-04-07	4111.51	4130.93	4099.91	4124.37
2005-04-08	4134.32	4143.93	4122.61	4124.29
2005-04-11	4107	4123.88	4102	4117.62
2005-04-12	4112.71	4116.32	4089.17	4096.81
2005-04-13	4122.97	4126.52	4114.27	4116.85
2005-04-14	4100.63	4126.14	4097.87	4111.11
2005-04-15	4083.95	4084.91	4032.28	4032.28
2005-04-18	3975.25	3975.25	3930.63	3949.59
2005-04-19	3971.73	3973.64	3954.42	3962.39
2005-04-20	3979.75	3983.54	3944.31	3950.02
2005-04-21	3933.23	3972.57	3933.23	3951.02
2005-04-22	3977.75	3985.8	3967.79	3980.18
2005-04-25	3973.75	3997.05	3966.1	3993.07
2005-04-26	3997.89	4000.12	3970.73	3993.04
2005-04-27	3960.04	3978.06	3917.28	3927.68
2005-04-28	3940.16	3950.6	3895.42	3911.45
2005-04-29	3882.42	3930.59	3882.42	3911.71
2005-05-02	3928.71	3945.06	3920.88	3938.77
2005-05-03	3953.25	3956.58	3934.72	3955.93
2005-05-04	3968.03	3987.63	3950.54	3987.63
2005-05-05	3995.2	4025.97	3995.2	4019.35
2005-05-06	4020	4041.17	4004.27	4033.46
2005-05-09	4028.51	4033.37	4011.46	4020.19
2005-05-10	4021.25	4035.65	3990.58	4000.25
2005-05-11	3977.99	4009.38	3977.11	3979.53
2005-05-12	4010.7	4022.85	4004.43	4015.65
2005-05-13	3996.98	4017.89	3990.48	4017.89
2005-05-16	3990.46	4015.4	3990.46	4010.98
2005-05-17	4022.51	4022.51	3994.79	4006.19
2005-05-18	4016.15	4073.15	4016.15	4073.15
2005-05-19	4076.64	4091.82	4074.65	4085.98
2005-05-20	4088.03	4112.06	4080.44	4096.18
2005-05-23	4113.33	4123.94	4100.96	4118.37
2005-05-24	4110.09	4112.06	4083.53	4102.06
2005-05-25	4097.41	4114.75	4092.32	4100.27
2005-05-26	4101.14	4140.48	4101.02	4137.28
2005-05-27	4139.75	4142.54	4117.53	4131.83
2005-05-30	4108.95	4135.31	4097.96	4134.87
2005-05-31	4134.96	4139.07	4120.69	4120.73
2005-06-01	4125.85	4178.25	4123.77	4178.25
2005-06-02	4180.23	4198.2	4163.64	4183.72
2005-06-03	4184.15	4191.5	4157.93	4162.47
2005-06-06	4163.55	4167.46	4139.42	4146.47
2005-06-07	4153.94	4184.97	4150.28	4180.74
2005-06-08	4167.48	4179.88	4161.65	4171.35
2005-06-09	4163.98	4164.33	4140.88	4153.71
2005-06-10	4175.39	4195.1	4172.21	4184.1
2005-06-13	4192.65	4205.72	4179.74	4203.49
2005-06-14	4195.52	4202.67	4187.13	4197.74
2005-06-15	4205.29	4216.46	4180.01	4184.36
2005-06-16	4203.57	4209.22	4184.96	4185.15
2005-06-17	4193.06	4246.43	4192.58	4220.91
2005-06-20	4213.4	4213.71	4182.67	4193.4
2005-06-21	4206.02	4224.97	4205.47	4222.02
2005-06-22	4224.12	4242.53	4220.93	4229.55
2005-06-23	4236.33	4244.84	4217.02	4240.18
2005-06-24	4208.15	4212.07	4192.22	4199.87
2005-06-27	4172.96	4178.22	4149.95	4157.68
2005-06-28	4167.56	4195.73	4165.19	4194.33
2005-06-29	4211.78	4245.36	4207.36	4231.88
2005-06-30	4225.54	4254.8	4223.68	4229.35
2005-07-01	4224.66	4269.62	4220.75	4269.62
2005-07-04	4276.71	4276.71	4258.56	4264.6
2005-07-05	4264	4265.25	4231.93	4252.75
2005-07-06	4272.64	4292.07	4264	4279.95
2005-07-07	4269.56	4269.77	4089.27	4220.62
2005-07-08	4264.71	4300.31	4252.07	4300.31
2005-07-11	4317.9	4332.99	4313.99	4321.56
2005-07-12	4319.86	4330.52	4293.67	4313.78
2005-07-13	4318.06	4346.11	4316.15	4343.62
2005-07-14	4352.08	4389.49	4348.45	4370.88
2005-07-15	4369.96	4383.94	4361.77	4373.77
2005-07-18	4381.19	4388.7	4357.5	4363.47
2005-07-19	4367.25	4424.25	4367.25	4424.25
2005-07-20	4421.21	4435.29	4402.16	4418.39
2005-07-21	4435.2	4465.9	4403.57	4425.66
2005-07-22	4420.39	4434.11	4396.62	4415.52
2005-07-25	4423.23	4431.65	4403.02	4422.12
2005-07-26	4424.19	4445.15	4414.59	4420.78
2005-07-27	4435.73	4449.35	4428.66	4433.13
2005-07-28	4455.78	4472.17	4451.32	4462.26
2005-07-29	4473.31	4483.47	4440.32	4451.74
2005-08-01	4457.49	4478.72	4448.24	4456.87
2005-08-02	4459.89	4503.33	4457.22	4503.33
2005-08-03	4501.05	4503.74	4474.66	4495.48
2005-08-04	4471.54	4485.51	4444.63	4458.97
2005-08-05	4438.49	4466.97	4421.7	4421.7
2005-08-08	4437.15	4462.01	4433.02	4441.01
2005-08-09	4437.02	4491.69	4437.02	4491.69
2005-08-10	4501.7	4527.11	4501.7	4527.11
2005-08-11	4513.13	4522.9	4489.66	4509.1
2005-08-12	4496.39	4510.4	4467.6	4476.48
2005-08-15	4470.41	4485.63	4462.55	4466.58
2005-08-16	4483.86	4490.53	4441.55	4444.57
2005-08-17	4433.85	4443.27	4410.46	4439.63
2005-08-18	4436.62	4441.85	4406.02	4430.07
2005-08-19	4433.56	4489.36	4431.27	4487.9
2005-08-22	4490.14	4498.04	4478.61	4485.94
2005-08-23	4471.87	4472.46	4436.56	4436.56
2005-08-24	4428.16	4431.7	4401.2	4424.43
2005-08-25	4396.71	4396.71	4369.21	4378.51
2005-08-26	4380.14	4392.75	4342.7	4342.7
2005-08-29	4319.93	4364.24	4313.34	4361.27
2005-08-30	4373.6	4381.68	4356.66	4356.66
2005-08-31	4356.72	4400	4356.72	4399.36
2005-09-01	4423.7	4437.86	4407.64	4424.15
2005-09-02	4414.25	4432.6	4392.74	4404.95
2005-09-05	4404.81	4431.63	4404.81	4430.09
2005-09-06	4437.71	4472.55	4433.73	4472.55
2005-09-07	4489.83	4498.44	4476.05	4486.19
2005-09-08	4478.17	4485.85	4453.4	4465.94
2005-09-09	4473.4	4495.25	4473.4	4491.68
2005-09-12	4504.86	4517.62	4489.71	4491.82
2005-09-13	4493.18	4498.46	4453.41	4453.41
2005-09-14	4460.17	4478.77	4454.34	4470.43
2005-09-15	4461.33	4495.2	4459.27	4479.39
2005-09-16	4479.33	4526.93	4476.27	4509.49
2005-09-19	4486.21	4522.96	4463.06	4505.68
2005-09-20	4516.18	4536.99	4514.83	4531.8
2005-09-21	4497.93	4514.49	4466.23	4468.06
2005-09-22	4454.77	4462.58	4424.2	4448.15
2005-09-23	4458.82	4477.2	4452.42	4477.2
2005-09-26	4510.4	4566.92	4510.4	4566.92
2005-09-27	4556.05	4562.54	4537.31	4546.8
2005-09-28	4563.4	4602.42	4563.4	4599.63
2005-09-29	4598.73	4607.43	4576.02	4578.86
2005-09-30	4618.9	4620.85	4586.03	4600.02
2005-10-03	4610.01	4631.59	4608.1	4622.54
2005-10-04	4624.44	4651.11	4606.84	4650.24
2005-10-05	4619.4	4625.25	4594.11	4594.11
2005-10-06	4546.29	4552.07	4519.65	4536.9
2005-10-07	4521.43	4551.69	4514.74	4528.79
2005-10-10	4544.05	4561.52	4528.9	4536.22
2005-10-11	4536.09	4570.49	4535.92	4549.68
2005-10-12	4530.19	4543.96	4509.63	4515.05
2005-10-13	4500.73	4513.31	4452.2	4470.13
2005-10-14	4456.49	4500.06	4445.83	4482.13
2005-10-17	4498.51	4507.35	4485.14	4489.21
2005-10-18	4494.99	4502.01	4452.9	4461.14
2005-10-19	4418.37	4431.04	4373.05	4375.09
2005-10-20	4436.54	4445.32	4383.75	4390.66
2005-10-21	4354.39	4391.21	4354.39	4366.52
2005-10-24	4371.95	4421.97	4362.74	4421.97
2005-10-25	4440.72	4441.75	4396.99	4396.99
2005-10-26	4400.82	4433.48	4392.6	4412.7
2005-10-27	4375.75	4383.53	4329.46	4336.41
2005-10-28	4320.3	4348.2	4288.15	4326.71
2005-10-31	4373.04	4436.45	4373.04	4436.45
2005-11-01	4432.91	4450.12	4421.75	4434.75
2005-11-02	4424.08	4449.12	4398.64	4429.65
2005-11-03	4454.57	4502.62	4449.03	4502.02
2005-11-04	4497.27	4506.27	4476.42	4498.7
2005-11-07	4493.31	4516.73	4475.69	4503.65
2005-11-08	4521.42	4532.64	4493.68	4503.62
2005-11-09	4509.1	4511.95	4476.58	4480.23
2005-11-10	4496.35	4506.66	4474.23	4479.5
2005-11-11	4526.27	4541.82	4513.75	4536.49
2005-11-14	4530.08	4563.8	4521.39	4548.45
2005-11-15	4545.96	4557.21	4527.19	4543.15
2005-11-16	4531.3	4534.91	4494.53	4512.13
2005-11-17	4522.87	4543.86	4514.56	4523.18
2005-11-18	4555.98	4577.29	4543.29	4556.23
2005-11-21	4563.05	4593.64	4556.24	4586.38
2005-11-22	4593.08	4593.18	4574.11	4580.81
2005-11-23	4611.13	4611.13	4588.81	4608.65
2005-11-24	4598.28	4606.6	4574.36	4586.84
2005-11-25	4592.29	4601.71	4580.52	4600.48
2005-11-28	4621.61	4633.44	4575.12	4575.31
2005-11-29	4568.34	4606	4556.78	4588.73
2005-11-30	4575.89	4584.68	4551.28	4567.41
2005-12-01	4581.73	4636.46	4580.18	4636.46
2005-12-02	4651.16	4662.5	4637.1	4662.5
2005-12-05	4660.01	4666.1	4636.81	4650.54
2005-12-06	4654.5	4681.41	4648.77	4677.2
2005-12-07	4676.6	4690.75	4651.43	4660.58
2005-12-08	4635.95	4669.93	4623.23	4669.93
2005-12-09	4659.71	4668.28	4647.63	4661.01
2005-12-12	4674.04	4698.45	4661.22	4673.13
2005-12-13	4673.07	4701.85	4666.88	4693.4
2005-12-14	4698.99	4706.5	4672.87	4674.85
2005-12-15	4683.56	4684.75	4657.72	4673.14
2005-12-16	4670.74	4724.09	4670.74	4704.41
2005-12-19	4705.62	4712.87	4691.29	4694.86
2005-12-20	4676.21	4709.84	4674.18	4703.48
2005-12-21	4706.85	4752.41	4706.85	4752.41
2005-12-22	4745.55	4766.09	4742.67	4751.96
2005-12-23	4758.76	4768.94	4746.6	4757.74
2005-12-27	4751.15	4780.05	4751.15	4769.38
2005-12-28	4757.51	4771.97	4749.05	4756.93
2005-12-29	4762.31	4776.53	4760.68	4772.93
2005-12-30	4761.61	4761.61	4703.34	4715.23
2006-01-02	4731.92	4757.54	4727.09	4754.92
2006-01-03	4761.95	4803.23	4755.72	4776.98
2006-01-04	4820.9	4838.52	4799.19	4838.52
2006-01-05	4839.09	4849.67	4826.31	4835.09
2006-01-06	4843.16	4867.15	4839.75	4867.15
2006-01-09	4875.12	4886.19	4870.93	4875.09
2006-01-10	4868.9	4868.9	4838.48	4861.93
2006-01-11	4893.75	4897.58	4866.76	4890.49
2006-01-12	4875.88	4898.05	4872.52	4890.24
2006-01-13	4876.41	4876.41	4834.24	4850.53
2006-01-16	4844.13	4864.76	4844.13	4856.09
2006-01-17	4829.33	4829.33	4803.44	4807.14
2006-01-18	4748.72	4792.07	4730.38	4772.09
2006-01-19	4798.33	4815.81	4790.77	4814.09
2006-01-20	4828.71	4841.42	4773.48	4773.48
2006-01-23	4725	4754.78	4719.33	4751.99
2006-01-24	4758.93	4766.52	4739.76	4748.32
2006-01-25	4766.61	4794.22	4758.06	4791
2006-01-26	4801.84	4876.52	4800.21	4876.52
2006-01-27	4938.77	4956.6	4907.48	4956.6
2006-01-30	4945.83	4954.96	4934.62	4936.79
2006-01-31	4943.46	4970.21	4930.18	4947.99
2006-02-01	4946.77	5000	4936.59	4999.39
2006-02-02	5000.95	5012.38	4927.89	4927.89
2006-02-03	4945.38	4955.94	4905.63	4937.56
2006-02-06	4949.84	4960.67	4919.9	4934.59
2006-02-07	4951.99	4958.51	4906.36	4935.4
2006-02-08	4893.15	4909.68	4875.8	4895.08
2006-02-09	4925.71	4958.79	4921.6	4955.74
2006-02-10	4940.05	4963.69	4910.82	4910.82
2006-02-13	4916.36	4957.36	4898.96	4957.36
2006-02-14	4964.57	4975.41	4928.11	4961.34
2006-02-15	4957.12	4958.31	4922.81	4934.09
2006-02-16	4959.7	4973.89	4938.37	4973.09
2006-02-17	4975.73	5003.39	4965.57	5000
2006-02-20	4981.31	4985.66	4971.25	4979.94
2006-02-21	4997.94	5024.51	4974.51	4991.93
2006-02-22	4984.97	5041.6	4984.12	5041.6
2006-02-23	5051.77	5060.27	5020.04	5040.39
2006-02-24	5051.63	5073.95	5036.17	5073.95
2006-02-27	5082.13	5085.2	5058.09	5080.52
2006-02-28	5084.62	5084.62	4998.13	5000.45
2006-03-01	5008.71	5059.03	5006	5057.61
2006-03-02	5069.76	5077.58	4990.48	5009.09
2006-03-03	5012.94	5030.36	4966.71	4989.15
2006-03-06	5025.72	5037.05	5010.72	5010.72
2006-03-07	4989.93	4996.69	4968.72	4992.21
2006-03-08	5000.99	5005.88	4927.59	4969.51
2006-03-09	5007.96	5012.42	4981.05	5007.84
2006-03-10	4993.91	5069.27	4986.92	5069.27
2006-03-13	5094.23	5112.7	5085.74	5107.47
2006-03-14	5095.24	5117.16	5088.12	5117.16
2006-03-15	5131.04	5141.55	5119.61	5127.93
2006-03-16	5130.54	5136.64	5105.62	5126.01
2006-03-17	5133.09	5171.38	5124.75	5141.08
2006-03-20	5161.21	5174.14	5131.31	5138.51
2006-03-21	5136.92	5148.56	5098.38	5148.56
2006-03-22	5142.47	5201.28	5132.95	5194.78
2006-03-23	5204.68	5205.61	5179.66	5194.78
2006-03-24	5198.27	5226.37	5194.2	5218.71
2006-03-27	5212.39	5218.85	5162.07	5162.44
2006-03-28	5170.97	5189.94	5134.34	5149.99
2006-03-29	5144.12	5189.62	5143.66	5180.25
2006-03-30	5204.91	5246.74	5203.36	5240.1
2006-03-31	5227.05	5247.31	5211.07	5220.85
2006-04-03	5251.56	5258.51	5231.1	5255.26
2006-04-04	5241.71	5241.71	5203.91	5205.81
2006-04-05	5214.44	5230.87	5187.33	5221.03
2006-04-06	5232.41	5245.56	5200.46	5222.36
2006-04-07	5221.84	5241	5174.96	5174.96
2006-04-10	5170.05	5190.87	5155.83	5190.27
2006-04-11	5189.19	5197.41	5106.18	5112.6
2006-04-12	5106.48	5110.8	5058.35	5085.11
2006-04-13	5097.78	5109.61	5069.47	5102.62
2006-04-18	5097.56	5101.93	5073.51	5095.97
2006-04-19	5150.39	5172.59	5125.57	5158.14
2006-04-20	5158.24	5227.13	5158.24	5206.79
2006-04-21	5223.83	5252.38	5221.56	5252.38
2006-04-24	5227.7	5239.38	5219.27	5221.44
2006-04-25	5238.64	5255.15	5227.94	5235.34
2006-04-26	5244.47	5261.6	5241.99	5252.32
2006-04-27	5257.76	5257.76	5169.98	5213.55
2006-04-28	5211.14	5219.07	5184.27	5188.4
2006-05-02	5187.34	5249.47	5185.68	5241.19
2006-05-03	5260.57	5267.51	5193.94	5193.94
2006-05-04	5198.12	5241.49	5187.72	5233.7
2006-05-05	5244.21	5287.24	5237.52	5286.4
2006-05-08	5297.5	5315.03	5277.31	5282.4
2006-05-09	5292.29	5312.18	5272.82	5312.18
2006-05-10	5285.15	5310.65	5276.46	5278.27
2006-05-11	5284.06	5329.16	5259.12	5262.94
2006-05-12	5226.81	5238.4	5150.45	5150.45
2006-05-15	5130.53	5137.43	5052.8	5064.85
2006-05-16	5065.49	5100.71	5042.22	5081.69
2006-05-17	5103.58	5110.2	4920.31	4920.31
2006-05-18	4922.31	4959.81	4841.77	4908.69
2006-05-19	4933.73	4964.84	4906.74	4944.57
2006-05-22	4934.11	4934.11	4798.81	4813.5
2006-05-23	4847.52	4963.1	4847.52	4931.53
2006-05-24	4892.71	4908.77	4822.6	4870.02
2006-05-25	4878.51	4949.53	4840.58	4949.53
2006-05-26	4993.01	5045.09	4970.08	5045.09
2006-05-29	5022.86	5026.36	5009.17	5015.32
2006-05-30	5010.35	5023.41	4882.72	4893.87
2006-05-31	4834.56	4937.91	4820.06	4930.18
2006-06-01	4927.13	4954.46	4885.34	4947.29
2006-06-02	5000.45	5023.17	4937.81	4959.7
2006-06-05	4960.16	4970.51	4906.46	4916.04
2006-06-06	4834.44	4857.39	4786.43	4797.92
2006-06-07	4820.29	4832.5	4767.32	4824.77
2006-06-08	4706.39	4762.74	4684.34	4684.34
2006-06-09	4757.55	4785.59	4736.49	4768.18
2006-06-12	4757.56	4780.08	4720.16	4723.18
2006-06-13	4635.3	4660.34	4594.34	4617.59
2006-06-14	4622.22	4642.15	4564.69	4615.44
2006-06-15	4639.4	4729.8	4639.4	4724.58
2006-06-16	4789.94	4801.63	4681.47	4694.89
2006-06-19	4722.62	4773.54	4718.72	4729.02
2006-06-20	4687.39	4770.42	4678.37	4770.42
2006-06-21	4780.45	4785.86	4711.17	4774.73
2006-06-22	4828.63	4838.54	4775.59	4803.29
2006-06-23	4812.8	4834.2	4788.8	4817.63
2006-06-26	4838.72	4842.8	4796.15	4801.49
2006-06-27	4829.16	4832.16	4762.82	4771.24
2006-06-28	4751.79	4802.61	4744.58	4774
2006-06-29	4814.91	4880.38	4800.49	4880.38
2006-06-30	4946.59	4974.53	4914.25	4965.96
2006-07-03	4967.07	4982.84	4952.16	4980.62
2006-07-04	4985.84	4985.84	4948.41	4983.88
2006-07-05	4959.93	4963.44	4902.57	4921.3
2006-07-06	4935.28	4971.69	4933.19	4966.45
2006-07-07	4950.71	4977.68	4921.57	4953.71
2006-07-10	4939.2	4989.29	4908.98	4982.48
2006-07-11	4954.15	4975.78	4903.28	4914.39
2006-07-12	4946.12	4978.73	4932.7	4941.73
2006-07-13	4903.58	4904.01	4834.81	4852.52
2006-07-14	4811.8	4842.85	4780.79	4780.79
2006-07-17	4790.92	4790.92	4710.61	4750.08
2006-07-18	4740.01	4763.83	4715.62	4734.54
2006-07-19	4733.27	4846.54	4733.27	4846.54
2006-07-20	4870.27	4895.1	4854.58	4865.04
2006-07-21	4841.28	4860.49	4802.59	4818.55
2006-07-24	4827.07	4919.44	4826.17	4914.93
2006-07-25	4931.94	4958.05	4915.9	4933.12
2006-07-26	4937.07	4954.8	4925.47	4943
2006-07-27	4974.42	5001.21	4961.54	5001.21
2006-07-28	4978.07	5030.78	4962.54	5028.51
2006-07-31	5024.51	5034.06	5006.28	5009.42
2006-08-01	5010.95	5024.09	4932.41	4948.23
2006-08-02	4984.11	5027.2	4976.51	5026.25
2006-08-03	5034.46	5038.68	4958.18	4983.68
2006-08-04	5013.43	5060.47	4995.77	5040.95
2006-08-07	4980.44	4995.5	4950.18	4956.34
2006-08-08	4986.91	4991.49	4943.57	4967.95
2006-08-09	4982.84	5033.19	4948.18	5025.15
2006-08-10	4973.73	4986.6	4935.96	4976.64
2006-08-11	4993.13	5015.01	4962.62	4985.52
2006-08-14	5019.17	5050.4	5015.48	5046.93
2006-08-15	5033.2	5125.62	5031.22	5115.02
2006-08-16	5117.22	5140.73	5102.23	5137.31
2006-08-17	5139.78	5144.84	5122.4	5144.84
2006-08-18	5142.67	5157.6	5127.44	5135.69
2006-08-21	5126.74	5136.22	5094.73	5104.65
2006-08-22	5126.19	5131.18	5072.73	5128.33
2006-08-23	5126.55	5131.51	5075.44	5082.73
2006-08-24	5085.44	5128.96	5062.94	5112.85
2006-08-25	5118.41	5133.78	5089.45	5111.13
2006-08-28	5104.38	5154.27	5083.01	5148.52
2006-08-29	5151.68	5183.47	5144.48	5160.32
2006-08-30	5176.97	5196.91	5162.71	5182.79
2006-08-31	5196.08	5196.9	5157.56	5165.04
2006-09-01	5181.98	5206.23	5170.01	5183.45
2006-09-04	5195.18	5209.06	5190.38	5203.24
2006-09-05	5201.96	5202.44	5147.33	5172.85
2006-09-06	5173.36	5179.88	5107.95	5115.52
2006-09-07	5090.24	5090.27	5043.76	5060.09
2006-09-08	5072.75	5091.32	5058.07	5073.57
2006-09-11	5042.88	5058.31	5018.18	5058.31
2006-09-12	5062.94	5129.36	5037.73	5125.97
2006-09-13	5142.98	5152.89	5113.22	5137.93
2006-09-14	5149.09	5165.39	5106.25	5123.85
2006-09-15	5131.02	5163.06	5112.88	5144.88
2006-09-18	5152.9	5159.46	5119.36	5146.96
2006-09-19	5148.68	5151.78	5091.94	5115.99
2006-09-20	5110.61	5199.11	5106.01	5192.74
2006-09-21	5190.28	5222.83	5175.18	5208.32
2006-09-22	5169.51	5182.73	5122.77	5141.95
2006-09-25	5156.44	5183.89	5126.39	5146.49
2006-09-26	5184.83	5229.14	5176.65	5219.59
2006-09-27	5240.98	5252.75	5208.89	5243.1
2006-09-28	5237.58	5263.44	5232.78	5250.01
2006-09-29	5258.84	5285.34	5246.98	5250.01
2006-10-02	5268.63	5276.23	5229.22	5243.13
2006-10-03	5223.75	5230.51	5196.07	5219.79
2006-10-04	5219.25	5261.24	5216.36	5256.55
2006-10-05	5298.06	5300.18	5278.04	5288.53
2006-10-06	5295	5295	5259.22	5282.06
2006-10-09	5261.87	5291.32	5261.77	5284.74
2006-10-10	5297.04	5313.82	5285.36	5309.79
2006-10-11	5297.88	5313.72	5271.56	5313.19
2006-10-12	5317.25	5363.87	5310.42	5361.51
2006-10-13	5368.8	5372.81	5344.69	5353.23
2006-10-16	5359	5366.26	5341.63	5361.97
2006-10-17	5347.89	5353.67	5298.88	5302.99
2006-10-18	5328.24	5381.9	5324.25	5361.29
2006-10-19	5337.6	5377.74	5329.68	5359.74
2006-10-20	5373.2	5399.83	5359.8	5375.35
2006-10-23	5391.78	5420.23	5361.38	5411.81
2006-10-24	5407.79	5411.37	5388.14	5404.54
2006-10-25	5398.17	5427.1	5395.72	5422.28
2006-10-26	5447.78	5458.21	5421.79	5433.79
2006-10-27	5436.62	5448.67	5373.26	5396.03
2006-10-30	5352.87	5365.89	5341.77	5362.23
2006-10-31	5349.95	5372.35	5337.11	5348.73
2006-11-01	5351.36	5387.77	5340.06	5370.86
2006-11-02	5345.66	5354.92	5290.27	5310.07
2006-11-03	5325.05	5359.74	5305.72	5336.3
2006-11-06	5351.46	5402.36	5347.4	5402.36
2006-11-07	5407.16	5447.02	5400.72	5437.78
2006-11-08	5411.05	5441.91	5403.38	5437.16
2006-11-09	5443.73	5451.35	5426.25	5448.6
2006-11-10	5430.96	5454.6	5418.98	5447.5
2006-11-13	5445.47	5502.47	5444.01	5490.56
2006-11-14	5498.8	5500.72	5459.89	5476.28
2006-11-15	5504.38	5511.53	5486.24	5511.53
2006-11-16	5500.68	5518.43	5490.87	5505.72
2006-11-17	5479.96	5489.12	5422.01	5439.71
2006-11-20	5414.31	5466.83	5394.05	5454.74
2006-11-21	5451.98	5486.21	5449.9	5459.35
2006-11-22	5481.21	5494.34	5439.25	5452.49
2006-11-23	5465.73	5470.75	5399.81	5424.86
2006-11-24	5407.23	5416.36	5349.67	5389.46
2006-11-27	5377.25	5402.09	5308.65	5308.65
2006-11-28	5304.5	5321.11	5272.47	5306.24
2006-11-29	5336.39	5381.25	5317.42	5381.25
2006-11-30	5388.38	5398.96	5325.26	5327.64
2006-12-01	5341.62	5365.3	5239.84	5254.05
2006-12-04	5268.24	5299.12	5246.38	5296.08
2006-12-05	5311.88	5374.11	5298.93	5359.69
2006-12-06	5362.64	5376.15	5325.05	5350.62
2006-12-07	5331.43	5401.49	5330.98	5379.21
2006-12-08	5354.76	5387.7	5329.49	5384.16
2006-12-11	5413.13	5432.35	5401.38	5427.56
2006-12-12	5429.36	5432.57	5406.55	5426.82
2006-12-13	5428.49	5480.4	5421.84	5475.85
2006-12-14	5496.13	5516.5	5490.31	5509.58
2006-12-15	5525.38	5553.45	5513.63	5541.62
2006-12-18	5533.08	5545	5526.83	5530.32
2006-12-19	5498.48	5507.75	5464.87	5484.76
2006-12-20	5512.31	5524.98	5507.87	5514.42
2006-12-21	5499.43	5527.11	5496.96	5510.39
2006-12-22	5496.54	5503.2	5453.11	5453.94
2006-12-27	5482.68	5540.01	5478.85	5540.01
2006-12-28	5546.74	5549.47	5520.77	5533.36
2006-12-29	5531.63	5553.86	5531.63	5541.76
2007-01-02	5575.76	5621.65	5575.63	5617.71
2007-01-03	5621	5623.67	5596.82	5610.92
2007-01-04	5573.73	5585.54	5547.17	5574.56
2007-01-05	5552.64	5566.24	5517.35	5517.35
2007-01-08	5532.57	5555.67	5509.06	5518.59
2007-01-09	5549.01	5563.48	5532.62	5533.03
2007-01-10	5505.36	5524.11	5473.47	5501.95
2007-01-11	5523.72	5609.8	5515.6	5609.8
2007-01-12	5597.02	5619.93	5589.03	5617.62
2007-01-15	5641.37	5649.76	5623.35	5631.08
2007-01-16	5637.27	5645.2	5588.77	5591.54
2007-01-17	5592.31	5602.68	5538.48	5561.78
2007-01-18	5584.75	5609.34	5539.82	5555.04
2007-01-19	5554.5	5623.4	5529.44	5614.7
2007-01-22	5630.41	5639.7	5576.56	5579.78
2007-01-23	5582.99	5592.82	5539.76	5575.07
2007-01-24	5595.96	5646.14	5593.36	5638.08
2007-01-25	5649.01	5658.08	5590.65	5609.2
2007-01-26	5577.31	5611.84	5547.68	5582.3
2007-01-29	5592.73	5630.33	5582.43	5619.7
2007-01-30	5610.89	5653.88	5603.23	5645.59
2007-01-31	5637.77	5653.76	5601.17	5608.31
2007-02-01	5664.09	5689.44	5657.23	5662.25
2007-02-02	5680.13	5693.47	5666.77	5677.3
2007-02-05	5671.23	5691.83	5659.36	5681.11
2007-02-06	5680.12	5699.27	5670.48	5676.78
2007-02-07	5687.27	5710.57	5681.89	5703
2007-02-08	5705.16	5711.04	5652.48	5665.1
2007-02-09	5699.18	5710.31	5688.94	5692.45
2007-02-12	5670.73	5670.73	5625.17	5643.95
2007-02-13	5656.48	5682.69	5651.27	5682.69
2007-02-14	5700.4	5725.84	5693.36	5725.84
2007-02-15	5724.54	5729.16	5703.67	5720.88
2007-02-16	5716.43	5728.36	5703.64	5713.59
2007-02-19	5723.05	5758.33	5717.37	5739.9
2007-02-20	5739.27	5744.78	5678.38	5713.45
2007-02-21	5732.8	5736.24	5677.59	5694.56
2007-02-22	5723.15	5737.36	5700.78	5707.86
2007-02-23	5723.79	5727.6	5688.83	5716.38
2007-02-26	5732.28	5771.69	5728.07	5762.54
2007-02-27	5719.04	5719.45	5581.06	5588.39
2007-02-28	5475.89	5556.85	5458.65	5516.32
2007-03-01	5502.09	5555.37	5355.75	5458.4
2007-03-02	5480.27	5499.22	5391.1	5424.7
2007-03-05	5325.14	5404.14	5303.29	5385.03
2007-03-06	5431.15	5443.95	5399.12	5437.13
2007-03-07	5458.3	5469.01	5430.7	5455.07
2007-03-08	5493.7	5529.31	5481.55	5524.26
2007-03-09	5515.92	5549.3	5473.32	5537.84
2007-03-12	5553.82	5565.42	5478.52	5496.07
2007-03-13	5498.58	5508.56	5432.51	5432.94
2007-03-14	5346.74	5366.71	5295.58	5296.22
2007-03-15	5376.36	5389.85	5320.37	5389.85
2007-03-16	5380.13	5420.62	5346.73	5382.16
2007-03-19	5435.37	5459.4	5411.54	5458.95
2007-03-20	5459.67	5504.84	5426.43	5503.27
2007-03-21	5499.05	5518.12	5490.58	5502.18
2007-03-22	5577.72	5610.43	5560.5	5598.37
2007-03-23	5589.8	5642.19	5576.82	5634.75
2007-03-26	5638.48	5638.63	5546.28	5576.3
2007-03-27	5609.66	5617.97	5572.01	5587.06
2007-03-28	5563.5	5574.91	5530.79	5552.69
2007-03-29	5579.99	5633.42	5578.84	5631.53
2007-03-30	5630.17	5674.26	5609.02	5634.16
2007-04-02	5623.4	5648.18	5609.28	5645.56
2007-04-03	5681.65	5713.53	5669.28	5711.91
2007-04-04	5730.28	5739.01	5707.39	5739.01
2007-04-05	5731.7	5751.33	5721	5741.38
2007-04-10	5750.47	5774.97	5725.93	5766.27
2007-04-11	5757.94	5798.21	5741.27	5751.92
2007-04-12	5744.42	5759.27	5701.35	5748.94
2007-04-13	5762.06	5794.62	5748.74	5789.34
2007-04-16	5815.36	5861.97	5806.52	5861.97
2007-04-17	5844.49	5871.86	5820.74	5858.14
2007-04-18	5849.2	5859.17	5813.46	5835.95
2007-04-19	5775.56	5834.25	5745.03	5829.04
2007-04-20	5856.5	5957.8	5855.26	5938.9
2007-04-23	5937.15	5958.47	5904.56	5917.32
2007-04-24	5911.65	5923.61	5860.69	5886.03
2007-04-25	5902.54	5962.39	5902.54	5947.33
2007-04-26	5979.96	5981.55	5930.91	5944.44
2007-04-27	5940.76	5950.99	5908.38	5930.77
2007-04-30	5913.03	5976.34	5913.03	5960.04
2007-05-02	5985.2	6001.17	5958.98	5990.13
2007-05-03	6018.59	6019.7	5969.71	6004.28
2007-05-04	6012.55	6075.58	5999.79	6068.83
2007-05-07	6079.86	6081.78	6058.92	6071.48
2007-05-08	6057.59	6064.2	6015.99	6034.25
2007-05-09	6070.18	6078.28	6020.69	6051.63
2007-05-10	6044.67	6058.1	6006.99	6012.76
2007-05-11	5956	6051.19	5927.51	6050.63
2007-05-14	6070.3	6070.3	6016.96	6026.42
2007-05-15	6001.75	6057.71	5987.49	6049.76
2007-05-16	6039.55	6053.02	6012.84	6017.91
2007-05-17	6044.15	6048.97	6010.76	6027
2007-05-18	6018.23	6111.72	6016.12	6101.14
2007-05-21	6091.59	6110.31	6062.33	6089.91
2007-05-22	6093.64	6106.98	6076.87	6089.72
2007-05-23	6093.61	6121.87	6093.32	6120.2
2007-05-24	6069.95	6110.36	6039.32	6048.31
2007-05-25	6019.68	6073.37	6011.49	6057.49
2007-05-28	6065.25	6073.99	6051.17	6071.47
2007-05-29	6079.67	6079.67	6044.51	6056.39
2007-05-30	6015.75	6046.11	5986.26	6042.15
2007-05-31	6086.86	6119.33	6066.98	6104
2007-06-01	6113.18	6168.15	6105.61	6168.15
2007-06-04	6157.33	6163.9	6112.29	6125.81
2007-06-05	6140.06	6142.37	6076.59	6078.54
2007-06-06	6072.64	6080.7	5971.42	5977.87
2007-06-07	5982.54	5999.81	5879.05	5890.49
2007-06-08	5876.65	5917.84	5837.14	5883.29
2007-06-11	5939.34	5948.02	5915.06	5940.09
2007-06-12	5928.81	5944.59	5882.44	5898.16
2007-06-13	5878.84	5951.12	5851.48	5934.27
2007-06-14	5974.59	6047.23	5971.06	6047.23
2007-06-15	6063.52	6122.31	6056.68	6105.28
2007-06-18	6117.52	6118.82	6065.08	6087.15
2007-06-19	6091.92	6106.89	6058.36	6071.67
2007-06-20	6095.26	6132.14	6090.27	6093.29
2007-06-21	6043.18	6063.4	5995.37	6029.79
2007-06-22	6040.51	6055.32	6009.1	6023.25
2007-06-25	5971.96	6010.3	5943.24	6002.85
2007-06-26	5962.65	5990.01	5939.23	5953.36
2007-06-27	5921.46	5948.12	5897.8	5941.67
2007-06-28	5995.87	6006.31	5976.23	6006.31
2007-06-29	6031.74	6054.93	5976.95	6054.93
2007-07-02	6021.1	6040.33	6011.38	6026.95
2007-07-03	6074.12	6083.99	6065.11	6069.84
2007-07-04	6080.86	6104.57	6079.54	6098.08
2007-07-05	6113.23	6115.09	6051.92	6059.53
2007-07-06	6061.2	6106.57	6059.6	6102.69
2007-07-09	6118.63	6133.12	6097.78	6104.66
2007-07-10	6104.13	6126.24	6000.9	6019.22
2007-07-11	5969.91	6010.25	5936.9	6001.09
2007-07-12	6026.89	6103.05	5989.44	6103.05
2007-07-13	6156.16	6156.16	6105.21	6117.96
2007-07-16	6131.74	6132.29	6101.55	6125.6
2007-07-17	6106.61	6114.42	6061.78	6099.21
2007-07-18	6040.65	6062.14	5995.97	5995.97
2007-07-19	6047.48	6080.48	6027.19	6065.5
2007-07-20	6050.45	6076.26	5952.22	5957.16
2007-07-23	5936.28	6009.16	5929.75	6009.16
2007-07-24	5991.84	6006.52	5897.94	5907.47
2007-07-25	5885.67	5907.71	5804.17	5837.11
2007-07-26	5864	5867.51	5675.05	5675.05
2007-07-27	5626.92	5721.83	5608.28	5643.96
2007-07-30	5649.05	5684.57	5612.36	5646.36
2007-07-31	5701.52	5754	5691.21	5751.08
2007-08-01	5622.11	5701.21	5561.87	5654.3
2007-08-02	5704.34	5720.17	5661.09	5682.07
2007-08-03	5704.56	5704.56	5583.83	5597.89
2007-08-06	5532.59	5573.22	5516.65	5532.99
2007-08-07	5610.63	5627.28	5579.19	5620.4
2007-08-08	5671.33	5766.56	5652.52	5749.29
2007-08-09	5742.05	5742.05	5562.94	5624.78
2007-08-10	5518.21	5558.94	5434.93	5448.63
2007-08-13	5512.93	5576.89	5495.22	5569.28
2007-08-14	5513.06	5574.37	5463.39	5478.66
2007-08-15	5407.99	5454.65	5378.41	5442.72
2007-08-16	5338.74	5344.17	5263.15	5265.47
2007-08-17	5256.86	5450.35	5217.7	5363.63
2007-08-20	5428.67	5447.61	5390.06	5399.38
2007-08-21	5413.03	5445.5	5345.08	5418.78
2007-08-22	5451.1	5531.86	5448.52	5518.17
2007-08-23	5575.98	5596.16	5523.33	5523.33
2007-08-24	5491.2	5578.88	5491.2	5569.38
2007-08-27	5598.73	5617.79	5584.84	5590.54
2007-08-28	5579.82	5579.82	5462.27	5474.17
2007-08-29	5441.52	5520.02	5425.9	5520.02
2007-08-30	5584.01	5605.98	5521.1	5592.53
2007-08-31	5634.07	5686.47	5618.85	5662.7
2007-09-03	5683.1	5683.1	5639.55	5651.27
2007-09-04	5636.15	5679.95	5602.89	5672.72
2007-09-05	5655.28	5666.89	5548.69	5551.55
2007-09-06	5585.54	5596.43	5503.12	5576.62
2007-09-07	5567.61	5595.63	5417.26	5430.1
2007-09-10	5432.08	5459.34	5378.04	5386.43
2007-09-11	5442.1	5491.8	5424.06	5478.94
2007-09-12	5480.98	5519.44	5462.56	5508.01
2007-09-13	5489.42	5574.62	5472.2	5565.97
2007-09-14	5540.36	5554.95	5487.27	5538.92
2007-09-17	5523.88	5523.88	5431.46	5439.37
2007-09-18	5418.95	5557.34	5417.01	5549.35
2007-09-19	5683.27	5744.74	5653.51	5730.82
2007-09-20	5686.08	5710.84	5670.52	5688.76
2007-09-21	5668.02	5724.99	5665.44	5700.65
2007-09-24	5686.47	5711.8	5673.07	5692.49
2007-09-25	5663.18	5673.96	5608.69	5641.59
2007-09-26	5659.45	5715.31	5659.45	5690.77
2007-09-27	5740.8	5752.89	5717.49	5733.37
2007-09-28	5728.95	5734.12	5679.03	5715.69
2007-10-01	5670.79	5780.79	5660.76	5773.26
2007-10-02	5811.26	5823.5	5793.19	5799.27
2007-10-03	5798.24	5809.5	5779.45	5806.18
2007-10-04	5783.3	5825.94	5776.18	5804.39
2007-10-05	5810.81	5854.81	5793.68	5843.24
2007-10-08	5852.32	5852.32	5824.07	5829.4
2007-10-09	5819.83	5863.95	5805.67	5861.93
2007-10-10	5863.88	5874.96	5808.48	5838.49
2007-10-11	5835.78	5882.07	5835.78	5862.83
2007-10-12	5816.67	5843.95	5779.04	5843.95
2007-10-15	5842.88	5867.95	5795.67	5807.44
2007-10-16	5779.83	5789.67	5739.86	5774.36
2007-10-17	5776.27	5843.76	5759.98	5818.8
2007-10-18	5830.48	5838.97	5740.81	5767.24
2007-10-19	5751.54	5780.5	5728.36	5740.48
2007-10-22	5635.7	5669.16	5630.8	5661.27
2007-10-23	5694.33	5728.85	5686.22	5705.05
2007-10-24	5711.74	5733.87	5654.1	5674.67
2007-10-25	5722.09	5767.11	5710.05	5760.3
2007-10-26	5776.26	5805.03	5744.93	5794.87
2007-10-29	5845.85	5850.81	5822.44	5836.19
2007-10-30	5821.2	5822.99	5795.18	5803.93
2007-10-31	5804.44	5847.95	5793.84	5847.95
2007-11-01	5851.76	5855.35	5704.81	5730.92
2007-11-02	5684.91	5726.12	5668.67	5720.42
2007-11-05	5676.76	5697.71	5660.14	5684.62
2007-11-06	5702.39	5728.7	5683.98	5709.42
2007-11-07	5737.63	5759.53	5646.12	5683.22
2007-11-08	5602.34	5675.03	5589.5	5631.63
2007-11-09	5641.23	5661.41	5493.6	5524.18
2007-11-12	5488.98	5540.34	5483.71	5535.56
2007-11-13	5508.51	5554.12	5486.29	5538.91
2007-11-14	5625.56	5638.82	5591.04	5613.6
2007-11-15	5598.13	5610.98	5526.27	5561.13
2007-11-16	5519.05	5551.82	5497.09	5523.63
2007-11-19	5519.97	5564.65	5428.96	5432.57
2007-11-20	5460.35	5516.66	5412.93	5506.68
2007-11-21	5428.22	5442.55	5358.76	5381.3
2007-11-22	5402.79	5433.46	5364.25	5416.1
2007-11-23	5406.46	5529.8	5406.46	5521.17
2007-11-26	5558.06	5568.01	5450.37	5458.39
2007-11-27	5421.71	5467.43	5383.67	5434.17
2007-11-28	5461.92	5578.08	5406.99	5561.21
2007-11-29	5596.69	5615	5550	5598.11
2007-11-30	5602.58	5685.53	5597.22	5670.57
2007-12-03	5654.1	5680.48	5620.19	5629.46
2007-12-04	5619.63	5621.87	5538.32	5547.21
2007-12-05	5585.73	5663.22	5577.27	5659.07
2007-12-06	5681.71	5724.51	5627.68	5673.76
2007-12-07	5700.46	5744.76	5700.46	5718.75
2007-12-10	5683.6	5771.44	5681.36	5750.92
2007-12-11	5765.27	5768.22	5702.53	5724.76
2007-12-12	5650.42	5795.22	5625.01	5743.32
2007-12-13	5677.16	5677.2	5582.11	5590.91
2007-12-14	5624.95	5631.54	5560.59	5605.36
2007-12-17	5532.67	5541.56	5499.57	5514.88
2007-12-18	5498.62	5581.18	5498.62	5509.37
2007-12-19	5516.78	5547.76	5465.98	5497.42
2007-12-20	5520.96	5549.52	5493.75	5511.45
2007-12-21	5577.1	5622.61	5562.68	5602.77
2007-12-24	5619.86	5621.8	5603.4	5614.28
2007-12-27	5626.13	5656.14	5617.66	5627.48
2007-12-28	5595.19	5640	5593.92	5627.25
2007-12-31	5621.12	5621.83	5600.62	5614.08
2008-01-02	5609.98	5665.94	5530.43	5550.36
2008-01-03	5538.2	5559.05	5515.61	5546.08
2008-01-04	5543.69	5567.09	5417.53	5446.79
2008-01-07	5432	5475.25	5429.32	5452.83
2008-01-08	5476.51	5533.93	5471.14	5495.67
2008-01-09	5459.4	5463.07	5420.06	5435.42
2008-01-10	5468.54	5471.82	5394.52	5400.43
2008-01-11	5398.49	5410.91	5349.25	5371.41
2008-01-14	5345.83	5421.22	5343.25	5403.51
2008-01-15	5390.37	5394.14	5250.09	5250.82
2008-01-16	5216.22	5289.05	5177.68	5225.39
2008-01-17	5278.29	5278.5	5150.24	5157.09
2008-01-18	5159.56	5231.56	5081.23	5092.4
2008-01-21	5006.48	5012.53	4726.76	4744.45
2008-01-22	4544.79	4903.99	4505.14	4842.54
2008-01-23	4950	4950	4591.24	4636.76
2008-01-24	4816.99	4916.98	4773.53	4915.29
2008-01-25	5001.57	5001.57	4855.43	4878.12
2008-01-28	4791.5	4854.34	4755.98	4848.3
2008-01-29	4893.38	4949.4	4868.01	4941.45
2008-01-30	4911.73	4911.8	4841.3	4873.57
2008-01-31	4863.37	4907.67	4762.73	4869.79
2008-02-01	4935.79	5009.16	4927.18	4978.06
2008-02-04	5027.26	5027.26	4954.93	4973.64
2008-02-05	4970.09	4970.79	4767.45	4776.86
2008-02-06	4729.41	4823.03	4729.41	4816.43
2008-02-07	4792.56	4797.54	4683.06	4723.8
2008-02-08	4764.86	4789.38	4679.8	4709.65
2008-02-11	4653.15	4734.73	4644.74	4682.7
2008-02-12	4728.78	4846.97	4676.1	4840.71
2008-02-13	4791.82	4887.31	4781.5	4855.4
2008-02-14	4923.97	4926.33	4835.77	4858.65
2008-02-15	4857.49	4877.66	4743.93	4771.79
2008-02-18	4810.29	4879.23	4810.29	4861.8
2008-02-19	4844.52	4940.36	4806.17	4885.83
2008-02-20	4828.36	4866.9	4779.14	4812.81
2008-02-21	4854.1	4905.17	4834.04	4858.85
2008-02-22	4818.73	4878.18	4786.67	4824.55
2008-02-25	4877.89	4925.94	4870.41	4919.26
2008-02-26	4955.71	4980.65	4917.15	4973.07
2008-02-27	4990.63	4992.77	4892.59	4968.82
2008-02-28	4939.15	4964.09	4856.05	4865.23
2008-02-29	4837.01	4873.02	4768.53	4790.66
2008-03-03	4723.22	4764.15	4698	4742.66
2008-03-04	4749.07	4782.86	4655.25	4675.91
2008-03-05	4723.1	4767.59	4689.03	4756.42
2008-03-06	4767.04	4767.04	4664.14	4678.05
2008-03-07	4630.57	4661.88	4576.59	4618.96
2008-03-10	4601.71	4625.98	4534.58	4566.99
2008-03-11	4589.88	4683.18	4566.95	4627.69
2008-03-12	4716.92	4741.89	4678.62	4697.1
2008-03-13	4610.99	4642.2	4547.09	4630.19
2008-03-14	4632.11	4707.83	4544.62	4592.15
2008-03-17	4449.39	4505.97	4416.71	4431.04
2008-03-18	4502.64	4593	4481.8	4582.59
2008-03-19	4635.02	4652.67	4533.18	4555.95
2008-03-20	4510.97	4553.28	4480.87	4533.72
2008-03-25	4692.17	4699.9	4647.54	4692
2008-03-26	4658.51	4693.62	4647.92	4676.68
2008-03-27	4667.99	4750.63	4664.97	4719.53
2008-03-28	4722.95	4740.78	4679.53	4695.92
2008-03-31	4648.54	4711.78	4622.26	4707.07
2008-04-01	4689.65	4876.84	4681.24	4866
2008-04-02	4906.06	4923.4	4856.39	4911.97
2008-04-03	4926.37	4926.37	4853.96	4887.87
2008-04-04	4914.42	4919.96	4848.67	4900.88
2008-04-07	4936.25	4959.97	4926.67	4944.6
2008-04-08	4908.16	4914.43	4878.73	4912.69
2008-04-09	4888.92	4924.57	4868.19	4874.97
2008-04-10	4875.48	4880.59	4789.63	4859.42
2008-04-11	4891.84	4917.89	4775.16	4797.93
2008-04-14	4755.07	4793.63	4750.28	4766.49
2008-04-15	4801	4820.75	4741.06	4780.68
2008-04-16	4820.27	4863.06	4789.28	4855.1
2008-04-17	4877.07	4900.66	4834.22	4862.14
2008-04-18	4882.29	4976.37	4878.4	4961.69
2008-04-21	4954.49	4961.31	4885.13	4910.35
2008-04-22	4887.28	4930.16	4849.88	4872.64
2008-04-23	4888.14	4951.05	4850.91	4944.65
2008-04-24	4916.56	4942.82	4861.22	4929.55
2008-04-25	4954.29	5013.44	4950.9	4978.21
2008-04-28	4989.92	5030.76	4986.44	5012.75
2008-04-29	4986.12	5013.05	4957.78	4977.1
2008-04-30	4976.56	5006.48	4935.1	4996.54
2008-05-02	5057.52	5099.39	5028.57	5069.71
2008-05-05	5062.7	5078.72	5048.24	5063.36
2008-05-06	5052.71	5067.84	5011.12	5040.92
2008-05-07	5058.78	5100.1	5041.57	5075.31
2008-05-08	5029.02	5066.87	5025.21	5055.58
2008-05-09	5001	5004.58	4925.05	4960.56
2008-05-12	4975.09	5011.27	4954.67	4976.21
2008-05-13	5001.98	5017.28	4951.37	4998.67
2008-05-14	5036.67	5067.97	4992.14	5055.24
2008-05-15	5045.68	5060.28	5020.39	5057.51
2008-05-16	5090.75	5120.91	5058.79	5078.04
2008-05-19	5090.53	5142.1	5076.12	5142.1
2008-05-20	5091.45	5104.74	5041.22	5054.88
2008-05-21	5065.28	5080.73	5003.09	5027.55
2008-05-22	4977.85	5047.91	4975.04	5028.74
2008-05-23	5020.6	5021.07	4933.77	4933.77
2008-05-26	4910.53	4950.76	4910.53	4937.84
2008-05-27	4956.72	4959.51	4893.86	4906.56
2008-05-28	4923.78	5006.16	4914.18	4971.11
2008-05-29	4988.33	5006.47	4952.16	4975.9
2008-05-30	4989.61	5028.8	4986.39	5014.28
2008-06-02	5008.94	5012.01	4925.09	4935.21
2008-06-03	4914.23	4987.76	4914.23	4983.71
2008-06-04	4966.28	4966.28	4867.09	4915.07
2008-06-05	4915.72	4944.45	4880.35	4907.06
2008-06-06	4936.89	4969.03	4793.72	4795.32
2008-06-09	4779.43	4821.27	4775.26	4799.38
2008-06-10	4764.41	4793.37	4732.57	4761.08
2008-06-11	4777.48	4796.93	4659.52	4660.91
2008-06-12	4667.71	4694.71	4646.15	4672.3
2008-06-13	4665.44	4689.41	4614.54	4682.3
2008-06-16	4686.68	4690.73	4618.49	4657.74
2008-06-17	4673.13	4723.25	4673.13	4686.33
2008-06-18	4668.43	4676.63	4597.22	4618.75
2008-06-19	4590.98	4631.64	4590.98	4591.39
2008-06-20	4612.99	4617.03	4475.13	4509.27
2008-06-23	4497.3	4538.54	4489.87	4511.37
2008-06-24	4514.4	4533.4	4426.26	4473.76
2008-06-25	4489.7	4537.16	4489.7	4536.29
2008-06-26	4490.62	4505.98	4426.19	4426.19
2008-06-27	4408.33	4433.22	4348.31	4397.32
2008-06-30	4404.49	4439.78	4354.87	4434.85
2008-07-01	4410.79	4415.86	4307.09	4341.21
2008-07-02	4349.99	4378.16	4296.48	4296.48
2008-07-03	4241.7	4358.02	4224.13	4343.99
2008-07-04	4358.25	4358.6	4266	4266
2008-07-07	4305.29	4350.94	4271	4342.59
2008-07-08	4254.87	4292.41	4224.08	4275.61
2008-07-09	4323.53	4342.63	4301.48	4339.66
2008-07-10	4261.65	4293.12	4209.64	4231.56
2008-07-11	4250.46	4260.81	4100.64	4100.64
2008-07-14	4148.1	4189.22	4135.15	4142.53
2008-07-15	4088.36	4110.27	4024.84	4061.15
2008-07-16	4070.01	4116.28	4002.87	4112.45
2008-07-17	4174.43	4260.95	4159.02	4225.99
2008-07-18	4186.65	4299.36	4177.8	4299.36
2008-07-21	4310.16	4362.06	4261.98	4327.14
2008-07-22	4286.82	4332.99	4259.29	4327.26
2008-07-23	4389.82	4419.48	4367.27	4408.74
2008-07-24	4434.87	4440.89	4328.52	4347.99
2008-07-25	4303.27	4398.13	4299.36	4377.18
2008-07-28	4367.5	4367.5	4316.61	4324.45
2008-07-29	4280.93	4346.12	4256.36	4320.49
2008-07-30	4384.8	4424.01	4346.82	4400.55
2008-07-31	4415.79	4448.05	4365.26	4392.36
2008-08-01	4345.01	4378.84	4297.08	4314.34
2008-08-04	4306.85	4332.15	4267.29	4280.63
2008-08-05	4301.44	4390.93	4282.39	4386.35
2008-08-06	4423.94	4454.02	4395.82	4448.33
2008-08-07	4434.63	4514.17	4432.3	4457.43
2008-08-08	4432.01	4496.41	4415.75	4491.85
2008-08-11	4500.3	4538.49	4486.11	4538.49
2008-08-12	4521.37	4552.26	4494.1	4518.48
2008-08-13	4492.28	4500	4397.62	4402.97
2008-08-14	4439.48	4467.28	4383.48	4420.91
2008-08-15	4445.82	4495.86	4421.37	4453.62
2008-08-18	4435.91	4501.38	4405.07	4448.84
2008-08-19	4402.98	4402.98	4329.94	4332.79
2008-08-20	4355.55	4377.5	4327.22	4365.87
2008-08-21	4336.05	4341.79	4294.94	4304.61
2008-08-22	4322.64	4404.77	4306.11	4400.45
2008-08-25	4383.24	4392.5	4350.83	4355.87
2008-08-26	4330.62	4383.8	4296.24	4368.55
2008-08-27	4371.15	4390.33	4309.79	4373.08
2008-08-28	4369.83	4479.73	4339.61	4461.49
2008-08-29	4474.02	4508.67	4456.23	4482.6
2008-09-01	4455.59	4491.52	4436.68	4472.13
2008-09-02	4465.34	4558.56	4444.11	4539.07
2008-09-03	4502.03	4511.69	4447.13	4447.13
2008-09-04	4444.47	4457.3	4302.04	4304.01
2008-09-05	4271.5	4288.31	4181.61	4196.66
2008-09-08	4355.52	4408.82	4289.51	4340.18
2008-09-09	4335.02	4386.78	4275.1	4293.34
2008-09-10	4297.09	4315.23	4239.09	4283.66
2008-09-11	4275.17	4286.83	4192.92	4249.07
2008-09-12	4315.42	4333.03	4256.73	4332.66
2008-09-15	4184.52	4232.82	4075.54	4168.97
2008-09-16	4098.48	4158.36	4027.44	4087.4
2008-09-17	4159.47	4160.26	3990.86	4000.11
2008-09-18	3981.46	4077.97	3926.82	3957.86
2008-09-19	4226.48	4324.87	4090.17	4324.87
2008-09-22	4331.17	4356.67	4223.51	4223.51
2008-09-23	4197.22	4205.5	4114.49	4139.82
2008-09-24	4160.67	4169.17	4097.35	4114.54
2008-09-25	4112.67	4231.84	4111.27	4226.81
2008-09-26	4164.91	4201.51	4106.75	4163.38
2008-09-29	4160.84	4160.84	3953.48	3953.48
2008-09-30	3850.74	4043.33	3844.63	4032.1
2008-10-01	4071.39	4071.39	3998.49	4054.54
2008-10-02	4063.26	4112.24	3962.74	3963.28
2008-10-03	3977.15	4110.65	3934.03	4080.75
2008-10-06	3887.14	3911.49	3679.63	3711.98
2008-10-07	3827.74	3856.98	3689.26	3732.22
2008-10-08	3561.1	3759.36	3426.85	3496.89
2008-10-09	3567.76	3612.37	3389.7	3442.7
2008-10-10	3164.92	3280.04	3047.85	3176.49
2008-10-13	3379.53	3531.5	3290.41	3531.5
2008-10-14	3680.52	3766.88	3555.99	3628.52
2008-10-15	3610.43	3616.47	3346.77	3381.07
2008-10-16	3215.21	3354.39	3115.89	3181
2008-10-17	3349.39	3349.82	3179.38	3329.92
2008-10-20	3413.83	3448.51	3356.09	3448.51
2008-10-21	3536.8	3545.53	3436.45	3475.4
2008-10-22	3380.01	3418.3	3291.71	3298.18
2008-10-23	3311.12	3343.58	3182.03	3310.87
2008-10-24	3152.06	3193.79	2959.29	3193.79
2008-10-27	3035.37	3128.24	2976.4	3067.35
2008-10-28	3159.5	3176.11	2996.16	3114.92
2008-10-29	3297.15	3402.57	3269.06	3402.57
2008-10-30	3489.35	3489.35	3327.95	3407.82
2008-10-31	3388.79	3487.07	3319.35	3487.07
2008-11-03	3504.38	3527.97	3459.84	3527.97
2008-11-04	3545.1	3691.09	3519.09	3691.09
2008-11-05	3667.85	3675.36	3569.3	3618.11
2008-11-06	3504.38	3574.95	3377.68	3387.25
2008-11-07	3393.39	3509.92	3351.22	3469.12
2008-11-10	3558.65	3612.28	3489.72	3505.75
2008-11-11	3453.65	3460.13	3328.31	3336.41
2008-11-12	3407.36	3410.09	3207.9	3233.96
2008-11-13	3196.03	3293.98	3183.65	3269.46
2008-11-14	3370.86	3378.93	3269.56	3291.47
2008-11-17	3283.57	3309.62	3166.79	3182.03
2008-11-18	3194.16	3227.75	3103.54	3217.4
2008-11-19	3215.51	3215.51	3085.14	3087.89
2008-11-20	3000.14	3037.36	2909.34	2980.42
2008-11-21	3005.19	3041.11	2838.5	2881.26
2008-11-24	2959.52	3172.11	2931.49	3172.11
2008-11-25	3126.38	3274.71	3104.36	3209.56
2008-11-26	3183.7	3213.16	3095.06	3169.85
2008-11-27	3223.4	3254.76	3205.25	3250.39
2008-11-28	3239.38	3262.68	3177.3	3262.68
2008-12-01	3261.33	3272.09	3071.99	3080.43
2008-12-02	3029.85	3160.3	3011.8	3152.9
2008-12-03	3147.42	3183.5	3056.03	3166.65
2008-12-04	3160.4	3257.15	3109.16	3161.16
2008-12-05	3118.74	3128.43	2956.75	2988.01
2008-12-08	3190.5	3253.27	3154.03	3247.48
2008-12-09	3211.15	3342.84	3198.51	3297.8
2008-12-10	3310.06	3331.3	3261.56	3320.31
2008-12-11	3309	3342.72	3263.15	3306.13
2008-12-12	3172.19	3242.37	3114.77	3213.6
2008-12-15	3258.25	3269.11	3171.65	3185.66
2008-12-16	3186.43	3251.66	3176.7	3251.66
2008-12-17	3281.82	3305.02	3187.72	3241.92
2008-12-18	3246.86	3260.01	3196.91	3234.15
2008-12-19	3190.15	3248.92	3146.82	3225.9
2008-12-22	3201.66	3209.35	3151.36	3151.36
2008-12-23	3154.4	3188.42	3128.41	3128.41
2008-12-24	3111.02	3150.23	3094.69	3116.21
2008-12-29	3139.24	3169.25	3105.07	3130.72
2008-12-30	3160.43	3217.13	3151.03	3217.13
2008-12-31	3242.3	3264.5	3217.97	3217.97
2009-01-02	3240.75	3349.69	3219.55	3349.69
2009-01-05	3381.28	3382.85	3323.12	3359.92
2009-01-06	3372.78	3426.04	3339.29	3396.22
2009-01-07	3378.99	3403.33	3316.6	3346.09
2009-01-08	3308.64	3346.28	3269.8	3324.33
2009-01-09	3337.84	3368.3	3271.03	3299.5
2009-01-12	3287.58	3305.46	3236.47	3246.12
2009-01-13	3232.25	3234.52	3154.29	3197.89
2009-01-14	3216.88	3219.37	3018.06	3052
2009-01-15	3056.95	3071.55	2962.56	2995.88
2009-01-16	3059.21	3107.85	3009.5	3016.75
2009-01-19	3069.92	3083.39	2949.64	2989.69
2009-01-20	2984.81	3031.55	2912.53	2925.28
2009-01-21	2885.09	2947.65	2841.87	2905.57
2009-01-22	2964.66	2981.1	2864.74	2869.62
2009-01-23	2869.23	2885.62	2770.09	2849.14
2009-01-26	2838.74	2968.11	2834.54	2955.37
2009-01-27	2970.45	2970.95	2907.64	2954.53
2009-01-28	2998.35	3085.69	2989.68	3076.01
2009-01-29	3054.15	3064.14	2986.01	3009.75
2009-01-30	2999.46	3028.09	2949.39	2973.92
2009-02-02	2929.19	2940.63	2867.68	2930.05
2009-02-03	2951.31	2989.17	2899.22	2982.39
2009-02-04	3007.96	3097.73	2988.45	3068.99
2009-02-05	3011.13	3069.11	2976.59	3066.29
2009-02-06	3090.08	3146.69	3056.92	3122.79
2009-02-09	3110.6	3146.13	3089.77	3134.87
2009-02-10	3102.3	3124.05	3020.75	3020.75
2009-02-11	2995.75	3034.01	2986.21	3027.72
2009-02-12	3010.48	3012.06	2932.41	2964.34
2009-02-13	3012.18	3044.73	2986.28	2997.86
2009-02-16	2977.17	2994.41	2960.77	2962.22
2009-02-17	2933.36	2935.79	2854.76	2875.23
2009-02-18	2895.29	2898.34	2825.48	2874.07
2009-02-19	2893.05	2913.1	2861.15	2872.6
2009-02-20	2817.47	2830.33	2750.55	2750.55
2009-02-23	2805.67	2810.91	2719.3	2727.87
2009-02-24	2700.42	2733.87	2669.5	2708.05
2009-02-25	2760.12	2760.12	2662.73	2696.92
2009-02-26	2735.84	2769.57	2694.77	2744.84
2009-02-27	2709.56	2714.51	2644.19	2702.48
2009-03-02	2632.92	2639.21	2581.46	2581.46
2009-03-03	2591.11	2616.76	2552.31	2554.55
2009-03-04	2595.89	2675.68	2575.4	2675.68
2009-03-05	2657.82	2664.19	2569.63	2569.63
2009-03-06	2566.3	2597.75	2521.46	2534.45
2009-03-09	2552.99	2552.99	2465.46	2519.29
2009-03-10	2519.43	2673.03	2510.24	2663.68
2009-03-11	2656.94	2734.7	2617.44	2674.2
2009-03-12	2640.44	2697.43	2594.73	2694.25
2009-03-13	2744.41	2771.72	2694.59	2705.63
2009-03-16	2761.54	2791.66	2747.29	2791.66
2009-03-17	2764.02	2782.17	2722.19	2767.28
2009-03-18	2805.14	2813.93	2720.44	2760.34
2009-03-19	2784.93	2833.21	2760.67	2776.99
2009-03-20	2748.73	2798.04	2724.56	2791.14
2009-03-23	2845.77	2873.99	2801.94	2869.57
2009-03-24	2915.11	2916.67	2840.96	2874.39
2009-03-25	2853.76	2918.23	2844.8	2893.45
2009-03-26	2899.93	2906.48	2856.89	2892.07
2009-03-27	2890.42	2902	2823.99	2840.62
2009-03-30	2788.37	2794.78	2719.34	2719.34
2009-03-31	2746.4	2807.96	2734.69	2807.34
2009-04-01	2792.59	2841.38	2741.27	2839.61
2009-04-02	2896.67	3000.98	2896.67	2992.06
2009-04-03	2972.87	3019.02	2947.99	2958.74
2009-04-06	2993.08	3018.36	2905.12	2929.75
2009-04-07	2936.16	2950.36	2876.02	2902.31
2009-04-08	2855.22	2936.82	2847.96	2921.06
2009-04-09	2949.95	2990.63	2923.41	2974.18
2009-04-14	2994.45	3028.36	2960.82	3000.22
2009-04-15	2963.77	3003	2956.45	2985.74
2009-04-16	3006.9	3054.14	2977.83	3038.18
2009-04-17	3048.64	3102.04	3029.61	3091.96
2009-04-20	3081.15	3082.56	2958.53	2969.4
2009-04-21	2963.99	3003.34	2898.52	2973.94
2009-04-22	2974.57	3026.33	2935.18	3025.24
2009-04-23	2996.1	3056.64	2983.99	3008.62
2009-04-24	3022.16	3102.85	3016.95	3102.85
2009-04-27	3043.3	3109.51	3040.45	3102.43
2009-04-28	3044.65	3085.44	3016.06	3051.02
2009-04-29	3073.35	3125.17	3062.89	3116.94
2009-04-30	3142.42	3194.25	3141.36	3159.85
2009-05-04	3180.26	3241.34	3168.25	3237.97
2009-05-05	3243.62	3260.62	3209.87	3225
2009-05-06	3220.79	3308.64	3205.73	3283.51
2009-05-07	3309.75	3355.95	3244.27	3251.52
2009-05-08	3281.65	3345.46	3279.16	3312.59
2009-05-11	3312.65	3312.65	3224.54	3248.67
2009-05-12	3209.47	3270.61	3209.47	3231.1
2009-05-13	3241.25	3254.83	3152.53	3152.9
2009-05-14	3136.31	3167.13	3118.06	3156.29
2009-05-15	3179.29	3190.74	3134.9	3169.05
2009-05-18	3135.12	3245.39	3115.27	3245.39
2009-05-19	3264.3	3294.69	3246.08	3274.96
2009-05-20	3262.36	3320.33	3258.58	3303.37
2009-05-21	3261.32	3266.47	3208.81	3217.41
2009-05-22	3233.82	3260.63	3199.8	3227.97
2009-05-25	3235.22	3249.01	3168.22	3236.16
2009-05-26	3215.96	3277.23	3170.56	3270.09
2009-05-27	3281.92	3301.77	3267.1	3294.86
2009-05-28	3250.05	3293.61	3231.61	3263.7
2009-05-29	3306.43	3317.58	3267.89	3277.65
2009-06-01	3339.38	3384.08	3331.61	3379.49
2009-06-02	3346.56	3399.59	3342.28	3378.04
2009-06-03	3387.88	3387.88	3288.99	3309.65
2009-06-04	3316.91	3351.64	3308.49	3312.03
2009-06-05	3338.73	3389.81	3318.03	3339.05
2009-06-08	3327.56	3330.85	3275.7	3289.66
2009-06-09	3314.66	3332.35	3284.14	3296.73
2009-06-10	3338.76	3370.87	3303.04	3315.27
2009-06-11	3301.06	3343.06	3294.34	3334.94
2009-06-12	3331.11	3340.5	3310.52	3326.14
2009-06-15	3308.57	3308.57	3213.32	3219.58
2009-06-16	3224.28	3247.76	3209.81	3213.95
2009-06-17	3202.36	3211.12	3136.91	3161.14
2009-06-18	3172.88	3207.08	3139.41	3194.06
2009-06-19	3195.85	3243.96	3183.86	3221.27
2009-06-22	3221.16	3224.42	3123.1	3123.25
2009-06-23	3097.39	3143.53	3097.39	3116.82
2009-06-24	3136.77	3196.97	3104.84	3184.76
2009-06-25	3178.72	3186.24	3110.35	3163.1
2009-06-26	3181.14	3204.01	3112.62	3129.73
2009-06-29	3122.54	3205.36	3120.96	3193.68
2009-06-30	3207.97	3207.97	3124.72	3140.44
2009-07-01	3163.53	3233.6	3161.83	3217
2009-07-02	3200.75	3200.75	3116.41	3116.41
2009-07-03	3126.71	3132.73	3092.18	3119.51
2009-07-06	3089.2	3103.22	3059.06	3082.16
2009-07-07	3098.28	3112.95	3044.71	3048.57
2009-07-08	3031.86	3048.84	3000.28	3009.71
2009-07-09	3027.38	3059.09	3013.27	3025.94
2009-07-10	3010.53	3022.58	2976.81	2983.1
2009-07-13	2974.33	3052.08	2957.83	3052.08
2009-07-14	3066.98	3093.92	3045.34	3081.87
2009-07-15	3104.95	3171.27	3102.35	3171.27
2009-07-16	3168.47	3227.82	3157.26	3199.68
2009-07-17	3221.86	3235.82	3206.95	3218.46
2009-07-20	3252.15	3279.1	3233.94	3270.94
2009-07-21	3276.97	3330.28	3265.63	3302.89
2009-07-22	3308.99	3308.99	3267.65	3305.07
2009-07-23	3315.54	3380.16	3280.68	3373.72
2009-07-24	3357.67	3408.28	3346.91	3366.45
2009-07-27	3405.16	3406.4	3350.37	3372.36
2009-07-28	3374.93	3400.57	3327.45	3330.97
2009-07-29	3322.21	3394.68	3322.21	3365.62
2009-07-30	3397.39	3455.51	3373.08	3435.49
2009-07-31	3423.86	3447.15	3408	3426.27
2009-08-03	3427.45	3505.84	3417.82	3477.8
2009-08-04	3481.49	3482.33	3441.43	3476.37
2009-08-05	3475.7	3507.89	3443.94	3458.53
2009-08-06	3483.14	3507.83	3458.3	3477.83
2009-08-07	3467.72	3539.31	3437	3521.14
2009-08-10	3504.99	3509.96	3482.84	3504.54
2009-08-11	3511.76	3528.21	3444.52	3456.18
2009-08-12	3455.87	3511.76	3435.87	3507.24
2009-08-13	3511.19	3558.47	3503.99	3524.39
2009-08-14	3535.39	3553.81	3480.47	3495.27
2009-08-17	3472.39	3474.33	3396.6	3419.69
2009-08-18	3435.75	3450.69	3419.71	3450.69
2009-08-19	3424.94	3467.64	3404.89	3450.34
2009-08-20	3489.21	3516.88	3477.19	3505.32
2009-08-21	3494.25	3623.35	3489.74	3615.81
2009-08-24	3631.42	3660.52	3621.05	3652.17
2009-08-25	3618.77	3689.2	3614.61	3680.61
2009-08-26	3668.8	3693.82	3657.6	3668.34
2009-08-27	3668.12	3686.07	3634.44	3648.53
2009-08-28	3680.96	3724.34	3667.8	3693.14
2009-08-31	3668.37	3682.59	3647.41	3653.54
2009-09-01	3676.95	3686.08	3583.44	3583.44
2009-09-02	3578.7	3581.14	3535.49	3573.13
2009-09-03	3587.4	3593.81	3542.96	3553.51
2009-09-04	3567.47	3603.35	3566.91	3598.76
2009-09-07	3625.53	3659.82	3621.6	3652.83
2009-09-08	3662.92	3676.87	3642.45	3660.96
2009-09-09	3645.94	3707.69	3643.71	3707.69
2009-09-10	3725.76	3731.92	3679.21	3705.87
2009-09-11	3722.97	3751.44	3722.52	3734.89
2009-09-14	3694.69	3733.15	3674.22	3730.61
2009-09-15	3743.46	3766.28	3724.38	3752.21
2009-09-16	3771.61	3821.24	3767.16	3813.79
2009-09-17	3844.19	3844.45	3810.02	3835.27
2009-09-18	3816.57	3853.97	3812.71	3827.84
2009-09-21	3827.45	3833.08	3787.52	3812.16
2009-09-22	3827.33	3856.67	3815.16	3823.52
2009-09-23	3822.6	3849.27	3807.13	3821.79
2009-09-24	3808.89	3849.94	3751.75	3758.36
2009-09-25	3760.75	3768.52	3731.99	3739.14
2009-09-28	3727.77	3825	3703.08	3825
2009-09-29	3830.58	3845.01	3798.71	3814.1
2009-09-30	3825.17	3841.99	3763.35	3795.41
2009-10-01	3802.03	3821.42	3720.22	3720.77
2009-10-02	3695.47	3698.79	3627.4	3649.9
2009-10-05	3651.98	3677.37	3629.41	3675.01
2009-10-06	3691.1	3770.21	3678.56	3770.21
2009-10-07	3764.91	3792.03	3748.93	3756.41
2009-10-08	3815.09	3818.27	3778.81	3806.81
2009-10-09	3788.33	3822.96	3777.74	3799.61
2009-10-12	3813.38	3859.15	3805.96	3845.8
2009-10-13	3836.67	3846.74	3790.66	3801.39
2009-10-14	3846.63	3885.23	3844.19	3882.67
2009-10-15	3885.87	3898.22	3862.68	3883.83
2009-10-16	3890.66	3907.49	3817.9	3827.6
2009-10-19	3842.54	3892.36	3842.54	3892.36
2009-10-20	3906.49	3913.81	3863.34	3871.45
2009-10-21	3880.87	3888.49	3805.92	3873.22
2009-10-22	3823.44	3831.18	3792.48	3820.85
2009-10-23	3856.08	3878.44	3807.08	3808.24
2009-10-26	3823.82	3838.45	3732.64	3744.45
2009-10-27	3750.59	3772.35	3725.4	3743.95
2009-10-28	3731.5	3734.31	3661.07	3663.78
2009-10-29	3654.9	3721.73	3641.13	3714.02
2009-10-30	3718.69	3727.61	3600.46	3607.69
2009-11-02	3603.64	3665.92	3590.73	3639.46
2009-11-03	3602.84	3607.86	3549.65	3584.25
2009-11-04	3616.2	3682.5	3611.97	3670.33
2009-11-05	3637.12	3728.76	3617.09	3708.73
2009-11-06	3703.34	3725.9	3658.03	3707.29
2009-11-09	3737.43	3786.48	3737.37	3785.49
2009-11-10	3788.8	3802.9	3775.26	3785.59
2009-11-11	3818.17	3843.88	3803.11	3814.39
2009-11-12	3799.95	3843.76	3791.29	3808.07
2009-11-13	3794.63	3810.7	3764.51	3806.01
2009-11-16	3837.24	3868.16	3830.26	3863.16
2009-11-17	3850.28	3859.43	3821.82	3829.06
2009-11-18	3850.27	3862.17	3815.04	3828.16
2009-11-19	3818.65	3824.29	3751	3760.22
2009-11-20	3772.37	3788.07	3714.42	3729.36
2009-11-23	3766.38	3828.69	3765.31	3813.17
2009-11-24	3779.57	3818.73	3770.68	3784.62
2009-11-25	3812.37	3827.38	3783.62	3809.16
2009-11-26	3787.72	3792.9	3672.78	3679.23
2009-11-27	3613.28	3748.08	3610.81	3721.45
2009-11-30	3732.63	3732.63	3669.27	3680.15
2009-12-01	3720.28	3775.74	3714.78	3775.74
2009-12-02	3774.67	3811.6	3764.84	3795.92
2009-12-03	3828.61	3841.11	3788.8	3799.11
2009-12-04	3782.66	3876.23	3772.34	3846.62
2009-12-07	3836.05	3853.98	3803.62	3840.05
2009-12-08	3829.11	3854.08	3761.86	3785.3
2009-12-09	3776.53	3799.87	3734.71	3757.39
2009-12-10	3756.9	3805.17	3753.12	3798.38
2009-12-11	3795.06	3836.88	3795.06	3803.72
2009-12-14	3839.75	3846.75	3811.62	3830.44
2009-12-15	3834.53	3843.13	3793.65	3834.09
2009-12-16	3837.11	3878.2	3836.28	3875.82
2009-12-17	3847.99	3864.05	3820.88	3830.82
2009-12-18	3833.72	3871	3794.44	3794.44
2009-12-21	3807.84	3873.88	3802.13	3872.06
2009-12-22	3878.86	3918.67	3876.82	3898.38
2009-12-23	3923.31	3930.76	3898.82	3910.75
2009-12-24	3909.43	3922.93	3909.43	3912.73
2009-12-28	3939.66	3951.78	3934.36	3947.15
2009-12-29	3959.03	3976.92	3949.97	3959.98
2009-12-30	3953.3	3967.16	3928.2	3935.5
2009-12-31	3952.53	3959.2	3936.33	3936.33
2010-01-04	3952.21	4013.97	3950.61	4013.97
2010-01-05	4012.43	4028.34	3993.33	4012.91
2010-01-06	4014.45	4022.94	3996.8	4017.67
2010-01-07	4005.96	4032.24	3983.9	4024.8
2010-01-08	4042.64	4051.41	4013.34	4045.14
2010-01-11	4071.4	4088.18	4039.33	4043.09
2010-01-12	4044.19	4049.48	3980.2	4000.05
2010-01-13	3979.94	4007.86	3979.15	4000.86
2010-01-14	4029.2	4029.71	3993.5	4015.77
2010-01-15	4030.94	4044.08	3949.9	3954.38
2010-01-18	3971.17	3982.79	3954.28	3977.46
2010-01-19	3968.73	4019.88	3930.91	4009.67
2010-01-20	3996.36	4013.48	3915.96	3928.95
2010-01-21	3955.78	3966.2	3862.16	3862.16
2010-01-22	3840.06	3859.65	3786.29	3820.78
2010-01-25	3793.63	3833.44	3780.5	3781.85
2010-01-26	3748.03	3807.48	3741.36	3807.04
2010-01-27	3769.66	3793.63	3737.29	3759.8
2010-01-28	3812.19	3812.19	3688.79	3688.79
2010-01-29	3712.02	3768.39	3696	3739.46
2010-02-01	3713.17	3774.36	3702.01	3762.01
2010-02-02	3766.83	3819.07	3737.72	3812.13
2010-02-03	3819.77	3831.38	3784.32	3793.47
2010-02-04	3792.42	3806.21	3685.57	3689.25
2010-02-05	3665.91	3673.71	3563.76	3563.76
2010-02-08	3595.38	3616.67	3545.91	3607.27
2010-02-09	3598.66	3633.59	3583.54	3612.76
2010-02-10	3638.39	3673.63	3617.72	3635.61
2010-02-11	3659.95	3675.64	3581.86	3616.75
2010-02-12	3647.27	3661.04	3579.4	3599.07
2010-02-15	3621.41	3641.98	3599.63	3609.22
2010-02-16	3641.42	3669.04	3602.31	3669.04
2010-02-17	3707.18	3748.66	3700.19	3725.21
2010-02-18	3719.06	3752.05	3711.31	3747.83
2010-02-19	3711.86	3772.67	3707.19	3769.54
2010-02-22	3780.68	3781.98	3752.88	3756.7
2010-02-23	3780.34	3791.56	3696.49	3707.06
2010-02-24	3713.44	3727.81	3683.81	3715.68
2010-02-25	3694.56	3724.69	3633.81	3640.77
2010-02-26	3680.61	3710.31	3648.34	3708.8
2010-03-01	3739.56	3771.81	3724.84	3769.54
2010-03-02	3770.64	3811.92	3763.16	3811.92
2010-03-03	3799.33	3849.73	3787.96	3842.52
2010-03-04	3813.4	3850.73	3809.72	3828.41
2010-03-05	3845.99	3910.42	3838.34	3910.42
2010-03-08	3924.22	3924.22	3901.97	3903.54
2010-03-09	3907.73	3919.52	3876.09	3910.01
2010-03-10	3908.39	3950.64	3902.11	3943.55
2010-03-11	3921.26	3946.15	3909.95	3928.95
2010-03-12	3933.97	3956.42	3919.07	3927.4
2010-03-15	3921	3925.86	3889.13	3890.91
2010-03-16	3914.39	3951.47	3910.81	3938.95
2010-03-17	3954.3	3967.51	3943.17	3957.89
2010-03-18	3936.94	3964.78	3923.26	3938.18
2010-03-19	3953.44	3963.53	3906.11	3925.44
2010-03-22	3908.55	3928	3868.02	3928
2010-03-23	3927.62	3962.2	3926.87	3952.55
2010-03-24	3960.27	3966.96	3907.85	3949.81
2010-03-25	3951.71	4008.7	3950.95	4000.48
2010-03-26	3990.99	4002.92	3979.87	3988.93
2010-03-29	4002.13	4017.64	3971.12	4000.66
2010-03-30	4018.2	4028.64	3978.87	3987.41
2010-03-31	3982.15	3998.57	3943.03	3974.01
2010-04-01	3996.53	4041.58	3989.83	4034.23
2010-04-06	4048.9	4065.07	4026.74	4053.94
2010-04-07	4049.25	4052.03	4020.17	4026.97
2010-04-08	4007.37	4012.1	3952.14	3978.46
2010-04-09	4008.43	4050.54	4008.2	4050.54
2010-04-12	4078.38	4082.11	4032.04	4050.5
2010-04-13	4038.73	4058.1	4020.71	4031.99
2010-04-14	4051.65	4074.29	4046.61	4057.7
2010-04-15	4069.3	4084.69	4036.9	4065.65
2010-04-16	4044.89	4086	3976.42	3986.63
2010-04-19	3964.53	3987.05	3949.08	3970.47
2010-04-20	3987.75	4030.04	3970.63	4026.65
2010-04-21	4037.39	4037.39	3976.95	3977.67
2010-04-22	3969.5	4007.3	3907.43	3924.65
2010-04-23	3921.87	3968.5	3907.19	3951.3
2010-04-26	3995.26	4017.53	3978.31	3997.39
2010-04-27	3988.87	3995.96	3844.6	3844.6
2010-04-28	3815.39	3848.15	3749.53	3787
2010-04-29	3796.44	3857.64	3775.34	3840.62
2010-04-30	3829.64	3857.08	3783.95	3816.99
2010-05-03	3796.79	3847.21	3771.96	3828.46
2010-05-04	3827.05	3836.17	3678.89	3689.29
2010-05-05	3688.15	3705.08	3613.57	3636.03
2010-05-06	3583.75	3667.89	3541.82	3556.11
2010-05-07	3454.6	3538.86	3349.96	3392.59
2010-05-10	3605.84	3720.29	3461.96	3720.29
2010-05-11	3655.24	3700.29	3623.22	3693.2
2010-05-12	3665.77	3763.07	3639.34	3733.87
2010-05-13	3774.1	3774.1	3702.74	3731.54
2010-05-14	3706.77	3711.12	3543.74	3560.36
2010-05-17	3526.87	3594.94	3515.4	3543.55
2010-05-18	3601.38	3640.06	3576.27	3617.32
2010-05-19	3557.35	3576.14	3485.89	3511.67
2010-05-20	3522.46	3555.64	3362.17	3432.52
2010-05-21	3433.19	3458.67	3341.76	3430.74
2010-05-24	3460.49	3477.86	3399.58	3430.93
2010-05-25	3326.54	3348.64	3287.57	3331.29
2010-05-26	3393.44	3449.57	3374.78	3408.59
2010-05-27	3433.27	3527.7	3420.78	3525.31
2010-05-28	3553.17	3553.17	3501.17	3515.06
2010-05-31	3506.3	3528.78	3498.07	3507.56
2010-06-01	3481.66	3521.24	3414.5	3503.08
2010-06-02	3471.83	3505.73	3432.2	3501.5
2010-06-03	3572.76	3598.38	3549.88	3557.34
2010-06-04	3567.99	3593	3443.11	3455.61
2010-06-07	3397.17	3455.32	3381.73	3413.72
2010-06-08	3433.86	3433.86	3343.59	3380.36
2010-06-09	3411.81	3446.77	3364.84	3446.77
2010-06-10	3416.54	3538.61	3405.26	3516.64
2010-06-11	3536.85	3570.39	3507.57	3555.52
2010-06-14	3583.47	3630.16	3581.97	3626.04
2010-06-15	3590.83	3672.71	3590.83	3661.51
2010-06-16	3689.65	3689.65	3639.28	3675.93
2010-06-17	3671.96	3716.19	3660.25	3683.08
2010-06-18	3685.35	3704.59	3662.58	3687.21
2010-06-21	3750.7	3759.54	3722.38	3736.15
2010-06-22	3703.31	3726.04	3671.39	3705.32
2010-06-23	3665.85	3696.03	3626.54	3641.79
2010-06-24	3666.42	3667.94	3543.47	3555.36
2010-06-25	3559.12	3577.51	3504.31	3519.73
2010-06-28	3537.67	3577.59	3506.66	3576.45
2010-06-29	3520.33	3532.38	3424.72	3432.99
2010-06-30	3448	3470.69	3408.55	3442.89
2010-07-01	3386.79	3403.08	3321.35	3339.9
2010-07-02	3371.9	3390.78	3337.41	3348.37
2010-07-05	3362.72	3364.75	3331.59	3332.46
2010-07-06	3352.39	3456.43	3349.68	3423.36
2010-07-07	3386.47	3483.44	3361.18	3483.44
2010-07-08	3516.13	3553.61	3504.78	3538.25
2010-07-09	3567.37	3570.89	3540.39	3554.48
2010-07-12	3562.7	3593.12	3545.57	3567.66
2010-07-13	3568.39	3642.53	3567.68	3637.76
2010-07-14	3652.19	3656.76	3596.27	3632.98
2010-07-15	3617.37	3654.1	3569.41	3581.82
2010-07-16	3595.02	3614.59	3487.21	3500.16
2010-07-19	3476.07	3534.49	3476.07	3486.33
2010-07-20	3512.42	3514.39	3419.77	3468.02
2010-07-21	3500.36	3541.59	3488.62	3493.92
2010-07-22	3473.48	3604.9	3469.47	3600.57
2010-07-23	3595.66	3628.2	3575.32	3607.05
2010-07-26	3634.76	3636.18	3589.93	3636.18
2010-07-27	3661.06	3698.02	3654.22	3666.4
2010-07-28	3680.6	3700.4	3656.19	3670.36
2010-07-29	3680.06	3720.63	3651.91	3651.91
2010-07-30	3647.21	3680.07	3600.83	3643.14
2010-08-02	3675.88	3755.72	3671.93	3752.03
2010-08-03	3744.52	3751.96	3716.04	3747.51
2010-08-04	3746.56	3779.99	3716.03	3760.72
2010-08-05	3763.72	3802.94	3758.52	3764.19
2010-08-06	3780.82	3794.03	3698.15	3716.05
2010-08-09	3764.25	3781.63	3752.99	3777.37
2010-08-10	3769.47	3771.67	3710.01	3730.58
2010-08-11	3705.44	3708.62	3625.7	3628.29
2010-08-12	3615.72	3641.85	3584.44	3621.07
2010-08-13	3643.7	3652.08	3577.54	3610.91
2010-08-16	3622.6	3628.66	3563.88	3597.6
2010-08-17	3615.35	3664.62	3610.27	3663.13
2010-08-18	3650.52	3668.5	3625.49	3647.93
2010-08-19	3666.94	3680.03	3570.35	3572.4
2010-08-20	3570.4	3596.43	3517.49	3526.12
2010-08-23	3537.19	3583.45	3524.63	3553.23
2010-08-24	3530.01	3530.01	3457.12	3491.11
2010-08-25	3482.53	3500.81	3414.84	3450.19
2010-08-26	3481.04	3491.85	3455.51	3475.03
2010-08-27	3460.35	3509.58	3435.55	3507.44
2010-08-30	3518.69	3520.7	3477.27	3487.01
2010-08-31	3447.47	3490.79	3430.91	3490.79
2010-09-01	3507.87	3626.26	3478.85	3623.84
2010-09-02	3611.73	3646.29	3598.18	3631.43
2010-09-03	3641.76	3706.48	3631.32	3672.2
2010-09-06	3695.47	3695.47	3674.76	3684.73
2010-09-07	3671.38	3672.54	3620.36	3643.81
2010-09-08	3633.31	3686.91	3613.29	3677.21
2010-09-09	3666.76	3731.06	3655.47	3722.15
2010-09-10	3703.02	3731.86	3697.18	3725.82
2010-09-13	3765.24	3781.48	3751.57	3767.15
2010-09-14	3767.38	3784.13	3746.97	3774.4
2010-09-15	3776.19	3784.04	3738.44	3755.64
2010-09-16	3758.08	3766.13	3729.67	3736.3
2010-09-17	3766.12	3795.48	3705.29	3722.02
2010-09-20	3736.97	3792.38	3736.97	3788.01
2010-09-21	3782.81	3824.98	3777.62	3784.4
2010-09-22	3793.71	3796.75	3729.82	3735.05
2010-09-23	3762.43	3771.69	3666.23	3710.61
2010-09-24	3689.3	3786.35	3686.29	3782.48
2010-09-27	3796.53	3800.87	3764.12	3766.16
2010-09-28	3755.85	3780.45	3711.15	3762.35
2010-09-29	3780.93	3798.48	3725.57	3737.12
2010-09-30	3711.96	3782.67	3693.46	3715.18
2010-10-01	3722.93	3754.08	3672.9	3692.09
2010-10-04	3689.18	3691.8	3640.48	3649.81
2010-10-05	3648.96	3742.66	3638.34	3731.93
2010-10-06	3750.87	3779.71	3746.63	3764.91
2010-10-07	3765.77	3799.71	3732.45	3770.47
2010-10-08	3763.35	3774.92	3738.56	3763.18
2010-10-11	3770.03	3782.02	3763.64	3768.49
2010-10-12	3738.04	3756.25	3700.26	3748.86
2010-10-13	3768.85	3828.34	3766.93	3828.34
2010-10-14	3833.42	3845.36	3812.41	3819.17
2010-10-15	3829.64	3837.51	3798.93	3827.37
2010-10-18	3808.16	3842.39	3798.13	3834.5
2010-10-19	3829.68	3853.96	3794.89	3807.17
2010-10-20	3795.57	3832.87	3786.36	3828.15
2010-10-21	3825.84	3889.74	3811.44	3878.27
2010-10-22	3859.33	3887.82	3855.91	3868.54
2010-10-25	3888.28	3894.91	3862.8	3870
2010-10-26	3858.34	3866.35	3818.95	3852.66
2010-10-27	3837.46	3867.89	3811	3815.77
2010-10-28	3838.13	3862.97	3821.88	3834.84
2010-10-29	3828.71	3857.58	3807.8	3833.5
2010-11-01	3862.19	3873.77	3812.37	3841.11
2010-11-02	3830.57	3879.35	3830.14	3865.72
2010-11-03	3880.08	3890.9	3834.68	3842.94
2010-11-04	3885.17	3931.76	3885.17	3916.78
2010-11-05	3928.01	3937.64	3893.93	3916.73
2010-11-08	3916.36	3919.86	3896.7	3913.7
2010-11-09	3903.85	3961.7	3902.64	3945.71
2010-11-10	3923.25	3932.67	3869.2	3888.45
2010-11-11	3899.08	3903.2	3848.1	3867.35
2010-11-12	3796.61	3853.31	3769.59	3831.12
2010-11-15	3815	3875.63	3797.75	3864.24
2010-11-16	3841.1	3842.12	3762.47	3762.47
2010-11-17	3755.66	3798.73	3753.06	3792.35
2010-11-18	3823.53	3873.58	3822.15	3867.97
2010-11-19	3871.39	3871.5	3827.03	3860.16
2010-11-22	3882.82	3896.07	3812.48	3818.89
2010-11-23	3792.14	3803.86	3724.42	3724.42
2010-11-24	3731.91	3760.78	3703.72	3747.61
2010-11-25	3752.42	3767.69	3730.04	3760.42
2010-11-26	3735.99	3743.98	3687.43	3728.65
2010-11-29	3748.1	3773.9	3636.96	3636.96
2010-11-30	3640.74	3656.81	3591.78	3610.44
2010-12-01	3634.61	3674.96	3620.64	3665.91
2010-12-02	3689.25	3754.82	3650.03	3747.04
2010-12-03	3744.24	3775.75	3721.38	3750.55
2010-12-06	3758.38	3763.4	3723.16	3749.23
2010-12-07	3759.59	3835.06	3758.91	3810.5
2010-12-08	3791.71	3857.86	3784.38	3831.98
2010-12-09	3856.89	3867.34	3836.83	3858.05
2010-12-10	3869.99	3873.64	3850.69	3857.35
2010-12-13	3872.83	3904.43	3868.78	3892.44
2010-12-14	3893.96	3902.87	3881.64	3902.87
2010-12-15	3887.08	3892.93	3865.17	3880.19
2010-12-16	3878.25	3897.15	3861.1	3888.36
2010-12-17	3900.32	3906.09	3865.1	3867.35
2010-12-20	3873.24	3918.69	3869.2	3885.08
2010-12-21	3899.29	3936.06	3899.22	3927.49
2010-12-22	3922.27	3932.2	3919.47	3919.71
2010-12-23	3921.79	3924.3	3889.31	3911.32
2010-12-24	3907.03	3911.95	3893.55	3900.39
2010-12-27	3893.11	3901.92	3836.05	3862.19
2010-12-28	3872.02	3881.97	3858.72	3858.72
2010-12-29	3869.5	3904.04	3869.5	3890.65
2010-12-30	3893.68	3902.04	3839.61	3850.76
2010-12-31	3853.71	3854.18	3804.78	3804.78
