# Supplementary material for: Analysis of global stock index data during crisis period via complex network approach
Source: PLoS One. 2018 Jul 18;13(7):e0200600. doi: 10.1371/journal.pone.0200600 (PMC6051609; doi:10.1371/journal.pone.0200600)
Supplement: S1 File — See the respective attached file. (ZIP) [file pone.0200600.s001.zip › Global stock index data 2005-2010/FTSE Europe Pioneer 300 Index.xls]

## Sheet: Sheet1
Date	Open	High	Low	Close
2005-01-03	1042.09	1050.34	1042.09	1047.73
2005-01-04	1047.47	1052.89	1046.04	1050.9
2005-01-05	1051.43	1051.43	1042.4	1043.7
2005-01-06	1044.14	1049.67	1044.14	1049.2
2005-01-07	1049.52	1056.45	1048.73	1056.45
2005-01-10	1056.69	1058.29	1052.97	1055.11
2005-01-11	1054.96	1056.04	1045.53	1047.38
2005-01-12	1047.94	1049.18	1035.41	1038.64
2005-01-13	1039.1	1045.17	1038.54	1042.51
2005-01-14	1043.18	1048.93	1039.69	1047.44
2005-01-17	1047.44	1052.05	1047.44	1052.04
2005-01-18	1052.82	1052.91	1046.52	1052.13
2005-01-19	1052.61	1057.34	1052.61	1053.33
2005-01-20	1053.5	1053.5	1044.98	1049.28
2005-01-21	1048.12	1049.37	1043.47	1047.74
2005-01-24	1048.43	1048.43	1040.44	1047.62
2005-01-25	1047.95	1055.51	1046.33	1054.51
2005-01-26	1054.47	1057.26	1053.89	1054.81
2005-01-27	1054.55	1059.49	1052.6	1059.49
2005-01-28	1059.7	1061.55	1053.65	1054.44
2005-01-31	1054.8	1064.66	1054.8	1061.79
2005-02-01	1061.37	1070.09	1060.68	1070.09
2005-02-02	1069.44	1073.68	1068.68	1073.57
2005-02-03	1073.51	1074.91	1070.04	1072.38
2005-02-04	1072.28	1082.89	1072.28	1082.44
2005-02-07	1082.21	1088.94	1082.21	1088.46
2005-02-08	1087.99	1090.58	1086.2	1089.59
2005-02-09	1089.85	1093.6	1085.48	1088.24
2005-02-10	1088.25	1090.85	1085.45	1087.38
2005-02-11	1087.52	1097.36	1087.52	1097.36
2005-02-14	1097.67	1099.23	1096.3	1099.23
2005-02-15	1098.93	1104.51	1097.57	1103.16
2005-02-16	1103.37	1103.37	1092.74	1096.6
2005-02-17	1096.67	1101.86	1096.66	1097.79
2005-02-18	1098.6	1101.6	1097.22	1099.48
2005-02-21	1099.35	1102.76	1096.21	1098.45
2005-02-22	1097.45	1097.45	1086.84	1090.85
2005-02-23	1090.74	1090.74	1079.23	1084.49
2005-02-24	1084.21	1086.33	1081.35	1084.11
2005-02-25	1084.19	1095.68	1084.19	1095.68
2005-02-28	1095.63	1101.21	1091.86	1091.86
2005-03-01	1092.77	1101.44	1091.78	1100.33
2005-03-02	1100.59	1100.62	1094.32	1100.21
2005-03-03	1099.72	1102.82	1097.64	1100.23
2005-03-04	1100.26	1107.58	1099.62	1107.58
2005-03-07	1107.15	1109.53	1104.4	1106.99
2005-03-08	1106.2	1106.2	1099.63	1100.61
2005-03-09	1100.06	1104.06	1093.12	1094.11
2005-03-10	1093.38	1093.38	1083.71	1084.98
2005-03-11	1084.12	1090.88	1084.12	1087.22
2005-03-14	1086.96	1088.33	1082.78	1086.03
2005-03-15	1086.63	1095.44	1086.63	1094.59
2005-03-16	1094.81	1094.81	1078.09	1079.01
2005-03-17	1079.01	1081.47	1076.3	1079.59
2005-03-18	1079.48	1085.23	1079.48	1081.6
2005-03-21	1082.54	1084.9	1078.7	1079.32
2005-03-22	1079.82	1082.27	1075.01	1081.66
2005-03-23	1082.71	1082.71	1072.74	1078.35
2005-03-24	1078.66	1086.24	1078.16	1085.17
2005-03-29	1085.9	1087.92	1079.63	1087.92
2005-03-30	1088.07	1088.07	1080.57	1084.76
2005-03-31	1084.59	1091.72	1084.59	1085.34
2005-04-01	1085.2	1094.23	1085.2	1089.55
2005-04-04	1089.43	1089.43	1079.16	1084.61
2005-04-05	1085.2	1094.42	1085.2	1094.2
2005-04-06	1094.53	1098.04	1094.53	1098.04
2005-04-07	1097.23	1102.24	1095.45	1101.5
2005-04-08	1102.26	1105.88	1101.55	1103.22
2005-04-11	1102.98	1102.98	1098.66	1101.08
2005-04-12	1100.85	1100.92	1096.02	1097.35
2005-04-13	1097.53	1103.57	1097.53	1101.82
2005-04-14	1102	1103.08	1096.9	1099.89
2005-04-15	1099.77	1099.77	1083.14	1083.14
2005-04-18	1082.94	1082.94	1058.63	1063.59
2005-04-19	1064.23	1072.96	1064.23	1070.9
2005-04-20	1070.68	1074.58	1064.01	1064.63
2005-04-21	1064.4	1068.41	1060.99	1064.2
2005-04-22	1064.98	1073.41	1064.98	1072.43
2005-04-25	1073.23	1077.37	1070.85	1077.05
2005-04-26	1076.28	1077.83	1069.52	1073.52
2005-04-27	1074.26	1074.26	1056.56	1059.65
2005-04-28	1059.85	1064.36	1054.62	1058.79
2005-04-29	1058.15	1064.2	1053.71	1060.52
2005-05-02	1060.67	1066.82	1060.67	1063.82
2005-05-03	1063.58	1069.46	1063.58	1068.92
2005-05-04	1068.83	1075.03	1067.23	1075.03
2005-05-05	1075.38	1082.03	1075.38	1080.89
2005-05-06	1080.36	1086.79	1077.75	1086.5
2005-05-09	1085.95	1086.3	1079.43	1081.82
2005-05-10	1080.66	1084.87	1072.5	1074.28
2005-05-11	1074.47	1077.18	1069.78	1071.76
2005-05-12	1071.75	1079.58	1071.75	1078.48
2005-05-13	1079.08	1079.08	1071.53	1077.74
2005-05-16	1077.02	1077.02	1071.02	1073.37
2005-05-17	1073.43	1076.36	1071.5	1074.32
2005-05-18	1073.44	1087.63	1073.44	1087.27
2005-05-19	1086.8	1092.77	1086.8	1091.59
2005-05-20	1091.23	1094.98	1090.56	1092.68
2005-05-23	1093.22	1097.51	1093.22	1097.47
2005-05-24	1097.4	1097.4	1093.72	1095.92
2005-05-25	1096.16	1097.83	1093.34	1094.89
2005-05-26	1094.7	1102.97	1093.58	1102.3
2005-05-27	1102.37	1104.58	1098.75	1101.3
2005-05-30	1102.32	1106.79	1100.25	1106.79
2005-05-31	1107.85	1110.68	1105.55	1105.55
2005-06-01	1106.06	1120.65	1106.06	1120.59
2005-06-02	1121.07	1123.11	1117.81	1120.26
2005-06-03	1120.84	1122.97	1115.33	1117.78
2005-06-06	1118.1	1119.43	1112.42	1113.99
2005-06-07	1115.33	1126.97	1115.33	1126.89
2005-06-08	1126.66	1126.66	1121.51	1123.6
2005-06-09	1124.35	1124.37	1119.28	1124.13
2005-06-10	1123.42	1133.52	1123.42	1130.34
2005-06-13	1130.97	1135.34	1129.63	1135.23
2005-06-14	1133.33	1137.49	1130.47	1136.94
2005-06-15	1137.23	1139.67	1130.85	1132.36
2005-06-16	1133.4	1138.85	1133.4	1137.97
2005-06-17	1137.54	1145.88	1137.5	1139.75
2005-06-20	1140.36	1140.48	1133.61	1139.13
2005-06-21	1138.71	1146	1138.71	1145.05
2005-06-22	1144.41	1149.69	1143.44	1146.41
2005-06-23	1146.51	1151.74	1146.51	1150.85
2005-06-24	1151	1151	1140.17	1141.84
2005-06-27	1140.22	1140.22	1129.4	1130.91
2005-06-28	1130.99	1140.64	1130.99	1140.64
2005-06-29	1141.52	1147.11	1141.27	1143.92
2005-06-30	1144.62	1146.83	1141.01	1141.39
2005-07-01	1141.14	1149.76	1137.81	1149.76
2005-07-04	1148.86	1153.85	1148.26	1153.29
2005-07-05	1152.46	1153.08	1146.53	1150.65
2005-07-06	1150.35	1159.07	1150.35	1157.21
2005-07-07	1155.42	1155.42	1107.49	1136.12
2005-07-08	1136.72	1151.34	1136.72	1151.34
2005-07-11	1149.87	1158.2	1149.87	1157.5
2005-07-12	1156.39	1156.8	1150.34	1152.84
2005-07-13	1152.68	1159.89	1152.68	1159.54
2005-07-14	1162.08	1170.34	1162.08	1165.43
2005-07-15	1164.7	1165.96	1161.69	1163.57
2005-07-18	1161.95	1165.98	1159.13	1160.62
2005-07-19	1160.16	1165.92	1160.16	1165.92
2005-07-20	1163.27	1168.5	1159.31	1163.02
2005-07-21	1161.94	1172.34	1156.97	1164.8
2005-07-22	1164.41	1165.82	1159.53	1164.53
2005-07-25	1165.32	1171.17	1164.68	1170.62
2005-07-26	1170.29	1174.4	1167.93	1170.91
2005-07-27	1170.25	1176.55	1170.25	1173.83
2005-07-28	1173.04	1180.63	1173.04	1179.08
2005-07-29	1178.83	1185.12	1177.41	1179.31
2005-08-01	1178.3	1182.78	1178.27	1180.16
2005-08-02	1180.07	1189.43	1180.07	1189.43
2005-08-03	1188.96	1189.17	1183.64	1187.05
2005-08-04	1186.65	1186.65	1176.95	1178.21
2005-08-05	1177.93	1180.95	1173.97	1173.97
2005-08-08	1174.05	1183.52	1174.05	1181.34
2005-08-09	1180.49	1189.21	1179.64	1189.21
2005-08-10	1189.44	1199.87	1189.42	1199.87
2005-08-11	1199.36	1199.36	1193.28	1196.15
2005-08-12	1196.17	1198.19	1191.58	1192.75
2005-08-15	1193.78	1196.92	1191.86	1192.46
2005-08-16	1192.73	1197	1186.91	1188.7
2005-08-17	1188.69	1188.69	1181.99	1186.1
2005-08-18	1186.06	1187.8	1179.51	1182.38
2005-08-19	1181.74	1194.48	1181.74	1194.47
2005-08-22	1194.62	1197.97	1193.72	1194.42
2005-08-23	1193.51	1193.51	1185.2	1186.73
2005-08-24	1186.75	1186.75	1176.66	1181.21
2005-08-25	1181.42	1181.42	1171.45	1172.57
2005-08-26	1172.38	1177.91	1163.99	1163.99
2005-08-29	1164	1167.61	1158.28	1167.43
2005-08-30	1166.98	1172.91	1166.73	1166.94
2005-08-31	1166.13	1177.55	1166.13	1177.19
2005-09-01	1176.73	1187.13	1176.73	1185.36
2005-09-02	1185.15	1187.24	1180.61	1183.95
2005-09-05	1185.36	1191.41	1185.29	1190.76
2005-09-06	1191.62	1201.66	1191.62	1201.09
2005-09-07	1199.87	1205.98	1199.87	1205.03
2005-09-08	1204.59	1205.2	1200.74	1203.25
2005-09-09	1202.53	1207.67	1202.53	1207
2005-09-12	1208.68	1213.57	1208.06	1209.81
2005-09-13	1208.86	1209.67	1200.46	1201.33
2005-09-14	1201.9	1206.32	1201.83	1205.27
2005-09-15	1205.96	1209.72	1204.39	1206.45
2005-09-16	1205.34	1215.92	1204.74	1213.86
2005-09-19	1216.1	1219.25	1209.4	1216.44
2005-09-20	1216.38	1221.85	1216.38	1218.06
2005-09-21	1217.88	1217.88	1205.39	1205.39
2005-09-22	1204.46	1204.46	1197.65	1201.6
2005-09-23	1201.45	1207.83	1201.45	1207.44
2005-09-26	1207.44	1222.05	1207.44	1221.96
2005-09-27	1221.6	1221.89	1216.77	1218.44
2005-09-28	1218.87	1229.24	1218.87	1229.21
2005-09-29	1228.78	1230.86	1223.41	1224.74
2005-09-30	1224.09	1231.15	1224.09	1228.68
2005-10-03	1229.3	1239.29	1229.3	1239.03
2005-10-04	1238.95	1242.04	1234.32	1242.04
2005-10-05	1242.24	1242.24	1228.51	1228.51
2005-10-06	1227.8	1227.8	1209.25	1212.33
2005-10-07	1210.81	1212.47	1205.07	1207.24
2005-10-10	1206.77	1215.69	1206.77	1210.19
2005-10-11	1210.6	1218.69	1210.57	1212.88
2005-10-12	1212.9	1212.9	1203.21	1204.29
2005-10-13	1204.24	1204.24	1188.02	1192.45
2005-10-14	1191.54	1198.48	1187.17	1195.01
2005-10-17	1194.86	1200.21	1193.79	1195
2005-10-18	1195.6	1199.37	1190.82	1192.46
2005-10-19	1193.4	1193.4	1171.72	1172.7
2005-10-20	1172.87	1188.72	1172.87	1177.39
2005-10-21	1176.36	1176.41	1170.06	1172.43
2005-10-24	1172.89	1185.17	1171.87	1185.17
2005-10-25	1185.5	1190.31	1181.9	1181.9
2005-10-26	1181.09	1189.72	1181.09	1186.59
2005-10-27	1187.39	1187.39	1170.28	1171.37
2005-10-28	1171.17	1176.95	1162.25	1173.94
2005-10-31	1174.52	1199.75	1174.52	1199.75
2005-11-01	1200.5	1203.93	1197.52	1201.29
2005-11-02	1200.77	1205.78	1195.88	1205.14
2005-11-03	1205.12	1222.79	1205.12	1222.79
2005-11-04	1223.13	1224.6	1218.41	1220.98
2005-11-07	1221.22	1228.14	1217.09	1226.19
2005-11-08	1226.9	1232.77	1224.15	1226.61
2005-11-09	1226.82	1229.2	1223.71	1225.26
2005-11-10	1224.45	1231.2	1224.01	1225.43
2005-11-11	1225.84	1238.31	1225.84	1238.13
2005-11-14	1237.69	1242.88	1235.3	1238.71
2005-11-15	1238.45	1239.52	1230.95	1234.08
2005-11-16	1233.27	1233.39	1221.75	1225.08
2005-11-17	1226.16	1236.24	1226.16	1230.9
2005-11-18	1229.57	1244.45	1229.57	1237.63
2005-11-21	1236.85	1244.23	1235.15	1242.55
2005-11-22	1242.5	1245.26	1240.91	1243.37
2005-11-23	1242.39	1247.93	1242.21	1247.93
2005-11-24	1248.03	1249.34	1241.44	1244.73
2005-11-25	1244.83	1249.19	1244.4	1248.2
2005-11-28	1247.86	1255.12	1239.8	1239.8
2005-11-29	1239.59	1247.07	1235.1	1242.64
2005-11-30	1242.6	1242.6	1235.56	1236.06
2005-12-01	1236.16	1256.37	1236.16	1256.37
2005-12-02	1255.82	1264.69	1255.82	1264.69
2005-12-05	1265.11	1266.05	1257.52	1260.06
2005-12-06	1260.47	1268.14	1260.47	1267.43
2005-12-07	1266.92	1273.53	1263.11	1265.43
2005-12-08	1265.25	1266.59	1257.98	1266.59
2005-12-09	1267.94	1267.94	1262.76	1265.68
2005-12-12	1266.62	1274.08	1263.77	1265.18
2005-12-13	1265.59	1269.21	1263.89	1266.75
2005-12-14	1265.63	1267.3	1261.07	1263.15
2005-12-15	1263.4	1265.23	1258.46	1259.66
2005-12-16	1259.57	1271.29	1259.57	1268.45
2005-12-19	1267.2	1269.07	1265.62	1266.93
2005-12-20	1267.08	1272.07	1262.72	1270.96
2005-12-21	1270.65	1279.52	1270.65	1278.3
2005-12-22	1278.2	1280.02	1274.71	1275.49
2005-12-23	1276	1279.59	1275.06	1276.18
2005-12-27	1276.55	1281.03	1276.41	1279.6
2005-12-28	1279.23	1281.72	1276.23	1278.11
2005-12-29	1278.55	1284.69	1278.55	1284.69
2005-12-30	1284.22	1284.22	1273.65	1275.54
2006-01-02	1276.02	1282.49	1276.02	1282.05
2006-01-03	1280.79	1294.28	1280.79	1288.79
2006-01-04	1288.67	1301.48	1288.67	1301.48
2006-01-05	1300.09	1301.11	1296.57	1297.37
2006-01-06	1296.78	1306.02	1296.7	1306.02
2006-01-09	1307.02	1312.55	1307.02	1309.46
2006-01-10	1309.53	1309.53	1299.45	1300.47
2006-01-11	1299.99	1307.59	1299.99	1307.59
2006-01-12	1307.46	1312.99	1305.95	1311.92
2006-01-13	1312.16	1312.16	1300.23	1303.43
2006-01-16	1302.71	1307.27	1300.91	1306.71
2006-01-17	1306.84	1306.84	1296.43	1297.44
2006-01-18	1296.48	1296.48	1279.29	1285.25
2006-01-19	1284.3	1294.12	1284.3	1292.24
2006-01-20	1292.21	1299.15	1283.88	1283.88
2006-01-23	1282.12	1282.12	1270.92	1280.87
2006-01-24	1280.6	1283.94	1275.7	1277.14
2006-01-25	1276.9	1291.18	1276.9	1291.18
2006-01-26	1290.61	1305.15	1290.61	1303.94
2006-01-27	1303.83	1319.93	1303.83	1319.67
2006-01-30	1318.71	1321.38	1316.03	1318.97
2006-01-31	1319.06	1325.97	1316.48	1319.57
2006-02-01	1320.07	1333.52	1317.2	1333.32
2006-02-02	1332.76	1337	1319.8	1319.8
2006-02-03	1319.97	1324.46	1314.96	1320.29
2006-02-06	1319.78	1327.77	1319.78	1321.65
2006-02-07	1321.49	1325.5	1313.84	1318.01
2006-02-08	1318.36	1318.71	1304.31	1315.77
2006-02-09	1315.14	1330.94	1315.14	1330.94
2006-02-10	1331.63	1333.2	1324.45	1324.85
2006-02-13	1324.75	1332.88	1322.51	1332.88
2006-02-14	1332.58	1338.99	1324.78	1330.8
2006-02-15	1330.67	1335.63	1327.96	1331.04
2006-02-16	1330.6	1339.02	1330.6	1339.02
2006-02-17	1339.24	1345.5	1338.33	1342.84
2006-02-20	1342.71	1346.53	1339.83	1345.92
2006-02-21	1346.57	1355.88	1346.57	1350.26
2006-02-22	1350.3	1358.4	1347.4	1358.14
2006-02-23	1358.74	1361.7	1352.09	1355.46
2006-02-24	1355.72	1360.06	1355.58	1359.73
2006-02-27	1359.29	1363.77	1358.56	1363.76
2006-02-28	1363.38	1363.38	1343.63	1344.49
2006-03-01	1344.43	1355.97	1344.43	1355.97
2006-03-02	1355.16	1361.13	1338.38	1343.2
2006-03-03	1343.41	1350.03	1335.11	1342.43
2006-03-06	1343.01	1354.75	1343.01	1350.15
2006-03-07	1350.8	1350.8	1336.63	1343.47
2006-03-08	1343.22	1344.03	1327.54	1333.17
2006-03-09	1332.57	1343.68	1332.57	1343.22
2006-03-10	1343.15	1354.22	1338.92	1354.22
2006-03-13	1352.05	1365.12	1352.05	1363.96
2006-03-14	1364.06	1366.63	1360.33	1366.3
2006-03-15	1365.59	1371.65	1365.59	1368.44
2006-03-16	1368.31	1370.27	1364.08	1368.74
2006-03-17	1368.42	1378.93	1367.04	1369.38
2006-03-20	1370.13	1379.57	1370.13	1372.58
2006-03-21	1372.46	1373.56	1363.48	1373.56
2006-03-22	1374.55	1378.67	1367.66	1377.53
2006-03-23	1377.41	1381.32	1372.98	1376.57
2006-03-24	1376.5	1384.25	1376.46	1383.19
2006-03-27	1384.1	1384.78	1372.34	1372.34
2006-03-28	1372.61	1377.18	1362.3	1364.9
2006-03-29	1365	1370.71	1362.05	1367.53
2006-03-30	1366.83	1381.53	1366.83	1379.33
2006-03-31	1378.71	1378.71	1369.34	1370.43
2006-04-03	1370.02	1381.79	1370.02	1381.24
2006-04-04	1381.37	1381.37	1371.64	1374.23
2006-04-05	1374.79	1380.44	1369.89	1379.11
2006-04-06	1378.91	1385.58	1377.53	1381.8
2006-04-07	1382.81	1387.5	1374.78	1375.73
2006-04-10	1377.06	1383.11	1375.56	1383.11
2006-04-11	1382.4	1384.14	1365.62	1367.27
2006-04-12	1367.55	1368.89	1358.44	1364.88
2006-04-13	1365.65	1370.62	1362.34	1369.41
2006-04-18	1369.54	1370.06	1363.85	1368.17
2006-04-19	1366.96	1384.01	1366.96	1384.01
2006-04-20	1383.24	1392.85	1383.04	1387.36
2006-04-21	1388.56	1397.4	1388.56	1397.07
2006-04-24	1397.23	1397.23	1388.98	1388.98
2006-04-25	1389.25	1396.66	1386.18	1387.35
2006-04-26	1386.64	1392.87	1386.64	1390.96
2006-04-27	1389.73	1390.34	1373.42	1383.2
2006-04-28	1383.33	1383.33	1375.53	1377.99
2006-05-02	1380.17	1392.2	1379.31	1391.26
2006-05-03	1392.71	1397.47	1378.7	1379.22
2006-05-04	1377.88	1385.96	1374.53	1385.29
2006-05-05	1385.85	1398.71	1385.44	1398.71
2006-05-08	1399.1	1407.08	1397.96	1399.35
2006-05-09	1400.03	1405.55	1396.75	1405.55
2006-05-10	1406.33	1406.33	1397.14	1397.14
2006-05-11	1397.66	1407.52	1391.79	1391.87
2006-05-12	1391.85	1391.85	1363	1363
2006-05-15	1363.09	1363.09	1334.15	1345.34
2006-05-16	1345.39	1354.35	1337.76	1347.58
2006-05-17	1348.23	1354.67	1310.01	1310.01
2006-05-18	1309.4	1317.53	1293.61	1305.3
2006-05-19	1304.8	1313.25	1301.59	1306.56
2006-05-22	1305	1305	1267.74	1271.45
2006-05-23	1271.39	1307.12	1271.39	1302.02
2006-05-24	1302.58	1302.58	1277.05	1284.27
2006-05-25	1283.77	1300.26	1278.52	1300.26
2006-05-26	1299.99	1324.24	1299.99	1324.24
2006-05-29	1324.65	1324.77	1321.39	1322.45
2006-05-30	1323.19	1323.45	1292.54	1293.39
2006-05-31	1292.94	1308.64	1277.02	1306.63
2006-06-01	1306.69	1312.26	1295.08	1311.13
2006-06-02	1310.69	1325.36	1309.51	1313.2
2006-06-05	1312.19	1314.75	1302.97	1305.65
2006-06-06	1305.93	1305.93	1277.94	1280.55
2006-06-07	1280.88	1291.88	1273.98	1289.1
2006-06-08	1288.41	1288.41	1255.3	1255.3
2006-06-09	1255.86	1278.93	1255.86	1276.32
2006-06-12	1276.42	1279.4	1264.37	1265.76
2006-06-13	1265.73	1265.73	1231.19	1238.73
2006-06-14	1239.02	1246.36	1230.09	1240.15
2006-06-15	1240.03	1270.49	1240.03	1268.44
2006-06-16	1268.29	1286.09	1259.41	1260.46
2006-06-19	1260.3	1277.95	1260.3	1268.6
2006-06-20	1269.42	1276.13	1258.7	1276.13
2006-06-21	1275.35	1278.68	1263.07	1276.47
2006-06-22	1276.42	1291.19	1275.33	1281.39
2006-06-23	1281.14	1287.37	1277.31	1283.08
2006-06-26	1282.86	1288.58	1277.83	1278.91
2006-06-27	1278.05	1286.12	1269.51	1269.9
2006-06-28	1269.98	1277.89	1263.74	1272.25
2006-06-29	1271.99	1295.94	1271.99	1295.22
2006-06-30	1294.6	1316.35	1294.6	1313.62
2006-07-03	1313.15	1318.95	1311.31	1318.95
2006-07-04	1319.1	1321.46	1313.58	1321.46
2006-07-05	1321.7	1321.7	1303.01	1306.07
2006-07-06	1306.34	1319.82	1306.34	1318.78
2006-07-07	1317.72	1320.67	1307.83	1316.45
2006-07-10	1317.13	1321.93	1309.12	1321.04
2006-07-11	1321.98	1321.98	1306.67	1309.06
2006-07-12	1309.62	1322.3	1309.59	1312.37
2006-07-13	1312.34	1312.34	1290.47	1293.61
2006-07-14	1293.63	1293.63	1277.53	1277.53
2006-07-17	1278.4	1280.69	1263.39	1273.2
2006-07-18	1273.14	1278.75	1265.99	1271.62
2006-07-19	1271.52	1299.24	1271.52	1299.24
2006-07-20	1299.01	1309.02	1298.56	1301.57
2006-07-21	1301.76	1301.76	1286.47	1290.25
2006-07-24	1289.85	1314.77	1289.85	1314.3
2006-07-25	1313.93	1321.01	1311.98	1315.53
2006-07-26	1315.73	1321.48	1315.73	1320.81
2006-07-27	1319.57	1334.83	1319.57	1334.69
2006-07-28	1335.27	1344.17	1329.73	1344.1
2006-07-31	1343.45	1343.99	1337.82	1338.32
2006-08-01	1338.28	1341.57	1324.56	1326.7
2006-08-02	1326.11	1341.18	1326.11	1341.18
2006-08-03	1341.64	1343.27	1324.85	1329.79
2006-08-04	1329.51	1346.4	1329.51	1345.46
2006-08-07	1345.33	1345.33	1327.74	1329.96
2006-08-08	1329.96	1338.65	1328.35	1330.84
2006-08-09	1331.04	1341.99	1322.55	1340.69
2006-08-10	1340.15	1340.15	1316.32	1329.72
2006-08-11	1330.09	1337.51	1326.58	1331.1
2006-08-14	1331.02	1343.55	1331.02	1343.55
2006-08-15	1343.6	1357.21	1339.26	1355.41
2006-08-16	1354.81	1361.6	1350.56	1359.59
2006-08-17	1358.98	1363.45	1356.91	1360.81
2006-08-18	1359.61	1363.2	1356.08	1358.08
2006-08-21	1357.22	1360.94	1352.13	1356.39
2006-08-22	1357.24	1363.37	1350.97	1360.95
2006-08-23	1361.04	1361.91	1351.59	1353.26
2006-08-24	1353.79	1362.29	1347.52	1357.94
2006-08-25	1357.28	1362.71	1355.37	1359.21
2006-08-28	1358.66	1365.71	1354.05	1365.11
2006-08-29	1364.18	1374.03	1364.18	1367.41
2006-08-30	1367.05	1378.58	1367.05	1375.52
2006-08-31	1376.01	1378	1369.49	1372
2006-09-01	1372	1382.24	1372	1377.52
2006-09-04	1376.72	1384.06	1376.72	1383.77
2006-09-05	1383.73	1383.99	1374.22	1378.98
2006-09-06	1378.97	1379.14	1362.29	1364.01
2006-09-07	1363.41	1363.41	1349.4	1351.32
2006-09-08	1351.53	1359.92	1351.53	1356.66
2006-09-11	1356.27	1356.27	1342.8	1349.51
2006-09-12	1350.07	1367.66	1345.48	1366.82
2006-09-13	1366.47	1372.85	1366.25	1369.99
2006-09-14	1370.81	1380.23	1366.93	1369.27
2006-09-15	1369.34	1377.11	1367.39	1373.33
2006-09-18	1373.55	1378.42	1369.47	1374.02
2006-09-19	1374.24	1375.23	1364.64	1366.2
2006-09-20	1366.06	1382.67	1364.65	1380.92
2006-09-21	1381.85	1388.97	1378.49	1386.58
2006-09-22	1385.82	1385.82	1368.17	1370.86
2006-09-25	1371.23	1378.59	1364.71	1370.04
2006-09-26	1369.75	1390.52	1369.75	1389.25
2006-09-27	1388.57	1398.47	1388.57	1397.12
2006-09-28	1395.44	1401.17	1394.02	1398
2006-09-29	1397.4	1404.54	1394.89	1396.45
2006-10-02	1397.92	1402.9	1393.18	1396.26
2006-10-03	1396.35	1396.35	1385.32	1392.86
2006-10-04	1392.21	1402.74	1391.82	1402.38
2006-10-05	1402.27	1413.61	1402.27	1410.11
2006-10-06	1409.59	1412.65	1406.87	1412.11
2006-10-09	1411.76	1415.69	1407.99	1414.38
2006-10-10	1414.93	1423.72	1414.93	1423.36
2006-10-11	1422.32	1426.09	1416.78	1425.39
2006-10-12	1426.17	1436.68	1425.92	1436.68
2006-10-13	1437.15	1443.8	1432.89	1440.78
2006-10-16	1440.47	1445.21	1439.14	1443.5
2006-10-17	1443.42	1443.42	1427.69	1428.58
2006-10-18	1428.71	1445.72	1428.71	1441.48
2006-10-19	1440.99	1445.53	1433.38	1441.16
2006-10-20	1440.4	1450.53	1440.4	1445.39
2006-10-23	1445.33	1452.57	1439.41	1450.38
2006-10-24	1450.4	1451.89	1446.76	1450.08
2006-10-25	1450.28	1456.19	1449.32	1454.74
2006-10-26	1454.01	1462.32	1451.73	1452.82
2006-10-27	1453.02	1457.29	1443.53	1449.5
2006-10-30	1449.87	1449.87	1438.52	1444.99
2006-10-31	1444.88	1449.38	1440.26	1443.99
2006-11-01	1444.34	1454.57	1444.34	1449.34
2006-11-02	1449.12	1450.98	1436.97	1443.15
2006-11-03	1442.73	1453.66	1442.73	1448.42
2006-11-06	1448.07	1464.96	1448.07	1464.96
2006-11-07	1464.95	1471.78	1464.95	1470.92
2006-11-08	1471.39	1471.39	1462.03	1469.97
2006-11-09	1469.78	1473.43	1462.83	1467.27
2006-11-10	1467.17	1467.83	1459.45	1464.19
2006-11-13	1464.29	1471.05	1461.33	1466.64
2006-11-14	1466.03	1470.83	1458.91	1462.69
2006-11-15	1462.17	1471.01	1462.17	1470.83
2006-11-16	1470.38	1474.92	1467.34	1473.84
2006-11-17	1473.72	1473.72	1458.33	1462.05
2006-11-20	1462.1	1469.39	1451.83	1466.91
2006-11-21	1466.7	1473.32	1465.96	1468.3
2006-11-22	1468.16	1476.47	1463.24	1465.95
2006-11-23	1465.97	1469.23	1457.89	1462.19
2006-11-24	1462.37	1462.37	1442.67	1451.05
2006-11-27	1450.81	1452.15	1429	1429
2006-11-28	1429.97	1431.48	1420.2	1425.35
2006-11-29	1425.12	1444.3	1425.12	1443.38
2006-11-30	1443.08	1447.15	1432.27	1432.43
2006-12-01	1433.74	1442.7	1414.76	1421.17
2006-12-04	1420.91	1430.72	1419.74	1429.95
2006-12-05	1429.45	1442.45	1429.11	1439.93
2006-12-06	1439.52	1443.65	1434.45	1440.02
2006-12-07	1439.58	1452.54	1437.44	1447.86
2006-12-08	1448	1449.65	1439.02	1449.14
2006-12-11	1450	1460.06	1450	1456.68
2006-12-12	1457.6	1463.01	1454.65	1462.53
2006-12-13	1462.35	1472.32	1460.35	1471.57
2006-12-14	1471.73	1480.76	1471.73	1480.76
2006-12-15	1480.86	1490.74	1480.86	1489.09
2006-12-18	1489.37	1491.82	1486.93	1487.51
2006-12-19	1487.21	1487.21	1474.13	1477.94
2006-12-20	1477.81	1487.45	1477.81	1481.33
2006-12-21	1481.41	1483.71	1476.61	1479.08
2006-12-22	1479.08	1479.08	1471.78	1472.21
2006-12-27	1472.02	1487.89	1472.02	1487.89
2006-12-28	1487.81	1490.07	1485.19	1487.81
2006-12-29	1487.81	1489.71	1483.06	1483.47
2007-01-02	1483.44	1502.17	1483.44	1501.83
2007-01-03	1501.29	1504.18	1498.05	1502.84
2007-01-04	1503.06	1503.06	1491.31	1499.03
2007-01-05	1498.48	1498.48	1486.08	1486.08
2007-01-08	1486.54	1492.33	1481.83	1484.28
2007-01-09	1484.75	1493.79	1484.75	1487.3
2007-01-10	1487.6	1487.6	1471.85	1477.47
2007-01-11	1476.91	1503.93	1476.91	1503.93
2007-01-12	1504.49	1510.44	1501.01	1510.44
2007-01-15	1511	1521.92	1511	1519.4
2007-01-16	1518.78	1520.76	1510.45	1511.95
2007-01-17	1512.64	1516.18	1504.28	1510.37
2007-01-18	1510.4	1519.9	1506.61	1509.47
2007-01-19	1508.75	1520.78	1501.77	1519.81
2007-01-22	1519.31	1525.97	1512.9	1513.52
2007-01-23	1513.52	1517.91	1506.07	1513.31
2007-01-24	1511.31	1529.35	1511.31	1528
2007-01-25	1527.67	1534.62	1520.12	1522.87
2007-01-26	1523.05	1523.05	1510.52	1512.7
2007-01-29	1512.09	1519.51	1509.93	1517.07
2007-01-30	1517.9	1523.33	1514.01	1522.27
2007-01-31	1521.17	1522.9	1512.79	1514.65
2007-02-01	1514.78	1535.57	1514.78	1530.13
2007-02-02	1529.54	1539.95	1529.54	1537.65
2007-02-05	1538.1	1540.02	1534.29	1538.32
2007-02-06	1538.74	1548.9	1538.74	1543.08
2007-02-07	1543.2	1548.32	1542.93	1547.03
2007-02-08	1546.58	1546.96	1531.51	1534.21
2007-02-09	1533.7	1544.29	1533.7	1542.03
2007-02-12	1541.73	1541.73	1530.25	1533.15
2007-02-13	1532.56	1538.06	1531.1	1536.32
2007-02-14	1535.92	1547.93	1535.92	1547.93
2007-02-15	1548.78	1550.19	1542.15	1545.98
2007-02-16	1545.84	1546.27	1541.17	1544.03
2007-02-19	1544.05	1552.59	1544.05	1549.92
2007-02-20	1549.67	1550.94	1538.08	1544.99
2007-02-21	1544.9	1550.75	1532.28	1534.74
2007-02-22	1534.84	1546.91	1534.84	1539.94
2007-02-23	1540.53	1545.28	1535.85	1543.71
2007-02-26	1543.69	1552.47	1543.69	1550.36
2007-02-27	1550.01	1550.01	1504.42	1506.05
2007-02-28	1505.74	1505.74	1473.66	1481.89
2007-03-01	1482.07	1495.16	1446.8	1469.02
2007-03-02	1468.22	1480.37	1453.14	1463.3
2007-03-05	1460.18	1460.18	1428.2	1446.3
2007-03-06	1447.13	1461.57	1447.13	1460.47
2007-03-07	1460.7	1469.98	1458.2	1467.32
2007-03-08	1466.82	1486.58	1466.82	1486.1
2007-03-09	1485.5	1493.66	1475.71	1489.47
2007-03-12	1490.16	1499.59	1478.61	1482.01
2007-03-13	1482.58	1484.35	1465.92	1465.92
2007-03-14	1464.6	1464.6	1427.39	1427.39
2007-03-15	1427.68	1455.92	1427.68	1455.92
2007-03-16	1455.05	1462.12	1447.17	1454.89
2007-03-19	1455.02	1476.79	1455.02	1476.04
2007-03-20	1476.17	1487.69	1471.44	1487.69
2007-03-21	1487.81	1497.79	1486.25	1492.61
2007-03-22	1492.61	1517.57	1492.15	1515.55
2007-03-23	1515.84	1524.59	1511.26	1523.75
2007-03-26	1524.54	1526.06	1505.18	1510.21
2007-03-27	1509.9	1520.28	1507.4	1509.04
2007-03-28	1509.13	1509.13	1494.73	1499.83
2007-03-29	1499.83	1517.11	1499.83	1516.93
2007-03-30	1516.34	1522.49	1510.37	1515.65
2007-04-02	1516.63	1522.59	1512.31	1521.03
2007-04-03	1521.3	1536.88	1521.3	1536.56
2007-04-04	1536.92	1540.56	1533.39	1538.84
2007-04-05	1538.81	1540.72	1535.57	1540.13
2007-04-10	1539.34	1550.8	1538.75	1548.33
2007-04-11	1550.35	1556.73	1544.38	1547.24
2007-04-12	1545.57	1545.57	1533.35	1542.39
2007-04-13	1543.26	1553.69	1543.26	1553.56
2007-04-16	1553.44	1571.81	1553.44	1571.81
2007-04-17	1572.27	1574.83	1562.71	1572.69
2007-04-18	1572.77	1572.77	1560.03	1564.79
2007-04-19	1564.71	1564.71	1544.56	1559.34
2007-04-20	1559.19	1583.58	1559.19	1580.02
2007-04-23	1579.62	1583.46	1574.59	1577.98
2007-04-24	1577.3	1578.3	1558.31	1564.08
2007-04-25	1563.52	1576.73	1563.52	1574.01
2007-04-26	1574.32	1585.09	1571.2	1577.07
2007-04-27	1576.21	1576.21	1563.21	1567.71
2007-04-30	1567.32	1576.18	1564.27	1570.18
2007-05-01	1570.51	1570.54	1566.73	1568.99
2007-05-02	1568.83	1578.9	1568.83	1577.14
2007-05-03	1577.12	1583.55	1571.36	1582.22
2007-05-04	1581.65	1595.59	1581.11	1593.98
2007-05-07	1594.31	1596.77	1592.07	1594.61
2007-05-08	1594.5	1594.5	1577.98	1581.65
2007-05-09	1581.02	1590.81	1578.18	1585.01
2007-05-10	1584.55	1585.51	1571.65	1572.71
2007-05-11	1573.02	1583.39	1554.07	1582.09
2007-05-14	1581.71	1588.37	1574.89	1578.62
2007-05-15	1578.6	1585.77	1571.68	1583.95
2007-05-16	1584	1585.9	1576.95	1581.45
2007-05-17	1580.8	1586.22	1580.8	1584.87
2007-05-18	1584.99	1602.4	1584.99	1600.25
2007-05-21	1599.42	1606.26	1594.16	1598.12
2007-05-22	1598.51	1602.71	1594.63	1597.57
2007-05-23	1598.18	1610.69	1598.18	1609.81
2007-05-24	1610.93	1611.23	1596.37	1597.86
2007-05-25	1598.15	1598.78	1588.98	1597.74
2007-05-28	1597.64	1599.59	1597.19	1599.41
2007-05-29	1600.4	1604.35	1599.15	1601.38
2007-05-30	1602.56	1602.56	1585.29	1599.21
2007-05-31	1598.33	1614.84	1598.33	1611.45
2007-06-01	1611.65	1627.66	1611.65	1625.91
2007-06-04	1626.75	1628.45	1616.53	1622.19
2007-06-05	1621.81	1625.87	1610.72	1612.13
2007-06-06	1612.32	1612.7	1584.77	1586.45
2007-06-07	1586.54	1595.57	1565.18	1569.05
2007-06-08	1569.21	1572.26	1552.77	1567.64
2007-06-11	1568.27	1582.68	1568.27	1582.46
2007-06-12	1583.94	1586.16	1570.36	1574.07
2007-06-13	1574.57	1582.23	1563.69	1580.52
2007-06-14	1579.83	1605.29	1579.83	1605.29
2007-06-15	1604.96	1627.79	1604.96	1625.87
2007-06-18	1625.59	1630.69	1616.53	1619.93
2007-06-19	1619.91	1625.06	1613.62	1614.57
2007-06-20	1614.01	1628.74	1614.01	1620.2
2007-06-21	1621.14	1621.14	1596.15	1604.18
2007-06-22	1604.46	1609.5	1597.07	1598.81
2007-06-25	1598.8	1598.84	1582.94	1597.48
2007-06-26	1597.77	1597.77	1582.69	1587
2007-06-27	1587.59	1587.59	1571.4	1579.54
2007-06-28	1579.78	1595.82	1579.78	1595.82
2007-06-29	1596.64	1605.33	1587.6	1605.33
2007-07-02	1605.22	1605.22	1594.64	1599.78
2007-07-03	1600.2	1615.47	1600.2	1613.19
2007-07-04	1613.36	1621.62	1613.36	1620.18
2007-07-05	1620.54	1624.46	1608.09	1609.67
2007-07-06	1609.47	1619.83	1608.9	1619.83
2007-07-09	1619.87	1629.5	1619.87	1625.52
2007-07-10	1625.39	1630.96	1603.01	1606.89
2007-07-11	1607.26	1607.26	1588.48	1601.15
2007-07-12	1600.98	1621.3	1596.6	1621.3
2007-07-13	1620.61	1635.58	1620.61	1627.33
2007-07-16	1627.76	1634.49	1625.69	1630.32
2007-07-17	1630.14	1630.14	1617.16	1622.77
2007-07-18	1623.86	1623.86	1602.97	1602.97
2007-07-19	1603.11	1623.6	1603.11	1618.33
2007-07-20	1618.99	1624.22	1599.51	1599.74
2007-07-23	1600.06	1609.74	1595.69	1609.74
2007-07-24	1611.29	1611.46	1585.62	1585.62
2007-07-25	1585.81	1588.9	1567.25	1571.77
2007-07-26	1571.52	1578.68	1527.79	1527.79
2007-07-27	1526.35	1538.24	1511.44	1520.06
2007-07-30	1519.08	1526.85	1511.12	1517.74
2007-07-31	1517.45	1550.65	1517.45	1549.92
2007-08-01	1549.88	1549.88	1511.42	1526.26
2007-08-02	1527.11	1543.72	1527.11	1536.97
2007-08-03	1536.73	1542.23	1514.31	1517.16
2007-08-06	1516.49	1516.49	1500.39	1503.91
2007-08-07	1503.22	1524.55	1503.22	1524.55
2007-08-08	1524.85	1557.23	1524.85	1554.36
2007-08-09	1554.57	1554.57	1515.69	1525.84
2007-08-10	1525.05	1525.05	1474.81	1479.4
2007-08-13	1479.3	1515.35	1479.3	1513.27
2007-08-14	1513.82	1516.38	1492.38	1494.64
2007-08-15	1495.06	1495.06	1475.44	1491.79
2007-08-16	1491.19	1491.19	1440.81	1440.81
2007-08-17	1439.24	1492.05	1426.51	1473.49
2007-08-20	1472.8	1495.04	1472.8	1481.9
2007-08-21	1480.98	1488.03	1467.94	1482.29
2007-08-22	1482.56	1508.8	1482.56	1505.43
2007-08-23	1506.3	1524.76	1506.3	1509.39
2007-08-24	1508.41	1516.29	1501.86	1514.43
2007-08-27	1514.86	1520.44	1514.86	1516.34
2007-08-28	1515	1515	1487.85	1490.25
2007-08-29	1489.91	1499.03	1477.32	1498.49
2007-08-30	1498.44	1517.69	1495.76	1515.44
2007-08-31	1514.55	1537.98	1514.55	1535.29
2007-09-03	1535.37	1541.78	1535.01	1539.24
2007-09-04	1539.22	1550.25	1528.73	1549.41
2007-09-05	1549.62	1549.62	1522.07	1522.63
2007-09-06	1523.24	1535.15	1509.66	1527.68
2007-09-07	1527.76	1532.21	1492.66	1494.88
2007-09-10	1494.47	1502.28	1480.57	1481.99
2007-09-11	1481.32	1508.42	1481.32	1506.92
2007-09-12	1506.61	1512.07	1496.77	1510.27
2007-09-13	1509.69	1526.09	1501.13	1524.35
2007-09-14	1523.29	1523.29	1496.35	1507.22
2007-09-17	1505.22	1505.22	1480.14	1486.46
2007-09-18	1485.95	1511.61	1481.33	1509.67
2007-09-19	1510.52	1555.3	1510.52	1549.13
2007-09-20	1548.45	1548.45	1533.98	1539.07
2007-09-21	1537.99	1550.21	1534.1	1546.28
2007-09-24	1546.71	1550.98	1541.79	1545.77
2007-09-25	1543.81	1543.81	1521.64	1529.38
2007-09-26	1529.3	1546.03	1529.3	1539.5
2007-09-27	1540.32	1555.07	1540.32	1551.49
2007-09-28	1550.13	1553.82	1539.27	1550.89
2007-10-01	1552.09	1563.28	1541.77	1563.2
2007-10-02	1562.8	1575.94	1562.8	1568.26
2007-10-03	1567.52	1571.93	1564.02	1570.95
2007-10-04	1571.14	1579.23	1563.8	1572.75
2007-10-05	1572.14	1588.17	1572.14	1584.94
2007-10-08	1585.76	1587.75	1579.67	1579.67
2007-10-09	1579.37	1589.57	1575.72	1587.66
2007-10-10	1588.55	1592.89	1582.74	1589.53
2007-10-11	1586.95	1603.27	1586.95	1599.43
2007-10-12	1598.77	1600.99	1581.58	1600.99
2007-10-15	1601.1	1602.79	1584.41	1586.92
2007-10-16	1586.18	1586.18	1570.58	1576.04
2007-10-17	1574.94	1589.57	1571.55	1585.23
2007-10-18	1584.72	1591.77	1569.36	1573.2
2007-10-19	1572.44	1575.89	1562.1	1563.83
2007-10-22	1562.79	1562.79	1535.56	1543.66
2007-10-23	1543.8	1565.19	1543.8	1557.99
2007-10-24	1557.65	1563.41	1546.32	1549.66
2007-10-25	1548.31	1570.53	1548.31	1567.1
2007-10-26	1566.31	1580.34	1562.55	1576.94
2007-10-29	1576.51	1589.58	1576.51	1588.31
2007-10-30	1588.73	1588.73	1579.81	1581.69
2007-10-31	1582.06	1595.7	1578.58	1595.7
2007-11-01	1595.86	1598.48	1563.05	1570.39
2007-11-02	1569.88	1569.88	1552.25	1559.87
2007-11-05	1560.87	1560.87	1542.98	1549.22
2007-11-06	1549.57	1560.58	1549.57	1554.17
2007-11-07	1553.83	1562.92	1537.04	1543.55
2007-11-08	1543.4	1543.49	1520.88	1535.81
2007-11-09	1536.11	1547.36	1504.76	1511.57
2007-11-12	1510.47	1518.62	1501.51	1512.36
2007-11-13	1510.74	1519.34	1498.46	1516.07
2007-11-14	1515.45	1535.69	1515.45	1522.7
2007-11-15	1521.98	1526.45	1501.25	1505.94
2007-11-16	1506.23	1506.23	1488.51	1494.12
2007-11-19	1494.28	1502.83	1462.17	1462.76
2007-11-20	1462.73	1481.89	1453.77	1479.96
2007-11-21	1479.1	1479.1	1437.13	1443.23
2007-11-22	1444.74	1458.11	1438.68	1454.03
2007-11-23	1454.22	1477.29	1454.14	1476.16
2007-11-26	1477.25	1491.99	1466.36	1467.58
2007-11-27	1468.65	1470.7	1447.87	1462.27
2007-11-28	1462.8	1502.25	1459.16	1501.25
2007-11-29	1499.61	1513.36	1497.29	1508.22
2007-11-30	1509	1530.83	1509	1526.59
2007-12-03	1527.52	1532.52	1518.68	1520.55
2007-12-04	1520.04	1520.95	1496.55	1500.47
2007-12-05	1500.4	1526.9	1500.4	1526.47
2007-12-06	1527.86	1545.02	1518.93	1528.04
2007-12-07	1527.34	1543.94	1527.34	1538.51
2007-12-10	1539.59	1552.33	1533.52	1547.33
2007-12-11	1547.76	1552.75	1536.69	1540.42
2007-12-12	1541.47	1558.31	1519.47	1546.42
2007-12-13	1544.68	1544.68	1509.71	1509.82
2007-12-14	1509.36	1521.15	1502.75	1516.37
2007-12-17	1516.67	1516.67	1489.66	1491.71
2007-12-18	1491.77	1504.82	1487.44	1489.31
2007-12-19	1488.57	1492.7	1478.43	1482.49
2007-12-20	1481.88	1495.57	1481.88	1486.51
2007-12-21	1485.69	1509.93	1485.69	1507.08
2007-12-24	1505.84	1509.84	1505.84	1508.03
2007-12-27	1507.42	1516.54	1507.38	1509.1
2007-12-28	1509.51	1510.55	1500.14	1506.09
2007-12-31	1506.4	1507.82	1503.86	1506.61
2008-01-02	1503.48	1509.96	1484.27	1487.23
2008-01-03	1487.69	1490.74	1472.95	1484.83
2008-01-04	1485.48	1492.57	1453.29	1457.63
2008-01-07	1459.1	1465.19	1448.13	1457.79
2008-01-08	1458.18	1477.85	1458.18	1466.93
2008-01-09	1465.86	1465.86	1443.93	1449.06
2008-01-10	1448.45	1457.75	1436.26	1436.77
2008-01-11	1434.66	1437.44	1420.9	1428.89
2008-01-14	1427.78	1437.97	1422.31	1432.14
2008-01-15	1432.85	1432.85	1395.39	1395.39
2008-01-16	1394.59	1398.09	1372.15	1383.16
2008-01-17	1382.91	1401.08	1373.16	1374.36
2008-01-18	1373.82	1392.16	1356.62	1358.51
2008-01-21	1361.24	1361.24	1278.79	1279.85
2008-01-22	1279.52	1314.29	1223.36	1304.37
2008-01-23	1304.87	1324.77	1247.13	1262.4
2008-01-24	1262.33	1330.42	1262.33	1330.42
2008-01-25	1331.55	1358.19	1327.72	1330.42
2008-01-28	1330.98	1330.98	1297.41	1317.15
2008-01-29	1317.77	1340.89	1317.77	1338.28
2008-01-30	1338.83	1338.83	1323.89	1329.43
2008-01-31	1327.89	1332.01	1295.45	1329.53
2008-02-01	1328.51	1362.21	1328.51	1353.91
2008-02-04	1354.79	1367.24	1351.49	1356.2
2008-02-05	1356.36	1356.36	1312.01	1314.36
2008-02-06	1313.77	1323.38	1303.02	1322
2008-02-07	1322.67	1322.67	1285.91	1296.4
2008-02-08	1297.54	1315.77	1290.57	1302.36
2008-02-11	1300.63	1305.49	1284.35	1290.9
2008-02-12	1291.04	1334.36	1289.51	1334.21
2008-02-13	1335.03	1341.73	1316.7	1334.25
2008-02-14	1334.61	1351.14	1331.4	1335.54
2008-02-15	1334.05	1339.51	1304.71	1309.34
2008-02-18	1307.22	1337.56	1307.22	1335.3
2008-02-19	1333.52	1350.59	1317.66	1337.54
2008-02-20	1337.34	1337.34	1313.51	1321.01
2008-02-21	1320.01	1345.87	1320.01	1330.07
2008-02-22	1331.01	1335.79	1313.94	1320.04
2008-02-25	1319.33	1344.86	1319.33	1342.26
2008-02-26	1342.98	1361.89	1342.98	1361.18
2008-02-27	1361.66	1366.18	1339.69	1358.21
2008-02-28	1356.89	1357.46	1332.36	1333.42
2008-02-29	1333	1333.7	1309.74	1315.28
2008-03-03	1314.64	1314.64	1288.71	1298.11
2008-03-04	1299.24	1308.76	1273.05	1279.97
2008-03-05	1279.29	1302.87	1279.29	1301.17
2008-03-06	1300.97	1302.62	1280.01	1282.9
2008-03-07	1284.07	1284.07	1258.27	1269.42
2008-03-10	1269.31	1271.66	1248.86	1254.76
2008-03-11	1253.24	1284.8	1252.95	1269.46
2008-03-12	1269.6	1296.05	1269.6	1284.81
2008-03-13	1285.39	1285.39	1250.64	1268.46
2008-03-14	1268.9	1289.01	1247.58	1255.02
2008-03-17	1250.95	1250.95	1199.29	1199.8
2008-03-18	1200.39	1244.52	1200.39	1241.99
2008-03-19	1242.62	1255.77	1222.33	1230.28
2008-03-20	1230.69	1231.98	1215.72	1226.67
2008-03-25	1224.41	1266.03	1224.41	1266.03
2008-03-26	1266.68	1266.77	1251.77	1258.48
2008-03-27	1258.63	1280.03	1256.59	1271.59
2008-03-28	1269.63	1274.9	1261.78	1265.47
2008-03-31	1264.27	1264.27	1240.84	1262.14
2008-04-01	1262.14	1304.22	1258.73	1302.47
2008-04-02	1302.47	1320.04	1302.28	1317.84
2008-04-03	1317.96	1320.77	1304.85	1312.1
2008-04-04	1311.61	1322.56	1305.75	1318.43
2008-04-07	1317.73	1332.97	1317.73	1329.37
2008-04-08	1328.18	1328.18	1309.53	1318.39
2008-04-09	1317.49	1319.57	1306.83	1308.92
2008-04-10	1308.5	1308.5	1286.14	1303.53
2008-04-11	1301.48	1313.05	1278.8	1284.71
2008-04-14	1286.67	1286.67	1270.49	1275
2008-04-15	1272.42	1289.62	1271.18	1281.62
2008-04-16	1281.52	1302.78	1281.52	1302.78
2008-04-17	1302.37	1309.75	1290.97	1295.32
2008-04-18	1296.34	1327.63	1296.34	1325.9
2008-04-21	1323.98	1327.59	1305.03	1311.82
2008-04-22	1311.86	1315.39	1299.28	1304.56
2008-04-23	1304.68	1314.35	1292.64	1313.2
2008-04-24	1313.63	1315.78	1296.9	1315.78
2008-04-25	1315.64	1336.7	1315.64	1330.84
2008-04-28	1329.88	1342.8	1329.88	1338.6
2008-04-29	1338.32	1339.62	1322.67	1328.45
2008-04-30	1326.93	1340.47	1320.33	1337.68
2008-05-01	1337.71	1341.67	1336.36	1339.02
2008-05-02	1339.05	1366.73	1339.05	1361.36
2008-05-05	1360.69	1360.69	1355.3	1357.99
2008-05-06	1358.08	1360.23	1342.09	1351.25
2008-05-07	1350.14	1366.2	1350.14	1362.11
2008-05-08	1363.51	1363.51	1352.95	1360.88
2008-05-09	1359.38	1359.38	1335.55	1342.68
2008-05-12	1343.68	1353.82	1341.78	1346.47
2008-05-13	1344.44	1353.9	1335.8	1346.08
2008-05-14	1345.97	1358.5	1341.74	1354.7
2008-05-15	1353.14	1360.32	1344.31	1359.86
2008-05-16	1359.9	1375.62	1359.9	1365.2
2008-05-19	1365.01	1378.29	1363.31	1378.29
2008-05-20	1378.29	1378.29	1350.54	1350.54
2008-05-21	1350.13	1355.69	1336.22	1340.63
2008-05-22	1341.67	1350.42	1330.77	1345.11
2008-05-23	1344.24	1344.24	1322.22	1322.22
2008-05-26	1321.94	1322.7	1319.23	1319.55
2008-05-27	1319	1326.6	1310.81	1314.42
2008-05-28	1315.33	1333.84	1315.33	1326.69
2008-05-29	1325.51	1336.93	1323.5	1330.28
2008-05-30	1330.96	1340.36	1330.96	1334.39
2008-06-02	1333.87	1334.35	1314.81	1319.13
2008-06-03	1318.43	1329.07	1313.75	1329.07
2008-06-04	1327.99	1327.99	1302.22	1311.79
2008-06-05	1311.2	1318.48	1302.47	1309.51
2008-06-06	1308.32	1321.54	1283.54	1283.99
2008-06-09	1282.64	1287.12	1273.03	1279.62
2008-06-10	1281.08	1281.08	1263.64	1271.24
2008-06-11	1270.17	1278.15	1247.29	1249.46
2008-06-12	1250.39	1263.17	1250.39	1261.02
2008-06-13	1260.85	1269.3	1247.54	1267.36
2008-06-16	1263.34	1269.84	1254.04	1262.92
2008-06-17	1262.48	1279.8	1262.48	1268.9
2008-06-18	1268.85	1268.85	1246.62	1251
2008-06-19	1250.62	1256.2	1243.43	1244.77
2008-06-20	1244.24	1249.68	1216.11	1222.51
2008-06-23	1223.07	1228.64	1217.69	1222.89
2008-06-24	1222.98	1229.08	1202.04	1214.25
2008-06-25	1214.18	1228.21	1214.18	1227.65
2008-06-26	1226.69	1226.69	1197.02	1197.02
2008-06-27	1197.23	1198.52	1178.88	1192.24
2008-06-30	1191.34	1201.88	1180.89	1201.36
2008-07-01	1202.56	1202.56	1170.83	1175.55
2008-07-02	1174.84	1190.02	1167.92	1167.92
2008-07-03	1167.64	1181.81	1149.31	1178.04
2008-07-04	1178.28	1182.15	1160.55	1163.11
2008-07-07	1162.59	1179.61	1161.75	1178.69
2008-07-08	1178.6	1178.6	1147.63	1161.38
2008-07-09	1160.45	1182.52	1160.45	1181.19
2008-07-10	1181.51	1181.51	1152.35	1156.98
2008-07-11	1156.86	1165.84	1126.39	1126.39
2008-07-14	1125.37	1147.04	1125.37	1133.95
2008-07-15	1134.26	1134.26	1097.72	1110.09
2008-07-16	1110.78	1118.92	1092.11	1115.97
2008-07-17	1115.83	1154.72	1115.83	1146.34
2008-07-18	1145.4	1164.19	1133.28	1164.19
2008-07-21	1163.03	1179.19	1153.34	1170.16
2008-07-22	1169.99	1169.99	1146.22	1165.04
2008-07-23	1165.61	1192.1	1165.61	1188.99
2008-07-24	1188.59	1194.54	1167.79	1170.8
2008-07-25	1170.41	1174.31	1155.02	1169.59
2008-07-28	1169	1169	1157.67	1158.86
2008-07-29	1159.06	1167.25	1143.89	1162.57
2008-07-30	1162.45	1185.59	1162.45	1180.75
2008-07-31	1179.44	1189.56	1171.24	1180.04
2008-08-01	1180.86	1180.86	1160.65	1163.73
2008-08-04	1163.01	1167.41	1151.07	1152.55
2008-08-05	1152.76	1182.31	1151.42	1182.31
2008-08-06	1181.95	1194.4	1181.95	1192.99
2008-08-07	1191.8	1203.43	1185.09	1190.06
2008-08-08	1191.03	1200.56	1179.92	1199.02
2008-08-11	1200.82	1213.42	1199.95	1212.92
2008-08-12	1213.11	1216.4	1202.55	1208.89
2008-08-13	1207.75	1207.75	1178.73	1179.64
2008-08-14	1179.6	1192.88	1174.76	1185.64
2008-08-15	1185.99	1197.6	1183.03	1190.25
2008-08-18	1189.45	1199.19	1179.41	1189.15
2008-08-19	1189	1189	1159.05	1159.39
2008-08-20	1158.39	1167.51	1155.37	1165.31
2008-08-21	1164.11	1164.11	1148.69	1154.72
2008-08-22	1154.29	1176.35	1153.84	1175.79
2008-08-25	1175.8	1176.99	1168.76	1169.17
2008-08-26	1169.77	1174.9	1153.23	1171.09
2008-08-27	1171.18	1177.59	1160.02	1173.64
2008-08-28	1172.84	1195.28	1165.93	1190.91
2008-08-29	1189.97	1199.41	1188.3	1194.73
2008-09-01	1192.89	1193.67	1180.48	1189.35
2008-09-02	1188.97	1205.8	1182.72	1200.2
2008-09-03	1199.97	1199.97	1181.17	1181.9
2008-09-04	1181.49	1186.15	1151.1	1151.3
2008-09-05	1150.92	1150.92	1122.51	1125.48
2008-09-08	1125.08	1170.99	1125.08	1162.74
2008-09-09	1163.67	1175.92	1150.52	1155.66
2008-09-10	1155.41	1155.62	1138.68	1148.23
2008-09-11	1149.58	1150.92	1127.9	1140.71
2008-09-12	1140.38	1162.15	1140.38	1162.15
2008-09-15	1162.37	1162.37	1101.55	1119.94
2008-09-16	1119.78	1119.78	1073.75	1091.38
2008-09-17	1091.35	1111.13	1068.48	1070.1
2008-09-18	1070.1	1087.67	1059.16	1063.62
2008-09-19	1064.16	1153.38	1064.16	1150.78
2008-09-22	1149.16	1153.49	1127.08	1127.08
2008-09-23	1126.93	1126.93	1100.17	1108.54
2008-09-24	1109.23	1116.45	1099.41	1101.6
2008-09-25	1101.64	1127.05	1100.56	1125.43
2008-09-26	1125.19	1125.19	1094.49	1104.79
2008-09-29	1105.41	1105.41	1047.04	1047.04
2008-09-30	1047.14	1067.82	1019.08	1063.65
2008-10-01	1063.29	1076.56	1060.68	1072.64
2008-10-02	1073.27	1090.25	1055.74	1057.51
2008-10-03	1057.69	1093.58	1049.36	1089.38
2008-10-06	1092.64	1092.64	996.02	1004.9
2008-10-07	1006.22	1031.28	989.92	1003.6
2008-10-08	1004.32	1004.32	923.86	940.78
2008-10-09	940.02	966.7	913.88	921.46
2008-10-10	919.62	919.62	829.87	851.23
2008-10-13	847.69	937.41	847.69	937.41
2008-10-14	936.25	998.11	936.25	966.12
2008-10-15	965.84	965.84	897.32	903.67
2008-10-16	903.71	903.71	844.72	858.41
2008-10-17	857.79	899.08	857.79	894.77
2008-10-20	896.12	928.29	896.12	928.29
2008-10-21	929.75	944.2	917.75	923.93
2008-10-22	921.22	921.22	872.85	873.9
2008-10-23	875.86	884.43	845.75	872.72
2008-10-24	871.44	871.44	787.29	829.73
2008-10-27	831.51	831.51	784.29	816.04
2008-10-28	815.62	851.17	815.62	834.36
2008-10-29	836.05	897.06	836.05	897.06
2008-10-30	892.12	922.56	888.63	903.61
2008-10-31	906.44	928.81	891.59	928.81
2008-11-03	928.43	937.89	919.79	933.72
2008-11-04	932.92	974.15	930.64	974.15
2008-11-05	973.5	973.5	944.97	953.24
2008-11-06	952.57	952.57	896.44	898.13
2008-11-07	894.97	924.09	890.81	914.63
2008-11-10	912.67	945.55	912.67	922.48
2008-11-11	922.3	922.3	883.1	883.56
2008-11-12	882.79	899.97	848.76	853.88
2008-11-13	854.15	862.04	838.24	852.55
2008-11-14	849.11	879.19	849.11	859.58
2008-11-17	860.2	862.51	832.33	837.41
2008-11-18	838.69	847.35	818.78	845.37
2008-11-19	844.38	844.86	811.7	811.99
2008-11-20	811.21	811.21	765.38	781.06
2008-11-21	781.56	796.15	750.48	760.97
2008-11-24	761.37	828.63	761.37	828.63
2008-11-25	827.92	848.92	812.89	833.36
2008-11-26	834.36	837.53	808.99	830.58
2008-11-27	832.17	852.78	832.17	852.38
2008-11-28	852.05	862.07	840.94	862.07
2008-12-01	862.07	862.07	808.13	810.04
2008-12-02	811.03	827.55	792.43	825.31
2008-12-03	825.03	833.14	804.41	829.89
2008-12-04	828.88	851.78	815.3	826.71
2008-12-05	826.33	826.33	785.66	793.94
2008-12-08	795.53	849.99	795.53	848.48
2008-12-09	849.01	868.3	835.69	859.96
2008-12-10	859.07	864.68	850.93	860.2
2008-12-11	859.61	860.62	844.85	853.81
2008-12-12	852.97	852.97	811.88	829.65
2008-12-15	830.56	843.89	821.97	827.25
2008-12-16	826.08	835.8	822.33	834.84
2008-12-17	834.12	841.89	819.59	828.53
2008-12-18	826.83	833.02	820.32	827.12
2008-12-19	827.06	830.92	810.2	823.37
2008-12-22	821.53	821.53	806.55	809.78
2008-12-23	809.81	820.31	808.35	808.35
2008-12-24	808.79	809.35	803.19	804.54
2008-12-25	804.64	805.94	803.65	803.7
2008-12-29	802.1	814.06	802.1	810.37
2008-12-30	810.83	824.47	810.83	824.47
2008-12-31	825.57	835.02	825.57	831.97
2009-01-02	835.51	856.79	835.51	856.79
2009-01-05	857.11	873.01	857.11	873.01
2009-01-06	876.41	895.42	875.34	889.57
2009-01-07	889.19	889.19	871.92	877.85
2009-01-08	875.76	875.76	859.83	870.92
2009-01-09	873.4	881	860.37	866.95
2009-01-12	866.74	866.74	852.13	853.22
2009-01-13	851.86	851.86	828.68	840.36
2009-01-14	839.68	844.9	795.61	804.17
2009-01-15	805.08	809.7	788.81	796.32
2009-01-16	797.13	823.26	797.13	803.9
2009-01-19	801.09	817.56	779.74	791.23
2009-01-20	788.65	796.29	770.92	774.48
2009-01-21	772.66	779.56	755.35	769.15
2009-01-22	768.34	786.35	760.03	762.79
2009-01-23	762.53	764.51	741.37	760.54
2009-01-26	758.09	787.68	755.2	784.66
2009-01-27	786.56	788.34	773.63	785.64
2009-01-28	784.58	813.57	784.58	810.82
2009-01-29	809.98	809.98	788.48	796.49
2009-01-30	797.97	804.32	789.03	796.76
2009-02-02	796.36	796.36	769.01	777.28
2009-02-03	777.06	792.86	770.3	791.9
2009-02-04	791.41	815.88	790.72	811.41
2009-02-05	810.09	810.49	792.48	810.49
2009-02-06	812.9	829.82	811.83	826.37
2009-02-09	825.43	832.38	818.36	830.08
2009-02-10	831.75	831.75	805.94	805.94
2009-02-11	803.91	805.27	795.07	803.37
2009-02-12	802.91	802.91	784	791.69
2009-02-13	793.27	811.45	793.27	796.5
2009-02-16	795.77	795.77	784.91	785.3
2009-02-17	786.07	786.07	761.05	765.43
2009-02-18	765.53	770.14	750.88	763.36
2009-02-19	764.1	771.79	760.99	763.8
2009-02-20	763.7	763.7	735.74	735.74
2009-02-23	733.78	748.46	727.59	729.39
2009-02-24	728.91	728.91	712.24	719.38
2009-02-25	719.39	732.51	709.28	716.15
2009-02-26	714.87	738.01	714.87	732.47
2009-02-27	731.8	731.8	705.26	719.4
2009-03-02	720.87	720.87	682.31	682.31
2009-03-03	682.5	690.26	668.76	669.64
2009-03-04	670.56	696.23	670.56	696.23
2009-03-05	696.61	696.61	670.72	670.72
2009-03-06	671.06	676.9	660.6	662.13
2009-03-09	661.67	663.55	645.5	657.3
2009-03-10	656.76	692.47	653.86	690.89
2009-03-11	691.29	704.11	681	692.65
2009-03-12	693.4	698.7	676.03	696.89
2009-03-13	696.22	716.05	696.22	702.12
2009-03-16	702.47	720.88	702.47	720.88
2009-03-17	720.09	720.09	706.05	715.83
2009-03-18	714.78	725.29	702.31	710.9
2009-03-19	709.24	730.22	709.24	715.17
2009-03-20	714.97	719.25	704.84	717.88
2009-03-23	717.2	740.45	717.2	739.52
2009-03-24	741.29	750.71	734.04	740.83
2009-03-25	741.08	749.19	732.7	743.94
2009-03-26	743.55	747.83	737	745.33
2009-03-27	744.65	747.3	734.28	737.46
2009-03-30	736.52	736.52	709.1	709.1
2009-03-31	709.26	733.69	709.26	733.69
2009-04-01	734.84	745.77	720.51	745.14
2009-04-02	746.46	782.88	746.46	781.48
2009-04-03	781.08	785.7	768.48	771.6
2009-04-06	771.65	785.53	760.21	766.09
2009-04-07	765.97	772.24	754.95	760.69
2009-04-08	761.34	765.74	747.99	762.58
2009-04-09	762.81	779.52	761.35	778.39
2009-04-14	780.06	795.95	780.06	789.95
2009-04-15	790.24	793.29	780.11	788.21
2009-04-16	787.9	803.72	786.93	802.02
2009-04-17	802.14	816.12	801.3	814.69
2009-04-20	813.4	814.48	782.93	786.12
2009-04-21	785.49	792.67	768.52	787.52
2009-04-22	788.09	795.31	776.24	795.24
2009-04-23	795.19	801.27	787.56	791.95
2009-04-24	790.69	810.38	790.69	810.38
2009-04-27	809.91	814.88	795.54	813.69
2009-04-28	813.88	813.88	792.31	801.24
2009-04-29	800.44	817.93	800.44	816.4
2009-04-30	816.34	836.57	816.34	828.62
2009-05-01	827.79	829.9	825.88	829.65
2009-05-04	829.62	843.04	829.62	842.7
2009-05-05	843.35	854.46	843.35	846.81
2009-05-06	847.39	864.74	844.1	858.55
2009-05-07	860.14	878.08	849.01	851.37
2009-05-08	851.64	870.1	851.64	865.89
2009-05-11	865.7	866.52	848.42	854.56
2009-05-12	854.4	861.39	847.25	852.62
2009-05-13	852.33	857.12	830.85	831.71
2009-05-14	831.85	836.65	822.96	835.71
2009-05-15	836.07	844.31	831.84	839.94
2009-05-18	839.6	859.88	827.32	859.88
2009-05-19	860.55	876.47	860.55	872.09
2009-05-20	871.72	878.72	867.08	875.85
2009-05-21	877.03	877.03	855.13	857.52
2009-05-22	856.56	862.88	849.8	856
2009-05-25	856.2	859.33	847.46	857.71
2009-05-26	857.95	866.27	842.26	865.14
2009-05-27	866.28	872.62	864.44	870.63
2009-05-28	869.71	869.71	852.79	860.21
2009-05-29	860.68	872.22	860.68	862.17
2009-06-01	863.26	887.53	863.26	886.27
2009-06-02	886.57	888.94	879.23	885.88
2009-06-03	886.78	888.01	865.02	868.1
2009-06-04	866.45	875.88	862.99	866.56
2009-06-05	863.4	882.16	863.4	872.29
2009-06-08	870.68	870.68	857.39	865.11
2009-06-09	866.93	875.75	865.53	869.56
2009-06-10	870.37	889.75	870.37	879.98
2009-06-11	880.19	889.61	877.57	887.78
2009-06-12	888.24	889.64	881.19	885.75
2009-06-15	885.21	885.21	861.98	863.34
2009-06-16	862.84	870.47	859.19	862.41
2009-06-17	861.95	861.95	840.52	845.76
2009-06-18	845.63	852.78	838.95	850.62
2009-06-19	851.18	864.93	850.72	861.63
2009-06-22	862.74	862.74	837.22	837.22
2009-06-23	836.34	841.15	830.77	833.67
2009-06-24	834.52	855.01	833.72	853.56
2009-06-25	852.58	852.98	834.54	845.71
2009-06-26	845.74	856.74	840.46	844.59
2009-06-29	844.78	860.96	843.64	859.63
2009-06-30	860.99	864.27	846.32	850.17
2009-07-01	849.24	868.32	849.24	865.66
2009-07-02	865.27	865.27	843	843
2009-07-03	843.36	846.21	837.74	842.52
2009-07-06	841.06	841.06	825.95	833.03
2009-07-07	832.68	840.27	826.36	826.36
2009-07-08	826.74	826.74	815.52	817.12
2009-07-09	817.46	829.88	817.46	823.32
2009-07-10	824.42	824.42	813.91	814.29
2009-07-13	814.29	830.19	805.93	830.19
2009-07-14	831.16	843.15	831.16	840.15
2009-07-15	840.04	863.32	840.04	863.32
2009-07-16	862.95	872.07	859.84	866.81
2009-07-17	865.82	874.17	865.82	870.56
2009-07-20	871.39	885.16	871.39	881.19
2009-07-21	881.7	893.55	880.7	888.18
2009-07-22	886.97	890.38	879.97	890.05
2009-07-23	890.78	909.07	888.46	908.15
2009-07-24	908.98	915.34	903.19	907.39
2009-07-27	907.53	915.75	905.27	911.58
2009-07-28	911.3	918.45	901.78	902.85
2009-07-29	902.25	915.82	900.24	910.67
2009-07-30	911.43	933.97	911.43	930.62
2009-07-31	930.6	933.8	923.99	928.78
2009-08-03	929.97	947.07	928.22	941.93
2009-08-04	942.91	943.1	932.06	939.67
2009-08-05	939.85	946.7	931.11	934.47
2009-08-06	934.3	946.31	934.29	938.49
2009-08-07	937.5	952.6	926.91	950.38
2009-08-10	950	950	940.92	944.64
2009-08-11	944.35	948.75	929.81	932.22
2009-08-12	931.48	942.95	924.3	942.06
2009-08-13	941.57	956.1	941.57	948.58
2009-08-14	948.75	954.6	937.01	940.94
2009-08-17	939.92	939.92	917.07	921.96
2009-08-18	922.69	934.56	922.69	934.56
2009-08-19	933.83	934.68	920.98	931.98
2009-08-20	932.91	947.69	932.91	944.94
2009-08-21	944.55	968.61	941.64	966.87
2009-08-24	966.1	977.93	966.1	975.19
2009-08-25	975.05	981.55	967.98	978.76
2009-08-26	978.28	982.07	970.22	973.92
2009-08-27	972.81	976.79	964.73	968.67
2009-08-28	968.85	986.59	968.85	978.34
2009-08-31	978.06	978.06	969.69	972.02
2009-09-01	972.66	978.68	954.15	954.15
2009-09-02	954.26	954.26	941.79	950.41
2009-09-03	950.49	958.02	947.37	949.82
2009-09-04	949.39	964.4	949.39	962.42
2009-09-07	961.44	977.54	961.44	975.9
2009-09-08	975.45	982.63	974.13	977.75
2009-09-09	977.55	987.85	973	987.85
2009-09-10	987.72	993.85	980.19	988.33
2009-09-11	988.55	997.68	988.55	993.91
2009-09-14	992.7	992.7	978.34	990.95
2009-09-15	991.61	996.19	987.65	992.37
2009-09-16	991.37	1008.12	991.37	1006.15
2009-09-17	1005.53	1013.63	1005.53	1011.26
2009-09-18	1008.84	1012.5	1004.37	1006.5
2009-09-21	1005.53	1005.75	993.37	999.06
2009-09-22	999.59	1010.5	999.59	1004.41
2009-09-23	1003.94	1011.31	1003.05	1006.09
2009-09-24	1005.8	1006.73	986.2	987.37
2009-09-25	986.23	990.43	982.12	983.91
2009-09-28	982.54	1001.42	974.85	1001.42
2009-09-29	1002.03	1008.64	996.85	1002.25
2009-09-30	1003.53	1010.1	989.35	997.56
2009-10-01	998.12	1005	981.57	981.7
2009-10-02	980.58	980.58	958.65	963.56
2009-10-05	964.42	972.42	961.16	971.21
2009-10-06	970.7	993.51	970.7	992.76
2009-10-07	992.27	996.22	986.95	988.76
2009-10-08	989.11	1002.5	989.11	1001.19
2009-10-09	1000.46	1004.45	994.02	998.17
2009-10-12	996.87	1010.55	996.87	1005.37
2009-10-13	1005.05	1006.16	993.02	995.42
2009-10-14	996.25	1017.75	996.25	1016.24
2009-10-15	1018.09	1024.34	1014.77	1017.26
2009-10-16	1017.71	1026.43	1007.19	1009.62
2009-10-19	1008.16	1026.46	1008.16	1026.46
2009-10-20	1025.9	1031	1018.98	1021.29
2009-10-21	1021.05	1028.52	1010.08	1025.88
2009-10-22	1025.69	1025.69	1006.73	1014.72
2009-10-23	1015.47	1027.89	1008.44	1008.88
2009-10-26	1007.7	1015.28	993.4	996.5
2009-10-27	997.18	1005.18	994.42	999.64
2009-10-28	999.64	999.64	979.64	980.23
2009-10-29	981.32	998.13	974.5	997.49
2009-10-30	996.96	1002.6	974.45	976.46
2009-11-02	975.39	984.38	968.19	980.26
2009-11-03	979.5	979.5	959.11	968.93
2009-11-04	968.61	986.69	968.61	984.64
2009-11-05	983.36	996.05	969.74	990.53
2009-11-06	991.23	995.78	979.69	992.53
2009-11-09	993.92	1012.71	993.92	1012.23
2009-11-10	1010.88	1014.83	1008.04	1010.23
2009-11-11	1010.12	1022.7	1010.12	1013.87
2009-11-12	1013.32	1020.85	1008.7	1014.91
2009-11-13	1016.66	1019.71	1010.19	1019.41
2009-11-16	1018.56	1035.48	1018.56	1034.45
2009-11-17	1035.59	1035.59	1028.51	1030
2009-11-18	1029.15	1036.39	1026.07	1027.16
2009-11-19	1027.06	1027.21	1008.89	1010.71
2009-11-20	1010.11	1016.51	998.92	1002.95
2009-11-23	1001.91	1026.84	1001.91	1023.49
2009-11-24	1023.4	1025.17	1014.47	1016.66
2009-11-25	1017.71	1026.85	1015.76	1021.95
2009-11-26	1019.73	1019.73	986.8	988.14
2009-11-27	987.25	1003.94	971.8	999.59
2009-11-30	998.35	1002	985.3	985.3
2009-12-01	985.44	1011.06	985.44	1011.06
2009-12-02	1010.83	1020.11	1008.94	1015.77
2009-12-03	1015.9	1025.58	1012.95	1014.2
2009-12-04	1014.55	1032.47	1007.83	1025.77
2009-12-07	1024	1024	1012.44	1020.61
2009-12-08	1019.42	1022.6	999.71	1004.41
2009-12-09	1003.36	1007.53	990.71	994.6
2009-12-10	995.43	1007.53	993.95	1004.9
2009-12-11	1005.48	1016.23	1005.48	1010.16
2009-12-14	1008.69	1020.07	1008.69	1018.29
2009-12-15	1018.92	1021.46	1009.36	1018.45
2009-12-16	1018.87	1031.17	1018.87	1031.17
2009-12-17	1031.92	1031.92	1016.72	1018.25
2009-12-18	1018.42	1028.34	1013.15	1013.15
2009-12-21	1013.7	1029.99	1013.7	1027.87
2009-12-22	1027.86	1038.54	1027.86	1034.86
2009-12-23	1034.25	1042.21	1034.25	1037.34
2009-12-24	1037.8	1039	1037.25	1038.56
2009-12-25	1038.15	1038.21	1036.7	1038.01
2009-12-28	1038.87	1044.38	1038.87	1043.93
2009-12-29	1044.11	1049.65	1044.11	1046.89
2009-12-30	1047.51	1047.85	1038.86	1043.24
2009-12-31	1042.87	1046.81	1042.87	1045.76
2010-01-04	1045.54	1060.73	1045.54	1060.73
2010-01-05	1060.02	1063.05	1055.69	1060.42
2010-01-06	1061.95	1064.36	1057.4	1061.01
2010-01-07	1060.16	1063.93	1052.29	1060.15
2010-01-08	1061.32	1067.81	1058.27	1065.03
2010-01-11	1064.36	1074.5	1063.25	1063.82
2010-01-12	1063.25	1065.42	1049.94	1053.93
2010-01-13	1055.58	1058.11	1051.31	1056.49
2010-01-14	1055.71	1065.4	1055.71	1063.53
2010-01-15	1065.44	1071.33	1051.87	1052.24
2010-01-18	1053.95	1061.27	1053.95	1060.53
2010-01-19	1061.59	1071.13	1050.34	1069.03
2010-01-20	1068.99	1069.82	1048.96	1052.53
2010-01-21	1051.47	1058.55	1036.07	1036.07
2010-01-22	1035.89	1036.08	1016.65	1024.95
2010-01-25	1024.9	1028.87	1017.37	1018.65
2010-01-26	1019.6	1022.99	1008.01	1022.99
2010-01-27	1022.88	1022.88	1007.87	1013.83
2010-01-28	1015.23	1027.63	1001.73	1001.73
2010-01-29	1001.9	1018.3	1001.9	1011.89
2010-02-01	1009.86	1018.8	1002.97	1018
2010-02-02	1017.77	1028.19	1012.31	1027.18
2010-02-03	1028.08	1031.39	1018.61	1020.99
2010-02-04	1021.69	1024.22	991.32	992.96
2010-02-05	992.59	992.59	970.33	972.1
2010-02-08	970.65	982.02	964.22	979.33
2010-02-09	978.38	986.07	974.13	980.96
2010-02-10	980.85	996.12	980.85	987.13
2010-02-11	985.89	997.26	980.16	990.51
2010-02-12	992.03	1002.5	982.29	987.86
2010-02-15	988.13	997.16	988.13	991.76
2010-02-16	991.54	1002.27	990.23	1002.1
2010-02-17	1003.09	1019.16	1003.09	1015.1
2010-02-18	1015.67	1021.78	1012.16	1021.66
2010-02-19	1019.88	1026.98	1010.83	1026.05
2010-02-22	1024.56	1028.54	1021.37	1023.15
2010-02-23	1022.58	1029.8	1008.82	1011.62
2010-02-24	1011.39	1015.85	1005.87	1013.66
2010-02-25	1013.9	1016.39	994.77	996.73
2010-02-26	995.94	1008.11	995.94	1007.51
2010-03-01	1006.34	1019.67	1004.6	1019.59
2010-03-02	1017.25	1027.61	1016.13	1027.29
2010-03-03	1027.38	1036.57	1022.24	1035.56
2010-03-04	1036.07	1040.5	1028.77	1036.44
2010-03-05	1036.56	1054.6	1036.56	1054.55
2010-03-08	1053.75	1057.43	1051.45	1053.44
2010-03-09	1052.35	1054.99	1044.77	1052.55
2010-03-10	1051.34	1059.85	1049.15	1058.81
2010-03-11	1059.41	1060.64	1051.63	1056
2010-03-12	1055.57	1063.83	1055.57	1058.97
2010-03-15	1058.75	1058.75	1050.66	1051.12
2010-03-16	1050.35	1063.71	1050.35	1061.17
2010-03-17	1061.42	1072.96	1061.42	1070.9
2010-03-18	1071.94	1073.73	1067.06	1069.69
2010-03-19	1068.95	1076.29	1062.46	1065.48
2010-03-22	1064.64	1065.41	1052.04	1065.16
2010-03-23	1065.14	1074.23	1065.14	1072.44
2010-03-24	1073.15	1077.61	1064.65	1072.54
2010-03-25	1073.77	1084.4	1073.35	1083.34
2010-03-26	1081.76	1081.76	1075.69	1077.52
2010-03-29	1077.32	1083.41	1074.49	1079.24
2010-03-30	1079.12	1086.03	1077.97	1079.34
2010-03-31	1078.41	1083.66	1071.64	1078.58
2010-04-01	1079.79	1094.46	1079.79	1094.05
2010-04-06	1094.64	1102.17	1093.65	1101.43
2010-04-07	1102.13	1102.13	1095.6	1098.16
2010-04-08	1097.95	1097.95	1082.43	1087.99
2010-04-09	1088.08	1102.06	1088.08	1101.78
2010-04-12	1097.93	1105.08	1097.87	1101.44
2010-04-13	1100.85	1102.76	1094.87	1098.56
2010-04-14	1097.45	1108.97	1097.45	1105.32
2010-04-15	1106.86	1114.88	1102.83	1112.22
2010-04-16	1111.12	1115.03	1091.95	1095.3
2010-04-19	1092.41	1092.41	1081.96	1088.04
2010-04-20	1088.49	1104.77	1088.49	1103.46
2010-04-21	1104.64	1107.44	1096.1	1096.1
2010-04-22	1096.75	1102.69	1079.37	1083.88
2010-04-23	1084.7	1096.3	1082.65	1092.24
2010-04-26	1094.42	1108.23	1094.42	1103
2010-04-27	1100.92	1100.92	1069.16	1069.16
2010-04-28	1069.14	1069.76	1047.78	1056.89
2010-04-29	1055.65	1072.59	1054.52	1070.06
2010-04-30	1070.85	1077.12	1055.77	1062.32
2010-05-03	1062.45	1066.45	1055.13	1064.56
2010-05-04	1064.58	1066.43	1031.08	1033.18
2010-05-05	1035.1	1038.48	1016.48	1023.41
2010-05-06	1024.3	1031.52	1003.18	1006.66
2010-05-07	1000.95	1000.95	957.73	967.42
2010-05-10	963.82	1038.91	963.82	1038.91
2010-05-11	1039.29	1039.29	1015.78	1035
2010-05-12	1036.57	1052.91	1027.41	1048.56
2010-05-13	1048.68	1056.53	1044.45	1049.89
2010-05-14	1048.9	1048.9	1010.85	1014.25
2010-05-17	1014.09	1025.78	1006.26	1013.06
2010-05-18	1013.1	1032.27	1013.1	1026.64
2010-05-19	1028.38	1028.38	996.33	996.38
2010-05-20	994.13	1006.71	959.44	974.8
2010-05-21	970.35	974.52	946.01	970
2010-05-24	972.61	980.37	963.5	973.21
2010-05-25	974.15	974.15	939.64	949.87
2010-05-26	949.42	982.25	949.42	972.17
2010-05-27	971.02	1001.04	971.02	1000.46
2010-05-28	1000.89	1007.17	996.12	997.7
2010-05-31	999.69	1002.67	997.42	1001.11
2010-06-01	1001.97	1005.85	980.47	1002.8
2010-06-02	1005.34	1005.34	987.9	1003.58
2010-06-03	1003.82	1025.41	1003.82	1017.5
2010-06-04	1017.94	1026.89	996.19	998.6
2010-06-07	998.62	1000.5	982.19	990.49
2010-06-08	990.43	994.95	972.6	980.35
2010-06-09	982.73	998.44	978.84	998.44
2010-06-10	998.87	1016.62	989.22	1014.14
2010-06-11	1015.1	1023.47	1008.55	1018.87
2010-06-14	1018.48	1031.05	1018.48	1030.49
2010-06-15	1031.47	1040.65	1022.95	1037.68
2010-06-16	1037.01	1043.63	1031.43	1039.25
2010-06-17	1037.21	1047.62	1034.74	1041.84
2010-06-18	1042.31	1049.28	1039.52	1044.52
2010-06-21	1045.12	1061.61	1045.12	1055.38
2010-06-22	1055.92	1055.92	1040.96	1050.79
2010-06-23	1050.86	1052.19	1036.1	1040.04
2010-06-24	1038.94	1044.38	1018.33	1020.33
2010-06-25	1019.45	1025.19	1011.12	1013.58
2010-06-28	1013.53	1027.16	1011.1	1026.68
2010-06-29	1029.46	1029.46	993.99	995.82
2010-06-30	994.06	1003.3	988.58	993.49
2010-07-01	994.62	994.62	964.99	969.21
2010-07-02	969.26	981.89	969.26	969.66
2010-07-05	971.41	975.28	966.52	966.52
2010-07-06	966.81	995.95	966.81	991.23
2010-07-07	990.78	1006.01	976.63	1006.01
2010-07-08	1005.27	1019.29	1005.27	1015.56
2010-07-09	1015.39	1024.48	1015.39	1021.78
2010-07-12	1020.83	1031.39	1018.28	1025.76
2010-07-13	1025.86	1047.01	1025.86	1045.47
2010-07-14	1044.57	1049.87	1036.35	1045.11
2010-07-15	1046.19	1049.87	1029.67	1033.56
2010-07-16	1033.87	1039.43	1011.6	1012.94
2010-07-19	1014.17	1018.29	1003.33	1006.26
2010-07-20	1006.66	1013.72	994.54	1006.64
2010-07-21	1006.69	1027.67	1006.69	1017.88
2010-07-22	1018.99	1040.72	1013.46	1039.35
2010-07-23	1040.84	1045.05	1035.41	1044.31
2010-07-26	1042.41	1049.01	1039.34	1049.01
2010-07-27	1047.83	1061.46	1047.83	1054.17
2010-07-28	1054.28	1061.07	1048.51	1050.88
2010-07-29	1050.72	1060.96	1046.9	1046.9
2010-07-30	1047.72	1052.59	1034.35	1043.66
2010-08-02	1043.69	1071.9	1043.69	1070.93
2010-08-03	1071.35	1071.35	1063.32	1070.79
2010-08-04	1070.43	1075.2	1058.65	1071.02
2010-08-05	1070.67	1077.68	1066.49	1068.58
2010-08-06	1067.9	1076.14	1052.15	1056.75
2010-08-09	1056.1	1072.59	1056.1	1071.26
2010-08-10	1069.63	1069.63	1056.15	1062.46
2010-08-11	1065.07	1065.07	1040.61	1040.87
2010-08-12	1041.07	1046.69	1034.84	1042.77
2010-08-13	1042.93	1050.65	1035.17	1045.65
2010-08-16	1045.67	1051.24	1036.18	1045.47
2010-08-17	1044.91	1056.62	1044.91	1056.54
2010-08-18	1056.49	1056.8	1046.66	1052.45
2010-08-19	1053.03	1060.13	1036.35	1036.84
2010-08-20	1036.61	1040.79	1024.88	1029.59
2010-08-23	1031.51	1043.32	1029.87	1036.51
2010-08-24	1034.65	1034.65	1010.56	1019.52
2010-08-25	1019.26	1021.53	1001.83	1011.35
2010-08-26	1011.45	1023.23	1011.45	1020.27
2010-08-27	1019.58	1027.05	1010.87	1026.25
2010-08-30	1027.29	1031.17	1024.04	1025.48
2010-08-31	1026.44	1026.44	1012.13	1026.34
2010-09-01	1026.95	1055.69	1025.02	1055.69
2010-09-02	1055.35	1057.44	1050.38	1054.85
2010-09-03	1055.41	1070.33	1055.04	1063.7
2010-09-06	1063.34	1068.7	1063.34	1065.8
2010-09-07	1068.24	1068.24	1055.35	1061.79
2010-09-08	1064.09	1073.39	1057.35	1072
2010-09-09	1071.92	1083.46	1067.18	1082.26
2010-09-10	1081.55	1082.78	1077.31	1081.02
2010-09-13	1080.53	1093.74	1080.53	1087.97
2010-09-14	1087.35	1089.65	1083.01	1087.63
2010-09-15	1085.77	1088.41	1078.9	1084.54
2010-09-16	1084.56	1085.94	1075	1075.9
2010-09-17	1076.01	1088.01	1070.55	1072.87
2010-09-20	1071.63	1088.33	1071.63	1087.38
2010-09-21	1087.46	1092.49	1082.47	1082.47
2010-09-22	1079.97	1082.42	1065.94	1066.46
2010-09-23	1066.25	1074.48	1053.77	1065.92
2010-09-24	1065.39	1079.81	1058.15	1078.15
2010-09-27	1078.46	1082.83	1073.27	1073.55
2010-09-28	1074.97	1077.22	1061.51	1070.77
2010-09-29	1070.57	1078.97	1062.42	1064.88
2010-09-30	1066.4	1078.21	1059.6	1060.92
2010-10-01	1059.88	1068.57	1053.81	1057.75
2010-10-04	1056.58	1058.92	1047.29	1051.05
2010-10-05	1051.95	1068.46	1047.63	1065.82
2010-10-06	1065.49	1076.53	1065.49	1070.68
2010-10-07	1069.37	1077.13	1062.09	1070.53
2010-10-08	1068.85	1071.26	1062.01	1070.67
2010-10-11	1070.18	1075.34	1070.18	1074.33
2010-10-12	1075.66	1075.66	1060.67	1071.26
2010-10-13	1069.16	1088.56	1069.16	1086.52
2010-10-14	1087.58	1094.13	1082.99	1084.67
2010-10-15	1084.91	1088.9	1078.71	1085.59
2010-10-18	1086.79	1090.66	1080.08	1088.4
2010-10-19	1089.01	1092.76	1079.91	1082.96
2010-10-20	1083.86	1087.72	1079.42	1086.48
2010-10-21	1084.82	1096.31	1079.88	1093.24
2010-10-22	1093.71	1094.07	1088.51	1089.45
2010-10-25	1087.72	1096.13	1087.72	1092.23
2010-10-26	1094.16	1094.16	1083.01	1089.98
2010-10-27	1090.26	1091.34	1079.91	1081.52
2010-10-28	1080.43	1092.74	1080.43	1085.87
2010-10-29	1085.54	1089.69	1080.05	1086.61
2010-11-01	1084.95	1094.74	1083.43	1088.01
2010-11-02	1087.35	1095.47	1085.59	1093.65
2010-11-03	1093.79	1098.83	1086.66	1088.92
2010-11-04	1087.28	1109.2	1087.28	1107.05
2010-11-05	1106.93	1113.85	1101.69	1111.28
2010-11-08	1111.38	1112.77	1107.69	1110.85
2010-11-09	1111.84	1120.48	1110.38	1117.24
2010-11-10	1117.12	1117.12	1105.87	1109.61
2010-11-11	1109.92	1113.45	1104.15	1108.78
2010-11-12	1109.12	1109.12	1088.36	1103.99
2010-11-15	1102.98	1114.52	1095.76	1112.3
2010-11-16	1112.1	1112.1	1086.13	1086.61
2010-11-17	1086.75	1093.84	1084.36	1092.46
2010-11-18	1091.06	1110.27	1091.06	1108.12
2010-11-19	1107.04	1108.11	1093.51	1102.18
2010-11-22	1102.04	1110.42	1091.52	1093.45
2010-11-23	1095.14	1095.14	1076.71	1076.71
2010-11-24	1076.25	1089.3	1074.06	1087.67
2010-11-25	1088.8	1094.02	1086.62	1092.8
2010-11-26	1095.05	1095.05	1077.51	1086.65
2010-11-29	1085.83	1096.38	1069.24	1069.24
2010-11-30	1069.36	1076.76	1063.62	1067.22
2010-12-01	1066.21	1090.46	1066.21	1089.16
2010-12-02	1087.71	1107.25	1086.95	1106.18
2010-12-03	1107.14	1111.31	1097.65	1103.97
2010-12-06	1106.19	1108.55	1100.93	1105.41
2010-12-07	1106.06	1121.45	1106.06	1115.66
2010-12-08	1116.38	1125.95	1110.23	1119.51
2010-12-09	1118.95	1127.67	1118.95	1123.75
2010-12-10	1123.51	1127.28	1123.38	1125.59
2010-12-13	1125.71	1132.58	1125.71	1129.33
2010-12-14	1127.65	1132.46	1125.39	1132.46
2010-12-15	1134.19	1134.19	1124.18	1127.25
2010-12-16	1128.02	1131.99	1125.3	1131.31
2010-12-17	1129.74	1132.16	1124.86	1126.28
2010-12-20	1127.54	1139.08	1126.8	1133.43
2010-12-21	1132.71	1147.11	1132.71	1145.6
2010-12-22	1146.4	1148.82	1144.14	1147.61
2010-12-23	1146.62	1149.42	1145.54	1146.49
2010-12-24	1147.48	1147.72	1144.78	1147.49
2010-12-27	1145.99	1146.19	1135.96	1137.49
2010-12-28	1137.66	1141.5	1137.54	1140.31
2010-12-29	1140.34	1144.92	1140.34	1142.98
2010-12-30	1142.85	1144.97	1128.31	1128.55
2010-12-31	1127.6	1129.02	1120.99	1121.67
