# Supplementary material for: Analysis of global stock index data during crisis period via complex network approach
Source: PLoS One. 2018 Jul 18;13(7):e0200600. doi: 10.1371/journal.pone.0200600 (PMC6051609; doi:10.1371/journal.pone.0200600)
Supplement: S1 File — See the respective attached file. (ZIP) [file pone.0200600.s001.zip › Global stock index data 2005-2010/FTSE Malaysia KLCI Index.xls]

## Sheet: Sheet1
Date	Open	High	Low	Close
2005-01-03	907.02	907.02	897.13	903.84
2005-01-04	900.68	904.44	897.77	902.49
2005-01-05	901.7	908.86	901.7	907.96
2005-01-06	907.95	912.08	907.01	910.42
2005-01-07	910.9	918.56	909.84	916.28
2005-01-10	917.42	919.73	915.8	919.02
2005-01-11	919.96	931.04	919.2	930.63
2005-01-12	931.27	934.18	929.39	933.33
2005-01-13	934.01	935.33	929.36	934.1
2005-01-14	932.83	933.09	926.64	929.74
2005-01-17	929.42	935.17	929.19	932.26
2005-01-18	932.5	937.56	931.6	937.56
2005-01-19	940.21	940.94	934.99	935.53
2005-01-20	936.8	936.97	926.94	929.72
2005-01-24	926.65	926.65	919.3	923.33
2005-01-25	921.87	925.49	917.99	919.75
2005-01-26	920.86	923.85	920.06	923.37
2005-01-27	923.8	924.16	916.73	919.95
2005-01-28	918.97	918.98	912.77	917.23
2005-01-31	915.41	919.39	913.37	916.27
2005-02-02	917.8	920.03	913.74	918.51
2005-02-03	916.28	919.48	914.3	917.85
2005-02-04	917.05	917.05	907.52	907.52
2005-02-07	908.83	912.65	908.23	912.58
2005-02-08	911.87	914.95	911.57	914.91
2005-02-14	915.23	920.99	915.17	920.31
2005-02-15	919.37	921.71	916.64	921.71
2005-02-16	920.71	922.11	917.14	919.43
2005-02-17	919.48	920.81	912.62	912.62
2005-02-18	912.61	912.61	905.8	907.75
2005-02-21	908.79	909.96	903.31	904.72
2005-02-22	903.8	906.43	900.96	904.75
2005-02-23	903.32	903.32	896.02	899.68
2005-02-24	900.78	906.16	900.78	903.64
2005-02-25	904.12	907.42	903.34	903.51
2005-02-28	905.06	907.38	903.41	907.38
2005-03-01	904.92	906.22	894.57	898.49
2005-03-02	899.09	900.37	891.65	891.9
2005-03-03	892.41	896.49	889.44	889.44
2005-03-04	889.7	892.15	885.33	885.33
2005-03-07	887.24	892.47	887.24	891.18
2005-03-08	892.69	898.67	892.63	897.5
2005-03-09	898.44	903.62	896.76	903.62
2005-03-10	902.87	902.94	896.73	899.32
2005-03-11	899.01	901.57	898.26	901.45
2005-03-14	901.07	902.96	899.18	901.64
2005-03-15	901.65	902.99	896.62	898.2
2005-03-16	895.55	899.52	894.74	897.51
2005-03-17	897.82	899.47	896.03	899.26
2005-03-18	899.15	899.97	890.61	894
2005-03-21	893.96	895.29	883.87	885.62
2005-03-22	884.83	886.05	876.65	878.63
2005-03-23	872.15	882.56	870.81	881.25
2005-03-24	881.25	885.68	879.55	882.39
2005-03-25	882.57	884.56	881.9	883.4
2005-03-28	883.4	886.98	883.4	885.44
2005-03-29	885.29	887.02	877.98	881.87
2005-03-30	881.38	881.86	876.4	877.75
2005-03-31	879	881.17	870.44	871.35
2005-04-01	873.43	878.72	872.94	875.92
2005-04-04	874.34	875.51	864.45	867.23
2005-04-05	866.62	871.51	866.58	869.81
2005-04-06	869.68	870.08	859.94	861.75
2005-04-07	860.45	866.05	859.81	861.52
2005-04-08	862.47	869.81	862.46	864.02
2005-04-11	864.39	871.71	863.9	869.93
2005-04-12	868.68	871.53	866.24	866.24
2005-04-13	867.18	874.6	867.1	874.23
2005-04-14	873.74	879.77	873.71	877.23
2005-04-15	877.56	880.07	874.25	874.25
2005-04-18	871.85	872.7	863.93	866.66
2005-04-19	866.87	872.16	866.87	867.77
2005-04-20	868.19	874.51	868.19	871.91
2005-04-22	876.92	879.67	875.62	877.78
2005-04-25	877.29	877.29	871.39	871.98
2005-04-26	871.89	874.19	871.25	872.43
2005-04-27	872.65	874.84	870.19	872.45
2005-04-28	872.76	877.84	872.76	873.85
2005-04-29	873.73	880.56	873.73	878.96
2005-05-03	878.79	893.73	878.79	892.03
2005-05-04	895.5	903.07	895.09	903.07
2005-05-05	904.94	906.49	898.92	904.06
2005-05-06	903.03	903.24	897.09	901.22
2005-05-09	901.39	902.62	896.51	901.29
2005-05-10	901.22	904.34	899.79	902.84
2005-05-11	901.89	901.89	892.1	898.7
2005-05-12	897.66	898.63	891.63	893.4
2005-05-13	893.6	894.16	888.83	891.36
2005-05-16	890.89	892.76	887.97	889.27
2005-05-17	889.98	892.16	888.63	891.39
2005-05-18	891.21	892.58	885.05	886.37
2005-05-19	886.47	888.51	885.58	887.47
2005-05-20	887.17	889.24	883.17	883.17
2005-05-24	884.08	886.6	882.21	884.34
2005-05-25	883.98	883.98	868.74	870.1
2005-05-26	868.94	868.94	859.8	867.1
2005-05-27	866.79	869.13	865.35	869.11
2005-05-30	869	869.96	864.87	869.96
2005-05-31	869.99	870.52	860.73	860.73
2005-06-01	861.05	864.9	859.81	861.96
2005-06-02	862.53	863.44	858.84	862.4
2005-06-03	861.99	867.41	860.23	865.88
2005-06-06	865.97	871.97	865.57	871.97
2005-06-07	872.27	876.92	871.57	876.92
2005-06-08	874.7	879.44	874.7	879.44
2005-06-09	877.83	880.24	876.57	879.4
2005-06-10	879.19	892.98	879.14	890.02
2005-06-13	890.88	895.07	890.88	894.68
2005-06-14	894.82	897.53	891.87	892.64
2005-06-15	892.77	900.3	892.77	900.3
2005-06-16	900.51	901.43	897.05	898.04
2005-06-17	898.3	899.16	893.62	897.06
2005-06-20	897.17	898.63	894.65	896.75
2005-06-21	897.42	898.19	894.65	896.31
2005-06-22	895.09	905.37	895.09	903.33
2005-06-23	903.83	906	897.96	902.31
2005-06-24	900.93	901.41	897.15	898.08
2005-06-27	898.18	899.11	890.27	891.23
2005-06-28	891.12	896.64	891.12	894.67
2005-06-29	895.53	896.96	889.98	889.98
2005-06-30	890.42	894.23	888.32	888.32
2005-07-01	888.18	894.29	888.18	894.02
2005-07-04	893.8	900.15	893.8	898.69
2005-07-05	899.41	901.65	897.03	898.87
2005-07-06	898.33	905.28	898.33	902.69
2005-07-07	903.19	907.75	903.13	906.96
2005-07-08	904.48	905.42	901.45	903.61
2005-07-11	904.49	910.86	904.34	909.32
2005-07-12	912.05	918.37	912	915.72
2005-07-13	915.58	915.87	911.49	913.07
2005-07-14	913.09	922.45	912.92	921.06
2005-07-15	921.06	922.79	916.66	916.84
2005-07-18	917.43	918.8	914.55	915.08
2005-07-19	914.98	919.48	913.55	916.78
2005-07-20	915.2	926.31	915.2	924.01
2005-07-21	924.09	928.52	921.25	921.94
2005-07-22	938.1	939.69	927.21	939.69
2005-07-25	939.18	940.6	936.1	939.84
2005-07-26	940.2	941.85	934.29	935.74
2005-07-27	936.35	937.47	931.39	931.97
2005-07-28	932.14	936.62	932.11	934.38
2005-07-29	935.51	938.75	931.94	937.39
2005-08-01	938.3	940.38	935.56	938.22
2005-08-02	938.65	943.72	937.96	941.33
2005-08-03	942.54	953.29	941.56	952.59
2005-08-04	951.63	953.88	942.49	945.23
2005-08-05	946.22	946.22	941.85	943.41
2005-08-08	943.05	948.88	942.13	948.02
2005-08-09	947.08	948.05	942.29	944.94
2005-08-10	945.32	947.17	935.77	939.48
2005-08-11	938.86	938.98	934.19	936.05
2005-08-12	935.52	938.22	934.17	937.04
2005-08-15	937.32	938.85	927.92	927.92
2005-08-16	930.4	933.81	924.85	926.49
2005-08-17	923.95	927.81	921.64	926.38
2005-08-18	927.5	929.57	921.64	923.64
2005-08-19	924.07	926.95	919.72	925.54
2005-08-22	925.29	927.35	922.23	923.97
2005-08-23	923.97	928.58	923.66	923.79
2005-08-24	924.33	927.64	924.08	926.08
2005-08-25	925.52	925.64	918.87	919.85
2005-08-26	918.34	920.13	915.06	918.38
2005-08-29	916.02	916.08	908.96	911.85
2005-08-30	908.86	914.72	908.38	913.56
2005-09-01	913.08	913.08	907.02	909.67
2005-09-02	907.09	911.66	906.54	909.18
2005-09-05	908.84	912.41	907.12	909.74
2005-09-06	910.07	915.06	909.48	911.64
2005-09-07	911.94	920.15	911.9	919.07
2005-09-08	919.29	921.16	915.69	916.8
2005-09-09	916.44	918.99	914.16	917.92
2005-09-12	917.1	919.5	916.05	919.07
2005-09-13	917.74	920.85	915.23	915.72
2005-09-14	916.16	919.28	913.69	914.74
2005-09-15	914.28	919.97	913.99	919.65
2005-09-16	919.09	921.99	917.66	921.99
2005-09-19	920.85	923.44	919.03	923.27
2005-09-20	921.88	923.84	920.66	922.03
2005-09-21	921.24	922.8	919.24	922.57
2005-09-22	922.61	923.95	920.54	923.05
2005-09-23	921.4	923.18	920.7	921.89
2005-09-26	921.76	926.88	921.76	925.13
2005-09-27	925.33	927.95	924.86	927.71
2005-09-28	928.72	929.52	924.2	924.5
2005-09-29	925.49	927.57	922.72	924.23
2005-09-30	925.03	928.56	923.35	927.54
2005-10-03	926.84	928.11	922.8	925.33
2005-10-04	924.98	928.21	923.83	924.76
2005-10-05	924.94	928.77	924.94	927.51
2005-10-06	927.18	929.27	924.01	926.25
2005-10-07	926.46	927.84	924.68	925.21
2005-10-10	925.56	930.7	925.56	928.88
2005-10-11	929.01	930.95	927.47	928.43
2005-10-12	926.75	931.66	926.46	928.49
2005-10-13	928.51	931.43	925.9	927.12
2005-10-14	927.55	929.12	925.59	925.59
2005-10-17	926.48	929.23	923.65	924.27
2005-10-18	923.96	926.58	920.58	922.64
2005-10-19	922.33	922.33	909.54	914.17
2005-10-20	914.8	915.14	909.8	911.69
2005-10-21	911.9	914.24	907.37	909.58
2005-10-24	909.68	912.44	904.45	904.7
2005-10-25	906.04	906.87	902.6	904.75
2005-10-26	903.33	907.79	903.3	905.21
2005-10-27	905.53	909.14	903.19	904.46
2005-10-28	903.86	906.7	902.39	905.79
2005-10-31	905.38	911.43	905.38	910.76
2005-11-02	910.53	915.5	910.51	913.92
2005-11-07	914.7	915.87	907.8	911.53
2005-11-08	911.43	911.6	906.49	909.1
2005-11-09	909.47	909.47	903.3	906.55
2005-11-10	905.44	907.1	898.38	901.09
2005-11-11	900.1	901.32	894.52	898.35
2005-11-14	897.92	898.23	891.94	896.19
2005-11-15	896.02	897.31	893.4	894.33
2005-11-16	893.29	896.8	892.95	896.8
2005-11-17	896.44	896.65	891.73	894.3
2005-11-18	895.78	903.05	895.78	901.72
2005-11-21	901.6	908.72	901.6	906.24
2005-11-22	906.74	909.56	902.15	902.54
2005-11-23	902.5	905.06	901.76	902.9
2005-11-24	903.41	904.71	900.94	903.65
2005-11-25	904.17	904.43	900.09	904.28
2005-11-28	904.18	904.34	898.22	900.14
2005-11-29	900.83	902.1	895.42	898.63
2005-11-30	898.97	900.07	891.31	896.13
2005-12-01	895.45	895.61	885.64	887.8
2005-12-02	888	889.68	883	885.14
2005-12-05	884.72	887.61	884.63	885.48
2005-12-06	885.27	887.15	884.88	886.47
2005-12-07	885.78	894.04	885.69	891.67
2005-12-08	891.77	896.2	891.77	896.11
2005-12-09	895.94	899.06	895.1	898.3
2005-12-12	898.41	900.75	895.51	897.01
2005-12-13	898.06	901.59	898.06	898.27
2005-12-14	898.78	901.48	897.48	898.8
2005-12-15	898.85	900.65	893.96	894.98
2005-12-16	895.15	895.96	890.47	893.37
2005-12-19	893.6	896.34	893.55	895.86
2005-12-20	895.15	897.03	893.42	896.08
2005-12-21	895.79	898.37	892.85	894.65
2005-12-22	894.67	895.85	890.4	895.85
2005-12-23	891.64	893.57	890.09	892.13
2005-12-27	892.46	894.51	891.06	894.51
2005-12-28	892.82	896.11	892.3	895.55
2005-12-29	895.24	900.49	894.48	900.49
2005-12-30	899.04	902.56	895.84	899.79
2006-01-03	899.18	899.85	891.04	892.85
2006-01-04	893.09	897.88	892.63	897.13
2006-01-05	897.34	908.71	897.34	906.66
2006-01-06	906.6	912.07	906.6	911.67
2006-01-09	913.65	916	912.4	913.8
2006-01-11	913.16	915.14	908.66	909.59
2006-01-12	910.48	916.96	910.41	911.16
2006-01-13	910.83	914.29	908.58	911.9
2006-01-16	911.81	913.18	905.6	906.53
2006-01-17	906.44	911.03	905.79	907.52
2006-01-18	902.28	907.38	900.4	901.32
2006-01-19	902.29	906.95	902.23	902.7
2006-01-20	904.19	907.43	902.96	905.41
2006-01-23	903.4	904.59	898.61	902.51
2006-01-24	903.53	908.93	903.53	906.98
2006-01-25	906.62	912.28	906.6	909.77
2006-01-26	910.17	913.14	909.7	913.14
2006-01-27	912.69	915.8	911.79	914.01
2006-02-03	915.61	927.85	915.61	927.85
2006-02-06	928.38	931	925.86	929.39
2006-02-07	929.85	930.65	920.12	923.84
2006-02-08	923.89	924.45	915.86	918.92
2006-02-09	919.44	923.13	918.98	920.63
2006-02-10	920.42	923.85	919.68	920.31
2006-02-13	923.24	926.17	921.37	922.77
2006-02-14	923.13	925.51	922.25	925.51
2006-02-15	925.82	931.1	923.55	927.17
2006-02-16	927.23	931.01	926.5	928.1
2006-02-17	928.6	929.7	925.39	926.47
2006-02-20	927.95	928.89	923.71	925.18
2006-02-21	924.08	927.68	922.69	925.67
2006-02-22	926.1	927.7	923.92	924.4
2006-02-23	924.95	927.51	924.32	927.51
2006-02-24	927.49	928.87	922.99	924.91
2006-02-27	924.92	928.82	924.92	928.66
2006-02-28	930.76	931.15	925.94	928.94
2006-03-01	926.78	926.78	921.17	921.56
2006-03-02	921.3	923.73	916.7	919.78
2006-03-03	920.12	922.34	916.35	916.93
2006-03-06	916.74	918.43	913.47	914.92
2006-03-07	915.96	919.29	913.17	915.21
2006-03-08	914.65	914.79	910.8	913.53
2006-03-09	912.81	920.91	912.79	920.91
2006-03-10	921.13	925.15	920.52	921.96
2006-03-13	923.12	926.67	922.03	922.03
2006-03-14	923.51	925.96	923.29	924.37
2006-03-15	924.88	927.03	923.22	924.24
2006-03-16	924.59	926.69	920.87	923.15
2006-03-17	924.63	925.9	920.91	922.62
2006-03-20	922.53	924.79	920.87	923.02
2006-03-21	921.57	924.73	921.4	923.13
2006-03-22	921.68	925.02	921.14	921.94
2006-03-23	922.64	926.05	922.51	925.11
2006-03-24	924.67	928.91	924.57	926.09
2006-03-27	926.49	928.48	924.7	928.48
2006-03-28	928.57	932.83	928.57	932.83
2006-03-29	932.59	934.19	930.82	932.98
2006-03-30	933.29	934.53	924.92	926.97
2006-03-31	927.29	930.27	923.25	926.63
2006-04-03	926.63	929.4	926.26	928.23
2006-04-04	927.9	931.17	926.51	931.17
2006-04-05	931.92	941.67	931.92	941.67
2006-04-06	941.64	943.71	936.75	941.06
2006-04-07	940.7	943.71	938.37	943.71
2006-04-10	944	946.47	939.05	942.47
2006-04-12	941.53	942.18	936.96	941.88
2006-04-13	941.88	942.41	935.2	936.24
2006-04-14	937.78	939.56	935.95	938.32
2006-04-17	939.77	941.48	936.44	939.74
2006-04-18	940.65	942.14	938.09	940.57
2006-04-19	941.07	945.97	941.07	945.97
2006-04-20	945.94	948.04	943.36	946.62
2006-04-21	946.76	950.44	946.74	948.19
2006-04-24	948.34	950.95	942.73	943.36
2006-04-25	944.19	945.54	941.62	944.09
2006-04-26	944.92	949.74	944.92	949.29
2006-04-27	949.48	952.54	945.89	947.61
2006-04-28	947.64	950.03	944.92	949.23
2006-05-02	947.8	952.29	947.17	951.25
2006-05-03	950.99	954.04	948.65	950.23
2006-05-04	950.32	954.16	949.98	954.16
2006-05-05	955.08	962.38	955.08	961.38
2006-05-08	962.45	970.02	962.45	965.9
2006-05-09	966.27	970.46	962.89	966.88
2006-05-10	967.53	968.81	961.69	966.62
2006-05-11	965.32	968.27	964.02	966.05
2006-05-15	963.13	964.62	958.2	964.62
2006-05-16	963.67	963.67	950.15	959.94
2006-05-17	960.23	964.02	957.2	958.4
2006-05-18	953.1	953.1	944.24	947.78
2006-05-19	947.88	948.29	942.26	944.4
2006-05-22	944.25	945.88	923.68	925.51
2006-05-23	924.69	928	919.04	926.56
2006-05-24	927.25	934.36	923.95	927.75
2006-05-25	934.65	934.83	923.67	923.97
2006-05-26	925.85	933.84	925.85	930.75
2006-05-29	931.11	932.49	926.97	928.37
2006-05-30	928.21	930.26	927.37	929.89
2006-05-31	927.89	928.14	919.37	927.78
2006-06-01	927.65	932.56	927.65	930.45
2006-06-02	930.08	935.39	930.08	930.72
2006-06-05	931.2	935.35	930.26	931.9
2006-06-06	930.56	930.56	924.06	925.49
2006-06-07	926.65	929.92	922.55	923.57
2006-06-08	922.87	925.6	914.37	917.25
2006-06-09	917.04	920.58	915.18	915.4
2006-06-12	916.01	918.51	914.3	916.7
2006-06-13	915.45	916.03	902.02	903.63
2006-06-14	902	902.56	892.89	893.23
2006-06-15	895.29	900.55	883.29	886.48
2006-06-16	889.07	897.38	889.07	893.5
2006-06-19	895.14	896.58	886.29	889.51
2006-06-20	885.84	892.13	885.84	889.99
2006-06-21	891.48	897.18	891.12	894.66
2006-06-22	894.79	904.56	894.79	900.47
2006-06-23	900.33	906.34	900.33	906.34
2006-06-26	906.65	907.47	901.57	904.51
2006-06-27	904.8	909.2	904.8	907.76
2006-06-28	907.35	909.37	904.91	906.9
2006-06-29	907.1	912.22	907.1	910.54
2006-06-30	912.15	917.18	912.15	914.69
2006-07-03	914.61	919.57	914.43	919.14
2006-07-04	919.37	926.5	919.37	923.99
2006-07-05	925.06	927.7	922.98	924.89
2006-07-06	924.98	925.48	919.22	920
2006-07-07	921.5	926.45	920.76	925.56
2006-07-10	926.37	926.78	922.85	924.86
2006-07-11	926.31	928.05	924.6	924.6
2006-07-12	925.48	928.23	925.04	928.23
2006-07-13	928.46	928.89	924.85	926.55
2006-07-14	925.49	925.89	913.63	913.63
2006-07-17	912.02	912.02	899.23	902.7
2006-07-18	902.72	912.17	902.72	908.68
2006-07-19	908.93	913.78	908.93	911.98
2006-07-20	913.23	920.72	913.23	916.62
2006-07-21	918.38	924.72	918.38	924.72
2006-07-24	924.44	925.62	921.17	922.34
2006-07-25	923.77	931.85	923.77	928.05
2006-07-26	928.53	934.34	928.53	934.34
2006-07-27	934.52	937.33	932.64	936.76
2006-07-28	937.56	938.85	932.41	934.72
2006-07-31	935.31	939.46	935.31	935.85
2006-08-01	935.41	938.21	932.96	936.04
2006-08-02	936.4	938.89	932.89	934.07
2006-08-03	934.34	937.42	933.79	935.29
2006-08-04	935.09	938.78	934.63	937.99
2006-08-07	939.03	942.22	937.44	938.48
2006-08-08	938.23	939.87	936.91	939.08
2006-08-09	939.57	943.2	939.56	941.26
2006-08-10	941.49	942.99	939.48	942.99
2006-08-11	942.57	946.21	942.27	942.27
2006-08-14	942.88	947.22	942.78	946
2006-08-15	945.56	946.52	943.25	943.94
2006-08-16	944.54	946.06	937.98	937.98
2006-08-17	938.32	944.17	938.32	942.08
2006-08-18	942.08	944.71	940.86	942
2006-08-21	941.49	943.87	940.71	942.61
2006-08-22	943.41	949.11	943.37	945.02
2006-08-23	945.03	948.26	943.97	948.26
2006-08-24	949.54	950.25	945.69	948.13
2006-08-25	948.9	951.96	947.99	950.52
2006-08-28	950.61	953.83	950.21	950.96
2006-08-29	950.93	955.2	950.93	953.22
2006-08-30	954.17	959.09	954.03	958.12
2006-09-01	959.04	962.42	958.91	960.69
2006-09-04	960.82	968.22	960.82	968.22
2006-09-05	968.64	970.49	962.24	963.84
2006-09-06	964.25	964.89	955.56	956.39
2006-09-07	956.39	958.8	953.18	955.85
2006-09-08	956.33	959.06	955.66	956.7
2006-09-11	956.53	957.61	954.01	955.72
2006-09-12	955.81	956.5	949.34	953.7
2006-09-13	953	954.25	949.9	954.25
2006-09-14	953.1	957.1	950.99	957.1
2006-09-15	956.56	959.21	955.89	958.99
2006-09-18	958.58	965.55	958.58	965.55
2006-09-19	965.76	966.08	959.64	962.82
2006-09-20	961.37	961.37	956.86	959.62
2006-09-21	960.73	966.08	960.73	966.08
2006-09-22	964.78	967.32	962.41	965.23
2006-09-25	964.07	965.44	962.35	965.44
2006-09-26	964.42	966.99	960.86	965.66
2006-09-27	965.69	967.99	964.55	966.32
2006-09-28	966.19	970.79	966.19	968.88
2006-09-29	967.74	969.06	963.65	967.55
2006-10-02	967.17	968.3	964.76	968.3
2006-10-03	968.93	969.15	965.61	967.56
2006-10-04	967.26	969.19	963.52	964.06
2006-10-05	964.3	969.63	964.3	968.89
2006-10-06	967.68	971.22	967.19	970.98
2006-10-09	971.48	973.93	967.54	969.38
2006-10-10	970.2	971.9	969.23	969.71
2006-10-11	969.46	971.03	967.89	970.37
2006-10-12	970.18	976.84	970.18	975.62
2006-10-13	976.79	983.54	976.79	983.54
2006-10-16	983.22	983.79	977.12	983.79
2006-10-17	982.8	983.31	976.16	977.23
2006-10-18	978.19	979.07	975.3	975.89
2006-10-19	977.49	980.45	976.05	978.77
2006-10-20	978.4	980.89	977.34	979.19
2006-10-26	979	983.43	979	982.63
2006-10-27	981.91	990.71	981.48	989.9
2006-10-30	986.47	987.43	984.16	986.07
2006-10-31	986.19	988.93	984.85	988.3
2006-11-01	988.3	991.04	987.84	989.34
2006-11-02	989.15	998.57	988.75	995.25
2006-11-03	996.47	1000.06	994.84	998.02
2006-11-06	998.25	999.72	992.96	993.3
2006-11-07	993.68	1005.06	993.68	1003.28
2006-11-08	1004.65	1011.2	1004.65	1007.29
2006-11-09	1008.86	1019.93	1008.76	1019.93
2006-11-10	1019.07	1022.76	1018.15	1022.3
2006-11-13	1020.68	1021.53	1015.79	1019.81
2006-11-14	1019.81	1030.09	1019.81	1030.09
2006-11-15	1028.25	1032.6	1025.64	1028.38
2006-11-16	1028.67	1039.06	1027.57	1037.6
2006-11-17	1039.79	1041.98	1037.82	1040.79
2006-11-20	1040.75	1044.33	1029.41	1033.52
2006-11-21	1033.6	1037.22	1033.6	1036.16
2006-11-22	1037.68	1045.67	1037.59	1043.81
2006-11-23	1045.38	1046.65	1043.35	1046.51
2006-11-24	1046.8	1060.43	1046.64	1060.43
2006-11-27	1060.67	1071.82	1060.67	1068.29
2006-11-28	1065.33	1065.33	1056.72	1057.23
2006-11-29	1058.62	1065.83	1058.62	1064.6
2006-11-30	1065.85	1086.37	1065.85	1080.66
2006-12-01	1080.25	1081.3	1074.88	1080.11
2006-12-04	1079.77	1082.59	1076.53	1077.44
2006-12-05	1078.18	1089.67	1078.18	1088.96
2006-12-06	1090.96	1103.27	1090.96	1098.35
2006-12-07	1100.31	1102.79	1092.54	1098.26
2006-12-08	1097.84	1098.59	1087.37	1098.59
2006-12-11	1103.89	1110.12	1098.23	1101.7
2006-12-12	1103.21	1107.13	1085.81	1088.42
2006-12-13	1087.55	1088.94	1073.56	1079.6
2006-12-14	1079.52	1083.54	1068.51	1075.47
2006-12-15	1078.17	1089.32	1078.17	1089.32
2006-12-18	1090.01	1092.47	1074.8	1081.6
2006-12-19	1082.25	1082.27	1049.88	1060.36
2006-12-20	1068.51	1076.3	1068.51	1076.3
2006-12-21	1075.86	1079.51	1072.79	1076.68
2006-12-22	1076.67	1079.72	1072.89	1079.72
2006-12-26	1079.3	1080.49	1073.54	1078.15
2006-12-27	1078.2	1083.75	1077.26	1083.22
2006-12-28	1082.79	1089.97	1082.75	1088.85
2006-12-29	1089.28	1096.24	1088.8	1096.24
2007-01-03	1096.76	1117.09	1096.76	1117.09
2007-01-04	1117.3	1119.16	1114.41	1118.18
2007-01-05	1117.79	1121.41	1114.54	1120.4
2007-01-08	1119	1119	1110.38	1113.02
2007-01-09	1114.39	1121.6	1113.99	1118.96
2007-01-10	1118.9	1119.74	1107.02	1113.19
2007-01-11	1113.4	1117.69	1103.37	1106.06
2007-01-12	1108.44	1120.96	1108.44	1119.33
2007-01-15	1121.81	1129.42	1121.81	1127.41
2007-01-16	1128.08	1133.68	1128.08	1132.61
2007-01-17	1133.26	1140.81	1133.26	1139.71
2007-01-18	1141.26	1150.15	1141.26	1147.66
2007-01-19	1149.09	1151.61	1139.49	1147.76
2007-01-22	1148.41	1157.85	1148.41	1157.85
2007-01-23	1156.04	1169.12	1155.93	1169.12
2007-01-24	1171.94	1186	1171.94	1183.04
2007-01-25	1184.93	1191.53	1173.26	1179.66
2007-01-26	1176.86	1176.86	1164.91	1169.89
2007-01-29	1170.26	1180.01	1170.26	1177.53
2007-01-30	1179.11	1183.54	1175.59	1181.42
2007-01-31	1181.8	1189.35	1181.3	1189.35
2007-02-02	1195.91	1209.48	1195.91	1209.48
2007-02-05	1213.5	1226.57	1213.5	1225.73
2007-02-06	1226.26	1238.64	1226.21	1236.63
2007-02-07	1238.14	1243.63	1232.57	1243.57
2007-02-08	1245.36	1248.83	1237.39	1248.83
2007-02-09	1248.77	1250.46	1231.64	1240.87
2007-02-12	1238.71	1238.92	1223.14	1231.87
2007-02-13	1232.12	1235.03	1223.69	1234.31
2007-02-14	1240.29	1245.64	1239.44	1245.64
2007-02-15	1247.52	1258.63	1247.52	1258.63
2007-02-16	1259.32	1262.09	1252.15	1262.09
2007-02-21	1265.34	1278.22	1265.34	1278.22
2007-02-22	1277.99	1280.51	1270.1	1276.52
2007-02-23	1276.31	1283.8	1273.85	1283.47
2007-02-26	1285.08	1285.15	1270.4	1272.87
2007-02-27	1273.43	1273.78	1220.19	1237.08
2007-02-28	1189.58	1196.68	1136.01	1196.45
2007-03-01	1204.67	1216.19	1179.12	1180.91
2007-03-02	1180.66	1180.66	1161.68	1164.68
2007-03-05	1152.87	1152.87	1090.39	1110.69
2007-03-06	1117.51	1137.82	1113.29	1130.96
2007-03-07	1144.12	1170.01	1144.12	1156.58
2007-03-08	1161.5	1189.29	1161.46	1187.06
2007-03-09	1194.2	1201.45	1186.31	1188.83
2007-03-12	1192.61	1205.86	1192.61	1203.29
2007-03-13	1205.63	1214.15	1197.58	1200.01
2007-03-14	1177.74	1177.74	1159.03	1166.38
2007-03-15	1173.82	1182.18	1173.82	1180.31
2007-03-16	1179.23	1182.33	1172.43	1182.2
2007-03-19	1182.97	1195.61	1182.56	1192.22
2007-03-20	1200.77	1206.54	1200.6	1205.28
2007-03-21	1207.44	1213.96	1206.5	1209.34
2007-03-22	1213.91	1231	1213.91	1221.72
2007-03-23	1223.77	1237.7	1223.77	1235.65
2007-03-26	1237.47	1246.75	1235.08	1244.32
2007-03-27	1246.9	1248.98	1236.55	1247.17
2007-03-28	1244.22	1245.17	1228.97	1235.24
2007-03-29	1230.06	1235.89	1222.42	1235.89
2007-03-30	1239.6	1246.87	1238.7	1246.87
2007-04-02	1250.24	1253.41	1245	1246.3
2007-04-03	1247.41	1260.13	1247.38	1256.82
2007-04-04	1263.19	1277.65	1263.19	1271.31
2007-04-05	1271.93	1277.48	1268.81	1277.48
2007-04-06	1277.14	1279.55	1274.15	1278.92
2007-04-09	1279.87	1300.94	1279.87	1298.36
2007-04-10	1297.01	1306.34	1290.08	1306.34
2007-04-11	1308.98	1316.13	1302.88	1306.22
2007-04-12	1301.77	1313.27	1298.53	1307.19
2007-04-13	1309.2	1315.03	1297.69	1308.2
2007-04-16	1310.54	1322.91	1310.54	1322.91
2007-04-17	1326.64	1334.44	1316.98	1330.26
2007-04-18	1330.11	1332.44	1320.15	1328.63
2007-04-19	1324.1	1324.1	1291.64	1306.36
2007-04-20	1308.05	1316.81	1306.22	1315.37
2007-04-23	1320.86	1326.67	1316.64	1321.36
2007-04-24	1319.81	1319.84	1310.59	1317.5
2007-04-25	1317.72	1321.06	1313.42	1315.97
2007-04-27	1320.17	1326.7	1319.15	1324.77
2007-04-30	1326.59	1330.27	1313.66	1322.25
2007-05-03	1329.13	1343.52	1329.13	1342.79
2007-05-04	1346.37	1363.4	1346.37	1363.4
2007-05-07	1363.21	1367.4	1357.54	1365.28
2007-05-08	1367.35	1368.87	1348.76	1354.67
2007-05-09	1355.28	1357.5	1346.42	1350.84
2007-05-10	1351.65	1356.94	1351.09	1355.62
2007-05-11	1349.64	1351.45	1336.16	1351.45
2007-05-14	1355.8	1364.05	1355.8	1359.59
2007-05-15	1364.85	1366.21	1340.88	1346.1
2007-05-16	1348.87	1352.76	1347.9	1352.41
2007-05-17	1356.41	1361.73	1351.18	1359.37
2007-05-18	1358.19	1358.27	1351.03	1356.84
2007-05-21	1354.9	1354.9	1344.08	1347.17
2007-05-22	1346.98	1367.51	1346.09	1367.51
2007-05-23	1367.01	1368.38	1351.91	1354.98
2007-05-24	1353.64	1356.39	1335.37	1340.98
2007-05-25	1335.35	1339.08	1319.75	1339.08
2007-05-28	1339.77	1348.3	1339.77	1345.99
2007-05-29	1345.7	1346.98	1339.95	1343
2007-05-30	1343.29	1349.13	1331.21	1339.18
2007-05-31	1341.21	1350.46	1338.4	1346.89
2007-06-01	1348.36	1360.07	1346.21	1360.07
2007-06-04	1360.3	1374.54	1356.78	1360.27
2007-06-05	1361.19	1369.59	1354.93	1369.59
2007-06-06	1368.84	1374.33	1368.18	1372.38
2007-06-07	1366.3	1367.01	1359.09	1364.41
2007-06-08	1357.63	1359.18	1351.38	1352.39
2007-06-11	1360.66	1367.94	1357.05	1357.66
2007-06-12	1358.55	1361.3	1355.68	1360.58
2007-06-13	1356.74	1359.78	1353.03	1353.03
2007-06-14	1356.49	1362.25	1353.89	1357.18
2007-06-15	1360.55	1362.58	1355.76	1360.65
2007-06-18	1363.21	1372.28	1363.21	1372.28
2007-06-19	1371.98	1377.5	1371.03	1376.79
2007-06-20	1377.88	1386.27	1377.34	1386.27
2007-06-21	1383.4	1391.41	1382.74	1387.96
2007-06-22	1384.31	1391.57	1382.26	1391.57
2007-06-25	1388	1389.69	1374.65	1377.13
2007-06-26	1377.26	1380.5	1363.9	1366.99
2007-06-27	1365.26	1366.2	1352.74	1357.43
2007-06-28	1357.8	1361.93	1347.5	1350.72
2007-06-29	1351.24	1357.36	1348.95	1354.38
2007-07-02	1357.78	1365.33	1357.57	1364.37
2007-07-03	1367.51	1373.5	1366.87	1373.14
2007-07-04	1375.06	1383.22	1374.89	1377.14
2007-07-05	1375.87	1377.33	1365.47	1369.3
2007-07-06	1368.82	1375.64	1367.8	1373.84
2007-07-09	1376.21	1380.49	1373.6	1378.69
2007-07-10	1378.15	1381.32	1366.99	1371.45
2007-07-11	1367.42	1367.42	1358.87	1359.27
2007-07-12	1362.95	1374.57	1362.95	1366.02
2007-07-13	1380.48	1384.72	1376.63	1384.72
2007-07-16	1385.25	1388.31	1376.03	1381.51
2007-07-17	1378.94	1385.05	1373.05	1377.48
2007-07-18	1379.73	1383.5	1369.23	1369.23
2007-07-19	1372.81	1378.15	1370.52	1376.4
2007-07-20	1377.89	1385.54	1377.89	1382.36
2007-07-23	1381.34	1389.2	1378.05	1381.53
2007-07-24	1385.77	1392.18	1385.77	1392.18
2007-07-25	1386.67	1388.72	1379.33	1379.73
2007-07-26	1383.28	1389.07	1375.45	1381.5
2007-07-27	1360.65	1361.7	1347.95	1355.38
2007-07-30	1349.27	1359.92	1343.73	1352.41
2007-07-31	1356.27	1374.55	1356.27	1373.71
2007-08-01	1367.29	1367.29	1327.71	1339.49
2007-08-02	1349.2	1357.65	1323.76	1333.28
2007-08-03	1343.25	1350.09	1333.4	1335.42
2007-08-06	1321.71	1321.71	1290.9	1290.9
2007-08-07	1303.08	1315.72	1286.54	1290.13
2007-08-08	1292.87	1309.48	1292.87	1307.17
2007-08-09	1316.31	1324.68	1312.65	1313.39
2007-08-10	1291.05	1292.58	1275.13	1287.7
2007-08-13	1300.58	1305.17	1287.28	1287.59
2007-08-14	1288.48	1297.36	1286.78	1288.34
2007-08-15	1277.01	1277.01	1247.31	1251.82
2007-08-16	1239.8	1239.8	1202.9	1207.61
2007-08-17	1204.41	1218.82	1141.56	1191.55
2007-08-20	1219.41	1245.11	1219.41	1243.39
2007-08-21	1247.61	1251.02	1227.88	1231.48
2007-08-22	1232.86	1255.39	1232.82	1255.39
2007-08-23	1270.95	1284.88	1270.95	1283.62
2007-08-24	1280.13	1280.13	1261.38	1273.52
2007-08-27	1282.94	1292.2	1274.33	1278.27
2007-08-28	1277.08	1278.96	1269.9	1278.95
2007-08-29	1257.74	1264.07	1247.37	1263.7
2007-08-30	1272.9	1278.1	1266.6	1273.93
2007-09-03	1283.93	1289.56	1281.54	1284.14
2007-09-04	1286.59	1288.21	1279.71	1283.75
2007-09-05	1285.93	1297.93	1285.93	1297.93
2007-09-06	1289.74	1298.85	1286.41	1298.85
2007-09-07	1299.7	1305.04	1298.47	1304.9
2007-09-10	1290.14	1292.47	1281.66	1290.7
2007-09-11	1289.29	1292.33	1284.92	1286.33
2007-09-12	1291.84	1296.83	1285.14	1285.94
2007-09-13	1287.85	1292.25	1278.32	1284.02
2007-09-14	1286.87	1294.68	1286.87	1289.5
2007-09-17	1291.89	1293.43	1276.83	1278.34
2007-09-18	1277.85	1282	1270.72	1277.33
2007-09-19	1291.85	1298.71	1289.58	1297.16
2007-09-20	1301.3	1308.67	1294.65	1308.67
2007-09-21	1305.06	1306.02	1299.92	1305.94
2007-09-24	1307.7	1317.54	1303.23	1317.24
2007-09-25	1319.26	1327.82	1315.62	1316.43
2007-09-26	1316.42	1325.56	1316.42	1320.89
2007-09-27	1325.14	1339.54	1325.14	1335.66
2007-09-28	1339.43	1344.13	1336.3	1336.3
2007-10-01	1337.65	1353.71	1337.65	1347.05
2007-10-02	1361.03	1371.35	1359.44	1368.72
2007-10-03	1369.82	1380.29	1363.31	1366.96
2007-10-04	1365.48	1370.38	1358.34	1369.84
2007-10-05	1372.6	1376.73	1368.81	1372.39
2007-10-08	1374.55	1382.78	1363.22	1364.14
2007-10-09	1368.08	1373.94	1359.63	1369.39
2007-10-10	1375.03	1381.04	1373.77	1376.93
2007-10-11	1377.67	1383.61	1371.26	1383.61
2007-10-12	1381.25	1381.25	1369.71	1375.25
2007-10-16	1376.76	1376.76	1367.47	1372.38
2007-10-17	1370.89	1375.61	1365.04	1374.39
2007-10-18	1375.42	1383.77	1374.63	1376.32
2007-10-19	1377.65	1379.44	1366.77	1370.17
2007-10-22	1349.18	1350.81	1339.36	1350.81
2007-10-23	1355.21	1360.23	1353.88	1357.33
2007-10-24	1361.53	1369.44	1357.89	1359.83
2007-10-25	1361.45	1378.27	1361.45	1378.27
2007-10-26	1380.42	1398.35	1379.04	1398.35
2007-10-29	1403.75	1411.62	1403.75	1411.62
2007-10-30	1411.33	1416.97	1404.48	1412.79
2007-10-31	1411.96	1413.65	1402.83	1413.65
2007-11-01	1419.38	1423.81	1407.97	1409.16
2007-11-02	1389.31	1397.48	1385.85	1397.48
2007-11-05	1400.88	1404.57	1381.23	1384.73
2007-11-06	1384.47	1391.29	1380.43	1389.11
2007-11-07	1395.51	1413.85	1395.51	1413.85
2007-11-09	1397.91	1403.45	1390.6	1402.25
2007-11-12	1392.52	1394.86	1379.39	1382.35
2007-11-13	1382.61	1385.89	1370.33	1383.43
2007-11-14	1394.55	1396.06	1379.6	1384.58
2007-11-15	1385.32	1390.97	1382.7	1390
2007-11-16	1387.36	1389.66	1377.43	1386.64
2007-11-19	1388.34	1393.29	1379.91	1379.91
2007-11-20	1374.64	1374.9	1359.73	1371.7
2007-11-21	1373.35	1375.57	1358.22	1359.85
2007-11-22	1356.46	1356.97	1338.14	1344.16
2007-11-23	1346.45	1354	1345.79	1353.55
2007-11-26	1356.4	1366.59	1356.18	1364.37
2007-11-27	1359.71	1364.99	1355.39	1364.99
2007-11-28	1368.07	1373.09	1361.48	1366.58
2007-11-29	1373.07	1379.55	1366.21	1374.32
2007-11-30	1408.09	1408.32	1391.72	1396.98
2007-12-03	1400.55	1419.34	1399.17	1419.34
2007-12-04	1415.45	1416.67	1408.35	1415.81
2007-12-05	1415.76	1431.69	1415.24	1427.77
2007-12-06	1436.28	1446.19	1436.28	1440.39
2007-12-07	1443.11	1449.7	1431.77	1434.04
2007-12-10	1430.52	1431.09	1418.6	1425.13
2007-12-11	1431.01	1435.39	1425.58	1434.16
2007-12-12	1425.21	1425.21	1417.33	1423.72
2007-12-13	1421.79	1426.42	1405.22	1410.56
2007-12-14	1410.98	1414.03	1396.45	1403.41
2007-12-17	1403.78	1406.24	1385.84	1391.61
2007-12-18	1387.82	1391.75	1382.44	1385.45
2007-12-19	1387.76	1396.88	1387.21	1387.21
2007-12-21	1388.27	1403.83	1388.27	1403.56
2007-12-24	1404.71	1423.24	1404.71	1423.24
2007-12-26	1422.58	1426.43	1418.41	1424.02
2007-12-27	1425	1437.82	1424.17	1437.82
2007-12-28	1433.63	1447.04	1431.38	1447.04
2007-12-31	1446.63	1452.57	1441.66	1445.03
2008-01-02	1443.68	1448.09	1435.13	1435.68
2008-01-03	1432.83	1438.19	1431.69	1435.38
2008-01-04	1439.43	1467.78	1439.43	1466.67
2008-01-07	1461.17	1473.74	1458.68	1470.77
2008-01-08	1471.81	1489.87	1471.81	1489.74
2008-01-09	1483.83	1498.86	1480.63	1491.66
2008-01-11	1498.89	1521.56	1498.89	1516.22
2008-01-14	1514.31	1524.69	1502.1	1507.04
2008-01-15	1513.55	1524.28	1497.64	1505.71
2008-01-16	1490.5	1490.5	1448.41	1453.66
2008-01-17	1463.36	1465.26	1431.42	1460.71
2008-01-18	1426.88	1445.7	1423.83	1439.49
2008-01-21	1436.29	1436.29	1402.65	1408.6
2008-01-22	1382.43	1382.43	1340.29	1354.48
2008-01-24	1401.25	1409.93	1376	1383.35
2008-01-25	1395.8	1411.09	1392.44	1405.4
2008-01-28	1398.5	1398.5	1372.61	1380.54
2008-01-29	1389.32	1394.41	1382.41	1388.5
2008-01-30	1395.53	1400.9	1377.77	1384.08
2008-01-31	1381.57	1394.56	1379.97	1393.25
2008-02-04	1408.56	1422.58	1407.83	1419.66
2008-02-05	1413.13	1432.35	1413.13	1432.35
2008-02-06	1413.28	1415.94	1408.55	1415.94
2008-02-11	1415.56	1418.56	1404.86	1407.38
2008-02-12	1409.2	1417.52	1409.2	1417.52
2008-02-13	1420.7	1433.2	1414.1	1423.15
2008-02-14	1424.25	1436.1	1424.25	1436.1
2008-02-15	1429.93	1429.93	1416.85	1427.19
2008-02-18	1425.87	1428.17	1411.01	1412.83
2008-02-19	1415.25	1425.49	1415.25	1425.49
2008-02-20	1426.95	1427.38	1404.44	1414.32
2008-02-21	1415.1	1415.11	1388.81	1394.76
2008-02-22	1389.64	1390.03	1354.71	1369.48
2008-02-25	1373.47	1376.7	1364.56	1370.79
2008-02-26	1375.46	1382.76	1371.85	1375.43
2008-02-27	1376.94	1382.9	1370.15	1376.62
2008-02-28	1375.14	1375.5	1363.82	1368.27
2008-02-29	1368.32	1369.54	1354.79	1357.4
2008-03-03	1344.46	1344.46	1329.17	1330.61
2008-03-04	1335.17	1337.71	1311.98	1314.02
2008-03-05	1312.81	1313.69	1277.69	1280.23
2008-03-06	1285.1	1301.38	1285.1	1299.69
2008-03-07	1287.14	1296.33	1283.19	1296.33
2008-03-10	1242.64	1242.64	1157.47	1173.22
2008-03-11	1165.04	1212.46	1163.98	1206.54
2008-03-12	1240.59	1251.35	1231.08	1232.59
2008-03-13	1229.53	1229.53	1200.04	1201.35
2008-03-14	1207.1	1213.61	1194.84	1194.84
2008-03-17	1183.33	1183.33	1175.67	1177.53
2008-03-18	1170.4	1185.38	1166.83	1180.02
2008-03-19	1203.73	1206.84	1179.09	1186.54
2008-03-21	1189.79	1190.39	1181.76	1189.06
2008-03-24	1189.76	1201.35	1188.49	1201.02
2008-03-25	1207.29	1234.58	1207.29	1229.95
2008-03-26	1230.28	1245.42	1229.05	1245.42
2008-03-27	1242.5	1254.03	1230.33	1254.03
2008-03-28	1247.78	1258.86	1247.1	1258.41
2008-03-31	1257.02	1259.1	1246.34	1247.52
2008-04-01	1248.87	1251.59	1240.17	1250.41
2008-04-02	1263.82	1264.75	1238.22	1239.65
2008-04-03	1240.71	1242.78	1219.97	1225.58
2008-04-04	1226.16	1230.77	1220.63	1221.98
2008-04-07	1222.31	1223.73	1216.38	1221.07
2008-04-08	1219.86	1227.58	1218.92	1225.71
2008-04-09	1226.38	1231.59	1224.12	1227.74
2008-04-10	1228.63	1249.63	1225.01	1248.19
2008-04-11	1250.6	1256.26	1245.11	1246.79
2008-04-14	1238.97	1241.11	1230.62	1233.43
2008-04-15	1235.84	1247.33	1234.06	1244.2
2008-04-16	1247.83	1261.82	1247.83	1253.64
2008-04-17	1264.6	1265.73	1255.07	1256.54
2008-04-18	1258.61	1267.65	1258.61	1267.65
2008-04-21	1278.25	1288.14	1278.25	1280
2008-04-22	1279.89	1284.08	1273.23	1279.3
2008-04-23	1280.13	1295.34	1276.08	1288.16
2008-04-24	1289.38	1300.15	1288.69	1293.08
2008-04-25	1296.8	1299.44	1287.63	1288.08
2008-04-28	1290.32	1297.49	1287.33	1295.31
2008-04-29	1302.45	1305.09	1283.48	1283.65
2008-04-30	1287.06	1287.69	1274.2	1279.86
2008-05-02	1287.91	1287.91	1271.48	1271.48
2008-05-05	1274.13	1278.61	1271.42	1274.61
2008-05-06	1281.19	1281.19	1272.91	1276.09
2008-05-07	1280.52	1289.31	1280.52	1287.15
2008-05-08	1284.44	1287.39	1275.91	1280.35
2008-05-09	1282.6	1287.35	1281.38	1285.27
2008-05-12	1283.89	1293.09	1283.84	1293.09
2008-05-13	1294.85	1297.13	1286.01	1286.54
2008-05-14	1290.29	1296.47	1287.14	1287.74
2008-05-15	1288.98	1296.28	1285.06	1294.15
2008-05-16	1295.94	1302.83	1295.78	1300.67
2008-05-20	1300.32	1301.94	1285.2	1287.43
2008-05-21	1281.31	1288.93	1279.05	1281.2
2008-05-22	1274.59	1280.59	1273.44	1277.57
2008-05-23	1278.29	1286.16	1274.78	1274.78
2008-05-26	1274.24	1276.55	1268.88	1273.37
2008-05-27	1274.89	1276.52	1267.6	1274.24
2008-05-28	1273.28	1276.34	1260.01	1260.58
2008-05-29	1261.57	1269.59	1261.57	1261.82
2008-05-30	1263.94	1276.1	1263.94	1276.1
2008-06-02	1274.55	1274.84	1262.49	1262.49
2008-06-03	1262.07	1264.52	1257.57	1257.57
2008-06-04	1257.7	1260.78	1241.95	1253.12
2008-06-05	1234.04	1236.43	1214.37	1223.56
2008-06-06	1233.48	1250.23	1232.66	1248.57
2008-06-09	1226.57	1234.73	1223.45	1230.98
2008-06-10	1233.84	1239.06	1230.16	1230.96
2008-06-11	1232.2	1237.29	1229.28	1229.28
2008-06-12	1225.51	1228.25	1221.58	1225.54
2008-06-13	1228.47	1232.88	1227.73	1229.35
2008-06-16	1230.38	1241.59	1230.01	1238.06
2008-06-17	1237.87	1239.86	1227.76	1227.76
2008-06-18	1226.75	1226.75	1208.94	1212.59
2008-06-19	1207.18	1207.18	1188.5	1196.39
2008-06-20	1198.37	1208.56	1197.83	1206.67
2008-06-23	1198.64	1198.64	1191.36	1195.41
2008-06-24	1196.3	1204.69	1196.3	1200.28
2008-06-25	1200.39	1209.11	1200.39	1209.11
2008-06-26	1211.39	1211.94	1202.4	1203.89
2008-06-27	1190.84	1192.27	1186.71	1190.54
2008-06-30	1186.98	1189.25	1181.73	1186.57
2008-07-01	1187.99	1188	1171.48	1174.83
2008-07-02	1174.96	1174.96	1149.09	1153.7
2008-07-03	1153.33	1153.33	1153.33	1153.33
2008-07-04	1127.89	1138.03	1119.97	1134.14
2008-07-07	1134.7	1136.59	1123.78	1127.26
2008-07-08	1127.84	1136.55	1120.31	1121.25
2008-07-09	1126.59	1139.81	1122.59	1139.81
2008-07-10	1134.73	1141.97	1129.93	1135.49
2008-07-11	1137.61	1153.3	1136.5	1150.39
2008-07-14	1147.5	1148.7	1141.98	1144
2008-07-15	1145.7	1147.72	1127.6	1127.6
2008-07-16	1126.03	1129.97	1118.36	1119.42
2008-07-17	1125.38	1126.46	1111.62	1121.17
2008-07-18	1122.41	1123.19	1100.19	1105.04
2008-07-21	1104.82	1108.65	1089.47	1103.48
2008-07-22	1105.65	1112.51	1103.85	1109.57
2008-07-23	1117.61	1139.41	1116.14	1139.41
2008-07-24	1138.33	1141.59	1131.93	1141.59
2008-07-25	1130.46	1141.75	1130.46	1141.75
2008-07-28	1142.07	1157.61	1141.85	1154.09
2008-07-29	1148.53	1150.8	1143.55	1150.8
2008-07-30	1155.58	1163.31	1155.58	1159.94
2008-07-31	1161.45	1164.64	1157.94	1163.09
2008-08-01	1159.35	1160.11	1155.15	1159.1
2008-08-04	1157.49	1157.55	1147.74	1148.68
2008-08-05	1148.11	1149.59	1123.67	1128.86
2008-08-06	1134.5	1138.18	1129.87	1133.59
2008-08-07	1130.17	1133.73	1119.96	1129.56
2008-08-08	1124.29	1129.04	1118.5	1120.31
2008-08-11	1120.78	1128.72	1120.78	1127.46
2008-08-12	1126.67	1127.35	1116.04	1118.78
2008-08-13	1117.41	1121.31	1106.06	1112.53
2008-08-14	1114.89	1116.77	1106.25	1109.43
2008-08-15	1107.98	1111.72	1094.35	1095.05
2008-08-18	1093.28	1096.15	1078.67	1084.36
2008-08-19	1082.88	1082.88	1064.58	1069.42
2008-08-20	1068.6	1073.37	1065.86	1073.21
2008-08-21	1074.6	1077.33	1071.31	1071.43
2008-08-22	1075.48	1087.05	1074.93	1085.6
2008-08-25	1083.32	1088.4	1075.63	1078.73
2008-08-26	1076.62	1076.84	1066.91	1070.5
2008-08-27	1071.65	1077.44	1064.11	1067.65
2008-08-28	1069.08	1074.45	1068.8	1070.46
2008-08-29	1074.32	1100.5	1074.05	1100.5
2008-09-02	1097.08	1097.08	1086.83	1086.99
2008-09-03	1085.16	1087.11	1082.28	1085.38
2008-09-04	1084.11	1089.54	1083.74	1085.06
2008-09-05	1076.78	1081.42	1069.93	1070.54
2008-09-08	1075.22	1081.28	1075.22	1075.93
2008-09-09	1077.16	1078	1066.64	1068.55
2008-09-10	1061.7	1067.92	1061.57	1062.7
2008-09-11	1063.72	1063.77	1039.65	1041.07
2008-09-12	1044.57	1048.23	1040.61	1044.03
2008-09-15	1037.41	1037.41	1026.08	1031.63
2008-09-16	1016.14	1016.72	1008.13	1012.37
2008-09-17	1012.21	1013.96	1000.41	1002.99
2008-09-18	993.21	998.14	963.29	991.66
2008-09-19	1003.82	1026.39	1001.94	1025.7
2008-09-22	1036.4	1040.85	1025.04	1028.62
2008-09-23	1021.42	1032.97	1021.07	1026.18
2008-09-24	1025.34	1030.33	1019.31	1028.4
2008-09-25	1026.39	1029.56	1019.46	1024.74
2008-09-26	1027.25	1029.71	1018.18	1020.53
2008-09-29	1022.59	1022.59	1015.64	1019.72
2008-09-30	995.12	1023.24	993.6	1018.68
2008-10-03	1016.48	1018.86	1011.01	1016.7
2008-10-06	1013.39	1014.61	995.14	996.84
2008-10-07	988.25	1004.93	980.18	997.23
2008-10-08	984.18	985.45	959.49	970.19
2008-10-09	970.89	976.31	965.24	968.89
2008-10-10	945.09	949.68	931.79	934.01
2008-10-13	941.71	952.26	926.22	950.76
2008-10-14	970.02	973.7	963.2	966.06
2008-10-15	964.92	964.92	946.06	949.88
2008-10-16	931.88	932.4	912.11	920.02
2008-10-17	925.91	926.44	903.6	905.23
2008-10-20	906.25	910.76	888.28	909.51
2008-10-21	918.29	920.59	914.03	918.16
2008-10-22	912.33	913.51	902.32	904.28
2008-10-23	891.81	893.97	880.81	891.32
2008-10-24	888.85	889.22	853.52	859.11
2008-10-28	837.69	837.69	801.27	832.44
2008-10-29	850.25	850.25	821.75	829.41
2008-10-30	830.44	857.85	826.91	853.56
2008-10-31	848.6	869.32	848.6	863.61
2008-11-03	867.04	900.18	867.04	899.35
2008-11-04	905.48	910.54	889.56	905.58
2008-11-05	915.51	926.65	913.36	915.24
2008-11-06	900.05	900.36	889.59	895.95
2008-11-07	879.95	894.91	868.98	893.95
2008-11-10	901.67	905.33	894.94	904.24
2008-11-11	896.84	901.11	893.89	894.6
2008-11-12	888.96	896.28	882.65	890.34
2008-11-13	878.2	881.57	873.78	880.59
2008-11-14	886.78	887.86	880.97	881.65
2008-11-17	875.2	884.08	874.7	884.06
2008-11-18	879.67	884.57	877.78	883.09
2008-11-19	883.97	884.47	876.94	877.65
2008-11-20	867.85	869.14	858.96	865.32
2008-11-21	856.89	866.88	853.28	866.88
2008-11-24	863.32	863.75	854.44	855.39
2008-11-25	861.85	863.93	854.07	860.18
2008-11-26	857.89	859.65	848.03	856.37
2008-11-27	858.73	869.98	858.73	869.98
2008-11-28	866.03	868.73	860.7	866.14
2008-12-01	864.49	864.49	848.43	848.43
2008-12-02	838.94	845.75	838.07	845.75
2008-12-03	847.79	850.64	843.32	847.53
2008-12-04	846.55	848.71	843.57	846.86
2008-12-05	844.66	844.66	838.28	838.28
2008-12-09	846.45	853.44	835.17	835.17
2008-12-10	835.38	854.66	835.38	854.66
2008-12-11	853.96	860.68	851.1	860.68
2008-12-12	856.93	858.98	848.05	852.27
2008-12-15	854.66	856.15	846.47	846.47
2008-12-16	846.51	855.73	846.51	854.8
2008-12-17	860.32	864.59	857.28	862.5
2008-12-18	860.19	880.5	858.92	880.5
2008-12-19	879.06	881.48	874.71	876.4
2008-12-22	876.88	888.03	872.41	873.43
2008-12-23	874.2	874.2	862.29	871.16
2008-12-24	869.29	870.92	865.26	869.62
2008-12-26	869.03	869.38	863.33	867.35
2008-12-30	868.7	881.63	868.64	881.63
2008-12-31	883.07	884.73	872.08	876.75
2009-01-02	878.3	897.26	877.89	894.36
2009-01-05	901.84	920.66	901.84	920.66
2009-01-06	921.15	928.56	909.69	922.23
2009-01-07	929.93	936.63	923.25	927.62
2009-01-08	918.73	919.16	907.04	910.52
2009-01-09	910.97	919.07	910.94	919.07
2009-01-12	919.4	925.13	917.74	923.57
2009-01-13	919.92	919.92	909.68	913.7
2009-01-14	915.71	916.12	910.28	913.46
2009-01-15	906.22	907.15	889.45	897.45
2009-01-16	898.22	899.25	890.64	896.47
2009-01-19	897.9	900.24	889.77	890.28
2009-01-20	885.82	888.12	878.81	880.37
2009-01-21	874.36	875.17	868.65	873.41
2009-01-22	879.34	883.03	874.79	879.02
2009-01-23	877.74	877.84	867.35	872.69
2009-01-28	874.02	879.63	873.92	879.63
2009-01-29	882.82	887.27	881.79	883.16
2009-01-30	882.82	884.45	871.53	884.45
2009-02-03	886.18	886.95	873.46	879.67
2009-02-04	881.04	883.86	876.8	876.8
2009-02-05	874.74	880.16	874.74	879.95
2009-02-06	885.12	896.64	884.53	896.64
2009-02-10	897.96	905.6	897.46	903.52
2009-02-11	899.12	899.88	894.63	897.07
2009-02-12	899.66	901.8	893.36	894.6
2009-02-13	895.32	909.84	895.32	909.84
2009-02-16	908.36	909.16	904.2	907.19
2009-02-17	906.74	906.74	894.48	898.53
2009-02-18	892.77	896.28	891.12	895.23
2009-02-19	896.38	900.84	895.51	899.59
2009-02-20	895.94	898.04	888.73	889.71
2009-02-23	887.4	892.93	885.4	887.83
2009-02-24	885.66	894.07	883.81	894.07
2009-02-25	897.04	898.74	891.31	891.76
2009-02-26	895.93	897.55	892.58	893.02
2009-02-27	895.15	897.53	889.43	889.47
2009-03-02	889.29	889.97	869.04	869.56
2009-03-03	867.68	869.5	863.76	869.5
2009-03-04	868.65	870.71	863.87	866.04
2009-03-05	868.02	869.44	865.98	866.74
2009-03-06	862.68	869.26	857.87	858.79
2009-03-10	850.65	853.21	849.28	851.22
2009-03-11	859.71	863.73	848.38	850.14
2009-03-12	842.47	849.57	836.51	837.96
2009-03-13	844.69	847.04	841.7	842.96
2009-03-16	843.94	846.5	838.47	839.65
2009-03-17	843.24	846.56	840.38	844.59
2009-03-18	846.76	850.82	841.07	847.63
2009-03-19	852.77	853.18	849.21	851.83
2009-03-20	851.37	854.25	849.49	851.71
2009-03-23	864.33	877	849.49	876.43
2009-03-24	883.81	890.5	864.33	877.04
2009-03-25	874.84	876.29	871.84	874.34
2009-03-26	877.87	886	872.3	885.33
2009-03-27	889.02	890.57	877.87	883.38
2009-03-30	880	882.86	867.78	868.31
2009-03-31	869.11	874.07	867.09	869.95
2009-04-01	879.27	883.17	879.27	881.56
2009-04-02	891.66	904.95	890.07	904.02
2009-04-03	910.62	910.96	891.66	906.07
2009-04-06	919.53	926.61	902.1	920.85
2009-04-07	914.87	926.04	912.95	922.08
2009-04-08	916.39	922.73	912.19	913.56
2009-04-09	916.24	922.55	907.87	918.95
2009-04-10	928.78	942.4	914.23	938.85
2009-04-13	937.03	944.17	927.75	942.66
2009-04-14	944.9	951.53	942.85	950.07
2009-04-15	948.47	961.18	946.72	960.58
2009-04-16	968.96	969.93	947.53	955.4
2009-04-17	961.89	969.59	954.57	962.04
2009-04-20	958.68	967.59	957.57	965.69
2009-04-21	959.53	968.37	957.98	962.93
2009-04-22	974.78	976.29	969.75	971.06
2009-04-23	970.67	976.15	968.58	976.15
2009-04-24	987.13	991.39	970.67	990.22
2009-04-27	985.17	996.6	974.9	981.98
2009-04-28	979.59	989.81	964.47	964.47
2009-04-29	957.1	981.17	952.37	967.86
2009-04-30	978.8	990.79	957.1	990.35
2009-05-04	994.69	1009.72	993.2	1007.34
2009-05-05	1015.89	1021.55	994.69	1003.53
2009-05-06	1006.92	1024.9	1001.79	1024.9
2009-05-07	1033.15	1037.81	1022.03	1022.26
2009-05-08	1020.33	1036.87	1014	1024.62
2009-05-11	1028.41	1032.43	1014.74	1025.41
2009-05-12	1022.68	1023.73	1013.36	1020.88
2009-05-13	1024.54	1027.09	1013.56	1022.77
2009-05-14	1016.91	1019.06	1013.11	1015.45
2009-05-15	1016.92	1020.51	1011.99	1013.03
2009-05-18	1007.21	1019.5	1000.34	1009.56
2009-05-19	1019.12	1027.38	1000.74	1025.74
2009-05-20	1035.47	1044.77	1019.12	1039.66
2009-05-21	1048.42	1050.45	1035.47	1041.62
2009-05-22	1036.25	1049.63	1030.04	1043.87
2009-05-25	1049.05	1054.4	1036.25	1053.39
2009-05-26	1056.38	1057.42	1049.05	1052.37
2009-05-27	1055.35	1059.88	1047.54	1049.32
2009-05-28	1042.78	1055.35	1037.72	1038.82
2009-05-29	1041.45	1058.36	1036.12	1055.3
2009-06-01	1059.15	1063.79	1036.96	1058.6
2009-06-02	1069.89	1072.07	1054.71	1059.45
2009-06-03	1064.49	1070.67	1058.59	1058.72
2009-06-04	1057.97	1065.08	1055.4	1062.41
2009-06-05	1069.65	1071.7	1057.13	1069.35
2009-06-08	1076.45	1080.42	1066.9	1071.16
2009-06-09	1074.72	1078.48	1066.99	1069.71
2009-06-10	1074.73	1082.55	1067.66	1080.73
2009-06-11	1081.56	1088.85	1074.73	1087.26
2009-06-12	1090.54	1095.91	1080.72	1093.35
2009-06-15	1089.49	1095.72	1088.45	1090.57
2009-06-16	1082.09	1094	1069.74	1075.71
2009-06-17	1072.48	1082.09	1068.47	1071.45
2009-06-18	1071.39	1074.93	1055.25	1055.44
2009-06-19	1058.71	1071.39	1054.08	1063.11
2009-06-22	1052.26	1065.77	1040.4	1047.33
2009-06-23	1032.77	1052.58	1028.14	1041.26
2009-06-24	1051.61	1059.14	1029.06	1057.1
2009-06-25	1066.58	1074.56	1049.36	1072.43
2009-06-26	1079.91	1081.83	1065.17	1074.33
2009-06-29	1073.37	1079.91	1071.43	1076.24
2009-06-30	1080.5	1082.74	1070.88	1080.25
2009-07-01	1076.98	1081.82	1071.38	1076.39
2009-07-02	1080.28	1083.25	1071.53	1078.21
2009-07-03	1071.04	1082.63	1067.84	1074.75
2009-07-06	1068.77	1068.77	1062.65	1066.5
2009-07-07	1062.31	1068.09	1061.62	1066.53
2009-07-08	1060.33	1063.12	1058.12	1063.12
2009-07-09	1060.04	1065.67	1058.41	1065.01
2009-07-10	1067.67	1072.3	1066.66	1067.6
2009-07-13	1066.33	1068.5	1060.96	1065.04
2009-07-14	1070.22	1080.74	1070.12	1080.74
2009-07-15	1083.58	1101.45	1083.58	1100.93
2009-07-16	1115.16	1120.41	1109.21	1110.36
2009-07-17	1109.72	1121.66	1103.85	1116.92
2009-07-20	1072.69	1140	1072.69	1139.86
2009-07-21	1134.42	1143.58	1133.73	1135.38
2009-07-22	1141.27	1160.61	1141.27	1148.63
2009-07-23	1146.81	1157.72	1145.19	1151.75
2009-07-24	1153.32	1159.81	1147.85	1152.67
2009-07-27	1153.16	1155.86	1148.26	1153.29
2009-07-28	1162.07	1174.01	1161.15	1169.6
2009-07-29	1176.74	1179.08	1156.36	1159.12
2009-07-30	1163.98	1165.68	1153.81	1159.01
2009-07-31	1172.53	1176.67	1163.84	1168.59
2009-08-03	1173.12	1177.64	1164.36	1168.78
2009-08-04	1180.37	1181.93	1177.16	1178.83
2009-08-05	1184.27	1185.38	1178.16	1178.82
2009-08-06	1179.48	1184.44	1179.19	1182.59
2009-08-07	1187.16	1191.66	1182.41	1183.27
2009-08-10	1187.87	1191	1182.45	1185.84
2009-08-11	1186.48	1187.11	1184.08	1185.45
2009-08-12	1186.62	1187.96	1178.51	1178.99
2009-08-13	1184.9	1188.03	1184	1186.08
2009-08-14	1191.1	1196.46	1186.46	1186.5
2009-08-17	1179.55	1180.71	1168.64	1169.39
2009-08-18	1161.66	1179.55	1156.19	1165.02
2009-08-19	1167.01	1169.32	1153.97	1155.13
2009-08-20	1159.22	1167.01	1158.85	1162.94
2009-08-21	1163.63	1169.45	1162.41	1163.28
2009-08-24	1172.44	1173.93	1169.31	1173.68
2009-08-25	1170.98	1174.74	1168.95	1171.26
2009-08-26	1170.04	1171.36	1167.77	1170.65
2009-08-27	1170.24	1174.56	1169.87	1174.45
2009-08-28	1176.6	1178.77	1173.55	1176.81
2009-09-01	1163.81	1172.67	1163.81	1171.94
2009-09-02	1164.72	1171.28	1163.57	1167.07
2009-09-03	1171.48	1174.32	1168.01	1173.04
2009-09-04	1176.25	1182.5	1174.88	1181.12
2009-09-07	1182.01	1190.36	1181.8	1188.87
2009-09-08	1197.9	1200.78	1191.22	1198.37
2009-09-09	1201.31	1202.66	1195.73	1196.77
2009-09-10	1205.74	1210.11	1203.01	1203.73
2009-09-11	1208.46	1210.36	1201.28	1206.81
2009-09-14	1209.62	1209.86	1205.59	1206.22
2009-09-15	1202.96	1207.38	1202.79	1207.38
2009-09-16	1214.65	1214.99	1210.73	1212.06
2009-09-17	1218.94	1220.47	1214.34	1215.94
2009-09-18	1218.62	1220.32	1215.54	1218.32
2009-09-23	1229.24	1231.49	1218.13	1220.36
2009-09-24	1219.43	1221.09	1216.28	1216.81
2009-09-25	1215.59	1218.61	1213.88	1216.84
2009-09-28	1212.14	1212.24	1204.2	1206.07
2009-09-29	1208.34	1210.22	1206.75	1207.54
2009-09-30	1207.74	1208.3	1200.65	1202.67
2009-10-01	1206.21	1210.49	1205.78	1209.1
2009-10-02	1204.47	1206.74	1202.42	1206.44
2009-10-05	1205.36	1208.64	1203.27	1208.36
2009-10-06	1213.09	1216.13	1212.8	1213.27
2009-10-07	1217.69	1219.27	1216.4	1216.84
2009-10-08	1220.58	1228.62	1218.81	1226.17
2009-10-09	1235.75	1236.89	1231.97	1234.79
2009-10-12	1238.05	1238.3	1232.37	1232.86
2009-10-13	1232.98	1234	1231.36	1232.78
2009-10-14	1241.7	1248.14	1239.63	1246.23
2009-10-15	1255.29	1255.85	1241.62	1242.95
2009-10-16	1248.78	1255.26	1247.18	1253.63
2009-10-19	1256.17	1262.36	1255.63	1261.8
2009-10-20	1266.58	1270.08	1264.48	1266.35
2009-10-21	1268.43	1270.44	1262.68	1262.79
2009-10-22	1259.25	1263.02	1257.17	1260.02
2009-10-23	1264.36	1269.14	1260.49	1265.6
2009-10-26	1263.61	1263.91	1260.23	1261.17
2009-10-27	1248.5	1254.6	1248.5	1253.93
2009-10-28	1256.22	1256.34	1248.71	1249.22
2009-10-29	1236.54	1240.52	1236.34	1240.52
2009-10-30	1246.98	1248.75	1242.73	1245.06
2009-11-02	1236.79	1241.16	1236.79	1240.77
2009-11-03	1242.27	1245.47	1241.61	1242.69
2009-11-04	1247.14	1251.85	1247.08	1251.61
2009-11-05	1252.62	1253.98	1250.75	1252.85
2009-11-06	1260.01	1263.03	1259.9	1261.23
2009-11-09	1261.79	1267.69	1261.39	1267.45
2009-11-10	1274.5	1277.81	1273.08	1273.87
2009-11-11	1278.77	1279.07	1269.11	1269.79
2009-11-12	1268.68	1269.88	1262.48	1268.59
2009-11-13	1269.07	1272.13	1267.7	1271
2009-11-16	1274.51	1278.72	1274.51	1277.79
2009-11-17	1287.54	1288.42	1275.62	1277.87
2009-11-18	1279.17	1280.51	1274.53	1275.1
2009-11-19	1274.99	1277.59	1273.68	1276.65
2009-11-20	1275.66	1277.3	1270.74	1274.36
2009-11-23	1273.66	1274.77	1270.82	1270.88
2009-11-24	1271.11	1273.6	1270.19	1272.09
2009-11-25	1273.16	1273.16	1268.92	1271
2009-11-26	1270.29	1273.85	1268.82	1270.61
2009-11-30	1256.88	1268.98	1248.58	1259.11
2009-12-01	1264.35	1266.71	1261.98	1266.71
2009-12-02	1273.28	1273.3	1267.88	1271.15
2009-12-03	1272.63	1273.46	1269.55	1272.35
2009-12-04	1271.83	1271.91	1269.43	1270.2
2009-12-07	1270.2	1271.24	1265.36	1265.36
2009-12-08	1266.36	1267.95	1261.46	1261.46
2009-12-09	1258.68	1261.34	1255.76	1255.76
2009-12-10	1256.32	1260.24	1255.8	1259.9
2009-12-11	1260.24	1262.64	1257.95	1260
2009-12-14	1259.96	1265.45	1256.07	1265.45
2009-12-15	1263.65	1270.81	1262.52	1270.81
2009-12-16	1269.55	1270.05	1264.76	1269.03
2009-12-17	1269.74	1272.59	1265.58	1266.97
2009-12-21	1266.88	1267.73	1255.66	1255.66
2009-12-22	1258.39	1261.45	1258.39	1260.42
2009-12-23	1259.56	1262.36	1257.97	1260.53
2009-12-24	1260.06	1263.37	1259.87	1262.96
2009-12-28	1263.53	1272.73	1263.34	1272.73
2009-12-29	1273.27	1275.22	1270.31	1275.22
2009-12-30	1274.92	1275.29	1269.53	1271.12
2009-12-31	1271.34	1272.78	1264.83	1272.78
2010-01-04	1272.31	1275.75	1272.25	1275.75
2010-01-05	1278.26	1290.55	1278.26	1288.24
2010-01-06	1288.86	1296.44	1288.02	1293.17
2010-01-07	1293.69	1299.7	1290.36	1291.42
2010-01-08	1294.93	1295.51	1290.86	1292.98
2010-01-11	1292.68	1296.56	1291.16	1294.51
2010-01-12	1295	1296.07	1291.35	1292.85
2010-01-13	1292.73	1292.95	1286.44	1289.51
2010-01-14	1290.5	1294.94	1289.74	1294.71
2010-01-15	1295.72	1300.89	1295.72	1298.58
2010-01-18	1286.25	1298.69	1286.25	1297.99
2010-01-19	1298.38	1302.36	1298.38	1300.35
2010-01-20	1301.26	1307.94	1301.21	1306.62
2010-01-21	1303.59	1308.52	1302.82	1308.36
2010-01-22	1303.43	1303.43	1296.44	1300.45
2010-01-25	1297.31	1297.31	1292.76	1296.79
2010-01-26	1296.81	1297.45	1278.1	1283.02
2010-01-27	1281.53	1281.53	1262.32	1265.77
2010-01-28	1267.29	1267.85	1261.69	1264.51
2010-01-29	1258.46	1260.09	1253.09	1259.16
2010-02-02	1261.2	1268.21	1261.12	1263.76
2010-02-03	1263.87	1267.68	1263.07	1267.21
2010-02-04	1267.28	1267.28	1263.88	1265.03
2010-02-05	1248.15	1252.93	1247.46	1247.9
2010-02-08	1247.81	1247.88	1234.59	1235.22
2010-02-17	1256.44	1264.91	1256.36	1259.07
2010-02-18	1261.46	1262.2	1258.25	1259
2010-02-19	1258.36	1259.26	1255.78	1257.67
2010-02-22	1260.51	1267.09	1260.51	1266.44
2010-02-23	1265.15	1267.83	1262.43	1266.43
2010-02-24	1268.3	1273.3	1268.3	1270.78
2010-02-25	1271.03	1277.66	1270.03	1270.78
2010-03-01	1276.52	1284.97	1276.52	1283.4
2010-03-02	1286.4	1292.81	1285.96	1288.07
2010-03-03	1290.51	1292.35	1284.14	1286.1
2010-03-04	1286.69	1287.78	1284.09	1284.09
2010-03-05	1295.67	1300.74	1289.87	1299.78
2010-03-08	1312.18	1325.69	1312.18	1324.22
2010-03-09	1323.69	1323.69	1316.29	1317.94
2010-03-10	1318.84	1330.28	1318.84	1328.22
2010-03-11	1326.35	1334.34	1318.83	1319.3
2010-03-12	1319.6	1321.89	1308.79	1311.2
2010-03-15	1311.99	1313.36	1298.75	1299.67
2010-03-16	1299.68	1304.43	1295.31	1298.86
2010-03-17	1303.04	1307.08	1300.29	1301.95
2010-03-18	1306.68	1307.24	1300.62	1301.94
2010-03-19	1301.83	1303.85	1294.87	1296.6
2010-03-22	1295.83	1297.94	1292.21	1293.65
2010-03-23	1295.82	1305.03	1295.77	1304.85
2010-03-24	1309.76	1314.73	1307.63	1309.45
2010-03-25	1310.75	1312.53	1308.8	1312.48
2010-03-26	1313.37	1315.14	1313.06	1315.14
2010-03-29	1313.98	1320.83	1313.11	1319.21
2010-03-30	1319.21	1323.83	1317.41	1319.35
2010-03-31	1319.25	1321.24	1316.48	1320.57
2010-04-01	1319.79	1332.58	1319.56	1329.84
2010-04-02	1329.28	1337.21	1329.28	1335.94
2010-04-05	1339.3	1342.2	1339.28	1341.75
2010-04-06	1342.64	1346.23	1340.58	1344.37
2010-04-07	1345.92	1347.61	1341.55	1345.09
2010-04-08	1342.31	1342.31	1331.46	1332.93
2010-04-09	1333.77	1338.63	1332.98	1333.98
2010-04-12	1336.39	1344.12	1336.39	1339.61
2010-04-13	1340.85	1341.01	1333.6	1334.52
2010-04-14	1334.18	1341.52	1334.18	1335.89
2010-04-15	1338.64	1342.06	1334.14	1338.83
2010-04-16	1340.34	1340.56	1330.27	1332.77
2010-04-19	1329.73	1329.73	1321.25	1326.67
2010-04-20	1329.53	1335.9	1329.37	1335.9
2010-04-21	1338.07	1339.15	1333.64	1333.64
2010-04-22	1334.24	1337.01	1331.48	1337.01
2010-04-23	1337.07	1338.8	1334.95	1336.78
2010-04-26	1336.5	1340.37	1336.49	1340.07
2010-04-27	1339.58	1340.07	1337.07	1339.72
2010-04-28	1330.53	1335.95	1324.34	1333.17
2010-04-29	1332.81	1336.89	1332.81	1335.86
2010-04-30	1338.32	1348.15	1338.32	1346.38
2010-05-03	1344.24	1347.54	1340.26	1346.89
2010-05-04	1348.36	1349.92	1341.9	1342.89
2010-05-05	1326.99	1336.65	1324.75	1335.65
2010-05-06	1333.22	1337.88	1328.89	1331.87
2010-05-07	1318.71	1332.89	1315.63	1332.89
2010-05-10	1331.6	1337.2	1330.96	1333.97
2010-05-11	1333.19	1341.88	1332.38	1340.72
2010-05-12	1341.02	1344.1	1337.97	1344.1
2010-05-13	1345.65	1348.09	1344.27	1346.92
2010-05-14	1339.91	1341.23	1337.36	1339.3
2010-05-17	1337.24	1337.3	1326.96	1334.27
2010-05-18	1333.27	1333.27	1327.05	1330.17
2010-05-19	1329.05	1329.05	1306.66	1308.23
2010-05-20	1304.86	1309.13	1300.44	1304.16
2010-05-21	1290.51	1290.51	1280.63	1285.73
2010-05-24	1282.96	1282.96	1264.11	1273.69
2010-05-25	1264.97	1265.78	1247.85	1250.13
2010-05-26	1256.16	1260.27	1247.35	1248.94
2010-05-27	1244.54	1269.42	1243.86	1269.16
2010-05-31	1276.43	1285.02	1271.55	1285.01
2010-06-01	1284.25	1284.25	1274.56	1282.97
2010-06-02	1280.34	1281.96	1276.02	1276.02
2010-06-03	1285.54	1297.75	1285.54	1294.44
2010-06-04	1294.56	1296.23	1290.26	1294.39
2010-06-07	1284.51	1290.68	1278.89	1286.27
2010-06-08	1285.78	1290.8	1285.07	1288.18
2010-06-09	1291.81	1292.38	1287.66	1290.08
2010-06-10	1289.72	1293.27	1289.71	1291.31
2010-06-11	1298.51	1302.07	1294.67	1294.67
2010-06-14	1294.89	1298.68	1294.6	1297.16
2010-06-15	1297.26	1299.15	1296.74	1298.37
2010-06-16	1303.14	1312.1	1303.13	1303.13
2010-06-17	1304.5	1306.93	1303.74	1304.47
2010-06-18	1306.17	1317.69	1306	1317.69
2010-06-21	1320.78	1335.31	1320.78	1335.29
2010-06-22	1334.2	1334.2	1323.44	1323.44
2010-06-23	1322.05	1329.7	1318.52	1329.7
2010-06-24	1327.69	1333.49	1325.71	1325.87
2010-06-25	1323.27	1326.45	1321.72	1326.45
2010-06-28	1326.06	1326.06	1323.62	1325.54
2010-06-29	1326.2	1331.09	1315.82	1319.84
2010-06-30	1309.18	1316.36	1306	1314.02
2010-07-01	1312.97	1315.87	1306.67	1308.76
2010-07-02	1305.22	1307.74	1304.09	1307.44
2010-07-05	1305.51	1306.03	1298.14	1299.5
2010-07-06	1297.31	1307.22	1294.37	1307.08
2010-07-07	1305.97	1311.83	1304.61	1311.75
2010-07-08	1314.62	1317.05	1312.95	1316.03
2010-07-09	1316.16	1327.27	1315.88	1324.31
2010-07-12	1323.91	1331.74	1323.55	1326.74
2010-07-13	1329.87	1332.87	1328.71	1332.87
2010-07-14	1336.65	1341.96	1335.72	1341.08
2010-07-15	1339.58	1340.11	1331.2	1334.08
2010-07-16	1333.86	1336.65	1332.68	1336.65
2010-07-19	1333.92	1333.99	1327.98	1333.35
2010-07-20	1334.53	1338.68	1334.53	1337.67
2010-07-21	1340.38	1344.96	1338.83	1341.02
2010-07-22	1339.08	1339.98	1332.92	1336.05
2010-07-23	1341.04	1345.68	1340.78	1345.68
2010-07-26	1350.54	1352.94	1348.58	1351.82
2010-07-27	1352.47	1357.23	1348.29	1352.23
2010-07-28	1352.65	1356.13	1350.62	1355.19
2010-07-29	1355.78	1359.27	1353.16	1358.41
2010-07-30	1357.51	1360.92	1354.76	1360.92
2010-08-02	1364.23	1368.43	1361.37	1363.6
2010-08-03	1366.16	1370.52	1359.55	1363.83
2010-08-04	1363.51	1364.05	1359.19	1362.74
2010-08-05	1364.16	1364.82	1358.52	1362.08
2010-08-06	1364.2	1364.2	1359.72	1360.45
2010-08-09	1360.56	1362.04	1358.35	1360.66
2010-08-10	1360.65	1362.24	1357.95	1359.71
2010-08-11	1359.59	1359.73	1349.5	1352.91
2010-08-12	1348.72	1350.2	1342.07	1349.33
2010-08-13	1351.8	1360.15	1351.8	1360.15
2010-08-16	1359.86	1370.58	1358.95	1370.58
2010-08-17	1371.57	1381.41	1371.44	1378.47
2010-08-18	1380.59	1385.51	1380.16	1385.51
2010-08-19	1386.95	1392.56	1385.93	1392.56
2010-08-20	1390.21	1395.03	1388.91	1395.02
2010-08-23	1399.87	1404.31	1396.87	1403.15
2010-08-24	1404.22	1406.95	1399.77	1405.77
2010-08-25	1403.1	1405.27	1396.41	1396.97
2010-08-26	1398.29	1408	1397.24	1408
2010-08-27	1404.37	1415.28	1402.36	1411.05
2010-08-30	1412.98	1428.44	1412.98	1422.49
2010-09-01	1429.77	1436.73	1424.98	1431.96
2010-09-02	1437.51	1441.8	1431.71	1441.07
2010-09-03	1440.05	1440.05	1431.67	1435.67
2010-09-06	1436.11	1440.01	1431.68	1434.68
2010-09-07	1434.33	1436.65	1432.52	1434.27
2010-09-08	1432.98	1434.14	1428.66	1434.14
2010-09-09	1433.6	1438.32	1433.6	1437.78
2010-09-13	1439.26	1456.96	1439.26	1456.96
2010-09-14	1457.62	1474.44	1456.79	1474.44
2010-09-15	1472.71	1474	1469.86	1472.95
2010-09-17	1476.26	1476.94	1471.41	1472.03
2010-09-20	1471.16	1471.72	1465.03	1467.43
2010-09-21	1476.83	1477.39	1471.31	1474.28
2010-09-22	1477.16	1478.55	1474.86	1475.16
2010-09-23	1473.34	1473.81	1456.64	1458
2010-09-24	1448.89	1473.34	1445.33	1448.32
2010-09-27	1456.63	1467.18	1445.73	1463.97
2010-09-28	1462.49	1465.47	1456.3	1459.1
2010-09-29	1463.96	1466.29	1457.8	1460.11
2010-09-30	1462.2	1466.11	1459.12	1464.84
2010-10-01	1466.38	1469.77	1461.2	1466.04
2010-10-04	1472.11	1474.84	1464.35	1470.29
2010-10-05	1469.87	1472.32	1468.99	1471.67
2010-10-06	1481.25	1483.25	1476.16	1476.26
2010-10-07	1478.8	1481.93	1476.25	1478.3
2010-10-08	1482.66	1484.48	1479.31	1481.55
2010-10-11	1486.97	1487.66	1484.57	1486.14
2010-10-12	1487.38	1489.93	1484.3	1485.39
2010-10-13	1492.19	1495.35	1489.27	1493.87
2010-10-14	1501.05	1503.82	1490.57	1493.46
2010-10-15	1491.19	1501.69	1486.11	1488.59
2010-10-18	1488.83	1494.96	1478.9	1482.12
2010-10-19	1488.77	1489.12	1483.04	1486.9
2010-10-20	1482.9	1490.03	1476.56	1488.45
2010-10-21	1493.85	1495.84	1488.44	1490.74
2010-10-22	1494.8	1494.83	1489.52	1490
2010-10-25	1493.79	1494.66	1491.25	1493.55
2010-10-26	1494.59	1495.36	1491.81	1495.02
2010-10-27	1503.75	1504.37	1496.73	1498.44
2010-10-28	1499.44	1501.57	1495.55	1498
2010-10-29	1500.12	1503.24	1497.72	1502.85
2010-11-01	1508.64	1509.16	1506.31	1507.69
2010-11-02	1508.57	1509.05	1504.72	1506.48
2010-11-03	1508.85	1509.65	1506.64	1507.07
2010-11-04	1513.14	1513.41	1508.58	1510.32
2010-11-08	1522.21	1522.77	1517.01	1519.84
2010-11-09	1522.9	1526.67	1520.03	1526.53
2010-11-10	1528.99	1529.94	1523.92	1528.01
2010-11-11	1523.32	1527.42	1513.7	1516.61
2010-11-12	1509.57	1510.28	1488.06	1499.81
2010-11-15	1497.94	1503.56	1497.94	1501.56
2010-11-16	1499.74	1504.42	1491.76	1503.54
2010-11-18	1488.6	1497.44	1488.47	1496.65
2010-11-19	1502.72	1506.2	1499.78	1506.05
2010-11-22	1508.04	1509.11	1502.82	1503.2
2010-11-23	1506.42	1508.34	1487.53	1487.53
2010-11-24	1484.36	1493.01	1484.18	1488.54
2010-11-25	1493.62	1498.05	1493.61	1496.49
2010-11-26	1498.26	1500.18	1486.69	1492.05
2010-11-29	1478.43	1495.95	1478.04	1495.95
2010-11-30	1496.98	1497.5	1485.23	1485.23
2010-12-01	1484.04	1487.67	1477.57	1485.42
2010-12-02	1497.68	1503.22	1492.53	1499.36
2010-12-03	1505.21	1508.41	1497.89	1500.98
2010-12-06	1502.23	1502.23	1497.69	1501.74
2010-12-08	1512.7	1513.06	1505.18	1510.06
2010-12-09	1515.14	1521.29	1511.01	1518.4
2010-12-10	1522.61	1522.95	1507.28	1507.28
2010-12-13	1512.57	1522.87	1506.88	1509.79
2010-12-14	1509.79	1512.82	1506.03	1508.13
2010-12-15	1511.85	1512.2	1504.75	1509.1
2010-12-16	1504.84	1507.19	1495.39	1497.52
2010-12-17	1497.3	1505.3	1495.2	1499.88
2010-12-20	1497.06	1499.01	1493.22	1495.88
2010-12-21	1498.99	1510.24	1497.81	1505.18
2010-12-22	1507.48	1515.05	1498.58	1515.05
2010-12-23	1513.89	1518.8	1506.91	1514.48
2010-12-24	1514.88	1516.44	1510.7	1511.58
2010-12-27	1511.98	1512.76	1509.64	1511.72
2010-12-28	1515.41	1525.99	1515.41	1517.44
2010-12-29	1525.1	1526.93	1520.72	1524.34
2010-12-30	1528.36	1529.95	1518.76	1518.91
