# Supplementary material for: Analysis of global stock index data during crisis period via complex network approach
Source: PLoS One. 2018 Jul 18;13(7):e0200600. doi: 10.1371/journal.pone.0200600 (PMC6051609; doi:10.1371/journal.pone.0200600)
Supplement: S1 File — See the respective attached file. (ZIP) [file pone.0200600.s001.zip › Global stock index data 2005-2010/FTSE Straits Times Index.xls]

## Sheet: Sheet1
Date	Open	High	Low	Close
2005-01-03	2002.91	2002.91	2002.91	2002.91
2005-01-04	1997.37	1997.37	1997.37	1997.37
2005-01-05	1998.51	1998.51	1998.51	1998.51
2005-01-06	2011.78	2011.78	2011.78	2011.78
2005-01-07	2002.99	2002.99	2002.99	2002.99
2005-01-10	2005.31	2005.31	2005.31	2005.31
2005-01-11	2008.43	2008.43	2008.43	2008.43
2005-01-12	1995.15	1995.15	1995.15	1995.15
2005-01-13	1998.98	1998.98	1998.98	1998.98
2005-01-14	1997.62	1997.62	1997.62	1997.62
2005-01-17	2007.93	2007.93	2007.93	2007.93
2005-01-18	2001.42	2001.42	2001.42	2001.42
2005-01-19	2017.69	2017.69	2017.69	2017.69
2005-01-20	2006.35	2006.35	2006.35	2006.35
2005-01-24	1995.65	1995.65	1995.65	1995.65
2005-01-25	1992.56	1992.56	1992.56	1992.56
2005-01-26	2010.4	2010.4	2010.4	2010.4
2005-01-27	1995.77	1995.77	1995.77	1995.77
2005-01-28	2009.96	2009.96	2009.96	2009.96
2005-01-31	2018.02	2018.02	2018.02	2018.02
2005-02-01	2017.42	2017.42	2017.42	2017.42
2005-02-02	2029.55	2029.55	2029.55	2029.55
2005-02-03	2025.94	2025.94	2025.94	2025.94
2005-02-04	2032.2	2032.2	2032.2	2032.2
2005-02-07	2036.13	2036.13	2036.13	2036.13
2005-02-08	2060.52	2060.52	2060.52	2060.52
2005-02-11	2070.31	2070.31	2070.31	2070.31
2005-02-14	2086.58	2086.58	2086.58	2086.58
2005-02-15	2084.03	2084.03	2084.03	2084.03
2005-02-16	2073.64	2073.64	2073.64	2073.64
2005-02-17	2079.38	2079.38	2079.38	2079.38
2005-02-18	2084.69	2084.69	2084.69	2084.69
2005-02-21	2078.55	2078.55	2078.55	2078.55
2005-02-22	2058.2	2058.2	2058.2	2058.2
2005-02-23	2047.47	2047.47	2047.47	2047.47
2005-02-24	2062.87	2062.87	2062.87	2062.87
2005-02-25	2049.06	2049.06	2049.06	2049.06
2005-02-28	2033.93	2033.93	2033.93	2033.93
2005-03-01	2034.93	2034.93	2034.93	2034.93
2005-03-02	2054.29	2054.29	2054.29	2054.29
2005-03-03	2058.22	2058.22	2058.22	2058.22
2005-03-04	2057.38	2057.38	2057.38	2057.38
2005-03-07	2071.39	2071.39	2071.39	2071.39
2005-03-08	2066.06	2066.06	2066.06	2066.06
2005-03-09	2091.89	2091.89	2091.89	2091.89
2005-03-10	2079.55	2079.55	2079.55	2079.55
2005-03-11	2076.82	2076.82	2076.82	2076.82
2005-03-14	2077.27	2077.27	2077.27	2077.27
2005-03-15	2074.31	2074.31	2074.31	2074.31
2005-03-16	2084.75	2084.75	2084.75	2084.75
2005-03-17	2084.58	2084.58	2084.58	2084.58
2005-03-18	2098.08	2098.08	2098.08	2098.08
2005-03-21	2098.41	2098.41	2098.41	2098.41
2005-03-22	2095.74	2095.74	2095.74	2095.74
2005-03-23	2064.01	2064.01	2064.01	2064.01
2005-03-24	2067.49	2067.49	2067.49	2067.49
2005-03-28	2060.22	2060.22	2060.22	2060.22
2005-03-29	2043.15	2043.15	2043.15	2043.15
2005-03-30	2037.89	2037.89	2037.89	2037.89
2005-03-31	2056.57	2056.57	2056.57	2056.57
2005-04-01	2059.1	2059.1	2059.1	2059.1
2005-04-04	2074.05	2074.05	2074.05	2074.05
2005-04-05	2074.03	2074.03	2074.03	2074.03
2005-04-06	2083.23	2083.23	2083.23	2083.23
2005-04-07	2095.88	2095.88	2095.88	2095.88
2005-04-08	2101.65	2101.65	2101.65	2101.65
2005-04-11	2099.89	2099.89	2099.89	2099.89
2005-04-12	2087.91	2087.91	2087.91	2087.91
2005-04-13	2085.66	2085.66	2085.66	2085.66
2005-04-14	2081.02	2081.02	2081.02	2081.02
2005-04-15	2056.94	2056.94	2056.94	2056.94
2005-04-18	2017.27	2017.27	2017.27	2017.27
2005-04-19	2038.59	2038.59	2038.59	2038.59
2005-04-20	2040.08	2040.08	2040.08	2040.08
2005-04-21	2051.01	2051.01	2051.01	2051.01
2005-04-22	2050.66	2050.66	2050.66	2050.66
2005-04-25	2055.92	2055.92	2055.92	2055.92
2005-04-26	2066.45	2066.45	2066.45	2066.45
2005-04-27	2062.51	2062.51	2062.51	2062.51
2005-04-28	2060.42	2060.42	2060.42	2060.42
2005-04-29	2043.91	2043.91	2043.91	2043.91
2005-05-03	2057.69	2057.69	2057.69	2057.69
2005-05-04	2067.98	2067.98	2067.98	2067.98
2005-05-05	2067.37	2067.37	2067.37	2067.37
2005-05-06	2084.36	2084.36	2084.36	2084.36
2005-05-09	2088.06	2088.06	2088.06	2088.06
2005-05-10	2087.72	2087.72	2087.72	2087.72
2005-05-11	2095.85	2095.85	2095.85	2095.85
2005-05-12	2106.71	2106.71	2106.71	2106.71
2005-05-13	2095.13	2095.13	2095.13	2095.13
2005-05-16	2086.46	2086.46	2086.46	2086.46
2005-05-17	2078.03	2078.03	2078.03	2078.03
2005-05-18	2074.98	2074.98	2074.98	2074.98
2005-05-19	2091.71	2091.71	2091.71	2091.71
2005-05-20	2099.05	2099.05	2099.05	2099.05
2005-05-24	2102.8	2102.8	2102.8	2102.8
2005-05-25	2086.23	2086.23	2086.23	2086.23
2005-05-26	2076.58	2076.58	2076.58	2076.58
2005-05-27	2079.44	2079.44	2079.44	2079.44
2005-05-30	2096.53	2096.53	2096.53	2096.53
2005-05-31	2081.82	2081.82	2081.82	2081.82
2005-06-01	2094.51	2094.51	2094.51	2094.51
2005-06-02	2107.9	2107.9	2107.9	2107.9
2005-06-03	2108.5	2108.5	2108.5	2108.5
2005-06-06	2114.69	2114.69	2114.69	2114.69
2005-06-07	2120.62	2120.62	2120.62	2120.62
2005-06-08	2115.17	2115.17	2115.17	2115.17
2005-06-09	2117.41	2117.41	2117.41	2117.41
2005-06-10	2139.69	2139.69	2139.69	2139.69
2005-06-13	2139.05	2139.05	2139.05	2139.05
2005-06-14	2118.72	2118.72	2118.72	2118.72
2005-06-15	2134.31	2134.31	2134.31	2134.31
2005-06-16	2135.04	2135.04	2135.04	2135.04
2005-06-17	2141.29	2141.29	2141.29	2141.29
2005-06-20	2131.8	2131.8	2131.8	2131.8
2005-06-21	2131.82	2131.82	2131.82	2131.82
2005-06-22	2145.34	2145.34	2145.34	2145.34
2005-06-23	2162.35	2162.35	2162.35	2162.35
2005-06-24	2161.18	2161.18	2161.18	2161.18
2005-06-27	2144.96	2144.96	2144.96	2144.96
2005-06-28	2140.32	2140.32	2140.32	2140.32
2005-06-29	2145.59	2145.59	2145.59	2145.59
2005-06-30	2161.29	2161.29	2161.29	2161.29
2005-07-01	2155.45	2155.45	2155.45	2155.45
2005-07-04	2167.95	2167.95	2167.95	2167.95
2005-07-05	2167.98	2167.98	2167.98	2167.98
2005-07-06	2176.89	2176.89	2176.89	2176.89
2005-07-07	2152.34	2152.34	2152.34	2152.34
2005-07-08	2157.89	2157.89	2157.89	2157.89
2005-07-11	2185.76	2185.76	2185.76	2185.76
2005-07-12	2179.31	2179.31	2179.31	2179.31
2005-07-13	2180.92	2180.92	2180.92	2180.92
2005-07-14	2191.74	2191.74	2191.74	2191.74
2005-07-15	2190.67	2190.67	2190.67	2190.67
2005-07-18	2186.91	2186.91	2186.91	2186.91
2005-07-19	2233.05	2233.05	2233.05	2233.05
2005-07-20	2248.28	2248.28	2248.28	2248.28
2005-07-21	2250.55	2250.55	2250.55	2250.55
2005-07-22	2260.75	2260.75	2260.75	2260.75
2005-07-25	2250.19	2250.19	2250.19	2250.19
2005-07-26	2261.46	2261.46	2261.46	2261.46
2005-07-27	2270.23	2270.23	2270.23	2270.23
2005-07-28	2279.91	2279.91	2279.91	2279.91
2005-07-29	2288.43	2288.43	2288.43	2288.43
2005-08-01	2306.39	2306.39	2306.39	2306.39
2005-08-02	2316.59	2316.59	2316.59	2316.59
2005-08-03	2302.83	2302.83	2302.83	2302.83
2005-08-04	2301.05	2301.05	2301.05	2301.05
2005-08-05	2280.05	2280.05	2280.05	2280.05
2005-08-08	2289.09	2289.09	2289.09	2289.09
2005-08-10	2282.34	2282.34	2282.34	2282.34
2005-08-11	2246.47	2246.47	2246.47	2246.47
2005-08-12	2244.73	2244.73	2244.73	2244.73
2005-08-15	2225.65	2225.65	2225.65	2225.65
2005-08-16	2252.52	2252.52	2252.52	2252.52
2005-08-17	2224.15	2224.15	2224.15	2224.15
2005-08-18	2229.18	2229.18	2229.18	2229.18
2005-08-19	2235.4	2235.4	2235.4	2235.4
2005-08-22	2252.37	2252.37	2252.37	2252.37
2005-08-23	2243.91	2243.91	2243.91	2243.91
2005-08-24	2230.53	2230.53	2230.53	2230.53
2005-08-25	2236.45	2236.45	2236.45	2236.45
2005-08-26	2236.81	2236.81	2236.81	2236.81
2005-08-29	2221.76	2221.76	2221.76	2221.76
2005-08-30	2217.61	2217.61	2217.61	2217.61
2005-08-31	2220.25	2220.25	2220.25	2220.25
2005-09-01	2233.71	2233.71	2233.71	2233.71
2005-09-02	2242.37	2242.37	2242.37	2242.37
2005-09-05	2233.53	2233.53	2233.53	2233.53
2005-09-06	2227.01	2227.01	2227.01	2227.01
2005-09-07	2234.67	2234.67	2234.67	2234.67
2005-09-08	2235.83	2235.83	2235.83	2235.83
2005-09-09	2235.78	2235.78	2235.78	2235.78
2005-09-12	2262.4	2262.4	2262.4	2262.4
2005-09-13	2248.46	2248.46	2248.46	2248.46
2005-09-14	2249.69	2249.69	2249.69	2249.69
2005-09-15	2251.47	2251.47	2251.47	2251.47
2005-09-16	2242.1	2242.1	2242.1	2242.1
2005-09-19	2230.2	2230.2	2230.2	2230.2
2005-09-20	2239.25	2239.25	2239.25	2239.25
2005-09-21	2232.44	2232.44	2232.44	2232.44
2005-09-22	2224.34	2224.34	2224.34	2224.34
2005-09-23	2226.16	2226.16	2226.16	2226.16
2005-09-26	2248.08	2248.08	2248.08	2248.08
2005-09-27	2233.38	2233.38	2233.38	2233.38
2005-09-28	2226.04	2226.04	2226.04	2226.04
2005-09-29	2222.88	2222.88	2222.88	2222.88
2005-09-30	2226.77	2226.77	2226.77	2226.77
2005-10-03	2224.02	2224.02	2224.02	2224.02
2005-10-04	2244.53	2244.53	2244.53	2244.53
2005-10-05	2245.52	2245.52	2245.52	2245.52
2005-10-06	2211.66	2211.66	2211.66	2211.66
2005-10-07	2223.58	2223.58	2223.58	2223.58
2005-10-10	2262.74	2262.74	2262.74	2262.74
2005-10-11	2274.53	2274.53	2274.53	2274.53
2005-10-12	2238.08	2238.08	2238.08	2238.08
2005-10-13	2238.72	2238.72	2238.72	2238.72
2005-10-14	2221.17	2221.17	2221.17	2221.17
2005-10-17	2206.66	2206.66	2206.66	2206.66
2005-10-18	2202.73	2202.73	2202.73	2202.73
2005-10-19	2137.52	2137.52	2137.52	2137.52
2005-10-20	2148.95	2148.95	2148.95	2148.95
2005-10-21	2163.05	2163.05	2163.05	2163.05
2005-10-24	2147.55	2147.55	2147.55	2147.55
2005-10-25	2150.32	2150.32	2150.32	2150.32
2005-10-26	2154.51	2154.51	2154.51	2154.51
2005-10-27	2124.33	2124.33	2124.33	2124.33
2005-10-28	2116.63	2116.63	2116.63	2116.63
2005-10-31	2143.37	2143.37	2143.37	2143.37
2005-11-02	2180.61	2180.61	2180.61	2180.61
2005-11-04	2190.76	2190.76	2190.76	2190.76
2005-11-07	2180.78	2180.78	2180.78	2180.78
2005-11-08	2194.62	2194.62	2194.62	2194.62
2005-11-09	2193	2193	2193	2193
2005-11-10	2179.91	2179.91	2179.91	2179.91
2005-11-11	2189.3	2189.3	2189.3	2189.3
2005-11-14	2177.72	2177.72	2177.72	2177.72
2005-11-15	2162	2162	2162	2162
2005-11-16	2177.61	2177.61	2177.61	2177.61
2005-11-17	2185.49	2185.49	2185.49	2185.49
2005-11-18	2216.41	2216.41	2216.41	2216.41
2005-11-21	2206.48	2206.48	2206.48	2206.48
2005-11-22	2199.23	2199.23	2199.23	2199.23
2005-11-23	2215.34	2215.34	2215.34	2215.34
2005-11-24	2225.18	2225.18	2225.18	2225.18
2005-11-25	2214.88	2214.88	2214.88	2214.88
2005-11-28	2229.31	2229.31	2229.31	2229.31
2005-11-29	2225.01	2225.01	2225.01	2225.01
2005-11-30	2224.59	2224.59	2224.59	2224.59
2005-12-01	2236.87	2236.87	2236.87	2236.87
2005-12-02	2260.42	2260.42	2260.42	2260.42
2005-12-05	2258.98	2258.98	2258.98	2258.98
2005-12-06	2232.57	2232.57	2232.57	2232.57
2005-12-07	2238.8	2238.8	2238.8	2238.8
2005-12-08	2233.16	2233.16	2233.16	2233.16
2005-12-09	2248.35	2248.35	2248.35	2248.35
2005-12-12	2253.78	2253.78	2253.78	2253.78
2005-12-13	2248.3	2248.3	2248.3	2248.3
2005-12-14	2245.96	2245.96	2245.96	2245.96
2005-12-15	2248	2248	2248	2248
2005-12-16	2249.71	2249.71	2249.71	2249.71
2005-12-19	2252.03	2252.03	2252.03	2252.03
2005-12-20	2256.55	2256.55	2256.55	2256.55
2005-12-21	2260.6	2260.6	2260.6	2260.6
2005-12-22	2252.64	2252.64	2252.64	2252.64
2005-12-23	2255.9	2255.9	2255.9	2255.9
2005-12-27	2264.41	2264.41	2264.41	2264.41
2005-12-28	2266.62	2266.62	2266.62	2266.62
2005-12-29	2277.54	2277.54	2277.54	2277.54
2005-12-30	2280.77	2280.77	2280.77	2280.77
2006-01-03	2303.76	2303.76	2303.76	2303.76
2006-01-04	2316.9	2316.9	2316.9	2316.9
2006-01-05	2334.08	2334.08	2334.08	2334.08
2006-01-06	2348.89	2348.89	2348.89	2348.89
2006-01-09	2353.33	2353.33	2353.33	2353.33
2006-01-11	2344.62	2344.62	2344.62	2344.62
2006-01-12	2334.86	2334.86	2334.86	2334.86
2006-01-13	2333.01	2333.01	2333.01	2333.01
2006-01-16	2328.54	2328.54	2328.54	2328.54
2006-01-17	2308.01	2308.01	2308.01	2308.01
2006-01-18	2290.16	2290.16	2290.16	2290.16
2006-01-19	2310.7	2310.7	2310.7	2310.7
2006-01-20	2320.61	2320.61	2320.61	2320.61
2006-01-23	2296.88	2296.88	2296.88	2296.88
2006-01-24	2302.97	2302.97	2302.97	2302.97
2006-01-25	2319.9	2319.9	2319.9	2319.9
2006-01-26	2330.29	2330.29	2330.29	2330.29
2006-01-27	2348.89	2348.89	2348.89	2348.89
2006-02-01	2365.52	2365.52	2365.52	2365.52
2006-02-02	2374.41	2374.41	2374.41	2374.41
2006-02-03	2364.01	2364.01	2364.01	2364.01
2006-02-06	2371.19	2371.19	2371.19	2371.19
2006-02-07	2374.32	2374.32	2374.32	2374.32
2006-02-08	2355.87	2355.87	2355.87	2355.87
2006-02-09	2359.82	2359.82	2359.82	2359.82
2006-02-10	2349.96	2349.96	2349.96	2349.96
2006-02-13	2355.05	2355.05	2355.05	2355.05
2006-02-14	2370.31	2370.31	2370.31	2370.31
2006-02-15	2354.03	2354.03	2354.03	2354.03
2006-02-16	2366	2366	2366	2366
2006-02-17	2360.03	2360.03	2360.03	2360.03
2006-02-20	2359.4	2359.4	2359.4	2359.4
2006-02-21	2375.36	2375.36	2375.36	2375.36
2006-02-22	2361.57	2361.57	2361.57	2361.57
2006-02-23	2370.56	2370.56	2370.56	2370.56
2006-02-24	2391.22	2391.22	2391.22	2391.22
2006-02-27	2413.2	2413.2	2413.2	2413.2
2006-02-28	2416.92	2416.92	2416.92	2416.92
2006-03-01	2423.34	2423.34	2423.34	2423.34
2006-03-02	2416.08	2416.08	2416.08	2416.08
2006-03-03	2431.08	2431.08	2431.08	2431.08
2006-03-06	2451.45	2451.45	2451.45	2451.45
2006-03-07	2426.49	2426.49	2426.49	2426.49
2006-03-08	2437.82	2437.82	2437.82	2437.82
2006-03-09	2439.95	2439.95	2439.95	2439.95
2006-03-10	2436.36	2436.36	2436.36	2436.36
2006-03-13	2447.07	2447.07	2447.07	2447.07
2006-03-14	2443.64	2443.64	2443.64	2443.64
2006-03-15	2435	2435	2435	2435
2006-03-16	2438.85	2438.85	2438.85	2438.85
2006-03-17	2436.08	2436.08	2436.08	2436.08
2006-03-20	2454.67	2454.67	2454.67	2454.67
2006-03-21	2432.88	2432.88	2432.88	2432.88
2006-03-22	2427.83	2427.83	2427.83	2427.83
2006-03-23	2429.96	2429.96	2429.96	2429.96
2006-03-24	2433.52	2433.52	2433.52	2433.52
2006-03-27	2442.15	2442.15	2442.15	2442.15
2006-03-28	2450.65	2450.65	2450.65	2450.65
2006-03-29	2458.57	2458.57	2458.57	2458.57
2006-03-30	2454.95	2454.95	2454.95	2454.95
2006-03-31	2465.83	2465.83	2465.83	2465.83
2006-04-03	2482.59	2482.59	2482.59	2482.59
2006-04-04	2463.57	2463.57	2463.57	2463.57
2006-04-05	2475.56	2475.56	2475.56	2475.56
2006-04-06	2473.85	2473.85	2473.85	2473.85
2006-04-07	2485.97	2485.97	2485.97	2485.97
2006-04-10	2478.02	2478.02	2478.02	2478.02
2006-04-11	2487.82	2487.82	2487.82	2487.82
2006-04-12	2481.94	2481.94	2481.94	2481.94
2006-04-13	2482.5	2482.5	2482.5	2482.5
2006-04-17	2490.09	2490.09	2490.09	2490.09
2006-04-18	2497.2	2497.2	2497.2	2497.2
2006-04-19	2526.66	2526.66	2526.66	2526.66
2006-04-20	2524.9	2524.9	2524.9	2524.9
2006-04-21	2542.37	2542.37	2542.37	2542.37
2006-04-24	2531.47	2531.47	2531.47	2531.47
2006-04-25	2522.34	2522.34	2522.34	2522.34
2006-04-26	2531.8	2531.8	2531.8	2531.8
2006-04-27	2535.35	2535.35	2535.35	2535.35
2006-04-28	2548.35	2548.35	2548.35	2548.35
2006-05-02	2572.45	2572.45	2572.45	2572.45
2006-05-03	2596.83	2596.83	2596.83	2596.83
2006-05-04	2581.95	2581.95	2581.95	2581.95
2006-05-05	2570.07	2570.07	2570.07	2570.07
2006-05-08	2599.21	2599.21	2599.21	2599.21
2006-05-09	2568.93	2568.93	2568.93	2568.93
2006-05-10	2579.05	2579.05	2579.05	2579.05
2006-05-11	2557.9	2557.9	2557.9	2557.9
2006-05-15	2475.32	2475.32	2475.32	2475.32
2006-05-16	2455.33	2455.33	2455.33	2455.33
2006-05-17	2495.14	2495.14	2495.14	2495.14
2006-05-18	2452.58	2452.58	2452.58	2452.58
2006-05-19	2440.52	2440.52	2440.52	2440.52
2006-05-22	2366.26	2366.26	2366.26	2366.26
2006-05-23	2379.48	2379.48	2379.48	2379.48
2006-05-24	2383.24	2383.24	2383.24	2383.24
2006-05-25	2350.02	2350.02	2350.02	2350.02
2006-05-26	2394.73	2394.73	2394.73	2394.73
2006-05-29	2392.09	2392.09	2392.09	2392.09
2006-05-30	2399.47	2399.47	2399.47	2399.47
2006-05-31	2338.05	2338.05	2338.05	2338.05
2006-06-01	2333.09	2333.09	2333.09	2333.09
2006-06-02	2362.29	2362.29	2362.29	2362.29
2006-06-05	2350.06	2350.06	2350.06	2350.06
2006-06-06	2338.76	2338.76	2338.76	2338.76
2006-06-07	2307.35	2307.35	2307.35	2307.35
2006-06-08	2255.62	2255.62	2255.62	2255.62
2006-06-09	2295.22	2295.22	2295.22	2295.22
2006-06-12	2294.37	2294.37	2294.37	2294.37
2006-06-13	2252.84	2252.84	2252.84	2252.84
2006-06-14	2243.54	2243.54	2243.54	2243.54
2006-06-15	2265.42	2265.42	2265.42	2265.42
2006-06-16	2334.35	2334.35	2334.35	2334.35
2006-06-19	2326.97	2326.97	2326.97	2326.97
2006-06-20	2289.71	2289.71	2289.71	2289.71
2006-06-21	2294.74	2294.74	2294.74	2294.74
2006-06-22	2324.49	2324.49	2324.49	2324.49
2006-06-23	2307.2	2307.2	2307.2	2307.2
2006-06-26	2332.18	2332.18	2332.18	2332.18
2006-06-27	2322.36	2322.36	2322.36	2322.36
2006-06-28	2316.4	2316.4	2316.4	2316.4
2006-06-29	2352.12	2352.12	2352.12	2352.12
2006-06-30	2398.37	2398.37	2398.37	2398.37
2006-07-03	2399.47	2399.47	2399.47	2399.47
2006-07-04	2411.24	2411.24	2411.24	2411.24
2006-07-05	2386.74	2386.74	2386.74	2386.74
2006-07-06	2407.34	2407.34	2407.34	2407.34
2006-07-07	2406.12	2406.12	2406.12	2406.12
2006-07-10	2398.93	2398.93	2398.93	2398.93
2006-07-11	2376.27	2376.27	2376.27	2376.27
2006-07-12	2380.76	2380.76	2380.76	2380.76
2006-07-13	2354.44	2354.44	2354.44	2354.44
2006-07-14	2320.06	2320.06	2320.06	2320.06
2006-07-17	2277.34	2277.34	2277.34	2277.34
2006-07-18	2294.37	2294.37	2294.37	2294.37
2006-07-19	2299.79	2299.79	2299.79	2299.79
2006-07-20	2344.74	2344.74	2344.74	2344.74
2006-07-21	2337.79	2337.79	2337.79	2337.79
2006-07-24	2342.77	2342.77	2342.77	2342.77
2006-07-25	2371.83	2371.83	2371.83	2371.83
2006-07-26	2369.86	2369.86	2369.86	2369.86
2006-07-27	2405.22	2405.22	2405.22	2405.22
2006-07-28	2388.79	2388.79	2388.79	2388.79
2006-07-31	2401.78	2401.78	2401.78	2401.78
2006-08-01	2402.91	2402.91	2402.91	2402.91
2006-08-02	2410.68	2410.68	2410.68	2410.68
2006-08-03	2413.96	2413.96	2413.96	2413.96
2006-08-04	2423.43	2423.43	2423.43	2423.43
2006-08-07	2422.22	2422.22	2422.22	2422.22
2006-08-08	2427.52	2427.52	2427.52	2427.52
2006-08-10	2410.54	2410.54	2410.54	2410.54
2006-08-11	2413.73	2413.73	2413.73	2413.73
2006-08-14	2410.74	2410.74	2410.74	2410.74
2006-08-15	2399.65	2399.65	2399.65	2399.65
2006-08-16	2410.82	2410.82	2410.82	2410.82
2006-08-17	2431.21	2431.21	2431.21	2431.21
2006-08-18	2442.76	2442.76	2442.76	2442.76
2006-08-21	2427.51	2427.51	2427.51	2427.51
2006-08-22	2440.47	2440.47	2440.47	2440.47
2006-08-23	2431.46	2431.46	2431.46	2431.46
2006-08-24	2409.12	2409.12	2409.12	2409.12
2006-08-25	2419.81	2419.81	2419.81	2419.81
2006-08-28	2394.98	2394.98	2394.98	2394.98
2006-08-29	2421.94	2421.94	2421.94	2421.94
2006-08-30	2437.85	2437.85	2437.85	2437.85
2006-08-31	2452.51	2452.51	2452.51	2452.51
2006-09-01	2459.56	2459.56	2459.56	2459.56
2006-09-04	2484.94	2484.94	2484.94	2484.94
2006-09-05	2484.96	2484.96	2484.96	2484.96
2006-09-06	2493.12	2493.12	2493.12	2493.12
2006-09-07	2471.25	2471.25	2471.25	2471.25
2006-09-08	2474.65	2474.65	2474.65	2474.65
2006-09-11	2450.4	2450.4	2450.4	2450.4
2006-09-12	2447.8	2447.8	2447.8	2447.8
2006-09-13	2470.86	2470.86	2470.86	2470.86
2006-09-14	2478.75	2478.75	2478.75	2478.75
2006-09-15	2483.3	2483.3	2483.3	2483.3
2006-09-18	2510.23	2510.23	2510.23	2510.23
2006-09-19	2490.07	2490.07	2490.07	2490.07
2006-09-20	2483.15	2483.15	2483.15	2483.15
2006-09-21	2489.81	2489.81	2489.81	2489.81
2006-09-22	2471.19	2471.19	2471.19	2471.19
2006-09-25	2474.07	2474.07	2474.07	2474.07
2006-09-26	2480.19	2480.19	2480.19	2480.19
2006-09-27	2514.39	2514.39	2514.39	2514.39
2006-09-28	2523.56	2523.56	2523.56	2523.56
2006-09-29	2523.04	2523.04	2523.04	2523.04
2006-10-02	2556.72	2556.72	2556.72	2556.72
2006-10-03	2548.59	2548.59	2548.59	2548.59
2006-10-04	2559.98	2559.98	2559.98	2559.98
2006-10-05	2592.31	2592.31	2592.31	2592.31
2006-10-06	2600.66	2600.66	2600.66	2600.66
2006-10-09	2576.14	2576.14	2576.14	2576.14
2006-10-10	2597.59	2597.59	2597.59	2597.59
2006-10-11	2588.66	2588.66	2588.66	2588.66
2006-10-12	2587.65	2587.65	2587.65	2587.65
2006-10-13	2609.9	2609.9	2609.9	2609.9
2006-10-16	2611.92	2611.92	2611.92	2611.92
2006-10-17	2580.52	2580.52	2580.52	2580.52
2006-10-18	2581.72	2581.72	2581.72	2581.72
2006-10-19	2607.42	2607.42	2607.42	2607.42
2006-10-20	2631.19	2631.19	2631.19	2631.19
2006-10-23	2637.39	2637.39	2637.39	2637.39
2006-10-25	2659.27	2659.27	2659.27	2659.27
2006-10-26	2686.74	2686.74	2686.74	2686.74
2006-10-27	2677.78	2677.78	2677.78	2677.78
2006-10-30	2637.59	2637.59	2637.59	2637.59
2006-10-31	2646.35	2646.35	2646.35	2646.35
2006-11-01	2684.13	2684.13	2684.13	2684.13
2006-11-02	2675.5	2675.5	2675.5	2675.5
2006-11-03	2663.23	2663.23	2663.23	2663.23
2006-11-06	2666.24	2666.24	2666.24	2666.24
2006-11-07	2686.6	2686.6	2686.6	2686.6
2006-11-08	2677.72	2677.72	2677.72	2677.72
2006-11-09	2688.21	2688.21	2688.21	2688.21
2006-11-10	2682.37	2682.37	2682.37	2682.37
2006-11-13	2684.67	2684.67	2684.67	2684.67
2006-11-14	2694.54	2694.54	2694.54	2694.54
2006-11-15	2711.87	2711.87	2711.87	2711.87
2006-11-16	2729.08	2729.08	2729.08	2729.08
2006-11-17	2743.91	2743.91	2743.91	2743.91
2006-11-20	2699.17	2699.17	2699.17	2699.17
2006-11-21	2724.53	2724.53	2724.53	2724.53
2006-11-22	2753.23	2753.23	2753.23	2753.23
2006-11-23	2764.13	2764.13	2764.13	2764.13
2006-11-24	2747.6	2747.6	2747.6	2747.6
2006-11-27	2770.21	2770.21	2770.21	2770.21
2006-11-28	2718.86	2718.86	2718.86	2718.86
2006-11-29	2756.38	2756.38	2756.38	2756.38
2006-11-30	2769.39	2769.39	2769.39	2769.39
2006-12-01	2766.07	2766.07	2766.07	2766.07
2006-12-04	2780.01	2780.01	2780.01	2780.01
2006-12-05	2829.98	2829.98	2829.98	2829.98
2006-12-06	2822.01	2822.01	2822.01	2822.01
2006-12-07	2826.63	2826.63	2826.63	2826.63
2006-12-08	2793.14	2793.14	2793.14	2793.14
2006-12-11	2814.84	2814.84	2814.84	2814.84
2006-12-12	2822.3	2822.3	2822.3	2822.3
2006-12-13	2812.41	2812.41	2812.41	2812.41
2006-12-14	2841.85	2841.85	2841.85	2841.85
2006-12-15	2862.8	2862.8	2862.8	2862.8
2006-12-18	2900.54	2900.54	2900.54	2900.54
2006-12-19	2833.69	2833.69	2833.69	2833.69
2006-12-20	2858.2	2858.2	2858.2	2858.2
2006-12-21	2861.26	2861.26	2861.26	2861.26
2006-12-22	2877.5	2877.5	2877.5	2877.5
2006-12-26	2874.1	2874.1	2874.1	2874.1
2006-12-27	2895.64	2895.64	2895.64	2895.64
2006-12-28	2900.16	2900.16	2900.16	2900.16
2006-12-29	2918.63	2918.63	2918.63	2918.63
2007-01-03	2974.18	2974.18	2974.18	2974.18
2007-01-04	2965.02	2965.02	2965.02	2965.02
2007-01-05	2964.16	2964.16	2964.16	2964.16
2007-01-08	2934.71	2934.71	2934.71	2934.71
2007-01-09	2939.12	2939.12	2939.12	2939.12
2007-01-10	2891.66	2891.66	2891.66	2891.66
2007-01-11	2902.92	2902.92	2902.92	2902.92
2007-01-12	2939.89	2939.89	2939.89	2939.89
2007-01-15	2963.1	2963.1	2963.1	2963.1
2007-01-16	2965.09	2965.09	2965.09	2965.09
2007-01-17	2965.86	2965.86	2965.86	2965.86
2007-01-18	2990.41	2990.41	2990.41	2990.41
2007-01-19	3006.6	3006.6	3006.6	3006.6
2007-01-22	3074.16	3074.16	3074.16	3074.16
2007-01-23	3060.07	3060.07	3060.07	3060.07
2007-01-24	3074.82	3074.82	3074.82	3074.82
2007-01-25	3027.07	3027.07	3027.07	3027.07
2007-01-26	3014.15	3014.15	3014.15	3014.15
2007-01-29	3053.57	3053.57	3053.57	3053.57
2007-01-30	3051.64	3051.64	3051.64	3051.64
2007-01-31	3044.22	3044.22	3044.22	3044.22
2007-02-01	3089.4	3089.4	3089.4	3089.4
2007-02-02	3150.34	3150.34	3150.34	3150.34
2007-02-05	3154.99	3154.99	3154.99	3154.99
2007-02-06	3153.41	3153.41	3153.41	3153.41
2007-02-07	3166.21	3166.21	3166.21	3166.21
2007-02-08	3140.85	3140.85	3140.85	3140.85
2007-02-09	3144.34	3144.34	3144.34	3144.34
2007-02-12	3100.85	3100.85	3100.85	3100.85
2007-02-13	3077.8	3077.8	3077.8	3077.8
2007-02-14	3117.87	3117.87	3117.87	3117.87
2007-02-15	3186.38	3186.38	3186.38	3186.38
2007-02-16	3170.52	3170.52	3170.52	3170.52
2007-02-21	3224.5	3224.5	3224.5	3224.5
2007-02-22	3216.17	3216.17	3216.17	3216.17
2007-02-23	3235.79	3235.79	3235.79	3235.79
2007-02-26	3229.41	3229.41	3229.41	3229.41
2007-02-27	3155.44	3155.44	3155.44	3155.44
2007-02-28	3034.42	3034.42	3034.42	3034.42
2007-03-01	3020.3	3020.3	3020.3	3020.3
2007-03-02	3007.58	3007.58	3007.58	3007.58
2007-03-05	2915.34	2915.34	2915.34	2915.34
2007-03-06	2966.43	2966.43	2966.43	2966.43
2007-03-07	2986.22	2986.22	2986.22	2986.22
2007-03-08	3041.61	3041.61	3041.61	3041.61
2007-03-09	3071.05	3071.05	3071.05	3071.05
2007-03-12	3116.28	3116.28	3116.28	3116.28
2007-03-13	3085.58	3085.58	3085.58	3085.58
2007-03-14	2988.16	2988.16	2988.16	2988.16
2007-03-15	3031.97	3031.97	3031.97	3031.97
2007-03-16	2996.64	2996.64	2996.64	2996.64
2007-03-19	3044.05	3044.05	3044.05	3044.05
2007-03-20	3048.12	3048.12	3048.12	3048.12
2007-03-21	3089.93	3089.93	3089.93	3089.93
2007-03-22	3154.88	3154.88	3154.88	3154.88
2007-03-23	3142.28	3142.28	3142.28	3142.28
2007-03-26	3139.83	3139.83	3139.83	3139.83
2007-03-27	3167.62	3167.62	3167.62	3167.62
2007-03-28	3136.34	3136.34	3136.34	3136.34
2007-03-29	3161.98	3161.98	3161.98	3161.98
2007-03-30	3160.93	3160.93	3160.93	3160.93
2007-04-02	3170.03	3170.03	3170.03	3170.03
2007-04-03	3206.54	3206.54	3206.54	3206.54
2007-04-04	3257.02	3257.02	3257.02	3257.02
2007-04-05	3262.26	3262.26	3262.26	3262.26
2007-04-09	3318.29	3318.29	3318.29	3318.29
2007-04-10	3336.72	3336.72	3336.72	3336.72
2007-04-11	3336.52	3336.52	3336.52	3336.52
2007-04-12	3283.86	3283.86	3283.86	3283.86
2007-04-13	3291.17	3291.17	3291.17	3291.17
2007-04-16	3333.92	3333.92	3333.92	3333.92
2007-04-17	3333.86	3333.86	3333.86	3333.86
2007-04-18	3326.85	3326.85	3326.85	3326.85
2007-04-19	3209.17	3209.17	3209.17	3209.17
2007-04-20	3280.99	3280.99	3280.99	3280.99
2007-04-23	3312.13	3312.13	3312.13	3312.13
2007-04-24	3298.53	3298.53	3298.53	3298.53
2007-04-25	3289.7	3289.7	3289.7	3289.7
2007-04-26	3336	3336	3336	3336
2007-04-27	3325.75	3325.75	3325.75	3325.75
2007-04-30	3285.74	3285.74	3285.74	3285.74
2007-05-02	3335.34	3335.34	3335.34	3335.34
2007-05-03	3366.34	3366.34	3366.34	3366.34
2007-05-04	3404.56	3404.56	3404.56	3404.56
2007-05-07	3399.54	3399.54	3399.54	3399.54
2007-05-08	3359.9	3359.9	3359.9	3359.9
2007-05-09	3371.76	3371.76	3371.76	3371.76
2007-05-10	3382.81	3382.81	3382.81	3382.81
2007-05-11	3363.23	3363.23	3363.23	3363.23
2007-05-14	3418.86	3418.86	3418.86	3418.86
2007-05-15	3393.39	3393.39	3393.39	3393.39
2007-05-16	3422.96	3422.96	3422.96	3422.96
2007-05-17	3448.82	3448.82	3448.82	3448.82
2007-05-18	3440.49	3440.49	3440.49	3440.49
2007-05-21	3439.96	3439.96	3439.96	3439.96
2007-05-22	3464.64	3464.64	3464.64	3464.64
2007-05-23	3490.54	3490.54	3490.54	3490.54
2007-05-24	3461.32	3461.32	3461.32	3461.32
2007-05-25	3418	3418	3418	3418
2007-05-28	3440.43	3440.43	3440.43	3440.43
2007-05-29	3459.87	3459.87	3459.87	3459.87
2007-05-30	3441.3	3441.3	3441.3	3441.3
2007-06-01	3480.46	3480.46	3480.46	3480.46
2007-06-04	3508.97	3508.97	3508.97	3508.97
2007-06-05	3504.48	3504.48	3504.48	3504.48
2007-06-06	3497.72	3497.72	3497.72	3497.72
2007-06-07	3472.27	3472.27	3472.27	3472.27
2007-06-08	3414.95	3414.95	3414.95	3414.95
2007-06-11	3470.25	3470.25	3470.25	3470.25
2007-06-12	3486.66	3486.66	3486.66	3486.66
2007-06-13	3472.25	3472.25	3472.25	3472.25
2007-06-14	3493.84	3493.84	3493.84	3493.84
2007-06-15	3497.37	3497.37	3497.37	3497.37
2007-06-18	3546.7	3546.7	3546.7	3546.7
2007-06-19	3558.09	3558.09	3558.09	3558.09
2007-06-20	3553.21	3553.21	3553.21	3553.21
2007-06-21	3560.37	3560.37	3560.37	3560.37
2007-06-22	3542	3542	3542	3542
2007-06-25	3508.11	3508.11	3508.11	3508.11
2007-06-26	3460.08	3460.08	3460.08	3460.08
2007-06-27	3436.37	3436.37	3436.37	3436.37
2007-06-28	3463.82	3463.82	3463.82	3463.82
2007-06-29	3475.89	3475.89	3475.89	3475.89
2007-07-02	3476.8	3476.8	3476.8	3476.8
2007-07-03	3499.7	3499.7	3499.7	3499.7
2007-07-04	3484.69	3484.69	3484.69	3484.69
2007-07-05	3475.39	3475.39	3475.39	3475.39
2007-07-06	3484.31	3484.31	3484.31	3484.31
2007-07-09	3547.91	3547.91	3547.91	3547.91
2007-07-10	3542.43	3542.43	3542.43	3542.43
2007-07-11	3517.03	3517.03	3517.03	3517.03
2007-07-12	3543.51	3543.51	3543.51	3543.51
2007-07-13	3574.28	3574.28	3574.28	3574.28
2007-07-16	3574.58	3574.58	3574.58	3574.58
2007-07-17	3570.62	3570.62	3570.62	3570.62
2007-07-18	3508.37	3508.37	3508.37	3508.37
2007-07-19	3534.65	3534.65	3534.65	3534.65
2007-07-20	3584.08	3584.08	3584.08	3584.08
2007-07-23	3569.77	3569.77	3569.77	3569.77
2007-07-24	3601.53	3601.53	3601.53	3601.53
2007-07-25	3571.37	3571.37	3571.37	3571.37
2007-07-26	3517.6	3517.6	3517.6	3517.6
2007-07-27	3427.64	3427.64	3427.64	3427.64
2007-07-30	3459.19	3459.19	3459.19	3459.19
2007-07-31	3481.02	3481.02	3481.02	3481.02
2007-08-01	3364.33	3364.33	3364.33	3364.33
2007-08-02	3362.61	3362.61	3362.61	3362.61
2007-08-03	3372.14	3372.14	3372.14	3372.14
2007-08-06	3248.44	3248.44	3248.44	3248.44
2007-08-07	3240.45	3240.45	3240.45	3240.45
2007-08-08	3356.34	3356.34	3356.34	3356.34
2007-08-10	3297.59	3297.59	3297.59	3297.59
2007-08-13	3320.11	3320.11	3320.11	3320.11
2007-08-14	3330.28	3330.28	3330.28	3330.28
2007-08-15	3217.34	3217.34	3217.34	3217.34
2007-08-16	3086.63	3086.63	3086.63	3086.63
2007-08-17	3064.59	3064.59	3064.59	3064.59
2007-08-20	3253.48	3253.48	3253.48	3253.48
2007-08-21	3165.37	3165.37	3165.37	3165.37
2007-08-22	3259.03	3259.03	3259.03	3259.03
2007-08-23	3311.21	3311.21	3311.21	3311.21
2007-08-24	3305.85	3305.85	3305.85	3305.85
2007-08-27	3320.01	3320.01	3320.01	3320.01
2007-08-28	3279.28	3279.28	3279.28	3279.28
2007-08-29	3266.93	3266.93	3266.93	3266.93
2007-08-30	3259.03	3259.03	3259.03	3259.03
2007-08-31	3328.43	3328.43	3328.43	3328.43
2007-09-03	3321.36	3321.36	3321.36	3321.36
2007-09-04	3308.81	3308.81	3308.81	3308.81
2007-09-05	3375.02	3375.02	3375.02	3375.02
2007-09-06	3399.49	3399.49	3399.49	3399.49
2007-09-07	3424.67	3424.67	3424.67	3424.67
2007-09-10	3376.34	3376.34	3376.34	3376.34
2007-09-11	3428.49	3428.49	3428.49	3428.49
2007-09-12	3440.83	3440.83	3440.83	3440.83
2007-09-13	3438.07	3438.07	3438.07	3438.07
2007-09-14	3471.1	3471.1	3471.1	3471.1
2007-09-17	3412.11	3412.11	3412.11	3412.11
2007-09-18	3415.53	3415.53	3415.53	3415.53
2007-09-19	3530.59	3530.59	3530.59	3530.59
2007-09-20	3491.17	3491.17	3491.17	3491.17
2007-09-21	3480.52	3480.52	3480.52	3480.52
2007-09-24	3574.46	3574.46	3574.46	3574.46
2007-09-25	3563.93	3563.93	3563.93	3563.93
2007-09-26	3590.51	3590.51	3590.51	3590.51
2007-09-27	3653.84	3653.84	3653.84	3653.84
2007-09-28	3645.41	3645.41	3645.41	3645.41
2007-10-01	3696.26	3696.26	3696.26	3696.26
2007-10-02	3736.41	3736.41	3736.41	3736.41
2007-10-03	3696.92	3696.92	3696.92	3696.92
2007-10-04	3728.45	3728.45	3728.45	3728.45
2007-10-05	3768.13	3768.13	3768.13	3768.13
2007-10-08	3771.46	3771.46	3771.46	3771.46
2007-10-09	3815.69	3815.69	3815.69	3815.69
2007-10-10	3768.85	3768.85	3768.85	3768.85
2007-10-11	3831.19	3831.19	3831.19	3831.19
2007-10-12	3814.38	3814.38	3814.38	3814.38
2007-10-15	3818.96	3818.96	3818.96	3818.96
2007-10-16	3762.32	3762.32	3762.32	3762.32
2007-10-17	3800.01	3800.01	3800.01	3800.01
2007-10-18	3776.19	3776.19	3776.19	3776.19
2007-10-19	3714.85	3714.85	3714.85	3714.85
2007-10-22	3609.6	3609.6	3609.6	3609.6
2007-10-23	3654.43	3654.43	3654.43	3654.43
2007-10-24	3605.68	3605.68	3605.68	3605.68
2007-10-25	3670.78	3670.78	3670.78	3670.78
2007-10-26	3735.86	3735.86	3735.86	3735.86
2007-10-29	3785.75	3785.75	3785.75	3785.75
2007-10-30	3760.11	3760.11	3760.11	3760.11
2007-10-31	3763.57	3763.57	3763.57	3763.57
2007-11-01	3760.57	3760.57	3760.57	3760.57
2007-11-02	3670.73	3670.73	3670.73	3670.73
2007-11-05	3622.12	3622.12	3622.12	3622.12
2007-11-06	3651.77	3651.77	3651.77	3651.77
2007-11-07	3643.87	3643.87	3643.87	3643.87
2007-11-09	3573.52	3573.52	3573.52	3573.52
2007-11-12	3476.31	3476.31	3476.31	3476.31
2007-11-13	3449.28	3449.28	3449.28	3449.28
2007-11-14	3506.93	3506.93	3506.93	3506.93
2007-11-15	3460.32	3460.32	3460.32	3460.32
2007-11-16	3416.9	3416.9	3416.9	3416.9
2007-11-19	3383.27	3383.27	3383.27	3383.27
2007-11-20	3403.81	3403.81	3403.81	3403.81
2007-11-21	3302.83	3302.83	3302.83	3302.83
2007-11-22	3265.86	3265.86	3265.86	3265.86
2007-11-23	3282.78	3282.78	3282.78	3282.78
2007-11-26	3381.5	3381.5	3381.5	3381.5
2007-11-27	3337.78	3337.78	3337.78	3337.78
2007-11-28	3334.43	3334.43	3334.43	3334.43
2007-11-29	3438.29	3438.29	3438.29	3438.29
2007-11-30	3496.4	3496.4	3496.4	3496.4
2007-12-03	3485.11	3485.11	3485.11	3485.11
2007-12-04	3501.1	3501.1	3501.1	3501.1
2007-12-05	3539.51	3539.51	3539.51	3539.51
2007-12-06	3533.9	3533.9	3533.9	3533.9
2007-12-07	3533.4	3533.4	3533.4	3533.4
2007-12-10	3529.03	3529.03	3529.03	3529.03
2007-12-11	3570.51	3570.51	3570.51	3570.51
2007-12-12	3530.86	3530.86	3530.86	3530.86
2007-12-13	3457.28	3457.28	3457.28	3457.28
2007-12-14	3445.13	3445.13	3445.13	3445.13
2007-12-17	3325.57	3325.57	3325.57	3325.57
2007-12-18	3348.2	3348.2	3348.2	3348.2
2007-12-19	3331.87	3331.87	3331.87	3331.87
2007-12-21	3379.5	3379.5	3379.5	3379.5
2007-12-24	3416.21	3416.21	3416.21	3416.21
2007-12-26	3458.19	3458.19	3458.19	3458.19
2007-12-27	3461.82	3461.82	3461.82	3461.82
2007-12-28	3430.89	3430.89	3430.89	3430.89
2007-12-31	3465.63	3465.63	3465.63	3465.63
2008-01-02	3444.34	3444.34	3444.34	3444.34
2008-01-03	3375.33	3375.33	3375.33	3375.33
2008-01-04	3416.48	3416.48	3416.48	3416.48
2008-01-07	3335.48	3335.48	3335.48	3335.48
2008-01-08	3321.76	3321.76	3321.76	3321.76
2008-01-09	3344.53	3344.53	3344.53	3344.53
2008-01-10	3350.04	3371.33	3306.43	3311.07
2008-01-11	3341.13	3354.74	3275.59	3287.34
2008-01-14	3271.85	3299.69	3211.4	3218.14
2008-01-15	3236.68	3266.2	3152.66	3154.58
2008-01-16	3062.23	3110.89	3053.73	3058.49
2008-01-17	3097.86	3146.72	3008.13	3139.88
2008-01-18	3073.76	3137.33	3035.1	3104.25
2008-01-21	3072.28	3075.1	2917.15	2917.15
2008-01-22	2802.14	2866.55	2746.73	2866.55
2008-01-23	2972.13	3009.65	2851.01	2983.62
2008-01-24	3055.76	3131.71	3043.03	3050.09
2008-01-25	3121.26	3168.23	3112.75	3159.48
2008-01-28	3113.56	3115.25	3004.76	3041.06
2008-01-29	3092.6	3099.44	3036.86	3049.9
2008-01-30	3051.82	3072.9	2984.69	3000.03
2008-01-31	2989.32	3036.77	2976.65	2981.75
2008-02-01	3015.9	3017.54	2963.19	3007.8
2008-02-04	3053.4	3102.18	3047.76	3077.08
2008-02-05	3069.29	3070.44	3037.18	3038.42
2008-02-06	2954.47	2954.47	2917.66	2931.97
2008-02-11	2902.1	2914.06	2859.08	2868.29
2008-02-12	2888.54	2926.23	2887.06	2926.23
2008-02-13	2976.09	2991.92	2945.03	2949.54
2008-02-14	3026.73	3049.01	3019.79	3045.59
2008-02-15	3007.86	3094.6	3002.53	3088.68
2008-02-18	3099.62	3121.25	3062.75	3083.34
2008-02-19	3100.26	3126.44	3098.06	3098.06
2008-02-20	3094.25	3094.51	3019.44	3026.83
2008-02-21	3066.51	3073.37	3045.88	3054.81
2008-02-22	3025.84	3048.64	3013.82	3048.64
2008-02-25	3076.73	3085.16	3061.81	3064.95
2008-02-26	3099.24	3102.97	3061.07	3077.83
2008-02-27	3110.48	3129.27	3094.45	3094.45
2008-02-28	3086.96	3096	3056.99	3074.15
2008-02-29	3070.96	3070.96	3003.07	3026.45
2008-03-03	2940.88	2951.47	2922.46	2926.55
2008-03-04	2921.69	2939.2	2900.26	2919.68
2008-03-05	2929.43	2929.43	2898.64	2910.77
2008-03-06	2935.87	2951.5	2917.92	2917.92
2008-03-07	2865.05	2875.56	2848.48	2866.28
2008-03-10	2824.28	2847.67	2796.49	2836.59
2008-03-11	2803.19	2871.6	2794.63	2860.85
2008-03-12	2964.32	2976.09	2907.8	2917.94
2008-03-13	2892.76	2900.92	2805.55	2805.55
2008-03-14	2846.94	2852.85	2799.84	2839.01
2008-03-17	2766.48	2809.55	2745.96	2792.75
2008-03-18	2806.8	2837.31	2765.41	2833.58
2008-03-19	2904.64	2915.16	2830.35	2833.21
2008-03-20	2794.68	2832	2772.91	2824.91
2008-03-24	2880.58	2927.79	2876.13	2927.79
2008-03-25	2958.9	3023.5	2956.5	3000.19
2008-03-26	2994.25	3006.12	2980.26	2995.22
2008-03-27	2968.67	3025.2	2959.64	3025.2
2008-03-28	3006.27	3056.57	3004.99	3031.9
2008-03-31	3040.07	3058.93	2994.14	3007.36
2008-04-01	3007.36	3046.54	2994.84	3046.54
2008-04-02	3123.35	3130.37	3112.39	3124.61
2008-04-03	3128.51	3175.83	3120.17	3171.55
2008-04-04	3161.74	3175.1	3147.86	3155.56
2008-04-07	3162.12	3181.92	3125.7	3181.92
2008-04-08	3157.28	3171.23	3123.68	3130.42
2008-04-09	3129.36	3143.14	3085.27	3089.72
2008-04-10	3073.31	3088.11	3057.92	3064.6
2008-04-11	3084.37	3127.66	3076.52	3126.87
2008-04-14	3060.6	3067.65	3033.78	3042.96
2008-04-15	3047.45	3070.62	3035.63	3056.49
2008-04-16	3093.09	3103.18	3081.74	3087.49
2008-04-17	3134.7	3152.54	3126.3	3126.3
2008-04-18	3124.07	3129.81	3108.05	3124.87
2008-04-21	3162.94	3201.38	3162.94	3171.09
2008-04-22	3160.51	3193.66	3150.58	3187.23
2008-04-23	3187.86	3208.5	3178.59	3193.84
2008-04-24	3193.83	3235.24	3170.22	3177.55
2008-04-25	3208.59	3209.71	3174.33	3189.2
2008-04-28	3202.56	3216.93	3196.28	3201.63
2008-04-29	3185.28	3185.94	3164.86	3172.36
2008-04-30	3178.37	3184.59	3147.79	3147.79
2008-05-02	3206.72	3236.1	3205.89	3236.1
2008-05-05	3250.76	3269.88	3247.54	3248.04
2008-05-06	3249.25	3259.54	3233.83	3248.75
2008-05-07	3267.54	3267.54	3203.71	3228.95
2008-05-08	3201.21	3201.21	3153.39	3171.88
2008-05-09	3159.1	3175.89	3140.58	3162.03
2008-05-12	3153.69	3192.88	3147.82	3180.16
2008-05-13	3196.18	3213.36	3182.94	3203.42
2008-05-14	3213.41	3214.05	3178.72	3198.51
2008-05-15	3214.2	3228.3	3203.35	3207.43
2008-05-16	3221.1	3249.38	3221.1	3241.49
2008-05-20	3249.62	3254.44	3187.01	3199.88
2008-05-21	3173.53	3200.4	3153.75	3196.9
2008-05-22	3149.77	3177.38	3138.55	3160.86
2008-05-23	3171.31	3177.34	3122.15	3122.15
2008-05-26	3111.36	3113.33	3085.13	3103.3
2008-05-27	3112.16	3134.05	3102.91	3115.35
2008-05-28	3118.14	3134.78	3112.99	3132.78
2008-05-29	3156.69	3166.25	3144.82	3160.78
2008-05-30	3154.82	3199.86	3154.82	3192.62
2008-06-02	3188.22	3214.64	3179.69	3188.05
2008-06-03	3169.18	3169.51	3143.03	3153.94
2008-06-04	3165.13	3169.39	3125.69	3134.8
2008-06-05	3125.61	3143.89	3113.96	3143.89
2008-06-06	3179.64	3184.93	3146.08	3146.73
2008-06-09	3060.62	3085.71	3057.3	3084.02
2008-06-10	3078.77	3078.77	3033.05	3033.05
2008-06-11	3042.17	3068.36	3028.37	3046.77
2008-06-12	2992.89	3024.96	2978.58	3020.15
2008-06-13	3025.6	3028.85	2978.97	2979.56
2008-06-16	3005.62	3042.23	2997.72	3036.92
2008-06-17	3039.29	3039.36	3007.53	3028.24
2008-06-18	3020.34	3047.22	3010.87	3040.09
2008-06-19	3002.04	3009.55	2980.6	2992.66
2008-06-20	3001.24	3028.42	2999.65	3001.81
2008-06-23	2959.67	2988.05	2951.62	2979.15
2008-06-24	2986.56	2990.59	2962.16	2962.16
2008-06-25	2958.07	2993.13	2943.12	2986.62
2008-06-26	2984.95	3013.93	2978.43	2980.95
2008-06-27	2929.23	2956.13	2922.87	2955.91
2008-06-30	2986.53	2986.53	2947.54	2947.54
2008-07-01	2960.44	2960.44	2904.36	2906.79
2008-07-02	2911.46	2925.48	2890.77	2906.23
2008-07-03	2881.11	2890.74	2862.27	2880.45
2008-07-04	2879.07	2896.17	2878.7	2892.54
2008-07-07	2889.61	2947.69	2886.35	2934.12
2008-07-08	2917.25	2917.7	2875.45	2886.62
2008-07-09	2916.17	2931.24	2898.86	2917.62
2008-07-10	2894.33	2902.33	2875.61	2901.58
2008-07-11	2897.32	2939.76	2889.66	2926.84
2008-07-14	2914.77	2927.16	2876.25	2904.12
2008-07-15	2875.33	2877.54	2826.54	2830.75
2008-07-16	2840.86	2843.51	2819.65	2835.32
2008-07-17	2885.14	2895.47	2864.1	2864.1
2008-07-18	2879.48	2887.48	2833.15	2847.73
2008-07-21	2881.99	2926.16	2881.99	2919.21
2008-07-22	2902.79	2911.47	2888	2890.66
2008-07-23	2923.23	2982.05	2922.14	2978.98
2008-07-24	2993.71	2997.82	2965.27	2977.91
2008-07-25	2937.97	2937.97	2911.24	2922.91
2008-07-28	2912.7	2926.69	2906.24	2910.36
2008-07-29	2869.63	2888.79	2860.6	2886.56
2008-07-30	2926.02	2931.75	2910.67	2925.5
2008-07-31	2960.92	2960.92	2928.33	2929.65
2008-08-01	2893.98	2911.83	2883.88	2906.07
2008-08-04	2877.66	2883.8	2867.04	2876.08
2008-08-05	2878.01	2878.94	2807.55	2860.51
2008-08-06	2900.39	2900.88	2878.84	2886.78
2008-08-07	2872.55	2873.44	2823.88	2834.71
2008-08-08	2817.07	2831.85	2803.81	2807.54
2008-08-11	2836.09	2843.57	2818.25	2825.39
2008-08-12	2823.51	2840.74	2809.25	2816.82
2008-08-13	2787.57	2814.58	2781.63	2811.79
2008-08-14	2811.9	2829.36	2802.11	2816.66
2008-08-15	2821.64	2821.64	2792.62	2797.5
2008-08-18	2796.03	2803.65	2773.05	2776.98
2008-08-19	2741.16	2754.21	2726.23	2728.39
2008-08-20	2714.52	2754.9	2711.76	2751.75
2008-08-21	2742.5	2742.5	2708.79	2713.47
2008-08-22	2717.38	2723.3	2707.92	2723.3
2008-08-25	2747.97	2754.51	2728.18	2733.45
2008-08-26	2701.78	2710.11	2690.07	2707.19
2008-08-27	2697.24	2711.46	2688.39	2705.09
2008-08-28	2704.5	2713.3	2688.32	2691
2008-08-29	2724.11	2739.95	2716.79	2739.95
2008-09-01	2718.07	2720.5	2691.05	2713.79
2008-09-02	2725.88	2763.42	2695.68	2758.94
2008-09-03	2742.89	2750.54	2706.53	2706.53
2008-09-04	2683.03	2686.14	2626.05	2626.05
2008-09-05	2562.04	2585.17	2554.04	2574.21
2008-09-08	2666.79	2697.03	2653.84	2697.03
2008-09-09	2679.44	2679.68	2645.81	2673.21
2008-09-10	2639.71	2655.43	2622.41	2622.41
2008-09-11	2605.09	2605.09	2541.15	2541.15
2008-09-12	2570.9	2582.44	2555.16	2570.67
2008-09-15	2524.83	2537.78	2480.28	2486.55
2008-09-16	2417.96	2468.03	2412.34	2461.43
2008-09-17	2494.62	2498.24	2399.3	2419.29
2008-09-18	2345.57	2448.99	2307.79	2419.21
2008-09-19	2493.37	2575.4	2493.37	2559.07
2008-09-22	2600.32	2604.51	2533.87	2544.13
2008-09-23	2487.9	2504.35	2476.51	2476.51
2008-09-24	2467.49	2495.35	2458.62	2477.6
2008-09-25	2449.52	2471.51	2442.8	2444.24
2008-09-26	2437.07	2443.38	2399.71	2411.46
2008-09-29	2440.21	2449.2	2347.49	2361.34
2008-09-30	2247.86	2371.31	2239.75	2358.91
2008-10-02	2371.07	2398.67	2313.63	2363.6
2008-10-03	2333.17	2336.01	2297.12	2297.12
2008-10-06	2253.06	2253.06	2165.68	2168.32
2008-10-07	2134.99	2230.32	2128.96	2177.55
2008-10-08	2119.91	2124.85	2025.56	2033.61
2008-10-09	2038.02	2123.01	2038.02	2102.71
2008-10-10	1948.57	1982.33	1926.26	1948.33
2008-10-13	1995.68	2106.39	1945.55	2076.35
2008-10-14	2159.34	2218.89	2128.31	2128.31
2008-10-15	2102.67	2102.67	2037.58	2059.39
2008-10-16	1949.15	1965.99	1902.28	1951.2
2008-10-17	1985.09	1991.07	1877.96	1878.51
2008-10-20	1910.82	1942.51	1884.43	1939.22
2008-10-21	1972.22	1988.71	1917.32	1920.79
2008-10-22	1875.65	1894.87	1809.02	1821.13
2008-10-23	1754.73	1784.48	1735.45	1745.67
2008-10-24	1722.35	1722.35	1590.36	1600.28
2008-10-28	1496.12	1666.49	1473.77	1666.49
2008-10-29	1734.66	1738.2	1614.08	1671.2
2008-10-30	1707.29	1836.67	1689.32	1801.91
2008-10-31	1774.26	1825.68	1771.86	1794.2
2008-11-03	1838.28	1892.81	1838.28	1883.75
2008-11-04	1871.37	1876.58	1826.1	1829.69
2008-11-05	1895.69	1933.51	1855.3	1868.82
2008-11-06	1798.15	1819.2	1777.15	1819.2
2008-11-07	1717.66	1863.49	1717.66	1863.49
2008-11-10	1904.64	1916.01	1846.77	1885.02
2008-11-11	1840.71	1868.19	1800.57	1806.96
2008-11-12	1797.12	1827.39	1778.82	1784.01
2008-11-13	1736.97	1755.47	1718.85	1755.47
2008-11-14	1800.92	1817.53	1746.56	1759.14
2008-11-17	1738.16	1769.47	1724.76	1749.67
2008-11-18	1725.49	1748.77	1691.76	1692.55
2008-11-19	1685.38	1701.64	1662.35	1665.59
2008-11-20	1619.16	1628.38	1594.93	1613.95
2008-11-21	1580.74	1670.68	1570.23	1662.1
2008-11-24	1664.53	1664.53	1618.58	1620.29
2008-11-25	1668.13	1690.82	1640.23	1653.25
2008-11-26	1653.82	1711.13	1643.68	1711.13
2008-11-27	1729.57	1736.07	1691.37	1710.52
2008-11-28	1704.15	1732.57	1685.13	1732.57
2008-12-01	1709.51	1724.57	1690.23	1690.23
2008-12-02	1643.63	1670.11	1639.18	1639.18
2008-12-03	1653.99	1670.19	1640.57	1640.57
2008-12-04	1662.57	1675.09	1643.68	1643.68
2008-12-05	1639.09	1678.31	1638.67	1659.17
2008-12-09	1717.27	1754.58	1715.45	1754.58
2008-12-10	1745.5	1844.03	1737.11	1821.7
2008-12-11	1819.54	1824.79	1785.57	1794.16
2008-12-12	1763.88	1788.38	1718.89	1740.34
2008-12-15	1780.29	1788.38	1762.77	1774.76
2008-12-16	1751.53	1782.09	1751.53	1782.09
2008-12-17	1805.74	1812.51	1779.29	1779.29
2008-12-18	1783.09	1798.95	1769.59	1798.95
2008-12-19	1787.05	1822.76	1779.93	1795.47
2008-12-22	1796.1	1803.91	1745.63	1745.63
2008-12-23	1750.14	1763.14	1718.51	1724.54
2008-12-24	1718.55	1752	1711.21	1736.99
2008-12-26	1738.36	1752.22	1725.61	1725.61
2008-12-29	1737.14	1780.57	1733	1780.57
2008-12-30	1780.84	1785.23	1762.47	1770.65
2008-12-31	1760.23	1786.7	1760.23	1761.56
2009-01-02	1781.51	1835.3	1777.72	1829.71
2009-01-05	1853.01	1924.87	1850.77	1924.87
2009-01-06	1936.73	1936.73	1901.5	1913.66
2009-01-07	1942.59	1959.95	1880.58	1880.58
2009-01-08	1855.13	1860.58	1820.59	1827.61
2009-01-09	1829.41	1849.39	1806.02	1806.02
2009-01-12	1797.84	1799.5	1776.25	1776.25
2009-01-13	1757.98	1806.73	1756.58	1761.82
2009-01-14	1780.97	1796.73	1760.94	1764.72
2009-01-15	1725.59	1731.11	1693.68	1704.06
2009-01-16	1716.29	1734.49	1707.84	1730.45
2009-01-19	1741.36	1760.27	1728.04	1746.99
2009-01-20	1714.31	1723.37	1693.54	1723.37
2009-01-21	1677.06	1704.75	1677.06	1704.52
2009-01-22	1721.62	1736.79	1701.93	1708.77
2009-01-23	1696.01	1710.28	1685.23	1685.23
2009-01-28	1722.37	1766.08	1720.04	1766.08
2009-01-29	1779.7	1780.98	1755.58	1766.72
2009-01-30	1747.44	1753.9	1737.72	1746.47
2009-02-02	1734.23	1746.93	1703.58	1705.29
2009-02-03	1706.74	1727.99	1705.63	1711.92
2009-02-04	1728.74	1731.11	1707.39	1707.39
2009-02-05	1707.17	1720.37	1697.28	1704.6
2009-02-06	1722.65	1726.92	1704.25	1715.35
2009-02-09	1733.94	1733.94	1678.66	1682.34
2009-02-10	1675.71	1703.29	1675.71	1703.29
2009-02-11	1679.03	1724.07	1678.52	1721.97
2009-02-12	1721.18	1721.71	1684.96	1684.96
2009-02-13	1696.12	1710.15	1693.1	1705.64
2009-02-16	1702.44	1710.36	1680.7	1680.7
2009-02-17	1677.9	1683.6	1636.88	1637.92
2009-02-18	1626.82	1651.06	1626.82	1651.06
2009-02-19	1640.48	1641.05	1624.98	1629.35
2009-02-20	1616.13	1625.13	1594.94	1594.94
2009-02-23	1581.95	1635.83	1567.22	1630.69
2009-02-24	1594.14	1614.44	1589.84	1614.44
2009-02-25	1623.71	1634.19	1612.36	1616.79
2009-02-26	1628.6	1631.35	1599.3	1617.44
2009-02-27	1627.02	1627.02	1583.9	1594.87
2009-03-02	1566.81	1567.24	1524.28	1533.4
2009-03-03	1509.48	1543.07	1509.48	1528.51
2009-03-04	1502.97	1544.8	1502.97	1544.34
2009-03-05	1551.09	1564.83	1516.19	1518.64
2009-03-06	1499.59	1515.43	1495.5	1513.12
2009-03-09	1512.83	1512.89	1456.95	1456.95
2009-03-10	1461.36	1485.75	1455.47	1485.75
2009-03-11	1527.21	1530.56	1502.82	1505.51
2009-03-12	1510.26	1512.81	1481.59	1493.53
2009-03-13	1533.97	1577.52	1524.48	1577.52
2009-03-16	1577.98	1590.13	1554.53	1586.32
2009-03-17	1579.23	1591.59	1557.59	1559.03
2009-03-18	1572.93	1583.6	1565.01	1575.94
2009-03-19	1583.19	1598.21	1569.86	1584.86
2009-03-20	1580.92	1598.46	1575.79	1596.92
2009-03-23	1608.72	1664.08	1608.72	1664.08
2009-03-24	1696.24	1723.2	1681.22	1706.34
2009-03-25	1708.07	1708.07	1677.94	1691.68
2009-03-26	1706.8	1761.79	1702.9	1758.79
2009-03-27	1775.03	1779.04	1729.01	1745.66
2009-03-30	1737.17	1737.24	1658.04	1673.14
2009-03-31	1712.34	1712.34	1662.99	1699.99
2009-04-01	1696.4	1727.38	1689.87	1702.26
2009-04-02	1733.19	1805.67	1730.33	1803.34
2009-04-03	1818.98	1827.84	1788.5	1820.87
2009-04-06	1837.61	1868.38	1827.39	1847.98
2009-04-07	1827.1	1827.13	1795.92	1802.39
2009-04-08	1779.45	1786.25	1754.33	1783.96
2009-04-09	1801.35	1836.83	1797.4	1828.51
2009-04-13	1863.09	1880.59	1862.38	1876.77
2009-04-14	1851.74	1897.02	1848.72	1897.02
2009-04-15	1868.87	1905.99	1853.94	1905.99
2009-04-16	1933.86	1947.3	1886.89	1891.75
2009-04-17	1920.19	1931.05	1888.99	1896.56
2009-04-20	1895.79	1896.32	1857	1874.85
2009-04-21	1833.74	1887.25	1813.9	1887.25
2009-04-22	1875.82	1875.82	1830.15	1843.41
2009-04-23	1841.31	1862.18	1836.59	1859.98
2009-04-24	1849.51	1859.7	1840.21	1852.85
2009-04-27	1853.4	1855.84	1796.3	1818.61
2009-04-28	1824.96	1827.84	1791.45	1808.41
2009-04-29	1817.39	1859.35	1816.67	1849.57
2009-04-30	1888.23	1920.28	1880.63	1920.28
2009-05-04	1939.46	2039.39	1930.6	2028.71
2009-05-05	2056.6	2084.1	2046.14	2074.35
2009-05-06	2080.56	2183.19	2048.31	2179.03
2009-05-07	2197.25	2241.6	2171.82	2241.6
2009-05-08	2229.48	2283.84	2203.23	2238.21
2009-05-11	2229.59	2240.28	2164.87	2166.1
2009-05-12	2164.43	2191.51	2135.37	2178.13
2009-05-13	2177.97	2213.7	2173	2185.29
2009-05-14	2143.33	2148.99	2122.11	2122.11
2009-05-15	2161.71	2170.28	2127.99	2139.78
2009-05-18	2120.58	2176.31	2094.5	2176.98
2009-05-19	2223.91	2260.36	2223.36	2260.36
2009-05-20	2255.68	2274.28	2246.44	2269.24
2009-05-21	2244.28	2261.37	2210.97	2210.97
2009-05-22	2194.22	2245.36	2190.2	2245.27
2009-05-25	2261.25	2277.1	2234.02	2267.46
2009-05-26	2262.2	2276.96	2234.45	2238.79
2009-05-27	2267.92	2311.67	2267.64	2306.08
2009-05-28	2269.65	2301.06	2257.44	2292.97
2009-05-29	2288.2	2347.37	2288.2	2329.08
2009-06-01	2341.48	2389.15	2341.48	2380.07
2009-06-02	2411.36	2424.52	2351.44	2375.82
2009-06-03	2392.66	2424.36	2376.02	2383.82
2009-06-04	2389.35	2391.35	2344.19	2362.74
2009-06-05	2388.22	2396.62	2372.8	2396.35
2009-06-08	2416.65	2417.25	2321.41	2333.7
2009-06-09	2355.45	2363.28	2314.62	2349.87
2009-06-10	2361.82	2395.25	2353.35	2391.22
2009-06-11	2392.36	2395.63	2360.61	2381.81
2009-06-12	2394.17	2397.57	2364.21	2377.07
2009-06-15	2362.54	2365.63	2316.56	2316.56
2009-06-16	2299.05	2302.26	2264.99	2288.16
2009-06-17	2281.16	2296.59	2255.33	2271.45
2009-06-18	2259.77	2275.71	2237.2	2237.2
2009-06-19	2254.42	2275.58	2254.42	2273.18
2009-06-22	2281.3	2303.76	2266.92	2266.92
2009-06-23	2212.88	2247.24	2211.81	2226.1
2009-06-24	2228.87	2279.84	2228.87	2278.96
2009-06-25	2292.82	2313.04	2281.98	2302.46
2009-06-26	2313.88	2332.47	2313.88	2317.95
2009-06-29	2323.71	2328.09	2304.4	2317.17
2009-06-30	2356.39	2356.39	2322.08	2333.14
2009-07-01	2329.37	2352.55	2319.36	2352.55
2009-07-02	2352.54	2361.92	2313.89	2320.82
2009-07-03	2284.69	2305.96	2284.69	2299.75
2009-07-06	2293.32	2293.68	2261.29	2266.09
2009-07-07	2277.05	2292.04	2263.52	2272.26
2009-07-08	2250.08	2270.02	2235.45	2259.77
2009-07-09	2262.57	2314.62	2262.34	2307.61
2009-07-10	2310.42	2316.42	2296.62	2307.98
2009-07-13	2313.44	2313.44	2258.72	2266.64
2009-07-14	2303.44	2315.19	2291.86	2310.55
2009-07-15	2319.4	2389.42	2319.4	2389.42
2009-07-16	2423.37	2434.12	2393.56	2401.02
2009-07-17	2416.43	2430.96	2389.29	2430.96
2009-07-20	2433.66	2471.28	2423.6	2456.15
2009-07-21	2465.01	2469.37	2446.45	2454.33
2009-07-22	2465.83	2485.12	2443.81	2450.83
2009-07-23	2455.51	2484.9	2455.51	2484.9
2009-07-24	2512.74	2533.43	2503.38	2533.43
2009-07-27	2541.82	2585.27	2541.82	2576.66
2009-07-28	2584.73	2638.88	2564.77	2624.04
2009-07-29	2626.17	2642.79	2567.66	2604.06
2009-07-30	2613.77	2636.19	2593.39	2636.19
2009-07-31	2653.21	2659.45	2635.23	2659.2
2009-08-03	2648.17	2682.47	2632.98	2681.64
2009-08-04	2696.72	2700.78	2648.04	2648.76
2009-08-05	2661.88	2665.24	2593.61	2606.83
2009-08-06	2613.77	2626.84	2590.64	2601.5
2009-08-07	2593.27	2596.32	2542.34	2549.35
2009-08-11	2569.11	2607	2565.96	2597.3
2009-08-12	2578.16	2594.71	2564	2571.31
2009-08-13	2603.05	2632.58	2603.05	2614.18
2009-08-14	2639.64	2647.64	2610.19	2631.51
2009-08-17	2588.97	2591.71	2545.49	2545.98
2009-08-18	2542.52	2570.59	2532.72	2567.72
2009-08-19	2570.09	2576.09	2521.36	2522.78
2009-08-20	2539.79	2565.82	2529.99	2559.57
2009-08-21	2569.3	2570.66	2532.33	2544.86
2009-08-24	2596.61	2616.28	2586.36	2612.33
2009-08-25	2598.59	2625.1	2574.79	2618.76
2009-08-26	2628.64	2638.99	2602.63	2628.43
2009-08-27	2611.17	2647.94	2610.09	2642.23
2009-08-28	2643.71	2648.17	2630.81	2642.8
2009-08-31	2667.82	2667.82	2592.9	2592.9
2009-09-01	2601.88	2633.02	2588.65	2596.39
2009-09-02	2563.49	2582.53	2560.15	2569.93
2009-09-03	2575.64	2598.36	2573.88	2598.36
2009-09-04	2610.56	2622.69	2588.72	2622.69
2009-09-07	2625.24	2643.95	2615.05	2643.95
2009-09-08	2646.64	2663.14	2625.75	2660.91
2009-09-09	2657.12	2659.46	2640.92	2650.48
2009-09-10	2679.18	2707.24	2676.05	2682.02
2009-09-11	2694.29	2696.79	2678.59	2681.03
2009-09-14	2657.4	2661.39	2631.48	2639.74
2009-09-15	2651.97	2657.82	2638.18	2638.4
2009-09-16	2664.41	2683.87	2663.13	2674.42
2009-09-17	2699.12	2699.12	2672.6	2672.6
2009-09-18	2672.58	2675.68	2647.91	2647.91
2009-09-22	2654.77	2685.63	2654.77	2685.63
2009-09-23	2693.56	2698.99	2676.23	2685.94
2009-09-24	2681.74	2689.27	2658.39	2667.43
2009-09-25	2643.76	2674.38	2638.38	2662.82
2009-09-28	2649.7	2651.77	2623.01	2629.25
2009-09-29	2659.39	2674.87	2657.73	2663.31
2009-09-30	2681.69	2681.69	2634.91	2672.57
2009-10-01	2662.74	2665.5	2649.55	2657.44
2009-10-02	2620.45	2620.45	2599.69	2604.53
2009-10-05	2601.67	2601.67	2576.84	2583.73
2009-10-06	2613.01	2632.9	2603.2	2611.89
2009-10-07	2640.37	2647.22	2632.6	2634.63
2009-10-08	2645.23	2652.8	2630.73	2650.95
2009-10-09	2661.25	2661.82	2642.33	2652.51
2009-10-12	2671.81	2680.47	2663.35	2680.47
2009-10-13	2676.8	2687.52	2668.4	2668.4
2009-10-14	2673.54	2708.48	2667.45	2708.48
2009-10-15	2734.71	2739.55	2708.25	2712.15
2009-10-16	2724.23	2724.44	2701.59	2708.12
2009-10-19	2686.25	2716.71	2681.8	2711.7
2009-10-20	2725.68	2728.98	2705.75	2711.09
2009-10-21	2707.7	2708.85	2692.55	2692.55
2009-10-22	2685.41	2698.32	2677.86	2681.97
2009-10-23	2698.55	2719.33	2698.55	2715.34
2009-10-26	2714.49	2723.01	2710.46	2716.62
2009-10-27	2702.03	2708.14	2690.99	2694.5
2009-10-28	2684.12	2695.31	2648.98	2648.98
2009-10-29	2607.42	2636.22	2605.1	2632.31
2009-10-30	2650.38	2676.95	2646.6	2651.13
2009-11-02	2621.52	2653.32	2616.49	2645.43
2009-11-03	2641.72	2657.57	2621.55	2621.55
2009-11-04	2633.31	2650.33	2632.98	2648.64
2009-11-05	2643.02	2643.52	2626.52	2629.35
2009-11-06	2671.11	2674.24	2658	2658.21
2009-11-09	2668.86	2693.38	2663.15	2693.38
2009-11-10	2725.04	2726.9	2697.89	2707.6
2009-11-11	2718.01	2740.43	2708.41	2740.43
2009-11-12	2743.45	2745.33	2710.55	2726.24
2009-11-13	2707.76	2728.41	2704.93	2727.23
2009-11-16	2735.73	2785.13	2735.73	2783.85
2009-11-17	2785.94	2785.94	2764.49	2764.95
2009-11-18	2773.67	2777.58	2745.04	2745.04
2009-11-19	2756.07	2785.61	2753.47	2758.79
2009-11-20	2749.69	2773.76	2749.69	2761.54
2009-11-23	2769.34	2797.88	2768.87	2797.88
2009-11-24	2792.68	2803.85	2779.98	2779.98
2009-11-25	2790.24	2796.23	2778.36	2792.84
2009-11-26	2795.08	2802.78	2762.22	2762.22
2009-11-30	2751.46	2757.64	2729.43	2732.12
2009-12-01	2750.35	2770.95	2743.36	2770.95
2009-12-02	2784.21	2797.08	2782.85	2796.34
2009-12-03	2803.55	2808.18	2793.21	2808.18
2009-12-04	2797.28	2806.73	2789.11	2791.01
2009-12-07	2792.57	2802.54	2792.17	2796.98
2009-12-08	2802.69	2807.15	2794.78	2805.5
2009-12-09	2787.18	2808.38	2784.64	2797.21
2009-12-10	2806.11	2806.54	2769.29	2781.86
2009-12-11	2783.78	2802.84	2783.78	2800.75
2009-12-14	2804.74	2812.14	2783.2	2799.54
2009-12-15	2808.65	2812.19	2798.7	2798.7
2009-12-16	2798.89	2813.93	2792.39	2813.93
2009-12-17	2821.57	2827.91	2807.4	2813.27
2009-12-18	2789.29	2807.15	2784.47	2802.59
2009-12-21	2805.37	2809.76	2786.81	2786.81
2009-12-22	2806.27	2826.59	2806.27	2823.82
2009-12-23	2834.95	2844.97	2832.32	2841.56
2009-12-24	2838.81	2844.2	2833.31	2837.7
2009-12-28	2845.16	2858.99	2844.12	2855.68
2009-12-29	2860.79	2869.76	2855.83	2869.76
2009-12-30	2867.24	2882.97	2863.38	2879.76
2009-12-31	2863.46	2897.62	2863.46	2897.62
2010-01-04	2891.35	2896.68	2886.43	2894.55
2010-01-05	2915.36	2923.91	2907.71	2920.28
2010-01-06	2926.86	2937.98	2919.74	2930.49
2010-01-07	2936.69	2945.06	2901.24	2913.25
2010-01-08	2924.6	2932.72	2909.41	2922.76
2010-01-11	2933.51	2947.08	2928.74	2933.53
2010-01-12	2937.62	2943.06	2915.79	2916.11
2010-01-13	2906.2	2909.23	2883.76	2888.38
2010-01-14	2902.66	2925.33	2902.66	2909.52
2010-01-15	2919.02	2921.42	2906.29	2908.42
2010-01-18	2898.6	2918.99	2897.49	2912.02
2010-01-19	2917.37	2926.27	2906.14	2912.92
2010-01-20	2931.41	2935.84	2893.13	2893.13
2010-01-21	2888.36	2890.68	2850.98	2850.98
2010-01-22	2806.82	2823.19	2791.57	2819.71
2010-01-25	2789.7	2817.05	2789.06	2811.71
2010-01-26	2808.95	2822.09	2740.33	2740.33
2010-01-27	2741.26	2763.38	2706.26	2706.26
2010-01-28	2717.92	2763.36	2717.92	2757.68
2010-01-29	2736.55	2756.15	2719.48	2745.35
2010-02-01	2742.23	2745.54	2724.04	2736.17
2010-02-02	2762.46	2767.43	2720.87	2720.87
2010-02-03	2737.4	2772.3	2736.18	2764.84
2010-02-04	2761.15	2765.77	2741.71	2744.98
2010-02-05	2694.25	2711.04	2680.14	2683.56
2010-02-08	2690.25	2700.85	2665.97	2693.62
2010-02-09	2679.88	2745.02	2675.29	2745.02
2010-02-10	2752.16	2755.74	2728.39	2734.39
2010-02-11	2746.2	2754.3	2736.27	2753.63
2010-02-12	2757.98	2766.42	2745.01	2758.9
2010-02-17	2793.25	2797	2779.48	2794.06
2010-02-18	2788.76	2790.25	2759.07	2769.19
2010-02-19	2772.03	2772.03	2727.79	2757.14
2010-02-22	2772.21	2775.71	2757.46	2757.46
2010-02-23	2750.61	2782.55	2737.64	2782.55
2010-02-24	2749.43	2769.59	2748.23	2762.14
2010-02-25	2774.09	2774.09	2743.03	2749.15
2010-02-26	2756.28	2756.71	2738.71	2750.86
2010-03-01	2762.98	2780.87	2749.74	2774.06
2010-03-02	2782.3	2787.89	2771.7	2772.2
2010-03-03	2776.71	2786.5	2767.64	2782.79
2010-03-04	2788.3	2792.64	2761.47	2768.7
2010-03-05	2787.25	2791.26	2779.16	2790.29
2010-03-08	2821.16	2837.44	2820.51	2834.57
2010-03-09	2840.95	2843.24	2831.39	2839.54
2010-03-10	2847.55	2862.29	2847.3	2862.29
2010-03-11	2873.98	2875.21	2854.59	2873.91
2010-03-12	2880.78	2885.89	2870.52	2881.36
2010-03-15	2894.4	2898.28	2872.32	2874.33
2010-03-16	2880.57	2896.43	2875.69	2896.43
2010-03-17	2906.92	2922.47	2896.57	2919.3
2010-03-18	2918.18	2925.41	2907.04	2913.94
2010-03-19	2924.37	2932.19	2915.7	2915.7
2010-03-22	2907.23	2909.6	2889.18	2889.18
2010-03-23	2905.48	2911.42	2893.87	2905.66
2010-03-24	2917.57	2917.93	2886.36	2886.36
2010-03-25	2890.72	2897.48	2878.68	2888.37
2010-03-26	2890.08	2907.9	2884.24	2906.28
2010-03-29	2908.4	2929.14	2908.4	2929.14
2010-03-30	2929.14	2937.8	2926.2	2933.39
2010-03-31	2907.97	2923.48	2887.46	2887.46
2010-04-01	2898.76	2946.28	2898.21	2943.02
2010-04-05	2955.78	2968.38	2950.43	2968.38
2010-04-06	2974.69	2979.38	2963.55	2975.51
2010-04-07	2979.21	2996.27	2976.11	2988.1
2010-04-08	2970.25	2971.7	2954.06	2963.19
2010-04-09	2964.51	2974.02	2961.94	2971.97
2010-04-12	2983.45	2986.49	2964	2977.17
2010-04-13	2962.32	2974.86	2953.81	2971.6
2010-04-14	2985.21	3022.64	2985.21	3019.74
2010-04-15	3032.03	3037.97	3016.07	3016.94
2010-04-16	3022.77	3022.77	2997.71	3007.19
2010-04-19	2975.88	2975.88	2943.5	2960.93
2010-04-20	2977.47	2983.2	2962.35	2981.37
2010-04-21	2988.46	2996.42	2967.65	2967.65
2010-04-22	2958.43	2983.78	2951.13	2980.69
2010-04-23	2973.33	2988.49	2968.47	2988.49
2010-04-26	2992.7	3007.2	2991.75	3002.62
2010-04-27	2988.49	2995.03	2979.62	2991.68
2010-04-28	2948.66	2956.98	2932.04	2932.04
2010-04-29	2943.62	2967.34	2941.33	2959.01
2010-04-30	2973.49	2984.43	2965.43	2974.61
2010-05-03	2956.17	2959.19	2942.27	2944.22
2010-05-04	2958	2959.7	2901.18	2901.18
2010-05-05	2863.27	2889.9	2856.4	2860.31
2010-05-06	2844.92	2848.62	2812.65	2839.65
2010-05-07	2779.06	2825.69	2775.2	2821.11
2010-05-10	2829.04	2888.21	2819.61	2880.48
2010-05-11	2888.56	2899.19	2847.07	2857.67
2010-05-12	2860.32	2882.74	2848.13	2880.33
2010-05-13	2897.69	2897.69	2865.9	2867.92
2010-05-14	2855.98	2876.07	2850.31	2855.21
2010-05-17	2841.16	2841.52	2812.75	2833.69
2010-05-18	2837.39	2847.31	2823.2	2844.35
2010-05-19	2806.19	2815.66	2774.54	2774.54
2010-05-20	2778.27	2788.22	2735.77	2753.51
2010-05-21	2695.51	2718.5	2676.5	2701.2
2010-05-24	2704.85	2748.08	2703.77	2723.87
2010-05-25	2694.38	2701.68	2648.15	2650.61
2010-05-26	2678.43	2718.96	2673.61	2696.02
2010-05-27	2696.79	2747.67	2681.12	2739.7
2010-05-31	2761.26	2769.39	2750.06	2752.6
2010-06-01	2741.67	2745	2712.63	2715.44
2010-06-02	2711.13	2741.42	2710.8	2727.57
2010-06-03	2765.9	2793.59	2763.32	2793.47
2010-06-04	2786.53	2821.83	2778.5	2806.51
2010-06-07	2736.67	2765.06	2726.8	2751.88
2010-06-08	2752.43	2772.65	2746.61	2746.61
2010-06-09	2744.02	2766.3	2740.69	2745.8
2010-06-10	2752.37	2779.58	2750.29	2779.58
2010-06-11	2803.62	2806.31	2787	2796.29
2010-06-14	2804.29	2819.1	2801.19	2818.07
2010-06-15	2813.09	2826.48	2808.52	2818.21
2010-06-16	2843.65	2857.86	2840.12	2846.94
2010-06-17	2848.46	2856.12	2833.85	2843.95
2010-06-18	2853.01	2854.99	2833.4	2833.4
2010-06-21	2862.77	2890.09	2860.76	2885.64
2010-06-22	2877.13	2888.06	2869.57	2872.3
2010-06-23	2855.4	2871.05	2849.29	2871.05
2010-06-24	2874.16	2876.4	2841.73	2847.61
2010-06-25	2833.96	2859.29	2831.65	2851.64
2010-06-28	2854.73	2873.18	2850.75	2869.99
2010-06-29	2881.75	2882.79	2818.08	2830.34
2010-06-30	2770.12	2835.51	2770.12	2835.51
2010-07-01	2821.97	2829.54	2814.44	2820.35
2010-07-02	2819.74	2853.95	2819.74	2844.19
2010-07-05	2855.07	2862.58	2836.31	2844.02
2010-07-06	2829.1	2873	2827.21	2868.02
2010-07-07	2864.24	2875.91	2853.2	2861.03
2010-07-08	2896.24	2898.6	2886.7	2897.15
2010-07-09	2904.76	2919.28	2895.64	2917.17
2010-07-12	2923.23	2934.79	2914.66	2925.32
2010-07-13	2937.62	2938.89	2918.86	2928.7
2010-07-14	2951.63	2954.94	2941.51	2952.81
2010-07-15	2948.98	2955.62	2935.13	2943.55
2010-07-16	2948.74	2958.54	2939.45	2957.72
2010-07-19	2936.74	2957.4	2932.12	2945.42
2010-07-20	2949.6	2955.12	2942.88	2948.61
2010-07-21	2953.12	2958.61	2926.09	2926.09
2010-07-22	2930.96	2955.67	2928.46	2955.67
2010-07-23	2972.55	2979.45	2963.1	2973.47
2010-07-26	2976.66	2980.48	2962.89	2966.99
2010-07-27	2986.56	2991.49	2976.4	2979.38
2010-07-28	2976.79	2996.57	2973.12	2985.38
2010-07-29	2984.52	2997.65	2980.7	2997.65
2010-07-30	3018.26	3018.26	2979.79	2987.7
2010-08-02	3011.84	3025.48	3006.46	3025.04
2010-08-03	3039.25	3043.28	3003.67	3014.77
2010-08-04	3010.88	3012	2997.23	3001.87
2010-08-05	3016.01	3016.01	2987.89	3006.76
2010-08-06	3004.24	3004.24	2978.75	2995.06
2010-08-10	2997.89	3002.63	2981.63	2984.29
2010-08-11	2969.54	2969.54	2944.61	2949.26
2010-08-12	2930.71	2933.33	2916.54	2927.04
2010-08-13	2928.59	2948.9	2928.34	2939.97
2010-08-16	2921.22	2944.38	2915.71	2933.51
2010-08-17	2933.39	2938.77	2923.36	2923.36
2010-08-18	2933.41	2941.16	2919.37	2919.37
2010-08-19	2936.02	2952.39	2922.72	2946.77
2010-08-20	2934.72	2942.77	2925.99	2936.48
2010-08-23	2934.54	2937.75	2916.56	2925.99
2010-08-24	2921.58	2947.64	2919.04	2922.85
2010-08-25	2915.22	2929.54	2910.21	2926.55
2010-08-26	2931.69	2935.15	2922.57	2925.87
2010-08-27	2924.59	2948.81	2924.59	2938.74
2010-08-30	2949.64	2965.41	2948.65	2957.06
2010-08-31	2942.44	2950.33	2921.45	2950.33
2010-09-01	2958.47	2982.83	2958.47	2982.83
2010-09-02	3007.66	3013.21	2986.66	2986.66
2010-09-03	2995.95	3002.56	2977.12	3002.56
2010-09-06	3011.03	3034.58	3006.97	3034.58
2010-09-07	3032.66	3036.09	3018.85	3036.09
2010-09-08	3015.93	3019.34	3002.65	3011.42
2010-09-09	3024.34	3026.5	3009.68	3022.28
2010-09-13	3035.52	3068.54	3026.91	3066.81
2010-09-14	3065.67	3067.47	3046.01	3048.65
2010-09-15	3048.03	3071.03	3044.88	3071.03
2010-09-16	3082.58	3086.28	3056.64	3067.11
2010-09-17	3074.61	3083.54	3071.32	3076.37
2010-09-20	3075.49	3085.69	3073.54	3080.98
2010-09-21	3100.23	3106.14	3082.61	3095.39
2010-09-22	3089.69	3116.24	3084.89	3096.1
2010-09-23	3099.81	3102.76	3079.62	3083.13
2010-09-24	3080.53	3092.68	3069.15	3092.68
2010-09-27	3112.43	3125.38	3112.22	3113.46
2010-09-28	3112.29	3125.72	3091.55	3097.35
2010-09-29	3115.97	3117.41	3100.62	3106.03
2010-09-30	3101.97	3105.93	3090.07	3097.63
2010-10-01	3106.92	3132.03	3101.46	3130.9
2010-10-04	3138.99	3183.15	3137.04	3157.45
2010-10-05	3147.72	3162.36	3136.37	3162.36
2010-10-06	3182.94	3197.34	3180.44	3190.07
2010-10-07	3187.96	3189.32	3154.25	3166.65
2010-10-08	3164.27	3172.81	3142.99	3153.34
2010-10-11	3164.67	3173.31	3153.49	3163.41
2010-10-12	3162.76	3166.25	3146.49	3149.36
2010-10-13	3160.32	3202.16	3160.22	3202.16
2010-10-14	3214.37	3220.51	3195.02	3195.02
2010-10-15	3194.1	3220.71	3191.59	3204.27
2010-10-18	3207.7	3217.25	3179.02	3181.27
2010-10-19	3187.91	3197.25	3180.12	3192.29
2010-10-20	3165.9	3182.02	3158.03	3179.15
2010-10-21	3186.75	3193.84	3148.29	3163.53
2010-10-22	3163.6	3173.57	3154.58	3173.57
2010-10-25	3179.24	3198.74	3175.85	3182.08
2010-10-26	3182.46	3187.33	3162.51	3162.51
2010-10-27	3174.37	3180.96	3119.32	3124.38
2010-10-28	3136.25	3139.87	3129.5	3129.5
2010-10-29	3120.29	3147.3	3119.14	3142.62
2010-11-01	3150.89	3196.04	3150.89	3192.18
2010-11-02	3198.39	3212.69	3195.55	3205.28
2010-11-03	3214.28	3233.03	3213.98	3224.97
2010-11-04	3238.42	3244.32	3220.02	3240.31
2010-11-08	3264.21	3300.4	3257.49	3300.4
2010-11-09	3299.5	3313.61	3289.04	3313.61
2010-11-10	3309.23	3310.49	3286.78	3289.24
2010-11-11	3290.11	3312.66	3285.29	3293.39
2010-11-12	3283.43	3285.87	3249.58	3252
2010-11-15	3251.99	3255.09	3230.6	3236.8
2010-11-16	3240	3244.85	3207.1	3212.1
2010-11-18	3200.94	3215.22	3193.55	3215.22
2010-11-19	3227.23	3230.04	3192.16	3197.37
2010-11-22	3197.55	3200.26	3183.04	3190.92
2010-11-23	3186.99	3187.12	3126.3	3126.3
2010-11-24	3120.84	3157.33	3118.62	3137.01
2010-11-25	3151.13	3167.03	3149.7	3159.23
2010-11-26	3163.31	3164.83	3147.1	3158.08
2010-11-29	3157.82	3169.55	3146.23	3158.21
2010-11-30	3165.41	3165.41	3134.43	3144.7
2010-12-01	3144.75	3182.64	3126.87	3181.94
2010-12-02	3201.83	3213.1	3190.08	3197.96
2010-12-03	3209.37	3216.71	3172.44	3172.44
2010-12-06	3195.44	3203.55	3181.41	3181.41
2010-12-07	3177.27	3196.43	3164.4	3191.88
2010-12-08	3195.21	3203.25	3186.34	3202.8
2010-12-09	3207.99	3218.76	3202.91	3210.2
2010-12-10	3207.13	3207.89	3181.02	3185.42
2010-12-13	3182.38	3191.81	3181.25	3182.32
2010-12-14	3179.31	3189.65	3171.96	3176.91
2010-12-15	3164.93	3179.21	3145.17	3147.2
2010-12-16	3148.1	3157.54	3137.75	3147.67
2010-12-17	3152.92	3167.94	3144.14	3153.01
2010-12-20	3160.73	3163.05	3121.07	3132.96
2010-12-21	3129.06	3152.51	3125.04	3139.85
2010-12-22	3152.83	3158.24	3143.51	3144.31
2010-12-23	3156.1	3160.92	3137.78	3137.78
2010-12-24	3146.13	3148.42	3141.59	3143.8
2010-12-27	3148.88	3174.48	3146.08	3159.36
2010-12-28	3166.99	3183.7	3162.71	3183.7
2010-12-29	3196.09	3212.9	3191.42	3207.91
2010-12-30	3211.11	3219.67	3206.34	3212.46
2010-12-31	3214.41	3220.89	3190.04	3190.04
