# Supplementary material for: Analysis of global stock index data during crisis period via complex network approach
Source: PLoS One. 2018 Jul 18;13(7):e0200600. doi: 10.1371/journal.pone.0200600 (PMC6051609; doi:10.1371/journal.pone.0200600)
Supplement: S1 File — See the respective attached file. (ZIP) [file pone.0200600.s001.zip › Global stock index data 2005-2010/German DAX30 index.xls]

## Sheet: Sheet1
Date	Open	High	Low	Close
2005-01-03	4260.92	4310.3	4251.37	4291.53
2005-01-04	4281.63	4306.69	4276.55	4290.5
2005-01-05	4262.21	4274.65	4242.07	4258.24
2005-01-06	4260.37	4300.99	4260.37	4300.94
2005-01-07	4297.99	4325.77	4288.26	4316.4
2005-01-10	4311.86	4324.38	4291.25	4307.37
2005-01-11	4305.86	4314.38	4247.78	4258.01
2005-01-12	4257.64	4258.34	4193.24	4208.82
2005-01-13	4218.21	4234.09	4200.62	4212.14
2005-01-14	4191.14	4236.09	4191.14	4232.36
2005-01-17	4235.94	4254.38	4235.94	4245.51
2005-01-18	4239.54	4256.22	4207.74	4250.71
2005-01-19	4259.67	4269.73	4241.04	4245.55
2005-01-20	4230.74	4230.74	4198.94	4220.43
2005-01-21	4213.28	4221.83	4198.34	4213.7
2005-01-24	4195.37	4201.89	4160.83	4201.89
2005-01-25	4193.54	4241.34	4189.51	4233.95
2005-01-26	4235.8	4245.08	4211.61	4214.12
2005-01-27	4209.93	4224.3	4185.63	4216.41
2005-01-28	4225.36	4235.34	4188.21	4201.81
2005-01-31	4211.86	4258.41	4211.86	4254.85
2005-02-01	4256.65	4281.05	4249.69	4279.97
2005-02-02	4282.55	4300.05	4279.9	4296.31
2005-02-03	4297.16	4302.4	4273.42	4281.64
2005-02-04	4295.39	4340.27	4295.25	4339.28
2005-02-07	4342.75	4373.9	4342.75	4366.35
2005-02-08	4369.07	4376.6	4356.45	4371.39
2005-02-09	4373.48	4387.22	4344.46	4353.15
2005-02-10	4362.54	4367.91	4338.96	4342.01
2005-02-11	4355.22	4391.79	4355.22	4387.8
2005-02-14	4395.37	4398.79	4372.52	4386.4
2005-02-15	4386.33	4409.09	4377.3	4402.03
2005-02-16	4392.79	4392.79	4348.66	4368.77
2005-02-17	4370.32	4387.9	4359.63	4369.68
2005-02-18	4363.47	4387.48	4351.02	4359.47
2005-02-21	4363.21	4373.15	4342.21	4353.34
2005-02-22	4347.3	4350.1	4304.55	4323.21
2005-02-23	4293.65	4310.66	4276.01	4310.66
2005-02-24	4304.74	4311.68	4288.62	4304.29
2005-02-25	4327.7	4352.16	4327.1	4348.64
2005-02-28	4360.34	4375.8	4346.24	4350.49
2005-03-01	4345.24	4388.42	4335.04	4383.62
2005-03-02	4374.95	4396.67	4363.86	4393.43
2005-03-03	4378.72	4399.88	4371.65	4373.27
2005-03-04	4380.73	4424.28	4373.3	4423.52
2005-03-07	4424.77	4435.31	4417.56	4428.09
2005-03-08	4417.11	4422.89	4388.11	4396.5
2005-03-09	4395.24	4428.54	4365.23	4375.6
2005-03-10	4358.29	4365.41	4330.21	4337.68
2005-03-11	4359.93	4379.94	4353.56	4360.49
2005-03-14	4353.73	4371.28	4340.02	4367.3
2005-03-15	4370.38	4392.17	4369.84	4387.69
2005-03-16	4378.96	4384.77	4301.38	4309.11
2005-03-17	4307.73	4322.82	4295.7	4315.92
2005-03-18	4316.93	4339.5	4310.46	4327.18
2005-03-21	4322.47	4336.81	4295.39	4296.36
2005-03-22	4301.24	4323.96	4281.75	4320.69
2005-03-23	4291.38	4325.2	4275.55	4317.2
2005-03-24	4325.24	4347.72	4315.73	4343.6
2005-03-29	4331.96	4352.15	4308.92	4351.89
2005-03-30	4325.97	4347.52	4320.01	4347.52
2005-03-31	4369.27	4376.27	4344.63	4348.77
2005-04-01	4348.03	4393.2	4347.53	4373.53
2005-04-04	4355.84	4357.97	4323.24	4341.39
2005-04-05	4356.62	4366.71	4352.85	4362.61
2005-04-06	4373.16	4379.18	4360.81	4379.18
2005-04-07	4368.35	4394.18	4354.78	4389.52
2005-04-08	4399.44	4413.24	4393.43	4400.68
2005-04-11	4388.81	4406.11	4380.48	4396.09
2005-04-12	4395.88	4401.8	4366.25	4372.12
2005-04-13	4395.34	4410.95	4393.06	4405.69
2005-04-14	4385.61	4422.88	4380.87	4402.05
2005-04-15	4381.45	4384.51	4309.25	4312.25
2005-04-18	4266.27	4266.27	4182.86	4202.2
2005-04-19	4211.26	4225.56	4192.33	4204.61
2005-04-20	4215.19	4224.21	4166.53	4178.62
2005-04-21	4160.26	4210.82	4159.95	4193.7
2005-04-22	4210.18	4235.4	4208.75	4223.04
2005-04-25	4214.97	4249.86	4204.93	4246.96
2005-04-26	4247.05	4247.47	4209.95	4233.76
2005-04-27	4219.65	4219.65	4157.51	4189.02
2005-04-28	4204.72	4215.35	4159.87	4178.1
2005-04-29	4163.23	4208.32	4159.66	4184.84
2005-05-02	4208.63	4235.64	4205.05	4224.02
2005-05-03	4229.99	4245.67	4218.06	4245.54
2005-05-04	4249.19	4264.8	4225.21	4264.35
2005-05-05	4271.03	4306.15	4271.03	4299.51
2005-05-06	4297.14	4314.98	4276.16	4311.06
2005-05-09	4305.69	4306.32	4277.64	4292.41
2005-05-10	4299.64	4306.18	4245.26	4251.13
2005-05-11	4246.88	4273.28	4232.4	4244.16
2005-05-12	4265.22	4280.69	4255.38	4267.05
2005-05-13	4255.62	4275.81	4241.67	4275.7
2005-05-16	4266.82	4273.88	4251.99	4262.18
2005-05-17	4274.29	4276.93	4232.67	4251.77
2005-05-18	4273.99	4326.21	4268.63	4324.6
2005-05-19	4338.17	4364.41	4337.53	4360.42
2005-05-20	4358.66	4379.57	4351.33	4360.68
2005-05-23	4383.02	4410.73	4374.49	4406.95
2005-05-24	4412.42	4413.59	4382.91	4396.64
2005-05-25	4393.43	4404.56	4377.32	4389.54
2005-05-26	4391.58	4442.94	4389.29	4436.6
2005-05-27	4442.66	4453.01	4431.59	4444.71
2005-05-30	4445.21	4482.02	4440.36	4480.43
2005-05-31	4480	4480.68	4459.2	4460.63
2005-06-01	4467.32	4530.07	4467.04	4527.17
2005-06-02	4521.71	4542.83	4515.04	4532.17
2005-06-03	4544.73	4551.89	4501.17	4510.39
2005-06-06	4514.59	4521.89	4490.12	4497.26
2005-06-07	4507.61	4570.43	4507.61	4566.01
2005-06-08	4552.09	4567.13	4543.75	4557.29
2005-06-09	4550.92	4568.2	4535.51	4562.75
2005-06-10	4580.91	4601.05	4571.32	4586.1
2005-06-13	4597.33	4604.25	4567.09	4599.21
2005-06-14	4593.81	4598.81	4579.32	4591.69
2005-06-15	4601.47	4608.29	4537.91	4548.42
2005-06-16	4563.75	4585.79	4554.42	4579.87
2005-06-17	4588.2	4623.58	4585.03	4604.57
2005-06-20	4601.99	4603.1	4560.49	4586.86
2005-06-21	4600.15	4615.87	4594.98	4608.11
2005-06-22	4610.41	4635.71	4599.17	4619.6
2005-06-23	4624.79	4637.34	4604.19	4627.48
2005-06-24	4602.35	4602.35	4561.37	4566.48
2005-06-27	4547.27	4547.27	4517.44	4523.82
2005-06-28	4530.79	4557.46	4528.42	4557.46
2005-06-29	4569.29	4597.16	4560.08	4583.63
2005-06-30	4577.56	4607.21	4576.03	4586.28
2005-07-01	4584.44	4623.8	4579.51	4617.07
2005-07-04	4620.86	4627.35	4610.31	4623.41
2005-07-05	4621.42	4624.08	4578.08	4603.65
2005-07-06	4607.57	4636.96	4607.57	4615.49
2005-07-07	4595.23	4595.23	4444.94	4530.18
2005-07-08	4560.43	4597.97	4559.57	4597.97
2005-07-11	4616.36	4663.38	4616.36	4663.38
2005-07-12	4661.77	4666.08	4637.62	4653.03
2005-07-13	4656.91	4682.82	4655.92	4679.89
2005-07-14	4686.8	4715.47	4686.8	4699.27
2005-07-15	4702	4723.65	4691.2	4712.9
2005-07-18	4717.59	4732.7	4705.29	4719.57
2005-07-19	4725.72	4770.54	4719.29	4770.54
2005-07-20	4759.51	4785.92	4757.56	4784.5
2005-07-21	4803.77	4865.72	4803.29	4829.87
2005-07-22	4826.15	4852.36	4815.41	4836.9
2005-07-25	4843.69	4853.03	4819.42	4842.7
2005-07-26	4835.79	4858.24	4827.89	4843.49
2005-07-27	4844.06	4858.64	4839.77	4855.35
2005-07-28	4870.07	4900.29	4859.94	4892.5
2005-07-29	4896.46	4913.02	4874.78	4886.5
2005-08-01	4882.39	4912.39	4878.17	4890.85
2005-08-02	4894.46	4933.4	4894.22	4932.87
2005-08-03	4930.41	4934.94	4901.51	4923.12
2005-08-04	4922.59	4930.4	4870.43	4874.06
2005-08-05	4856.63	4868.2	4827.18	4827.18
2005-08-08	4837.05	4862.27	4827.3	4837.86
2005-08-09	4835.83	4909.48	4835.35	4909.48
2005-08-10	4920.77	4990.57	4920.77	4990.57
2005-08-11	4966.64	4981.11	4938.15	4953.93
2005-08-12	4969.24	4972.73	4929.78	4937.33
2005-08-15	4935.22	4951.33	4916.09	4922.34
2005-08-16	4939.73	4953.46	4875.92	4883.81
2005-08-17	4872.33	4881.3	4841.34	4871.46
2005-08-18	4876.6	4884.14	4834.16	4851.27
2005-08-19	4854.89	4930.83	4851.88	4929.91
2005-08-22	4933.74	4954.41	4929.19	4941.69
2005-08-23	4925.36	4931.74	4897.14	4917.74
2005-08-24	4907.16	4920.85	4874.52	4915.95
2005-08-25	4886.35	4886.35	4847.9	4856.01
2005-08-26	4860.21	4878.92	4783.8	4783.8
2005-08-29	4756.68	4815.98	4726.33	4812.24
2005-08-30	4828.07	4837.23	4784.57	4791.72
2005-08-31	4795.3	4834.9	4791.47	4829.69
2005-09-01	4846.66	4874.89	4816.67	4842.94
2005-09-02	4841.38	4861.93	4819.1	4837.81
2005-09-05	4853.6	4909.89	4850.53	4909.89
2005-09-06	4903.39	4969.42	4901.9	4968.28
2005-09-07	4977.92	5004.23	4967.68	4988.14
2005-09-08	4990.06	4999.42	4967.96	4992.75
2005-09-09	4999.11	5020.47	4971.24	5005.93
2005-09-12	5028.49	5035.39	4979.85	4989.98
2005-09-13	4989.72	4993.3	4899.32	4901.88
2005-09-14	4906.91	4934.61	4888.03	4911.17
2005-09-15	4903.85	4925.21	4888.79	4905.98
2005-09-16	4913.74	5001.79	4911.74	4986.5
2005-09-19	4928.14	4948.9	4872.64	4926.13
2005-09-20	4934.03	4967.31	4927.98	4962.86
2005-09-21	4933.56	4933.56	4870.7	4875.22
2005-09-22	4857.51	4872.53	4827.86	4849.01
2005-09-23	4867.04	4887.46	4855.58	4882.58
2005-09-26	4938.18	5000.17	4938.18	4998.16
2005-09-27	4979.84	4992.63	4957.29	4965.88
2005-09-28	4983.64	5052.35	4983.64	5048.74
2005-09-29	5050.87	5059.86	5003.98	5021.17
2005-09-30	5055.86	5061.84	5021.14	5044.12
2005-10-03	5060.99	5083.56	5050.22	5082.07
2005-10-04	5084.7	5138.02	5064.8	5138.02
2005-10-05	5111.66	5111.66	5067.21	5069.42
2005-10-06	5037.5	5037.5	4980.62	5017.27
2005-10-07	5004.13	5032.66	4984.45	5007.77
2005-10-10	5027.28	5057.13	5006.57	5022.79
2005-10-11	5020.3	5065.17	5020.3	5032.46
2005-10-12	5005.25	5017.87	4955.82	4981.77
2005-10-13	4977.74	4993.58	4929.11	4950.07
2005-10-14	4954.37	4988.5	4933.16	4975.56
2005-10-17	4987.66	4999	4965.63	4978.83
2005-10-18	4982.3	4993.19	4943.19	4947.18
2005-10-19	4902.22	4902.22	4825.96	4845.98
2005-10-20	4903.98	4931.95	4852.56	4864.25
2005-10-21	4846.8	4870.81	4831.75	4838.4
2005-10-24	4838.25	4905.46	4836.41	4901.79
2005-10-25	4918.04	4930.89	4871.89	4872.97
2005-10-26	4877.03	4914.94	4866.57	4900.79
2005-10-27	4878.35	4878.35	4793.1	4806.05
2005-10-28	4802.66	4835.49	4762.75	4825.64
2005-10-31	4854.59	4930.92	4854.59	4929.07
2005-11-01	4922.91	4938.39	4907.69	4922.55
2005-11-02	4921.11	4954.83	4891.62	4954.83
2005-11-03	4973.04	5013.75	4966.33	5011
2005-11-04	5004.28	5013.95	4976.29	4995.24
2005-11-07	4994.54	5033.99	4983.75	5024.2
2005-11-08	5033.43	5047.51	4993.67	5008.83
2005-11-09	5018.25	5031.87	4999.12	5011.38
2005-11-10	5024.06	5047.84	5003.11	5015.55
2005-11-11	5046.23	5092.8	5046.23	5090.75
2005-11-14	5083.27	5106.98	5075.63	5092.43
2005-11-15	5082.38	5115.65	5074.48	5110.61
2005-11-16	5108.06	5114.66	5063.86	5081.46
2005-11-17	5097.67	5130.21	5089.67	5099.72
2005-11-18	5129.12	5162.51	5108.93	5123.5
2005-11-21	5140.35	5179.55	5127.07	5170.61
2005-11-22	5178.96	5182.73	5161.35	5174.72
2005-11-23	5194.55	5203.38	5172.79	5196.08
2005-11-24	5193.15	5204.14	5171.56	5187.98
2005-11-25	5186.91	5194.31	5178.65	5194.27
2005-11-28	5218.28	5241	5167.91	5176.59
2005-11-29	5167.37	5218.43	5155.34	5199.48
2005-11-30	5183.78	5209.56	5166.39	5193.4
2005-12-01	5210.54	5266.62	5208.49	5266.55
2005-12-02	5292.2	5307.99	5275.3	5307.99
2005-12-05	5303.92	5306.09	5251.86	5266.86
2005-12-06	5271.35	5309.93	5267.71	5300.85
2005-12-07	5292.5	5308.79	5248.73	5266.75
2005-12-08	5230.83	5286.75	5222.24	5286.75
2005-12-09	5268.28	5294.38	5262.04	5282.13
2005-12-12	5316.46	5331.06	5290.91	5301.21
2005-12-13	5305.66	5313.2	5285.67	5310.28
2005-12-14	5315.16	5321.11	5274.97	5286.76
2005-12-15	5294.86	5304.57	5279.33	5295.82
2005-12-16	5303.32	5356.67	5302.68	5353.66
2005-12-19	5342.93	5357.67	5336.27	5350.18
2005-12-20	5331.82	5365.6	5322.83	5356.6
2005-12-21	5367.81	5400.33	5367.68	5397.23
2005-12-22	5390.01	5403.13	5387.46	5398.28
2005-12-23	5410.09	5425.62	5405.92	5419.05
2005-12-27	5422.07	5454.51	5419.55	5444.84
2005-12-28	5437.28	5460.39	5432.3	5447.15
2005-12-29	5464	5469.96	5447.13	5458.58
2005-12-30	5446.79	5446.79	5385.07	5408.26
2006-01-02	5410.24	5451.57	5409.28	5449.98
2006-01-03	5451.34	5496.46	5440.74	5460.68
2006-01-04	5494.46	5523.67	5477.6	5523.62
2006-01-05	5521.86	5526.41	5502.25	5516.53
2006-01-06	5521.52	5537.58	5507.92	5536.32
2006-01-09	5543.34	5553.55	5532.84	5537.11
2006-01-10	5528.06	5528.28	5482.18	5494.71
2006-01-11	5524.2	5537.48	5515.67	5532.89
2006-01-12	5533.25	5553.48	5516.24	5542.13
2006-01-13	5531.73	5531.73	5463.78	5483.09
2006-01-16	5464.98	5515.26	5462.54	5514.64
2006-01-17	5481.86	5481.86	5448.87	5460.16
2006-01-18	5419.18	5426.82	5363.64	5395.61
2006-01-19	5411.34	5438.91	5410.29	5430.84
2006-01-20	5433.69	5447.37	5344.52	5349.02
2006-01-23	5311.9	5350.24	5290.49	5348.72
2006-01-24	5350.77	5369.58	5321.27	5334.3
2006-01-25	5346.36	5430.09	5339.01	5427.09
2006-01-26	5433.05	5549.08	5422.26	5548.91
2006-01-27	5586.48	5650.95	5585.37	5647.42
2006-01-30	5636.24	5670.39	5619.07	5660.03
2006-01-31	5667.7	5697.01	5635.81	5674.15
2006-02-01	5662.05	5733.56	5643.4	5726.53
2006-02-02	5738.5	5760.63	5644.11	5649.6
2006-02-03	5662.69	5686.44	5614.29	5657.12
2006-02-06	5667.18	5702.76	5649.28	5666.78
2006-02-07	5680.01	5699.35	5630.11	5672.92
2006-02-08	5627.75	5675.56	5598.05	5666.41
2006-02-09	5694.46	5743.68	5694.46	5743.68
2006-02-10	5730.09	5745.49	5696.02	5701.47
2006-02-13	5699.44	5756.33	5683.88	5756.33
2006-02-14	5759.66	5786.69	5717.44	5763.4
2006-02-15	5766.6	5790.27	5744.96	5764.37
2006-02-16	5786.16	5796.79	5757.25	5789.25
2006-02-17	5784.64	5814.79	5773.52	5795.48
2006-02-20	5795.68	5802.72	5766.99	5793.95
2006-02-21	5798.89	5850.47	5780.99	5801.04
2006-02-22	5793.46	5862.06	5783.35	5862.06
2006-02-23	5868.12	5884.22	5820.35	5857.88
2006-02-24	5856.73	5873.1	5840.6	5870.79
2006-02-27	5888.81	5915.93	5871.75	5915.15
2006-02-28	5908.58	5916.8	5791.9	5796.04
2006-03-01	5806.96	5867.59	5796.41	5866.61
2006-03-02	5862.36	5885.73	5749.06	5783.49
2006-03-03	5771.33	5811.48	5691.21	5721.46
2006-03-06	5742.07	5768.98	5726.59	5754.06
2006-03-07	5732.54	5750.85	5698.06	5739.28
2006-03-08	5745.38	5763.27	5664.19	5673.36
2006-03-09	5711.02	5741.83	5693.3	5732.22
2006-03-10	5715.3	5804.95	5708.79	5804.92
2006-03-13	5820.74	5859.92	5807.61	5855.16
2006-03-14	5841.43	5870.88	5823.63	5870.88
2006-03-15	5885.5	5905.83	5869.51	5898.48
2006-03-16	5906.3	5909.5	5867.37	5897.79
2006-03-17	5906.36	5947.43	5862.04	5882.38
2006-03-20	5895.78	5932.46	5884.33	5902.79
2006-03-21	5900.84	5911.86	5847.9	5911.86
2006-03-22	5883.09	5949.15	5859.52	5932.31
2006-03-23	5941.78	5960.02	5922.03	5947.11
2006-03-24	5956.35	5977.06	5941.24	5973.14
2006-03-27	5972.15	5976.63	5910.89	5912.26
2006-03-28	5914.65	5940.59	5863.07	5890.63
2006-03-29	5893.27	5921.12	5868.21	5914.78
2006-03-30	5943.47	5993.45	5936.31	5984.19
2006-03-31	5972.03	5993.9	5942.88	5970.08
2006-04-03	5989.08	6028.14	5978.46	6024.05
2006-04-04	6015.37	6024.66	5992.89	6013.85
2006-04-05	6013.89	6035.67	5995.77	6029.2
2006-04-06	6033.69	6047.98	6008.56	6031.39
2006-04-07	6028.33	6045.25	5947.56	5952.92
2006-04-10	5951.08	6004.71	5943.12	6003.4
2006-04-11	6000.11	6000.76	5895.04	5908.47
2006-04-12	5907.91	5917.28	5860.5	5901.25
2006-04-13	5909.82	5925.4	5873.58	5918.57
2006-04-18	5915.11	5917.84	5866.85	5902.58
2006-04-19	5935.41	5996.6	5935.41	5993.76
2006-04-20	6000.32	6089.3	5996.5	6063.28
2006-04-21	6070.86	6108.69	6069.38	6094.75
2006-04-24	6058.75	6094.83	6034.86	6079.09
2006-04-25	6084.8	6111.3	6051.61	6078.8
2006-04-26	6089.82	6121.95	6081.95	6107.12
2006-04-27	6104.28	6113.08	6021.27	6067.74
2006-04-28	6061.5	6061.5	6003.91	6009.89
2006-05-02	6014.38	6056.27	6006.87	6051.29
2006-05-03	6054.64	6079.8	5962.86	5968.96
2006-05-04	5980.49	6040.7	5968.68	6039.32
2006-05-05	6049.25	6113.29	6045.83	6113.29
2006-05-08	6126.96	6153.47	6118.98	6127.98
2006-05-09	6128.01	6142.02	6100.04	6140.72
2006-05-10	6119.11	6157.96	6110.45	6118.38
2006-05-11	6122.01	6162.37	6047.43	6054.72
2006-05-12	6028.39	6043.65	5915.74	5916.28
2006-05-15	5893	5902.44	5785.14	5857.03
2006-05-16	5860.6	5898.33	5807.84	5851.92
2006-05-17	5873.72	5897.77	5652.72	5652.72
2006-05-18	5672.36	5714.63	5587.92	5666.07
2006-05-19	5656.41	5706.19	5635.69	5672.28
2006-05-22	5653.85	5653.85	5513.43	5546.24
2006-05-23	5556.82	5703.34	5556.82	5678.49
2006-05-24	5637.34	5653.99	5552.02	5587.23
2006-05-25	5601.32	5706.06	5568.83	5706.06
2006-05-26	5728.99	5788.47	5720.5	5788.36
2006-05-29	5782.49	5784.29	5748.2	5755.02
2006-05-30	5749.16	5758.82	5593.89	5622.43
2006-05-31	5582.63	5704.11	5533.12	5692.86
2006-06-01	5677.53	5713.53	5603.1	5707.59
2006-06-02	5733.42	5778.78	5676.04	5687.04
2006-06-05	5685.56	5691.69	5590.22	5621.19
2006-06-06	5563.13	5590.83	5477.75	5502.81
2006-06-07	5510.29	5572.09	5471.76	5543.93
2006-06-08	5478.71	5478.71	5383.28	5383.28
2006-06-09	5434.8	5485.57	5434.8	5464.08
2006-06-12	5458.38	5470.23	5375.99	5395.55
2006-06-13	5337.68	5337.68	5262.21	5292.14
2006-06-14	5298.62	5332.08	5243.71	5305.99
2006-06-15	5330.48	5438.33	5330.48	5422.22
2006-06-16	5454.34	5507.6	5367.14	5376.01
2006-06-19	5388.83	5483.88	5388.83	5439.23
2006-06-20	5408.25	5493.61	5382.58	5493.61
2006-06-21	5499.05	5510.15	5414.62	5503.41
2006-06-22	5548.38	5580.82	5499.36	5533.42
2006-06-23	5536.43	5559.87	5499.55	5529.74
2006-06-26	5542.74	5564.64	5500.94	5514.63
2006-06-27	5537.77	5552.95	5447.02	5459.15
2006-06-28	5442.17	5490.19	5420.08	5456.87
2006-06-29	5480.37	5592.53	5479.96	5581.67
2006-06-30	5617.71	5698.21	5617.71	5683.31
2006-07-03	5688	5712.69	5675.5	5712.69
2006-07-04	5714.6	5729.59	5689.01	5729.01
2006-07-05	5700.29	5705.58	5608.95	5625.63
2006-07-06	5635.27	5702.65	5635.27	5695.47
2006-07-07	5680.17	5717.9	5628.19	5681.85
2006-07-10	5678.11	5711.04	5633.47	5706.32
2006-07-11	5678.55	5684.4	5593.8	5616.04
2006-07-12	5641.01	5700.01	5620.49	5637.82
2006-07-13	5609.13	5609.13	5505.36	5527.29
2006-07-14	5502.35	5504.07	5422.22	5422.22
2006-07-17	5437.08	5451.25	5365.06	5416.96
2006-07-18	5402.68	5445.07	5373.44	5396.85
2006-07-19	5415.05	5543.38	5401.41	5539.29
2006-07-20	5559.67	5587.28	5535.06	5545.82
2006-07-21	5537.16	5539.72	5423.63	5451.01
2006-07-24	5460.12	5582.06	5460.12	5578.05
2006-07-25	5587.04	5601.62	5542.38	5565.76
2006-07-26	5573.62	5596.19	5555.45	5583.1
2006-07-27	5615.08	5667.55	5597.35	5659.07
2006-07-28	5640.92	5708.33	5620.91	5705.42
2006-07-31	5704.56	5708.37	5672.77	5681.97
2006-08-01	5678.01	5693.49	5583.96	5596.74
2006-08-02	5622.74	5684.49	5620.79	5680.82
2006-08-03	5688.29	5696.7	5591.19	5640.03
2006-08-04	5656.38	5741.8	5654.32	5723.03
2006-08-07	5685.46	5687.8	5614.3	5626.67
2006-08-08	5658.36	5678.73	5630.06	5651.92
2006-08-09	5663.69	5709.1	5612.95	5702.81
2006-08-10	5662.73	5662.73	5557.59	5630.96
2006-08-11	5648.83	5673.2	5602.3	5628.37
2006-08-14	5661.07	5701.59	5659.71	5692
2006-08-15	5677.37	5793.05	5664.89	5776.8
2006-08-16	5778.71	5826.41	5764.8	5812.94
2006-08-17	5819.51	5835.35	5803.34	5833.51
2006-08-18	5828.35	5849.37	5804.24	5817.02
2006-08-21	5804.66	5817.09	5771.93	5794.83
2006-08-22	5816.21	5831.86	5755.89	5818.41
2006-08-23	5819.29	5819.29	5759.55	5775.54
2006-08-24	5773.46	5847.11	5744.11	5814.08
2006-08-25	5814.34	5834.07	5783.89	5811.47
2006-08-28	5808.37	5862.33	5767.83	5854.99
2006-08-29	5854.5	5880.48	5837.38	5847.02
2006-08-30	5863.31	5884.51	5852.19	5867.53
2006-08-31	5880.58	5886.78	5841	5859.57
2006-09-01	5861.25	5907.16	5856.49	5876.54
2006-09-04	5890.01	5917.24	5890.01	5909.72
2006-09-05	5904.42	5907.49	5857.38	5884.07
2006-09-06	5883.44	5883.89	5799.69	5813.06
2006-09-07	5792.64	5792.64	5753.67	5773.72
2006-09-08	5782.63	5811.59	5773.54	5795.26
2006-09-11	5774.31	5800.71	5737.2	5798.46
2006-09-12	5803.8	5878.83	5775.03	5873.85
2006-09-13	5888.47	5906.98	5874.45	5906.12
2006-09-14	5913.47	5935.04	5888.74	5907.37
2006-09-15	5911.89	5953.72	5907.46	5937.87
2006-09-18	5932.51	5950.36	5896.65	5926.33
2006-09-19	5918.97	5930.14	5869.57	5873.46
2006-09-20	5877.08	5962.14	5872.31	5954.38
2006-09-21	5949.06	5979.87	5936	5962.03
2006-09-22	5930.11	5930.3	5857.89	5883.32
2006-09-25	5898.9	5935.02	5864.99	5901.66
2006-09-26	5936.45	5977.92	5926.55	5960.63
2006-09-27	5981.19	6003.51	5956.03	5989.71
2006-09-28	5984.62	6002.94	5973.5	5989.16
2006-09-29	5998.4	6031.55	5992.42	6004.33
2006-10-02	6019.34	6031.86	5964.74	5999.46
2006-10-03	5986.74	5992.22	5944.57	5992.22
2006-10-04	5996.24	6050.28	5995.41	6046.37
2006-10-05	6065.46	6097.87	6065.46	6075.28
2006-10-06	6066.69	6088.44	6052.99	6085.82
2006-10-09	6064.88	6084.55	6054.67	6084.4
2006-10-10	6094.2	6127.28	6088.05	6117.71
2006-10-11	6111.02	6128.2	6080.14	6119.45
2006-10-12	6112.51	6164.41	6112.51	6160.28
2006-10-13	6169.81	6188.69	6152.36	6173.68
2006-10-16	6178.36	6189.82	6162.77	6186.54
2006-10-17	6170.02	6170.02	6106.19	6115.1
2006-10-18	6133.78	6210.35	6133.78	6182.78
2006-10-19	6168	6203.9	6148.31	6177.42
2006-10-20	6189.7	6218.57	6176.9	6202.82
2006-10-23	6216.46	6248.8	6185.51	6242.91
2006-10-24	6236.95	6251.95	6226.93	6247.52
2006-10-25	6243.47	6276.74	6234.06	6264.92
2006-10-26	6279.37	6304.78	6270.22	6284.19
2006-10-27	6288.56	6300.37	6231.33	6262.54
2006-10-30	6230.86	6263.35	6205.75	6258.19
2006-10-31	6243.63	6286.7	6237.55	6268.92
2006-11-01	6262.71	6311.93	6262.59	6291.9
2006-11-02	6272.97	6295.67	6201	6223.33
2006-11-03	6233.17	6279.46	6220.11	6241.15
2006-11-06	6249.92	6331.19	6249.92	6330.65
2006-11-07	6334.19	6363.15	6326.24	6361.96
2006-11-08	6340.91	6356.41	6317.87	6349.26
2006-11-09	6360.93	6366.65	6333.5	6358.68
2006-11-10	6349.7	6366.46	6311.53	6357.77
2006-11-13	6350.65	6403.72	6344.1	6393.73
2006-11-14	6394.27	6411.24	6365.43	6387.38
2006-11-15	6404.16	6434	6404.16	6430.89
2006-11-16	6429.5	6452.13	6415.43	6443.02
2006-11-17	6438.18	6451.69	6398.52	6412.36
2006-11-20	6394.08	6459.53	6368.07	6452.33
2006-11-21	6450.56	6476.71	6447.53	6460.39
2006-11-22	6475.3	6497.06	6453.49	6476.13
2006-11-23	6483.58	6494.7	6461.58	6475.25
2006-11-24	6464.85	6469.25	6367.2	6411.96
2006-11-27	6400.49	6419.97	6297.61	6298.17
2006-11-28	6289.71	6305.65	6247.99	6281.68
2006-11-29	6300.41	6365.83	6297.35	6363.8
2006-11-30	6365.73	6402.71	6304.62	6309.19
2006-12-01	6322.18	6360.67	6195.81	6241.13
2006-12-04	6258.91	6301.43	6230.3	6295.23
2006-12-05	6300.46	6381.37	6286.92	6372.8
2006-12-06	6368.3	6385.44	6341.72	6369.51
2006-12-07	6357.82	6440.56	6356.38	6413.03
2006-12-08	6396.09	6435.38	6352.35	6427.41
2006-12-11	6449.76	6476.34	6447.94	6469.42
2006-12-12	6466.58	6484.1	6457.37	6476.17
2006-12-13	6479.04	6521.02	6470.86	6520.77
2006-12-14	6530.81	6559.38	6523.47	6552.58
2006-12-15	6572.75	6605.15	6556.73	6588.83
2006-12-18	6588.25	6615.68	6585.79	6597.25
2006-12-19	6572.97	6577.35	6524.53	6553.51
2006-12-20	6578.97	6606.47	6578.97	6586.91
2006-12-21	6573.37	6595.43	6563.5	6573.96
2006-12-22	6571.98	6577.01	6493.99	6503.13
2006-12-27	6525.99	6611.7	6525.76	6608.86
2006-12-28	6615.81	6629.33	6600.89	6611.81
2006-12-29	6617.85	6627.36	6596.6	6596.92
2007-01-02	6614.73	6682.81	6614.73	6681.13
2007-01-03	6681.23	6704.04	6667.58	6691.32
2007-01-04	6662.24	6684.11	6634.74	6674.4
2007-01-05	6661.9	6665.51	6588.03	6593.09
2007-01-08	6603.55	6628.36	6579.9	6607.59
2007-01-09	6625.28	6665.91	6606.87	6614.37
2007-01-10	6578.76	6592.97	6531.25	6566.56
2007-01-11	6590.74	6695.74	6571.59	6687.3
2007-01-12	6690.43	6705.17	6659.95	6705.17
2007-01-15	6719.53	6746.3	6719.53	6731.74
2007-01-16	6735.83	6746.63	6705.21	6716.82
2007-01-17	6716.67	6732.31	6672.76	6701.7
2007-01-18	6721.09	6737.98	6661.05	6689.62
2007-01-19	6678.81	6754.55	6651.68	6747.17
2007-01-22	6753.73	6766.57	6682.49	6687.31
2007-01-23	6692.83	6704.36	6627.96	6678.93
2007-01-24	6692.65	6759.95	6681.66	6748.37
2007-01-25	6743.43	6771.42	6703.9	6719.58
2007-01-26	6690.29	6731.36	6659.45	6690.34
2007-01-29	6702.45	6739.5	6683.38	6726.01
2007-01-30	6719.97	6801.27	6711.05	6788.23
2007-01-31	6772.83	6805.09	6758.85	6789.11
2007-02-01	6821.31	6874.77	6820.58	6851.28
2007-02-02	6853.77	6904.88	6848.17	6885.76
2007-02-05	6878.67	6891.13	6864.19	6874.06
2007-02-06	6881.9	6906.68	6862.19	6875.7
2007-02-07	6886.01	6924.46	6885.08	6915.56
2007-02-08	6911.24	6918.04	6849.85	6876.73
2007-02-09	6890.65	6928.98	6890.64	6911.11
2007-02-12	6892.03	6892.03	6844.39	6859.45
2007-02-13	6868.68	6895.52	6866.07	6895.34
2007-02-14	6912.56	6965.39	6907.91	6961.18
2007-02-15	6958.14	6972.44	6942.25	6958.62
2007-02-16	6955.71	6979.02	6941.03	6957.07
2007-02-19	6967.53	6996.01	6965.91	6987.08
2007-02-20	6978.52	6987.67	6936.08	6982.91
2007-02-21	6999.18	7005.34	6922.36	6941.66
2007-02-22	6959.37	7012.34	6955.57	6973.73
2007-02-23	6986.07	6998.27	6964.5	6992.58
2007-02-26	6992.12	7040.2	6980.25	7027.59
2007-02-27	6988.34	6988.34	6814.57	6819.65
2007-02-28	6728.4	6775.52	6640.99	6715.44
2007-03-01	6714.25	6756.25	6544.28	6640.24
2007-03-02	6663.6	6703.04	6554.05	6603.32
2007-03-05	6510.95	6563.45	6437.25	6534.57
2007-03-06	6558.89	6607.99	6545.63	6595
2007-03-07	6605.9	6633.87	6584.47	6617.75
2007-03-08	6643.82	6713.54	6639.89	6713.23
2007-03-09	6706.45	6745.06	6665.73	6716.52
2007-03-12	6727.57	6752.18	6674.99	6715.49
2007-03-13	6716.35	6722.83	6623.99	6623.99
2007-03-14	6567.24	6567.24	6444.7	6447.7
2007-03-15	6495.85	6594.33	6495.84	6585.47
2007-03-16	6564.79	6614.06	6528.3	6579.87
2007-03-19	6622.76	6677.34	6614.14	6671.41
2007-03-20	6673.68	6703.4	6633.81	6700.29
2007-03-21	6696.25	6729.65	6688.34	6712.06
2007-03-22	6742.78	6872.63	6742.78	6856.96
2007-03-23	6859	6902.62	6828.22	6899.06
2007-03-26	6899.33	6903.82	6799.37	6828.82
2007-03-27	6838.32	6885.34	6838.32	6858.34
2007-03-28	6830.73	6843.37	6788.33	6816.89
2007-03-29	6834.09	6903.48	6834.09	6897.08
2007-03-30	6903.88	6965.84	6885.58	6917.03
2007-04-02	6911.13	6945.36	6891.8	6937.17
2007-04-03	6945.36	7053.12	6945.27	7045.56
2007-04-04	7072.51	7076.21	7038.49	7073.91
2007-04-05	7074.59	7103.73	7068.09	7099.91
2007-04-10	7102.47	7172.08	7090.69	7166.67
2007-04-11	7168.1	7201.93	7139.34	7152.83
2007-04-12	7150.83	7152.38	7087.29	7142.95
2007-04-13	7153.89	7213.2	7150.7	7212.07
2007-04-16	7229.06	7340.25	7229.06	7338.06
2007-04-17	7327.5	7365.51	7292.3	7348.83
2007-04-18	7341.25	7341.25	7243.42	7282.34
2007-04-19	7205.53	7248.18	7155.05	7242.73
2007-04-20	7257.34	7366.59	7253.03	7342.54
2007-04-23	7348.01	7358.27	7302.43	7335.62
2007-04-24	7342.08	7342.08	7218.72	7270.32
2007-04-25	7291.77	7363.37	7287.8	7343.08
2007-04-26	7368.54	7412.53	7356.84	7387.02
2007-04-27	7384.02	7395.36	7333.69	7378.12
2007-04-30	7369.24	7436.3	7361.36	7408.87
2007-05-02	7429.93	7462.72	7422.81	7455.93
2007-05-03	7472.14	7483.22	7420.35	7476.69
2007-05-04	7476.68	7526.51	7460.02	7516.76
2007-05-07	7523.95	7538.59	7508.1	7525.69
2007-05-08	7515.01	7515.47	7413.01	7442.2
2007-05-09	7471.95	7489.86	7427.25	7475.99
2007-05-10	7477.44	7494.18	7400.42	7415.33
2007-05-11	7386.8	7482.36	7304.61	7479.34
2007-05-14	7505	7527.96	7446.11	7459.61
2007-05-15	7432.66	7520.53	7418.26	7505.35
2007-05-16	7483.43	7523	7460.29	7481.25
2007-05-17	7502.12	7528.62	7483.66	7499.5
2007-05-18	7498.57	7613.62	7490.51	7607.54
2007-05-21	7614.04	7644.44	7599.49	7619.31
2007-05-22	7623.64	7676.87	7608.76	7659.39
2007-05-23	7665.05	7739.06	7659.8	7735.88
2007-05-24	7716.18	7774.36	7669.05	7697.38
2007-05-25	7672.95	7746.92	7658.27	7739.2
2007-05-29	7758.86	7787.55	7735.8	7781.04
2007-05-30	7741.95	7768.75	7675.89	7764.97
2007-05-31	7790.93	7895.71	7790.93	7883.04
2007-06-01	7891.2	8001.63	7889.74	7987.85
2007-06-04	7973.68	8010.39	7936.18	7976.79
2007-06-05	7987.11	7996.61	7880.35	7919.83
2007-06-06	7916.71	7925.84	7723.55	7730.05
2007-06-07	7750.38	7786.94	7590.17	7618.61
2007-06-08	7576.01	7644.96	7499.43	7590.5
2007-06-11	7623.33	7706.1	7623.33	7706.1
2007-06-12	7693.6	7740.02	7629.46	7678.26
2007-06-13	7652.59	7701.01	7595.69	7680.76
2007-06-14	7753.18	7850.73	7752.04	7849.16
2007-06-15	7861.22	8032.97	7860.33	8030.64
2007-06-18	8044.73	8095.76	8013.58	8036.12
2007-06-19	8044.59	8074.11	8011.29	8033.52
2007-06-20	8066.18	8131.73	8046.64	8090.49
2007-06-21	8050.65	8060.64	7905.18	7964.71
2007-06-22	7977.26	8013.6	7925.13	7949.63
2007-06-25	7896.91	7942.94	7829.78	7930.61
2007-06-26	7882.39	7904.53	7817.39	7860.52
2007-06-27	7820.35	7822.35	7750.62	7801.23
2007-06-28	7847.44	7923.59	7847.44	7921.36
2007-06-29	7947.16	8007.74	7901.6	8007.32
2007-07-02	7969.27	7981.36	7916.47	7958.24
2007-07-03	7985.26	8066.83	7985.26	8050.68
2007-07-04	8057.68	8090.22	8055.25	8075.26
2007-07-05	8101.89	8115.06	7968.79	7987.13
2007-07-06	7987.12	8048.44	7947.07	8048.32
2007-07-09	8077.18	8119.8	8058.77	8077.39
2007-07-10	8081.73	8109.71	7934.85	7964.76
2007-07-11	7922.23	7922.23	7799.93	7898.54
2007-07-12	7921.76	8053.62	7880.92	8053.43
2007-07-13	8089.56	8151.57	8065.11	8092.77
2007-07-16	8101.53	8130.72	8074.97	8105.69
2007-07-17	8090.01	8090.01	7995.44	8038.21
2007-07-18	7987.52	7990.36	7879.14	7893.61
2007-07-19	7934.02	8010.75	7933.19	7991.21
2007-07-20	7986.85	8006.23	7864.18	7874.85
2007-07-23	7880.29	7944.21	7836.42	7944.21
2007-07-24	7916.36	7933.58	7806.23	7806.79
2007-07-25	7747.93	7790.2	7659.61	7692.55
2007-07-26	7708.32	7731.17	7506.04	7508.96
2007-07-27	7437.11	7535.37	7372.89	7451.68
2007-07-30	7460.71	7503.17	7386.6	7456.31
2007-07-31	7507.96	7632.83	7501.53	7584.14
2007-08-01	7472.36	7544.7	7396.36	7473.93
2007-08-02	7518.91	7568.2	7502.72	7534.13
2007-08-03	7549.82	7566.64	7419.84	7435.67
2007-08-06	7390.88	7471.75	7382.96	7444.45
2007-08-07	7481.35	7534.93	7459.09	7513.66
2007-08-08	7538.97	7614.24	7531.71	7605.94
2007-08-09	7578.12	7581.79	7426.05	7453.59
2007-08-10	7373.91	7386.41	7293.52	7343.26
2007-08-13	7380.18	7476.7	7380.18	7474.33
2007-08-14	7441.5	7492.76	7383.32	7425.07
2007-08-15	7391.48	7470.94	7343.25	7445.9
2007-08-16	7360.28	7360.28	7240.78	7270.07
2007-08-17	7241.62	7497.65	7190.36	7378.29
2007-08-20	7400.45	7450.39	7386.55	7407.53
2007-08-21	7427.52	7469.86	7345.13	7424.75
2007-08-22	7429.01	7525.71	7424.12	7500.48
2007-08-23	7560.91	7591.52	7511.91	7511.96
2007-08-24	7490.82	7526.14	7459.95	7507.27
2007-08-27	7525.59	7541.87	7475.95	7485.99
2007-08-28	7476.99	7477.27	7419.68	7430.24
2007-08-29	7383.09	7451.97	7353.82	7439.18
2007-08-30	7469.45	7529.75	7416.66	7519.94
2007-08-31	7554.6	7659.72	7536.78	7638.17
2007-09-03	7643.64	7677.67	7630.85	7648.58
2007-09-04	7635.41	7725.34	7595.45	7721.77
2007-09-05	7700.76	7717.16	7588.03	7588.03
2007-09-06	7618.34	7644.43	7510.77	7621.72
2007-09-07	7612.92	7629.86	7420.83	7436.63
2007-09-10	7437.69	7467.45	7369.7	7375.44
2007-09-11	7409.25	7481.98	7409.25	7457.9
2007-09-12	7458.68	7477.99	7420.66	7472.99
2007-09-13	7459.43	7545.23	7430.64	7535.97
2007-09-14	7514.62	7522.12	7445.41	7497.74
2007-09-17	7497.09	7530.81	7433.23	7479.85
2007-09-18	7460.04	7588.42	7452	7575.21
2007-09-19	7629.11	7771.02	7627.75	7750.84
2007-09-20	7728.78	7745.25	7696.94	7735.09
2007-09-21	7722.97	7809.24	7714.81	7794.43
2007-09-24	7777.2	7797.62	7762.05	7787.92
2007-09-25	7755.17	7786.93	7717.44	7769.44
2007-09-26	7797.34	7815.49	7788.44	7804.15
2007-09-27	7844.42	7882.18	7837.34	7853.79
2007-09-28	7850.94	7880.42	7790.23	7861.51
2007-10-01	7851.29	7922.42	7831.4	7922.42
2007-10-02	7937.22	7971.13	7924.14	7946.79
2007-10-03	7952.38	7964.4	7928.56	7955.3
2007-10-04	7940.65	7966.81	7911.86	7944.99
2007-10-05	7954.25	8014.16	7946.34	8002.18
2007-10-08	8008.76	8017.77	7968.25	7974.37
2007-10-09	7974.87	8012.87	7955.04	7980.44
2007-10-10	7985.98	8009.34	7955.93	7986.57
2007-10-11	7985.68	8063.83	7981.53	8033.69
2007-10-12	7995.59	8041.26	7974.87	8041.26
2007-10-15	8039.8	8039.8	7951.26	7969.47
2007-10-16	7946.12	7964.6	7927.78	7962.64
2007-10-17	7944.53	8017.04	7941.51	7985.41
2007-10-18	7997.73	8014.56	7906.79	7921.4
2007-10-19	7895.53	7940.29	7870.73	7884.12
2007-10-22	7819.28	7819.28	7763.64	7794.94
2007-10-23	7822.89	7876.62	7822.89	7842.79
2007-10-24	7842.13	7861.27	7807.99	7828.96
2007-10-25	7862.61	7970.57	7861.39	7932.44
2007-10-26	7944.34	7970.36	7919.2	7949.17
2007-10-29	7989.4	8016.47	7986.71	8009.67
2007-10-30	8004.59	8004.59	7966.24	7977.94
2007-10-31	7975.02	8027.49	7960.48	8019.22
2007-11-01	8024.41	8038.41	7853.76	7880.85
2007-11-02	7846.91	7864.48	7792.37	7849.49
2007-11-05	7790.89	7830.92	7779.97	7807.55
2007-11-06	7823.22	7859.95	7821.78	7827.19
2007-11-07	7839.06	7854.16	7739.92	7799.62
2007-11-08	7771.56	7844.4	7701.87	7819.47
2007-11-09	7830.12	7918.92	7792.82	7812.4
2007-11-12	7780.49	7810.6	7766.07	7806.84
2007-11-13	7781.42	7791.5	7752.24	7777.56
2007-11-14	7821.42	7866.01	7765.51	7783.11
2007-11-15	7781.81	7803.87	7635.69	7667.03
2007-11-16	7635.65	7655.96	7564.66	7612.26
2007-11-19	7608.2	7623.1	7498.9	7511.97
2007-11-20	7550.35	7634.46	7523.67	7630.31
2007-11-21	7569.86	7569.86	7474.51	7518.42
2007-11-22	7538.8	7581.13	7488.09	7562.1
2007-11-23	7565.01	7620.29	7549.15	7608.96
2007-11-26	7642.1	7674.66	7559.7	7567.36
2007-11-27	7537.55	7546.41	7444.62	7531.35
2007-11-28	7552.26	7729	7536.54	7723.66
2007-11-29	7755.3	7780.48	7729.44	7765.19
2007-11-30	7772.44	7894.47	7771.77	7870.52
2007-12-03	7859.39	7889.59	7825.66	7837.26
2007-12-04	7841.87	7849.94	7785.12	7808.94
2007-12-05	7850.94	7953.94	7842.62	7944.77
2007-12-06	7958.18	7998.04	7911.48	7940.58
2007-12-07	7963.25	8009.76	7957.55	7994.07
2007-12-10	7972.7	8057.69	7955.19	8033.36
2007-12-11	8050.37	8067.04	7983.41	8009.42
2007-12-12	7968.93	8117.79	7928.12	8076.12
2007-12-13	8014.47	8034.32	7922.98	7928.31
2007-12-14	7949	7987.29	7873.27	7948.36
2007-12-17	7884.17	7884.19	7812.02	7825.44
2007-12-18	7811.08	7942.76	7796.1	7850.74
2007-12-19	7865.33	7876.59	7777.4	7837.32
2007-12-20	7842.26	7919.05	7842.17	7869.19
2007-12-21	7913.38	8015.42	7913.38	8002.67
2007-12-27	8038.73	8073.99	8024.77	8038.6
2007-12-28	8010.89	8068.95	7991.81	8067.32
2008-01-02	8045.97	8100.64	7925.11	7949.11
2008-01-03	7941.52	7969.9	7858.39	7908.41
2008-01-04	7913.53	7914.7	7780.27	7808.69
2008-01-07	7810.82	7858.64	7781.68	7817.17
2008-01-08	7844.5	7923.44	7831.51	7849.99
2008-01-09	7839.23	7841.62	7770.42	7782.71
2008-01-10	7799.11	7830.95	7700.85	7713.09
2008-01-11	7717.45	7746.47	7675.45	7717.95
2008-01-14	7692.54	7759.17	7683.54	7732.02
2008-01-15	7714.6	7724.26	7563.9	7566.38
2008-01-16	7536.48	7555.56	7450.38	7471.57
2008-01-17	7504.85	7547.47	7400.08	7413.53
2008-01-18	7417.55	7501.04	7287.29	7314.17
2008-01-21	7292.68	7292.68	6762.77	6790.19
2008-01-22	6591.39	6877.62	6420.71	6769.47
2008-01-23	6811.81	6884.87	6384.4	6439.21
2008-01-24	6550.11	6854.98	6550.11	6821.07
2008-01-25	6884.16	7002.19	6782.41	6816.74
2008-01-28	6749.29	6827.37	6680.3	6818.85
2008-01-29	6834.6	6929.88	6823.68	6892.96
2008-01-30	6886.92	6920.77	6822.44	6875.35
2008-01-31	6856.88	6887.75	6691.25	6851.75
2008-02-01	6896.19	7037.16	6896.19	6968.67
2008-02-04	7018.64	7059.19	6975.93	7000.49
2008-02-05	6998.74	7000.05	6744.17	6765.25
2008-02-06	6726.54	6861.94	6696.94	6847.51
2008-02-07	6829.07	6839.16	6655.65	6733.72
2008-02-08	6777.54	6851.78	6706.18	6767.28
2008-02-11	6723.97	6812.21	6690.77	6743.54
2008-02-12	6793.47	6979.23	6746.2	6967.84
2008-02-13	6914.21	7007.05	6869.94	6973.67
2008-02-14	7024.57	7062.08	6935.31	6962.28
2008-02-15	6966.75	7012.63	6797.76	6832.43
2008-02-18	6865.57	6997.77	6865.57	6967.55
2008-02-19	6947.68	7079.74	6890.93	7002.29
2008-02-20	6933.02	6964.93	6852.58	6899.68
2008-02-21	6928.34	7017.86	6881.29	6904.85
2008-02-22	6889.49	6889.49	6762.77	6806.29
2008-02-25	6850.92	6922.61	6825.12	6882.56
2008-02-26	6906.43	7007.44	6906.43	6985.97
2008-02-27	7007.69	7017.7	6881.23	6997.85
2008-02-28	6985.42	6995.39	6849.59	6862.52
2008-02-29	6847.9	6864.69	6698.55	6748.13
2008-03-03	6692.98	6701.53	6608.61	6689.95
2008-03-04	6692.73	6720.16	6516.83	6545.04
2008-03-05	6583.3	6699.3	6578.82	6683.71
2008-03-06	6674.74	6683.16	6569.6	6591.31
2008-03-07	6550.55	6562.4	6450.88	6513.99
2008-03-10	6487.11	6537.39	6414.52	6448.08
2008-03-11	6462.53	6604	6431.74	6524.57
2008-03-12	6574.52	6666.58	6569.36	6599.37
2008-03-13	6529.62	6529.62	6399.04	6500.56
2008-03-14	6500.17	6623.42	6391.56	6451.9
2008-03-17	6360.92	6362.02	6167.82	6182.3
2008-03-18	6237.63	6417.95	6237.63	6393.39
2008-03-19	6429.24	6469.99	6310.6	6361.22
2008-03-20	6331.06	6376.24	6270.98	6319.99
2008-03-25	6443.45	6540.48	6443.36	6524.71
2008-03-26	6508.43	6538.28	6469	6489.26
2008-03-27	6486.02	6610.16	6478.81	6578.06
2008-03-28	6587.21	6616.45	6535.07	6559.9
2008-03-31	6530.11	6541.12	6429.62	6534.97
2008-04-01	6519.02	6734.5	6496.94	6720.33
2008-04-02	6749.24	6806.66	6726.43	6777.44
2008-04-03	6788.4	6802.62	6695.83	6741.72
2008-04-04	6753.87	6797.23	6691.28	6763.39
2008-04-07	6802.55	6843.25	6795.06	6821.03
2008-04-08	6795.05	6795.34	6723.84	6771.98
2008-04-09	6751.48	6785.06	6705.06	6721.36
2008-04-10	6716.69	6719.07	6608.78	6704.32
2008-04-11	6739.18	6768.12	6570.74	6603.57
2008-04-14	6561.9	6573.25	6516.51	6554.49
2008-04-15	6581.12	6626.88	6524.9	6585.05
2008-04-16	6624.61	6710.86	6600.68	6702.84
2008-04-17	6717.28	6743.14	6665.01	6681.81
2008-04-18	6703.02	6860.38	6703.02	6843.08
2008-04-21	6840.68	6848.65	6749.72	6786.55
2008-04-22	6762.44	6818.62	6702.98	6728.3
2008-04-23	6739.65	6813.67	6656.86	6795.03
2008-04-24	6776.93	6827.9	6720.91	6821.32
2008-04-25	6855.67	6945.25	6848.9	6896.58
2008-04-28	6914.4	6966.47	6906.93	6925.33
2008-04-29	6905.42	6909.99	6855.11	6885.34
2008-04-30	6888.21	6962.6	6851.52	6948.82
2008-05-02	6982.06	7092.82	6971.93	7043.23
2008-05-05	7036.99	7059.92	7021.73	7052.08
2008-05-06	7043.65	7062.37	6969.16	7017.1
2008-05-07	7040.84	7107.53	7037.01	7076.25
2008-05-08	7037.63	7073.45	7013.06	7071.9
2008-05-09	7040.79	7040.79	6961.63	7003.17
2008-05-12	7021.29	7064.6	7006.42	7035.95
2008-05-13	7062.6	7080.86	7002.37	7060.19
2008-05-14	7081.72	7101.49	7001.33	7083.24
2008-05-15	7072.12	7088.67	7037.09	7081.05
2008-05-16	7103.84	7205.96	7103.84	7156.55
2008-05-19	7177.02	7231.86	7165.44	7225.94
2008-05-20	7188.07	7188.98	7108.25	7118.5
2008-05-21	7129.07	7151.38	7013.13	7040.83
2008-05-22	7016.21	7090.23	6980.54	7070.33
2008-05-23	7057.52	7065.9	6934.54	6944.05
2008-05-26	6923.94	6965.19	6917.61	6953.84
2008-05-27	6966.05	7006.28	6905.86	6958.66
2008-05-28	6980.69	7082.26	6955.14	7033.84
2008-05-29	7055.72	7085.13	7004.7	7055.03
2008-05-30	7065.79	7124.61	7063.8	7096.79
2008-06-02	7098.7	7102.05	6995.41	7008.77
2008-06-03	6986.92	7023.18	6962.38	7019.13
2008-06-04	6993.69	6994.2	6898.01	6965.43
2008-06-05	6964.71	7008.93	6905.01	6941.83
2008-06-06	6966.09	7002.85	6796.28	6803.81
2008-06-09	6790.18	6839.32	6762.73	6815.63
2008-06-10	6789.28	6798.58	6715.98	6771.1
2008-06-11	6781.88	6812.88	6637.75	6650.26
2008-06-12	6647.6	6733.12	6647.6	6714.52
2008-06-13	6701.5	6777.87	6649.62	6765.32
2008-06-16	6773.43	6812.66	6671.8	6729.88
2008-06-17	6743.5	6855.84	6743.48	6796.16
2008-06-18	6795.18	6796.77	6705.75	6728.91
2008-06-19	6704.22	6765.1	6662.46	6721.17
2008-06-20	6730.52	6765.8	6547.4	6578.44
2008-06-23	6586.83	6628.72	6572.51	6589.46
2008-06-24	6588.06	6617.16	6444.3	6536.06
2008-06-25	6551.66	6628.62	6547.71	6617.84
2008-06-26	6571.55	6578.45	6448.12	6459.6
2008-06-27	6449.04	6464.9	6348.03	6421.91
2008-06-30	6423.37	6446.54	6308.24	6418.32
2008-07-01	6394.08	6405.43	6260.33	6315.94
2008-07-02	6319.6	6395.97	6295.45	6305.42
2008-07-03	6262.98	6392.08	6200.56	6353.74
2008-07-04	6360.7	6374.84	6255.16	6272.21
2008-07-07	6312.32	6416.24	6286.67	6395.75
2008-07-08	6314.17	6332.01	6226.74	6304.41
2008-07-09	6330.69	6397.82	6330.69	6386.46
2008-07-10	6338.63	6384.64	6254.31	6305
2008-07-11	6310.17	6332.11	6139.74	6153.3
2008-07-14	6184.65	6254.15	6184.54	6200.25
2008-07-15	6154.89	6164.73	6006.58	6081.7
2008-07-16	6100.62	6177.03	5999.32	6155.37
2008-07-17	6177.07	6318.34	6177.07	6271.27
2008-07-18	6261.48	6396.3	6236.94	6382.65
2008-07-21	6381.44	6484.29	6342.82	6424.84
2008-07-22	6395.06	6449.88	6322.03	6442.79
2008-07-23	6486.05	6562.26	6485.05	6536.09
2008-07-24	6546.17	6577.1	6415.31	6440.7
2008-07-25	6411.71	6479.96	6331.27	6436.71
2008-07-28	6428.36	6428.36	6342.32	6351.15
2008-07-29	6302.88	6425.45	6264.74	6398.8
2008-07-30	6406.03	6505.05	6396.14	6460.12
2008-07-31	6467.86	6540.45	6428.49	6479.56
2008-08-01	6461.01	6489.69	6378.55	6396.46
2008-08-04	6403.3	6403.53	6322.01	6349.81
2008-08-05	6356.4	6532.09	6342.93	6518.7
2008-08-06	6531.55	6568.79	6496.17	6561.39
2008-08-07	6542.96	6620.77	6520.79	6543.49
2008-08-08	6537.54	6586.1	6442.85	6561.65
2008-08-11	6570.52	6612.86	6555.28	6609.63
2008-08-12	6601.7	6626.7	6545.24	6585.87
2008-08-13	6562.97	6566.62	6417.33	6422.19
2008-08-14	6450.73	6481.28	6369.58	6442.21
2008-08-15	6460.22	6513.92	6394.39	6446.02
2008-08-18	6436.14	6485.91	6374.95	6432.88
2008-08-19	6398.83	6401.21	6268.73	6282.43
2008-08-20	6297.83	6336.79	6262.49	6317.8
2008-08-21	6290.32	6293.48	6219.1	6236.96
2008-08-22	6243.53	6355.96	6229.19	6342.42
2008-08-25	6332.94	6361.55	6289.11	6296.95
2008-08-26	6287.81	6370.53	6238.07	6340.52
2008-08-27	6336.35	6346.53	6252.13	6321.03
2008-08-28	6313.91	6456.18	6265.43	6420.54
2008-08-29	6427.86	6457.93	6401.22	6422.3
2008-09-01	6400.85	6448.98	6341.1	6421.8
2008-09-02	6416.85	6553.9	6379.03	6518.47
2008-09-03	6488.12	6519.21	6439.91	6467.49
2008-09-04	6477.2	6482.16	6263.08	6279.57
2008-09-05	6247.64	6253.4	6095.56	6127.44
2008-09-08	6262.34	6356.8	6241.26	6263.74
2008-09-09	6258.26	6327.18	6199.11	6233.41
2008-09-10	6225.3	6254.4	6160.55	6210.32
2008-09-11	6192.61	6202.17	6086.3	6178.9
2008-09-12	6206.97	6256.25	6159.51	6234.89
2008-09-15	6138.42	6138.42	5942.14	6064.16
2008-09-16	6017.47	6024.05	5858.57	5965.17
2008-09-17	5977.68	6035.51	5825.24	5860.98
2008-09-18	5875.05	5967.29	5812.77	5863.42
2008-09-19	5986.94	6220.29	5982.3	6189.53
2008-09-22	6188.58	6235.13	6106.11	6107.75
2008-09-23	6091.85	6123.48	6033.75	6068.53
2008-09-24	6071.32	6109.1	6013.71	6052.87
2008-09-25	6057.61	6188.43	6049.85	6173.03
2008-09-26	6118.13	6118.13	6001.01	6063.5
2008-09-29	6010.1	6015.59	5802.51	5807.08
2008-09-30	5728.3	5836.77	5658.2	5831.02
2008-10-01	5865.08	5866.4	5746.82	5806.33
2008-10-02	5794.1	5876.93	5630.46	5660.63
2008-10-03	5682.33	5831.97	5617.81	5797.03
2008-10-06	5606.07	5606.07	5292.84	5387.01
2008-10-07	5450.38	5502.33	5300.3	5326.63
2008-10-08	5237.11	5319.15	4870.2	5013.62
2008-10-09	5054.9	5153.53	4803.62	4887
2008-10-10	4594.53	4653.98	4308	4544.31
2008-10-13	4642.02	5062.45	4641.38	5062.45
2008-10-14	5135.14	5383.79	5095.12	5199.19
2008-10-15	5187.39	5192.13	4790.68	4861.63
2008-10-16	4675.9	4890.78	4521.91	4622.81
2008-10-17	4757.98	4835.9	4576.58	4781.33
2008-10-20	4891.76	4941.19	4754.27	4835.01
2008-10-21	4882.8	4909.64	4736.22	4784.41
2008-10-22	4739.74	4740.31	4535.64	4571.07
2008-10-23	4559.71	4576.87	4364.2	4519.7
2008-10-24	4362.79	4362.93	4014.6	4295.67
2008-10-27	4143.45	4486.13	4062.77	4334.64
2008-10-28	4314.91	4823.45	4314.91	4823.45
2008-10-29	4460.26	4885.85	4460.26	4808.69
2008-10-30	4894.14	5042.49	4827.27	4869.3
2008-10-31	4856.02	5066.81	4785.11	4987.97
2008-11-03	5053.94	5089.54	4967.94	5026.84
2008-11-04	5018.83	5302.57	4993.1	5278.04
2008-11-05	5268.8	5271.91	5142.85	5166.87
2008-11-06	5101.98	5101.98	4781.51	4813.57
2008-11-07	4827.56	5018.41	4751.24	4938.46
2008-11-10	5024.43	5135.15	4998.04	5025.53
2008-11-11	4984.32	4984.32	4742.48	4761.58
2008-11-12	4801.9	4875.66	4555.44	4620.8
2008-11-13	4599.64	4713.78	4524.89	4649.52
2008-11-14	4723.29	4874.16	4695.79	4710.24
2008-11-17	4700.5	4733.79	4512.21	4557.27
2008-11-18	4556.48	4607.54	4445.88	4579.47
2008-11-19	4586.33	4586.69	4337.92	4354.09
2008-11-20	4274.98	4313.16	4113.49	4220.2
2008-11-21	4228.31	4296.86	4034.96	4127.41
2008-11-24	4167.71	4579.07	4154.55	4554.33
2008-11-25	4521.85	4693.1	4455.3	4560.42
2008-11-26	4528.55	4612.22	4423.67	4560.5
2008-11-27	4596.4	4682.91	4589.16	4665.27
2008-11-28	4666.41	4703.67	4566.84	4669.44
2008-12-01	4653.12	4667.91	4367.92	4394.79
2008-12-02	4349.13	4572.18	4304.03	4531.79
2008-12-03	4508.88	4602.88	4377.63	4567.24
2008-12-04	4559.98	4732.93	4491.86	4564.23
2008-12-05	4529.2	4530.7	4321.64	4381.47
2008-12-08	4548.87	4775.71	4548.87	4715.88
2008-12-09	4673.52	4850.39	4622.24	4779.11
2008-12-10	4810.48	4839.14	4742.9	4804.88
2008-12-11	4791.56	4822.21	4710.04	4767.2
2008-12-12	4660.05	4699.06	4521.52	4663.37
2008-12-15	4718.39	4773.32	4627.46	4654.82
2008-12-16	4663.36	4758.27	4655.87	4729.91
2008-12-17	4768.71	4784.41	4639.17	4708.38
2008-12-18	4730.1	4784.72	4715.82	4756.4
2008-12-19	4720.88	4785.32	4647.13	4696.7
2008-12-22	4693.66	4701.11	4575.52	4639.02
2008-12-23	4633.47	4718.6	4622.97	4629.38
2008-12-29	4660.17	4732.85	4655.91	4704.86
2008-12-30	4754.22	4810.41	4754.22	4810.2
2009-01-02	4856.85	4974.73	4838.49	4973.07
2009-01-05	5010.18	5034.85	4949.36	4983.99
2009-01-06	4992.67	5111.02	4960.21	5026.31
2009-01-07	5008.62	5010.97	4914.22	4937.47
2009-01-08	4897.16	4917.62	4820.08	4879.91
2009-01-09	4891.58	4932.66	4743.97	4783.89
2009-01-12	4765.38	4791.96	4708.5	4719.62
2009-01-13	4704.51	4704.51	4596.49	4636.94
2009-01-14	4661.84	4670.84	4379.88	4422.35
2009-01-15	4434.22	4451.32	4295.76	4336.73
2009-01-16	4395.79	4474.86	4357.82	4366.28
2009-01-19	4409.88	4452.57	4249.91	4316.14
2009-01-20	4297.42	4382.11	4222.76	4239.85
2009-01-21	4208.19	4313.69	4140.26	4261.15
2009-01-22	4313.36	4368.47	4197.02	4219.42
2009-01-23	4204	4222.01	4067.43	4178.94
2009-01-26	4165.71	4371.52	4145.12	4326.87
2009-01-27	4322.99	4360.79	4264.97	4323.42
2009-01-28	4347.78	4533.7	4347.78	4518.72
2009-01-29	4495.74	4501.44	4393.98	4428.11
2009-01-30	4420.33	4454.39	4312.17	4338.35
2009-02-02	4309.17	4309.19	4198.15	4271.04
2009-02-03	4302.52	4385.44	4224.53	4374.96
2009-02-04	4388.26	4545.52	4372.01	4492.79
2009-02-05	4443.95	4519.44	4387.78	4510.49
2009-02-06	4524.8	4657.06	4506.45	4644.63
2009-02-09	4627.83	4688.59	4596.74	4666.82
2009-02-10	4636.64	4649.23	4505.54	4505.54
2009-02-11	4491.72	4539.22	4466.06	4530.09
2009-02-12	4518.68	4518.68	4371.47	4407.56
2009-02-13	4458.74	4508.72	4397.6	4413.39
2009-02-16	4386.46	4421.78	4359.29	4366.64
2009-02-17	4329.35	4329.7	4195.22	4216.6
2009-02-18	4229.53	4255.39	4124.11	4204.96
2009-02-19	4212.71	4275.09	4189.16	4215.21
2009-02-20	4164.51	4167.05	4014.66	4014.66
2009-02-23	4057.25	4111.52	3912.71	3936.45
2009-02-24	3922.02	3932.59	3816.88	3895.75
2009-02-25	3937.93	3977.77	3790.79	3846.21
2009-02-26	3882.88	3989.63	3849.76	3942.62
2009-02-27	3907.85	3907.85	3764.69	3843.74
2009-03-02	3817.51	3821.97	3692.78	3710.07
2009-03-03	3724.53	3755.88	3667.86	3690.72
2009-03-04	3724.74	3891.71	3721.91	3890.94
2009-03-05	3864.18	3864.18	3695.49	3695.49
2009-03-06	3699.33	3769.13	3638	3666.41
2009-03-09	3677.07	3706.32	3588.89	3692.03
2009-03-10	3716.29	3908.14	3681.33	3886.98
2009-03-11	3866.74	3994.77	3829.13	3914.1
2009-03-12	3890.23	3971.25	3802.2	3956.22
2009-03-13	3988.05	4053.84	3936.81	3953.6
2009-03-16	3990.83	4063.02	3983.4	4044.54
2009-03-17	4040.83	4046.42	3947.28	3987.77
2009-03-18	4024.18	4066.69	3948.59	3996.32
2009-03-19	4013.69	4137.8	4002.33	4043.46
2009-03-20	4006.47	4081.73	3995.09	4068.74
2009-03-23	4109.28	4184.77	4102.34	4176.37
2009-03-24	4201.49	4239.74	4150.97	4187.36
2009-03-25	4175.33	4262.23	4139.59	4223.29
2009-03-26	4226.97	4262.96	4210.98	4259.37
2009-03-27	4251.86	4272.12	4155.54	4203.55
2009-03-30	4175.41	4175.45	3987.39	3989.23
2009-03-31	4007.66	4091.66	4007.22	4084.76
2009-04-01	4074.79	4148.66	3997.46	4131.07
2009-04-02	4173.62	4404.62	4173.09	4381.92
2009-04-03	4353.46	4456.3	4335.09	4384.99
2009-04-06	4421.71	4457.19	4306.48	4349.81
2009-04-07	4359.21	4379.33	4276.29	4322.5
2009-04-08	4286.47	4377.35	4228.89	4357.92
2009-04-09	4397.06	4510.74	4377.98	4491.12
2009-04-14	4489.02	4583.91	4461.48	4557.01
2009-04-15	4527.66	4559.28	4488.26	4549.79
2009-04-16	4570.34	4644.84	4531.94	4609.46
2009-04-17	4622.28	4680.63	4590.72	4676.84
2009-04-20	4655.84	4667.65	4470.84	4486.3
2009-04-21	4488.63	4542.92	4390.7	4501.63
2009-04-22	4508.78	4594.88	4456.5	4594.42
2009-04-23	4565.44	4609.17	4524.48	4538.21
2009-04-24	4545.25	4674.73	4542.89	4674.32
2009-04-27	4625.41	4712.97	4571.54	4694.07
2009-04-28	4659.81	4661.2	4547.9	4607.42
2009-04-29	4617.01	4722.11	4611.54	4704.56
2009-04-30	4732.9	4837.22	4710.09	4769.45
2009-05-04	4790.03	4908.88	4781.97	4902.45
2009-05-05	4897.4	4928.03	4843.6	4853.03
2009-05-06	4848.94	4945.54	4827.88	4880.71
2009-05-07	4898.54	4980.3	4792.17	4804.1
2009-05-08	4851.52	4965.88	4846.85	4913.9
2009-05-11	4907.29	4917.73	4832.37	4866.91
2009-05-12	4836.99	4926.69	4821.53	4854.11
2009-05-13	4864.67	4881.25	4714.18	4727.61
2009-05-14	4727.68	4744.62	4653.25	4738.47
2009-05-15	4757.32	4776.64	4685.18	4737.5
2009-05-18	4702.81	4858.65	4655.53	4851.96
2009-05-19	4874.84	5005.45	4874.84	4959.62
2009-05-20	4954.35	5060.76	4949.85	5038.94
2009-05-21	4997.49	4997.49	4874.97	4900.67
2009-05-22	4904.67	4964.68	4868.56	4918.75
2009-05-25	4936.04	4942.14	4829.9	4918.45
2009-05-26	4891.29	4994.05	4802.8	4985.6
2009-05-27	5002.34	5035.51	4962.76	5000.77
2009-05-28	4958.65	4986.96	4884.92	4932.88
2009-05-29	4964.91	5009.6	4927.67	4940.82
2009-06-01	4992.1	5156.62	4991.21	5142.56
2009-06-02	5116.38	5177.59	5096	5144.06
2009-06-03	5150.02	5158.33	5036.54	5054.53
2009-06-04	5059.8	5121	5044.17	5064.8
2009-06-05	5092.62	5165.27	5047.83	5077.03
2009-06-08	5060.72	5060.72	4969.96	5004.72
2009-06-09	5018.41	5064.36	4982.12	4997.86
2009-06-10	5047.53	5133.4	5034.81	5051.18
2009-06-11	5039.97	5120.87	5038.03	5107.26
2009-06-12	5098.01	5108.77	5044.33	5069.24
2009-06-15	5051.35	5051.35	4886.4	4889.94
2009-06-16	4899.81	4933.79	4870.2	4890.72
2009-06-17	4883.06	4886.65	4761.2	4799.98
2009-06-18	4810.35	4858.67	4768.94	4837.48
2009-06-19	4844.82	4878.82	4816.12	4839.46
2009-06-22	4837.28	4846.09	4693.34	4693.4
2009-06-23	4680.34	4752.86	4669.8	4707.15
2009-06-24	4728.78	4840.35	4698.19	4836.01
2009-06-25	4838.04	4838.04	4720.24	4800.56
2009-06-26	4818.19	4866.8	4753.93	4776.47
2009-06-29	4768.11	4901.36	4762.61	4885.09
2009-06-30	4897.46	4905.64	4790.17	4808.64
2009-07-01	4820.61	4930.35	4818.91	4905.44
2009-07-02	4891	4891	4718.49	4718.49
2009-07-03	4738	4748.32	4685.27	4708.21
2009-07-06	4669.66	4686.9	4611.21	4651.82
2009-07-07	4663.37	4703.3	4590.69	4598.19
2009-07-08	4594.87	4630.62	4558	4572.65
2009-07-09	4600.17	4669.92	4596.32	4630.07
2009-07-10	4613.12	4644.55	4570.05	4576.31
2009-07-13	4564.94	4722.34	4524.01	4722.34
2009-07-14	4734.2	4802.98	4705.91	4781.69
2009-07-15	4799.25	4928.45	4798.69	4928.44
2009-07-16	4920.77	4998.68	4904.24	4957.19
2009-07-17	4980.01	5017.6	4960.65	4978.4
2009-07-20	5014.5	5063.6	5007.95	5030.15
2009-07-21	5041.19	5141.36	5027.3	5093.97
2009-07-22	5098.84	5137.51	5050.4	5121.56
2009-07-23	5129.22	5258.84	5101.26	5247.28
2009-07-24	5233.85	5301.91	5202.02	5229.36
2009-07-27	5277.72	5309.62	5216.49	5251.55
2009-07-28	5261.9	5304.05	5174.09	5174.74
2009-07-29	5168.89	5307.82	5159.25	5270.32
2009-07-30	5293.55	5396.95	5251.5	5360.66
2009-07-31	5349.14	5383.02	5303.69	5332.14
2009-08-03	5330.87	5463.32	5309.35	5426.85
2009-08-04	5418.83	5427.57	5360.44	5417.02
2009-08-05	5406.38	5451.77	5333.52	5353.01
2009-08-06	5389.58	5422.02	5340.36	5369.98
2009-08-07	5366.38	5480.93	5312.78	5458.96
2009-08-10	5451.79	5452.2	5390.7	5418.12
2009-08-11	5423.16	5455.18	5272.36	5285.81
2009-08-12	5283.41	5367.63	5252.15	5350.09
2009-08-13	5357.77	5455.27	5357.77	5401.11
2009-08-14	5402.99	5444.13	5289.78	5309.11
2009-08-17	5296.33	5296.33	5173.84	5201.61
2009-08-18	5218.09	5250.74	5200.47	5250.74
2009-08-19	5210.47	5253.71	5158.6	5231.98
2009-08-20	5261.66	5325.86	5261.66	5311.06
2009-08-21	5296.01	5478.18	5286.23	5462.74
2009-08-24	5482.6	5531.76	5481.36	5519.75
2009-08-25	5482.99	5575.53	5472.63	5557.09
2009-08-26	5548.77	5572.47	5500.1	5521.97
2009-08-27	5512.9	5540.43	5432.06	5470.33
2009-08-28	5512.17	5573.89	5502.46	5517.35
2009-08-31	5474.62	5495.56	5437.92	5464.61
2009-09-01	5479.35	5507.48	5327.29	5327.29
2009-09-02	5325.94	5337.84	5263.11	5319.84
2009-09-03	5332.5	5364.03	5278.5	5301.42
2009-09-04	5328.59	5404.3	5320.28	5384.43
2009-09-07	5400.76	5477.13	5400.76	5463.51
2009-09-08	5474.69	5502.77	5455.38	5481.73
2009-09-09	5463.93	5578.15	5450.4	5574.26
2009-09-10	5596.45	5626.97	5547.37	5594.77
2009-09-11	5601.65	5653.15	5601.65	5624.02
2009-09-14	5599.58	5623.74	5532.3	5620.24
2009-09-15	5637.21	5649.66	5584.53	5628.98
2009-09-16	5640.99	5713.49	5640.94	5700.26
2009-09-17	5722.37	5748.24	5703.22	5731.14
2009-09-18	5711.34	5760.83	5701.04	5703.83
2009-09-21	5698.53	5698.53	5617.8	5668.65
2009-09-22	5686.84	5752.7	5686.84	5709.38
2009-09-23	5705.88	5754.04	5672.08	5702.05
2009-09-24	5684.49	5741.54	5586.23	5605.21
2009-09-25	5615.79	5620.13	5559.47	5581.41
2009-09-28	5595.36	5736.31	5554.53	5736.31
2009-09-29	5736.79	5756.26	5690.19	5713.52
2009-09-30	5728.48	5744.59	5619.48	5675.16
2009-10-01	5681.88	5726.97	5554.25	5554.55
2009-10-02	5532.65	5536.63	5442.32	5467.9
2009-10-05	5477.81	5511.64	5440.23	5508.85
2009-10-06	5518.69	5662.01	5518.69	5657.64
2009-10-07	5650.25	5690.92	5626.38	5640.75
2009-10-08	5679.51	5727.87	5666.79	5716.54
2009-10-09	5701.49	5748.33	5673.69	5711.88
2009-10-12	5727.31	5814.21	5727.31	5783.23
2009-10-13	5777.89	5786.92	5695.16	5714.31
2009-10-14	5756.69	5859.63	5756.65	5854.14
2009-10-15	5853.45	5869.22	5805.9	5830.77
2009-10-16	5845.69	5885.78	5731.05	5743.39
2009-10-19	5761.3	5857.13	5761.3	5852.56
2009-10-20	5856.13	5888.21	5801.44	5811.77
2009-10-21	5827.09	5858.19	5736.85	5833.49
2009-10-22	5805.53	5805.92	5712.82	5762.93
2009-10-23	5787.98	5848.68	5731.69	5740.25
2009-10-26	5764.03	5799.42	5624.1	5642.16
2009-10-27	5652.87	5673.19	5597.63	5635.02
2009-10-28	5639.64	5646.01	5493.59	5496.27
2009-10-29	5491.96	5590.22	5461.55	5587.45
2009-10-30	5593.15	5597.3	5394.8	5414.96
2009-11-02	5410.61	5472.03	5376.63	5430.82
2009-11-03	5412.06	5412.06	5312.64	5353.35
2009-11-04	5378.16	5471	5364.92	5444.23
2009-11-05	5404.83	5512	5356.13	5480.92
2009-11-06	5464.55	5526.86	5410.54	5488.25
2009-11-09	5514.34	5626.15	5514.34	5619.72
2009-11-10	5627.16	5650.88	5602.55	5613.2
2009-11-11	5633.09	5705.89	5633.09	5668.35
2009-11-12	5657.9	5726.38	5632.77	5663.96
2009-11-13	5661.82	5700.51	5615.68	5686.83
2009-11-16	5717.46	5812.84	5717.46	5804.82
2009-11-17	5788.46	5802.32	5760.53	5778.43
2009-11-18	5793.39	5843.27	5770.66	5787.61
2009-11-19	5783.91	5791.83	5688.64	5702.18
2009-11-20	5724.93	5744.53	5638.33	5663.15
2009-11-23	5689.38	5823.18	5689.38	5801.48
2009-11-24	5762.57	5814.18	5745.57	5769.31
2009-11-25	5794.66	5825.87	5753.86	5803.02
2009-11-26	5785.09	5785.12	5596.98	5614.17
2009-11-27	5580.52	5718.53	5519.48	5685.61
2009-11-30	5691.84	5718.34	5607.82	5625.95
2009-12-01	5653.88	5776.61	5653.08	5776.61
2009-12-02	5771.5	5813.23	5752.26	5781.68
2009-12-03	5805.14	5852.87	5754.98	5770.35
2009-12-04	5752.86	5859.34	5724.27	5817.65
2009-12-07	5812.11	5812.69	5743.17	5784.75
2009-12-08	5764.3	5809.8	5659.4	5688.58
2009-12-09	5673.2	5712.19	5605.43	5647.84
2009-12-10	5646.65	5741.8	5636.96	5709.02
2009-12-11	5714.43	5793.07	5714.43	5756.29
2009-12-14	5803.2	5827.25	5778.83	5802.26
2009-12-15	5815.83	5828.24	5752.21	5811.34
2009-12-16	5812.88	5903.43	5812.19	5903.43
2009-12-17	5884.16	5891.37	5833.9	5844.44
2009-12-18	5846.97	5900.62	5829.64	5831.21
2009-12-21	5841.81	5936.27	5841.69	5930.53
2009-12-22	5939.2	5981.98	5929.67	5945.69
2009-12-23	5966.11	5988.28	5935.14	5957.44
2009-12-28	5977.99	6011.28	5977.99	6002.92
2009-12-29	6010.92	6026.69	6001.22	6011.55
2009-12-30	6002.29	6008.75	5949.45	5957.43
2010-01-04	5975.52	6048.3	5974.43	6048.3
2010-01-05	6043.94	6058.02	6015.67	6031.86
2010-01-06	6032.39	6047.57	5997.09	6034.33
2010-01-07	6016.8	6037.57	5961.25	6019.36
2010-01-08	6028.62	6053.04	5972.24	6037.61
2010-01-11	6057.93	6094.26	6031.14	6040.5
2010-01-12	6039.39	6055.56	5924.72	5943
2010-01-13	5937.17	5974.44	5925.24	5963.14
2010-01-14	5999.08	6009.91	5951.69	5988.88
2010-01-15	5996.56	6025.36	5866.84	5875.97
2010-01-18	5897.63	5922.93	5877.65	5918.55
2010-01-19	5905.33	5988.8	5849.67	5976.48
2010-01-20	5963.71	5972.77	5832.09	5851.53
2010-01-21	5878.24	5908.85	5742.45	5746.97
2010-01-22	5735.68	5740.87	5639.49	5695.32
2010-01-25	5662.85	5693.86	5624.58	5631.37
2010-01-26	5593.94	5675.96	5574.46	5668.93
2010-01-27	5643.52	5673.73	5589.01	5643.2
2010-01-28	5687.1	5718.81	5540.33	5540.33
2010-01-29	5566.03	5657.87	5556.19	5608.79
2010-02-01	5587.5	5674.21	5567.72	5654.48
2010-02-02	5664.25	5723.2	5624.61	5709.66
2010-02-03	5715.16	5733.71	5656.9	5672.09
2010-02-04	5671.17	5696.94	5522.57	5533.24
2010-02-05	5515.69	5527	5433.02	5434.34
2010-02-08	5476.47	5505.06	5434.4	5484.85
2010-02-09	5485.31	5537.97	5461.51	5498.26
2010-02-10	5533.71	5592.27	5505.37	5536.37
2010-02-11	5562.83	5580.77	5454.07	5503.93
2010-02-12	5550.45	5565.43	5460.05	5500.39
2010-02-15	5525.74	5547.14	5502.53	5511.1
2010-02-16	5573.07	5592.12	5498.41	5592.12
2010-02-17	5640.17	5682.36	5634.98	5648.34
2010-02-18	5645.63	5691.6	5626.08	5680.41
2010-02-19	5627.26	5729.58	5626.57	5722.05
2010-02-22	5741	5743.89	5683.61	5688.44
2010-02-23	5715.63	5732.14	5584.47	5604.07
2010-02-24	5622.31	5639.71	5572.25	5615.51
2010-02-25	5562.7	5655.75	5518.27	5532.33
2010-02-26	5588.99	5605.1	5530.21	5598.46
2010-03-01	5652.85	5717.72	5641.18	5713.51
2010-03-02	5728.28	5780.05	5709.74	5776.56
2010-03-03	5759.22	5828.8	5750.3	5817.88
2010-03-04	5773.86	5823.11	5767.65	5795.32
2010-03-05	5816.19	5880.25	5808.36	5877.36
2010-03-08	5891.74	5894.19	5865.44	5875.91
2010-03-09	5872.57	5900.16	5838.17	5885.89
2010-03-10	5882.76	5951.93	5874.75	5936.72
2010-03-11	5913.17	5954.55	5906.84	5928.63
2010-03-12	5944.57	5989.88	5934.15	5945.11
2010-03-15	5933.63	5953.19	5898.22	5903.56
2010-03-16	5935.19	5991.11	5930.34	5970.99
2010-03-17	5999.31	6035.95	5991.21	6024.28
2010-03-18	6005.29	6039.39	5995.68	6012.31
2010-03-19	6031.73	6041.95	5956.65	5982.43
2010-03-22	5960.85	5987.5	5912.79	5987.5
2010-03-23	5987.09	6030.94	5981.35	6017.27
2010-03-24	6038	6044.64	5964.76	6039
2010-03-25	6043.84	6139.5	6038.05	6132.95
2010-03-26	6125.87	6135.95	6105.78	6120.05
2010-03-29	6150.17	6172.85	6128.21	6156.85
2010-03-30	6187.64	6203.5	6135.51	6142.45
2010-03-31	6139.4	6162.18	6108.36	6153.55
2010-04-01	6189.38	6238.57	6186.59	6235.56
2010-04-06	6250.01	6265.32	6214.18	6252.21
2010-04-07	6248.37	6256.4	6208.52	6222.41
2010-04-08	6199.94	6207.14	6138.02	6171.83
2010-04-09	6226.26	6254.49	6216.6	6249.7
2010-04-12	6283.81	6285.03	6223.78	6250.69
2010-04-13	6236.28	6251.46	6199.71	6230.83
2010-04-14	6269.48	6305.15	6249.92	6278.4
2010-04-15	6286.63	6310.76	6249.74	6291.45
2010-04-16	6264.65	6305.4	6162.84	6180.9
2010-04-19	6158.6	6190.86	6140.38	6162.44
2010-04-20	6193.5	6267.52	6172.57	6264.23
2010-04-21	6280.54	6281.38	6229.18	6230.38
2010-04-22	6229.23	6286.36	6141.07	6168.72
2010-04-23	6192.62	6287.54	6170.39	6259.53
2010-04-26	6317.85	6341.51	6299.58	6332.1
2010-04-27	6332.4	6333	6159.51	6159.51
2010-04-28	6141.01	6159.02	6024.01	6084.34
2010-04-29	6110.56	6159.41	6073.37	6144.91
2010-04-30	6157.6	6205.72	6085.89	6135.7
2010-05-03	6122.76	6190.07	6089.93	6166.92
2010-05-04	6176.24	6197	5995.43	6006.86
2010-05-05	6021.06	6031.09	5929.35	5958.45
2010-05-06	5919.94	6009.48	5884.39	5908.26
2010-05-07	5790.67	5905.35	5655.18	5715.09
2010-05-10	5814.41	6017.91	5805.98	6017.91
2010-05-11	5922.03	6042.11	5918.14	6037.71
2010-05-12	6026.06	6217.24	6006.31	6183.49
2010-05-13	6240.67	6276.26	6196.96	6251.97
2010-05-14	6226.49	6233.71	6014.78	6056.71
2010-05-17	6029.91	6151.54	6026.32	6066.92
2010-05-18	6144.08	6181.22	6114.01	6155.93
2010-05-19	6091.85	6124.26	5972.17	5988.67
2010-05-20	6023.11	6043.84	5780.73	5867.88
2010-05-21	5835.22	5872.65	5691.25	5829.25
2010-05-24	5858.45	5872.07	5733.57	5805.68
2010-05-25	5659.59	5690.25	5607.68	5670.04
2010-05-26	5735.46	5828.37	5721.02	5758.02
2010-05-27	5802.64	5952.21	5802.36	5937.14
2010-05-28	5962.84	5980.58	5927.31	5946.18
2010-05-31	5933.58	5993.94	5931.2	5964.33
2010-06-01	5943.94	6012.04	5833.61	5981.27
2010-06-02	5923.48	5992.21	5869.35	5981.2
2010-06-03	6075.68	6101.83	6046.38	6054.63
2010-06-04	6081.47	6114.58	5912.9	5938.88
2010-06-07	5876.48	5954.47	5851.93	5904.95
2010-06-08	5916.86	5922.95	5798.76	5868.55
2010-06-09	5895.94	5993.93	5832.97	5984.75
2010-06-10	5959.11	6089.43	5925.06	6056.59
2010-06-11	6082.9	6084.7	5983.27	6047.83
2010-06-14	6113.77	6137.25	6093.38	6125
2010-06-15	6089.32	6194.25	6089.32	6175.05
2010-06-16	6203.01	6207.3	6143.18	6190.91
2010-06-17	6181.77	6241.36	6164.99	6223.54
2010-06-18	6223.88	6256.55	6189.71	6216.98
2010-06-21	6320.41	6330.81	6263.41	6292.97
2010-06-22	6254.86	6295.58	6216.39	6269.04
2010-06-23	6219.2	6271.85	6178.84	6204.52
2010-06-24	6232.38	6235.48	6097.01	6115.48
2010-06-25	6116.23	6149.87	6039.56	6070.6
2010-06-28	6097.37	6168.99	6059.83	6157.22
2010-06-29	6061.68	6068.82	5935.35	5952.03
2010-06-30	5972.26	6001.03	5938.2	5965.52
2010-07-01	5885.61	5953.84	5827.25	5857.43
2010-07-02	5885.22	5941.22	5833.12	5834.15
2010-07-05	5853.75	5861.05	5809.37	5816.2
2010-07-06	5847.47	5995.64	5842.07	5940.98
2010-07-07	5896.18	5997.82	5848.66	5992.86
2010-07-08	6025.86	6057.52	6006.68	6035.66
2010-07-09	6070.47	6078.56	6039.31	6065.24
2010-07-12	6119.7	6119.7	6061.84	6077.19
2010-07-13	6200.82	6200.82	6076.14	6191.13
2010-07-14	6226.54	6209.76	6161.17	6209.76
2010-07-15	6248.07	6149.36	6127.36	6149.36
2010-07-16	6205.44	6059.61	6018.64	6040.27
2010-07-19	6034.87	6083.12	5993.55	6009.11
2010-07-20	6039.16	6052.51	5906.04	5967.49
2010-07-21	6013.07	6060.49	5952.02	5990.38
2010-07-22	5971.09	6148.13	5961.86	6142.15
2010-07-23	6125.26	6193.45	6112.5	6166.34
2010-07-26	6201.02	6201.14	6131.91	6194.21
2010-07-27	6211.1	6253.64	6189.96	6207.31
2010-07-28	6238.71	6249.16	6147.57	6178.94
2010-07-29	6202.18	6243.42	6124.45	6134.7
2010-07-30	6123.41	6184.54	6059.19	6147.97
2010-08-02	6187.64	6304.26	6147.97	6292.13
2010-08-03	6279.95	6310.32	6265.61	6307.91
2010-08-04	6287.65	6361.67	6264.28	6331.33
2010-08-05	6332.82	6382.56	6321.38	6333.58
2010-08-06	6361.09	6386.97	6244.69	6259.63
2010-08-09	6326.62	6356.41	6318.12	6351.35
2010-08-10	6315.87	6333.25	6247.62	6286.25
2010-08-11	6234.6	6236.57	6143.58	6154.07
2010-08-12	6141.9	6173.42	6097.72	6135.17
2010-08-13	6163.11	6168.71	6068.82	6110.41
2010-08-16	6132.78	6156.57	6062.29	6103.81
2010-08-17	6125.32	6215.35	6123.79	6206.4
2010-08-18	6183.12	6216.55	6155.51	6186.31
2010-08-19	6216.33	6229.46	6070.83	6075.13
2010-08-20	6079.91	6097.35	5999.63	6005.16
2010-08-23	6017.19	6055.23	5995.37	6010.91
2010-08-24	5962.87	5975.83	5869.3	5936.19
2010-08-25	5925.48	5971.78	5837.9	5899.5
2010-08-26	5937.27	5948.91	5896.52	5912.58
2010-08-27	5899.99	5957.32	5845.49	5951.17
2010-08-30	5973.48	5978.19	5889.84	5912.41
2010-08-31	5846.03	5925.81	5833.51	5925.22
2010-09-01	5936.94	6087.94	5876.43	6083.9
2010-09-02	6071.56	6104.09	6052.55	6083.85
2010-09-03	6091.66	6178.01	6088.26	6134.62
2010-09-06	6156.29	6164.93	6140.98	6155.04
2010-09-07	6136.92	6138.93	6083.2	6117.89
2010-09-08	6099.33	6180.38	6062.65	6164.44
2010-09-09	6141.84	6233.07	6133.99	6221.52
2010-09-10	6186.22	6224.65	6182.56	6214.77
2010-09-13	6258.51	6290.87	6231.52	6261.68
2010-09-14	6261.78	6287.78	6231.38	6275.41
2010-09-15	6282.52	6288.2	6227.2	6261.87
2010-09-16	6255.14	6281.1	6233.97	6249.65
2010-09-17	6297.93	6321.2	6185.74	6209.76
2010-09-20	6231.28	6301.63	6219.85	6294.58
2010-09-21	6281.07	6339.97	6275.98	6275.98
2010-09-22	6286.33	6297.4	6192.43	6208.33
2010-09-23	6252.31	6263.74	6129.44	6184.71
2010-09-24	6173.89	6310.28	6146.42	6298.3
2010-09-27	6307.87	6324.09	6272.17	6278.89
2010-09-28	6258.2	6311.92	6197.96	6276.09
2010-09-29	6296.28	6326.34	6223.14	6246.92
2010-09-30	6214.02	6339.36	6204.69	6229.02
2010-10-01	6244.06	6293.09	6187.22	6211.34
2010-10-04	6205	6210.25	6128.54	6134.21
2010-10-05	6132.12	6233.45	6115.87	6215.83
2010-10-06	6248.81	6289.56	6229.92	6270.73
2010-10-07	6278.61	6321.79	6233.14	6276.25
2010-10-08	6269.48	6295.09	6228.25	6291.67
2010-10-11	6308.43	6325.31	6289.36	6309.51
2010-10-12	6257.03	6316.77	6228.39	6304.57
2010-10-13	6339.76	6456.27	6335.22	6434.52
2010-10-14	6446.32	6485.71	6445.32	6455.27
2010-10-15	6478	6512.78	6438.78	6492.3
2010-10-18	6465.83	6533.83	6462.59	6516.63
2010-10-19	6508.36	6654.3	6472.18	6490.69
2010-10-20	6470.3	6527.85	6461.48	6524.55
2010-10-21	6514.99	6621.84	6504.66	6610.5
2010-10-22	6594.9	6623.94	6586.4	6605.84
2010-10-25	6645.45	6668.54	6625.83	6639.21
2010-10-26	6634.24	6645.7	6580.28	6613.8
2010-10-27	6591.24	6629.13	6553.25	6568
2010-10-28	6600.28	6644.61	6576.02	6595.28
2010-10-29	6585.97	6630.98	6569.25	6601.37
2010-11-01	6637.09	6670.9	6586.01	6604.86
2010-11-02	6600.41	6668.93	6597.46	6654.31
2010-11-03	6666.07	6682.91	6604.75	6617.8
2010-11-04	6677.78	6757.29	6676.42	6731.16
2010-11-05	6743.56	6775.17	6712.47	6754.2
2010-11-08	6746.44	6759.41	6728.35	6750.5
2010-11-09	6742.05	6810.86	6736.63	6788.72
2010-11-10	6759.59	6783.69	6684.22	6720.31
2010-11-11	6747.8	6750.39	6700.47	6723.41
2010-11-12	6650.92	6758.59	6617.97	6734.61
2010-11-15	6705.13	6812.96	6679.69	6790.08
2010-11-16	6751.13	6772.01	6663.15	6663.24
2010-11-17	6658.99	6705.19	6653.57	6700.07
2010-11-18	6765.7	6835.54	6754.4	6832.11
2010-11-19	6841.37	6854.09	6794.43	6843.52
2010-11-22	6892.02	6901.93	6805.97	6822.05
2010-11-23	6791.75	6827.83	6705	6705
2010-11-24	6740.61	6833.7	6701.98	6823.8
2010-11-25	6834.68	6885.81	6823.19	6879.66
2010-11-26	6842.39	6871.71	6778.6	6848.98
2010-11-29	6867.77	6907.61	6704.92	6717.05
2010-11-30	6732.59	6763.52	6655.94	6688.49
2010-12-01	6748.36	6868.81	6736.69	6866.63
2010-12-02	6895.77	6958.69	6840.65	6957.61
2010-12-03	6947.31	6977.91	6914.5	6947.72
2010-12-06	6970.24	6971.95	6926.57	6954.38
2010-12-07	6987.88	7042.67	6962.1	7001.91
2010-12-08	6976.19	7013.53	6956.67	6975.87
2010-12-09	7017.99	7021.31	6947.9	6964.15
2010-12-10	6987.69	7018.11	6973.32	7006.17
2010-12-13	7027.58	7044.87	7017.6	7029.39
2010-12-14	7024.79	7032.65	7011.14	7027.4
2010-12-15	7022.84	7029.74	6964.13	7016.37
2010-12-16	7012.99	7033.03	6991.69	7021.09
2010-12-17	7042.83	7043.15	6980.18	6982.45
2010-12-20	7000.38	7068.56	6992.67	7018.6
2010-12-21	7045.25	7087.84	7042.98	7077.99
2010-12-22	7079.22	7084.1	7067.71	7067.92
2010-12-23	7083.08	7083.08	7042.58	7057.69
2010-12-27	7055.32	7083.08	6935.42	6970.73
2010-12-28	6984.85	6990.81	6957.65	6972.1
2010-12-29	6989.54	7008.31	6981.79	6995.47
2010-12-30	6996.56	7008.12	6897.22	6914.19
