# Supplementary material for: Analysis of global stock index data during crisis period via complex network approach
Source: PLoS One. 2018 Jul 18;13(7):e0200600. doi: 10.1371/journal.pone.0200600 (PMC6051609; doi:10.1371/journal.pone.0200600)
Supplement: S1 File — See the respective attached file. (ZIP) [file pone.0200600.s001.zip › Global stock index data 2005-2010/Greece Athens ASE Index.xls]

## Sheet: Sheet1
Date	Open	High	Low	Close
2005-01-03	2786.51	2826	2786.51	2824.66
2005-01-04	2815.5	2838.66	2801.2	2837.26
2005-01-05	2825.75	2825.75	2802.49	2818.33
2005-01-07	2819.9	2856.87	2819.9	2849.31
2005-01-10	2845.85	2852.73	2823.9	2826.58
2005-01-11	2837.65	2849.52	2810.41	2849.07
2005-01-12	2852.46	2880.9	2845.49	2870.17
2005-01-13	2870.64	2892.84	2866.51	2892.45
2005-01-14	2883.5	2904.52	2882.08	2887.86
2005-01-17	2892.85	2894.85	2861.28	2865.14
2005-01-18	2873.83	2873.83	2826.56	2832.73
2005-01-19	2840.48	2882.58	2840.48	2879.17
2005-01-20	2868.96	2894.36	2863.96	2891.6
2005-01-21	2901.68	2916.15	2890.96	2904.13
2005-01-24	2880.93	2917.21	2880.54	2912.7
2005-01-25	2920.09	2950.23	2920.09	2944.33
2005-01-26	2949.53	2965.46	2939.93	2964.58
2005-01-27	2959.27	2965.02	2920.13	2941.42
2005-01-28	2938.03	2961.62	2921.23	2954.06
2005-01-31	2950.2	2983.47	2914.79	2919.92
2005-02-01	2929.64	2937.3	2903.75	2912.87
2005-02-02	2920.86	2922.12	2876.16	2879.7
2005-02-03	2878.5	2901.36	2863.2	2898.73
2005-02-04	2916.46	2921.45	2897.72	2911.22
2005-02-07	2922.18	2951.05	2922.18	2941.37
2005-02-08	2944.43	2952.57	2929.75	2934.89
2005-02-09	2925.25	2932.74	2903.29	2919.7
2005-02-10	2915.1	2933.37	2901.49	2902.76
2005-02-11	2906.68	2930.71	2906.68	2930.27
2005-02-14	2932.32	2959.34	2932.32	2948.48
2005-02-15	2973.62	3014.56	2968.04	3013.4
2005-02-16	3017.28	3051.35	3013.22	3025.46
2005-02-17	3044.87	3063.59	3039.83	3061.93
2005-02-18	3070.74	3073	3051.72	3064.2
2005-02-21	3069.36	3075.21	3027.82	3036.71
2005-02-22	3038.11	3052.85	3014.48	3033.67
2005-02-23	3034.38	3063.85	3025.9	3054.96
2005-02-24	3051.92	3095.4	3050.13	3092.86
2005-02-25	3097.61	3122.8	3077.83	3092.77
2005-02-28	3105.53	3151.26	3104.23	3145.15
2005-03-01	3134.99	3147.24	3111.26	3118.67
2005-03-02	3118.58	3122.68	3053.42	3071.49
2005-03-03	3064.08	3090.55	3051.35	3074.71
2005-03-04	3083.11	3105.77	3081.01	3105.77
2005-03-07	3113.6	3122.26	3088.08	3092.08
2005-03-08	3086.34	3094.06	3076.04	3078.22
2005-03-09	3079.38	3103.52	3067.62	3091.48
2005-03-10	3083.71	3117.42	3077.77	3100.32
2005-03-11	3110.87	3130.52	3110.87	3128.96
2005-03-15	3129.78	3139.6	3097.33	3102.66
2005-03-16	3097.85	3097.85	3043.87	3047.89
2005-03-17	3041.56	3041.56	2962.07	2973.89
2005-03-18	2975.83	2991.38	2918.96	2979.05
2005-03-21	2979.2	2984.03	2891.24	2896.59
2005-03-22	2884.33	2900.91	2837.62	2877.08
2005-03-23	2853.88	2915.95	2846.11	2909.33
2005-03-24	2923.86	2950.86	2916.63	2948.08
2005-03-29	2942.85	2943.22	2918.51	2930.66
2005-03-30	2927.13	2928.66	2850.53	2869.23
2005-03-31	2898.09	2915.24	2844.92	2854.9
2005-04-01	2863.78	2893.41	2831.89	2893.12
2005-04-04	2894.43	2910.38	2870.37	2910.12
2005-04-05	2933.73	2970.89	2931.57	2961.65
2005-04-06	2969.27	2977.38	2942.77	2960.28
2005-04-07	2972.49	3001.2	2972.49	2992
2005-04-08	3007.91	3015.9	2984.62	2993.98
2005-04-11	2990.02	2996.14	2970.55	2994.81
2005-04-12	2988.83	3028.45	2988.83	3020.62
2005-04-13	3050.18	3056.37	3018.25	3023.66
2005-04-14	3014.87	3016.52	2991.88	2994.17
2005-04-15	2979.12	2979.2	2948.88	2950.55
2005-04-18	2900.76	2900.76	2875.03	2889.1
2005-04-19	2908.9	2917.43	2883.8	2905.2
2005-04-20	2920.04	2921.84	2892.28	2896.39
2005-04-21	2897.11	2899.5	2859.88	2898.34
2005-04-22	2918.11	2943.3	2918.11	2931.76
2005-04-25	2939.09	2939.09	2893.2	2905.63
2005-04-26	2922.03	2924.24	2894.32	2898.75
2005-04-27	2895.5	2896.49	2864.23	2868.78
2005-04-28	2868.56	2873.8	2852.76	2868.45
2005-05-03	2873.12	2873.81	2828.12	2833.88
2005-05-04	2846.06	2849.52	2797.27	2833.08
2005-05-05	2843.63	2866.03	2843.63	2852.8
2005-05-06	2857.56	2868.78	2841.03	2863.82
2005-05-09	2868.16	2868.16	2830.05	2836.97
2005-05-10	2844.97	2870.39	2843.41	2859.02
2005-05-11	2868.96	2870.31	2848.45	2870.31
2005-05-12	2882.58	2901.77	2882.58	2892.03
2005-05-13	2893.77	2893.78	2879.01	2883.8
2005-05-16	2883.47	2901.15	2883.39	2893.62
2005-05-17	2889.99	2900.13	2881.47	2885.62
2005-05-18	2886.34	2886.34	2853.21	2854.9
2005-05-19	2867.58	2872.01	2852.5	2867.82
2005-05-20	2877.38	2903.89	2869.73	2902.95
2005-05-23	2892.81	2910.8	2888.35	2891.29
2005-05-24	2885.67	2905.43	2879.4	2903.3
2005-05-25	2894.03	2922.29	2894.03	2921.96
2005-05-26	2940.35	2991.13	2940.35	2983.47
2005-05-27	2991.23	2998.83	2957.72	2961.62
2005-05-30	2947.68	2977.97	2942.64	2977.97
2005-05-31	2982.31	2994.08	2953.01	2959.53
2005-06-01	2962.51	2976.68	2954.35	2969.2
2005-06-02	2972.66	2991.9	2971.91	2982.8
2005-06-03	2981.41	3020.77	2975.51	3019.09
2005-06-06	3021.9	3056.15	3021.9	3049.33
2005-06-07	3051.33	3064.89	3033.55	3047.63
2005-06-08	3051.58	3064.34	3045.31	3060.37
2005-06-09	3057.06	3078.7	3053.78	3065.73
2005-06-10	3066.26	3087.82	3061.78	3086.51
2005-06-13	3083.6	3088.91	3065.24	3077.51
2005-06-14	3065.95	3065.95	3038.84	3044.63
2005-06-15	3051.16	3081.36	3025.73	3081.33
2005-06-16	3086.51	3110.83	3086.51	3098.1
2005-06-17	3091.33	3098.33	3079.79	3086.09
2005-06-21	3069.54	3079.6	3042.22	3049.8
2005-06-22	3044.91	3045.21	3003.43	3007.54
2005-06-23	3004.3	3049.89	3002.87	3039.14
2005-06-24	3029.37	3041.47	3014.37	3038.62
2005-06-27	3022.42	3042.09	3020.13	3029.81
2005-06-28	3039.21	3060.74	3037.65	3059.37
2005-06-29	3063.74	3069.47	3033.71	3037.27
2005-06-30	3044.56	3067.87	3038.71	3060.73
2005-07-01	3076.64	3086.77	3068.72	3073.63
2005-07-04	3066.07	3070.56	3051.8	3063.45
2005-07-05	3067.68	3076.21	3060.27	3073.49
2005-07-06	3088.32	3104.78	3083.07	3102.18
2005-07-07	3103.83	3103.83	3019.18	3062.37
2005-07-08	3101.91	3103.22	3085	3098.61
2005-07-11	3102.35	3134.36	3102.35	3115.4
2005-07-12	3108.73	3118.96	3100.3	3115.7
2005-07-13	3116.23	3131.26	3112.32	3123.46
2005-07-14	3134.2	3134.2	3111.17	3116.35
2005-07-15	3110.16	3130.5	3109.88	3118.76
2005-07-18	3129.36	3174.63	3129.36	3171.55
2005-07-19	3180.26	3256.64	3180.26	3252.12
2005-07-20	3256.32	3256.32	3216.51	3225.93
2005-07-21	3227.23	3263.78	3223.46	3243.36
2005-07-22	3242.04	3255.35	3240.48	3252.14
2005-07-25	3249.57	3273.82	3249.57	3266.81
2005-07-26	3260.78	3281.06	3248.53	3281.06
2005-07-27	3285.87	3308.11	3285.66	3307.56
2005-07-28	3312.8	3321.5	3299.52	3306.71
2005-07-29	3302.62	3317.07	3260.34	3271.78
2005-08-01	3284.79	3285.37	3241.45	3272.27
2005-08-02	3267.53	3290.92	3264.87	3289.14
2005-08-03	3291.48	3314.52	3264.89	3314.52
2005-08-04	3309.37	3319.79	3292.99	3297.53
2005-08-05	3287.12	3298.76	3266.67	3277.62
2005-08-08	3284.71	3311.39	3280.03	3310.5
2005-08-09	3321.84	3324.35	3294.86	3300.24
2005-08-10	3307.66	3325.79	3307.66	3323.65
2005-08-11	3317.34	3317.34	3303.13	3309.62
2005-08-12	3313.12	3313.75	3272.14	3277.73
2005-08-16	3290.29	3293.91	3261.55	3280.28
2005-08-17	3276.32	3284.02	3253.55	3278.25
2005-08-18	3292.34	3311.14	3288.91	3304.83
2005-08-19	3300.04	3336.14	3300.04	3326.63
2005-08-22	3328.47	3335.7	3312.17	3316
2005-08-23	3309.3	3309.59	3275.58	3277.88
2005-08-24	3261.45	3265.06	3228.13	3231.49
2005-08-25	3203.22	3235.68	3195.35	3222.27
2005-08-26	3232.11	3253.56	3218.62	3221.84
2005-08-29	3205.25	3205.25	3173.32	3186.35
2005-08-30	3199.4	3212.71	3187.16	3205.99
2005-08-31	3229.15	3243.98	3224.21	3231.48
2005-09-01	3254.82	3281	3242.98	3281
2005-09-02	3280.47	3293.46	3275.78	3288.63
2005-09-05	3292.59	3302.22	3283.37	3288.09
2005-09-06	3290.25	3300.34	3282.15	3299.42
2005-09-07	3305.28	3325.06	3292.29	3297.21
2005-09-08	3291.61	3295.33	3271.8	3276.55
2005-09-09	3270.64	3278.97	3244.08	3259.39
2005-09-12	3262.99	3266.59	3234.28	3247.6
2005-09-13	3242.79	3248.58	3229.5	3237.75
2005-09-14	3234.52	3252.07	3233.08	3245.49
2005-09-15	3241.39	3267.01	3241.12	3264.37
2005-09-16	3258.27	3271.13	3248.99	3266.89
2005-09-19	3257.02	3268.37	3244.87	3251.28
2005-09-20	3258.08	3264.24	3241.38	3243.59
2005-09-21	3241	3241	3208.57	3211.04
2005-09-22	3206.85	3225.06	3199.18	3215.48
2005-09-23	3221.24	3252.08	3221.24	3250.92
2005-09-26	3261.12	3301.48	3261.12	3298.82
2005-09-27	3302.45	3318.29	3301.52	3310.22
2005-09-28	3316.15	3339.87	3316.15	3333.43
2005-09-29	3344.08	3356.71	3330.63	3348.09
2005-09-30	3368.8	3404.46	3367.62	3381.96
2005-10-03	3381.96	3410.03	3376.16	3403.62
2005-10-04	3405.39	3422.14	3380.27	3390.2
2005-10-05	3381.58	3390.64	3364.5	3385.53
2005-10-06	3368.21	3368.21	3342.87	3349.16
2005-10-07	3338.66	3366.78	3338.43	3353.84
2005-10-10	3358.62	3375.7	3355.2	3360.41
2005-10-11	3362.92	3384.41	3362.92	3379.58
2005-10-12	3374.03	3393.51	3369.95	3389.68
2005-10-13	3381.54	3394.38	3345.75	3351.2
2005-10-14	3346.34	3349.88	3323.8	3331.89
2005-10-17	3354.57	3354.57	3328.68	3340.62
2005-10-18	3345.56	3353.04	3337.03	3340.89
2005-10-19	3317.64	3317.64	3264.59	3276.81
2005-10-20	3322.01	3322.01	3256.5	3266.4
2005-10-21	3252.33	3259.35	3239.4	3247.46
2005-10-24	3255.56	3271.28	3236.89	3267.05
2005-10-25	3278.74	3287.67	3262.58	3265.85
2005-10-26	3276.25	3276.88	3256.77	3262.08
2005-10-27	3261.13	3269.5	3244.88	3269.5
2005-10-31	3279.16	3307.32	3279.16	3307.32
2005-11-01	3315.97	3332.33	3314	3330.37
2005-11-02	3330.28	3348.93	3330.28	3344.74
2005-11-03	3361.42	3390.1	3361.42	3390.01
2005-11-04	3397.61	3415.08	3383.43	3415.08
2005-11-07	3420.06	3424	3405.38	3410.91
2005-11-08	3415.3	3426.26	3408.39	3415.98
2005-11-09	3428.93	3432.96	3415.43	3417.73
2005-11-10	3423.47	3423.53	3387.24	3391.41
2005-11-11	3414.73	3426.31	3412.52	3422.36
2005-11-14	3417.96	3447.95	3416.72	3442.2
2005-11-15	3450.25	3460.89	3423.33	3428.61
2005-11-16	3432.33	3441.1	3403.85	3440.17
2005-11-17	3450.87	3487.65	3450.26	3486.52
2005-11-18	3496.3	3509.2	3485.4	3509.2
2005-11-21	3499.08	3502.8	3474.74	3482.08
2005-11-22	3490.51	3508.57	3488.13	3504.86
2005-11-23	3511.41	3512.92	3483.16	3491.56
2005-11-24	3500.62	3501.62	3477.82	3486.42
2005-11-25	3499.75	3506.56	3477.58	3484.12
2005-11-28	3484.12	3514.02	3480.52	3501.21
2005-11-29	3501.21	3507.66	3476.93	3496.87
2005-11-30	3496.87	3496.87	3441.63	3441.63
2005-12-01	3441.63	3483.49	3441.63	3480.87
2005-12-02	3480.87	3506.59	3480.87	3499.77
2005-12-05	3499.77	3514.71	3493.04	3508.07
2005-12-06	3508.07	3519.49	3505.79	3515.62
2005-12-07	3515.62	3546.79	3515.62	3534.91
2005-12-08	3534.91	3534.91	3511.13	3512.02
2005-12-09	3497.48	3529.41	3495.55	3512.82
2005-12-12	3512.82	3544.76	3512.82	3538.43
2005-12-13	3538.43	3544.15	3528.98	3531.25
2005-12-14	3531.25	3567	3531.25	3555.9
2005-12-15	3555.9	3603.79	3552.24	3603.79
2005-12-16	3603.79	3636.29	3603.11	3629.98
2005-12-19	3629.98	3643.39	3622.74	3626.87
2005-12-20	3626.87	3626.87	3610.89	3612.99
2005-12-21	3612.99	3623.84	3604.02	3610.7
2005-12-22	3610.7	3618.41	3571.37	3579.75
2005-12-23	3586.95	3603.47	3583.52	3596.25
2005-12-27	3603.8	3658.16	3603.8	3658.16
2005-12-28	3657.83	3657.83	3631.01	3637.84
2005-12-29	3642.22	3660.98	3638.98	3658.16
2005-12-30	3661.21	3663.89	3642.13	3663.89
2006-01-02	3667.56	3682.84	3662.43	3663.31
2006-01-03	3661.07	3712.77	3661.07	3710.88
2006-01-04	3740.39	3760.23	3727.62	3754.71
2006-01-05	3758.58	3773.42	3733.75	3767.9
2006-01-09	3825.26	3842.16	3787.83	3799.02
2006-01-10	3790.03	3846.55	3772.25	3844.79
2006-01-11	3856.54	3905.77	3856.54	3877.23
2006-01-12	3875.22	3892.54	3854.22	3885.23
2006-01-13	3857.86	3889.33	3842.35	3889.33
2006-01-16	3902.09	3949	3899.92	3941.12
2006-01-17	3917.14	3981.06	3903.91	3946.9
2006-01-18	3897.48	3909.12	3873.18	3893.96
2006-01-19	3928.03	3968.05	3922.87	3968.05
2006-01-20	3983.96	4014.37	3975.91	3994.06
2006-01-23	3967.15	3968.97	3932.81	3955.66
2006-01-24	3972.16	4019.91	3969.01	4019.91
2006-01-25	4036.76	4055.9	4007.39	4007.39
2006-01-26	4023.66	4041.65	3986.73	3993.47
2006-01-27	4025.73	4039.4	3947.61	3958.7
2006-01-30	3973.26	3973.82	3941.3	3954.17
2006-01-31	3957.41	4011.76	3957.41	3977.84
2006-02-01	3984.81	4011.04	3975.7	4007.35
2006-02-02	4034.38	4062.45	4026.04	4057.84
2006-02-03	4073.84	4083.1	4047.71	4048.72
2006-02-06	4076.28	4097.41	4072.08	4097.41
2006-02-07	4115.62	4121.79	4087.53	4104.83
2006-02-08	4096.08	4127.35	4093.47	4118.27
2006-02-09	4140.43	4172.62	4137.74	4170.89
2006-02-10	4167.64	4189.46	4148.58	4148.58
2006-02-13	4154.41	4156.75	4084.52	4091.43
2006-02-14	4083.48	4125.56	4066.61	4066.61
2006-02-15	4083.74	4104.72	4047.32	4057.39
2006-02-16	4062.13	4111.96	4062.13	4095.16
2006-02-17	4115.08	4125.74	4091.68	4116.27
2006-02-20	4123.47	4157.35	4123.35	4148.77
2006-02-21	4165.58	4201.1	4164.23	4181.93
2006-02-22	4210.06	4253.14	4210.06	4221.27
2006-02-23	4243.6	4254	4214.41	4237.33
2006-02-24	4244.08	4260.02	4215.75	4245.14
2006-02-27	4247.77	4270.96	4191.71	4191.71
2006-02-28	4197.93	4208	4159.5	4202.85
2006-03-01	4205.62	4213.37	4129.41	4129.41
2006-03-02	4129.29	4146.54	4062.87	4062.87
2006-03-03	4065.4	4090.57	4023.82	4029.02
2006-03-07	4054.12	4054.12	3898.87	3919.53
2006-03-08	3882.89	3936.65	3829.06	3906.53
2006-03-09	3980.99	4003.83	3969.62	3997.03
2006-03-10	4022.66	4025.38	3983.02	4014.52
2006-03-13	4032.35	4079.13	4023.25	4076.55
2006-03-14	4076.84	4102.95	4026.02	4026.02
2006-03-15	4049.86	4085.41	4045.18	4047.48
2006-03-16	4053.25	4116.41	4049.9	4104.5
2006-03-17	4152.89	4159.43	4121.02	4148.43
2006-03-20	4168.79	4189.97	4158.91	4174.52
2006-03-21	4172.27	4172.27	4149.18	4168.22
2006-03-22	4161.46	4161.46	4132.93	4142.1
2006-03-23	4137.06	4168.04	4137.06	4148.39
2006-03-24	4158.77	4168.91	4135.46	4158.18
2006-03-27	4150.22	4150.27	4114.37	4114.37
2006-03-28	4124.87	4125.43	4029.74	4054.8
2006-03-29	4046.73	4077.96	4034.11	4073.38
2006-03-30	4098.6	4114.04	4089.89	4114.04
2006-03-31	4106.87	4122.33	4089.51	4122.33
2006-04-03	4119.29	4154.14	4118.85	4137.37
2006-04-04	4144.75	4179.27	4130.79	4146.79
2006-04-05	4149.24	4163.41	4142.25	4159.6
2006-04-06	4174.75	4250.35	4171.39	4242.48
2006-04-07	4250.97	4293.02	4247.43	4291.89
2006-04-10	4302.37	4317.72	4272.1	4302.62
2006-04-11	4302.83	4303.31	4243.5	4245.93
2006-04-12	4229.43	4230.35	4201.37	4205.12
2006-04-13	4210.31	4232.93	4184.95	4188.7
2006-04-18	4204.79	4212.56	4190.64	4190.81
2006-04-19	4213.95	4253.66	4213.95	4231.6
2006-04-20	4235.18	4235.18	4184.06	4199.1
2006-04-25	4183.73	4193.71	4133.64	4153.68
2006-04-26	4151.1	4199.47	4150.54	4198.73
2006-04-27	4202.75	4213.49	4153.24	4161.39
2006-04-28	4159.58	4159.75	4127.37	4139.96
2006-05-02	4149.49	4210.83	4149.49	4203.04
2006-05-03	4218.93	4235.27	4204.73	4231.43
2006-05-04	4249.16	4279.75	4244.52	4266.56
2006-05-05	4282.06	4293.87	4274.16	4285.93
2006-05-08	4312.08	4329.18	4311.16	4316.98
2006-05-09	4330.02	4334.18	4303.81	4304.73
2006-05-10	4322.89	4326.39	4268.87	4268.87
2006-05-11	4246.35	4257.5	4218.87	4243.87
2006-05-12	4240.27	4252.68	4187.72	4205.93
2006-05-15	4161.1	4161.1	4099.6	4102.04
2006-05-16	4113.25	4121.68	4064.21	4114.64
2006-05-17	4151.41	4166.18	4014.65	4020.85
2006-05-18	4007.62	4010.62	3839.01	3909.64
2006-05-19	3932.53	3951.9	3858.81	3878.8
2006-05-22	3833	3833	3625.14	3649.02
2006-05-23	3673.34	3774.45	3521.96	3763.91
2006-05-24	3761.48	3781.86	3624.06	3642.63
2006-05-25	3645.56	3693.33	3618.48	3670.62
2006-05-26	3732.7	3789.74	3732.7	3789.02
2006-05-29	3809.73	3842.47	3798.31	3826.1
2006-05-30	3808.12	3808.12	3710.93	3717.17
2006-05-31	3672.43	3753.21	3670	3753.21
2006-06-01	3720.66	3730.77	3654.59	3676.85
2006-06-02	3705.02	3741.48	3657.08	3692.4
2006-06-05	3665.27	3665.27	3604.05	3619.27
2006-06-06	3569.89	3570.27	3515.77	3522.42
2006-06-07	3499.53	3532.99	3438.74	3505.57
2006-06-08	3398.11	3495.43	3377.14	3475.5
2006-06-09	3536.5	3548.22	3518.87	3529.24
2006-06-13	3468.75	3468.75	3371.62	3394.78
2006-06-14	3401.51	3415.88	3362.24	3379.28
2006-06-15	3426.74	3551.6	3426.74	3551.6
2006-06-16	3638.52	3653.63	3545.49	3568.35
2006-06-19	3608.54	3640.77	3584.48	3620.98
2006-06-20	3593.61	3593.61	3560.06	3592.36
2006-06-21	3574.27	3584.12	3531.04	3543.5
2006-06-22	3586.04	3618.33	3570.1	3578.55
2006-06-23	3586.1	3604.31	3572.11	3583.73
2006-06-26	3604.2	3604.23	3542.01	3567.66
2006-06-27	3563.32	3568.99	3535.82	3553.24
2006-06-28	3527.72	3532.38	3511.12	3517.37
2006-06-29	3534.12	3582.58	3524.28	3582.58
2006-06-30	3662.08	3693.75	3655.93	3693.75
2006-07-03	3711.4	3711.49	3661.59	3693.04
2006-07-04	3693.37	3702.38	3679.16	3693.17
2006-07-05	3675	3675	3610.73	3620.02
2006-07-06	3624.03	3637.9	3596.98	3605.11
2006-07-07	3598.9	3624.67	3581.99	3615.76
2006-07-10	3613.11	3633.06	3594.83	3633.06
2006-07-11	3632.91	3676.27	3620.01	3668.49
2006-07-12	3689.65	3704.92	3685.48	3698.73
2006-07-13	3668.25	3668.25	3606.1	3616.59
2006-07-14	3577.6	3620.08	3553.46	3618.97
2006-07-17	3577.3	3577.3	3501.75	3506.72
2006-07-18	3512.85	3553.09	3508.17	3553.09
2006-07-19	3558.13	3575.62	3539.74	3548.95
2006-07-20	3612.88	3625.72	3603.56	3617.07
2006-07-21	3610.62	3615.8	3579.76	3593.55
2006-07-24	3592.46	3622.49	3592.46	3610.25
2006-07-25	3639.38	3673.8	3639.38	3663.58
2006-07-26	3670.48	3677.37	3661.99	3665.25
2006-07-27	3694.84	3732.77	3693.29	3728.11
2006-07-28	3741.81	3748.67	3708.12	3718.54
2006-07-31	3727.05	3756.29	3727.05	3747.98
2006-08-01	3748.99	3784.91	3742.55	3764.64
2006-08-02	3778.78	3800.25	3774.01	3794.38
2006-08-03	3802.85	3812.37	3778.29	3793.34
2006-08-04	3803.53	3856.93	3799.33	3844.91
2006-08-07	3833.99	3877.09	3811.01	3877.09
2006-08-08	3885.64	3899.16	3835.81	3836.6
2006-08-09	3828.13	3853.39	3810.53	3853.39
2006-08-10	3801.48	3825.89	3788.65	3806.66
2006-08-11	3810.08	3829.24	3808.17	3816.79
2006-08-14	3834.82	3864.76	3834.82	3858.16
2006-08-16	3879.59	3919.5	3879.59	3915.87
2006-08-17	3935.82	3942.79	3913.7	3919.75
2006-08-18	3928.99	3944.88	3913.28	3943.31
2006-08-21	3932.39	3951.73	3928.23	3944.06
2006-08-22	3958.11	3969.75	3918.4	3929.59
2006-08-23	3932.11	3936.36	3908.66	3929.29
2006-08-24	3923.75	3945.5	3912.62	3930.91
2006-08-25	3906.53	3917.93	3854.74	3855.21
2006-08-28	3850.49	3863.27	3793.98	3818.79
2006-08-29	3836.28	3870.01	3818.48	3828.48
2006-08-30	3846.31	3851.73	3814.99	3816.9
2006-08-31	3831.62	3868.62	3823.09	3868.62
2006-09-01	3884.52	3920.47	3884.52	3918.18
2006-09-04	3930.27	3954.31	3925.28	3944.01
2006-09-05	3932.47	3962.59	3925.89	3953.35
2006-09-06	3962.57	3970.13	3907.78	3915.68
2006-09-07	3890.46	3890.46	3861.47	3881.92
2006-09-08	3897.81	3917.93	3897.81	3903.96
2006-09-11	3892.55	3908.43	3874.41	3902.88
2006-09-12	3899.31	3914.85	3894.15	3905.03
2006-09-13	3933.12	3953.12	3902.86	3902.86
2006-09-14	3905.74	3921.62	3867.24	3872.47
2006-09-15	3872.36	3905.98	3866.13	3905.98
2006-09-18	3904.57	3911.65	3875.49	3883.75
2006-09-19	3889.99	3893.82	3863.18	3886.88
2006-09-20	3886.29	3929.22	3882.53	3926.52
2006-09-21	3940.18	3963.77	3936.87	3953.4
2006-09-22	3925.24	3934.21	3899.14	3934.21
2006-09-25	3948.39	3968.26	3933.51	3933.51
2006-09-26	3944.83	3958.91	3929.37	3936.1
2006-09-27	3961.93	3978.53	3953.72	3968.65
2006-09-28	3971.91	3978.7	3940.9	3952.96
2006-09-29	3953.74	3963.87	3921.92	3931.05
2006-10-02	3926.56	3937.72	3903.17	3917.73
2006-10-03	3894.91	3907.34	3887.09	3893.05
2006-10-04	3902.12	3942.61	3900.08	3937.37
2006-10-05	3984.51	4017.11	3979.95	4012.62
2006-10-06	4014.86	4033.75	3983.54	3984.47
2006-10-09	3982.12	3995.15	3972.12	3978.31
2006-10-10	3979.9	4015.75	3979.9	4002.27
2006-10-11	4008.38	4013.01	3986.33	4008.18
2006-10-12	4014.99	4075.48	4013.89	4075.48
2006-10-13	4097.77	4097.77	4072.26	4080.88
2006-10-16	4098.02	4099.39	4052.29	4064.03
2006-10-17	4053.9	4056.09	4029.22	4038.12
2006-10-18	4054.78	4079.36	4034.3	4079.36
2006-10-19	4077.84	4098.45	4070.56	4087.45
2006-10-20	4104.25	4130.7	4104.25	4129.93
2006-10-23	4121.85	4151.18	4099.6	4116.02
2006-10-24	4128.04	4135.5	4113.49	4126.39
2006-10-25	4138.54	4146.37	4127.35	4130.6
2006-10-26	4153.39	4169.75	4142.68	4147.35
2006-10-27	4141.5	4152.98	4119.75	4121.14
2006-10-30	4100.75	4117.04	4075.39	4117.04
2006-10-31	4117.29	4152.91	4115.56	4128.6
2006-11-01	4149.66	4163.08	4141.87	4154.43
2006-11-02	4141.27	4163.77	4131.27	4137.97
2006-11-03	4151.24	4177.73	4144.75	4177.04
2006-11-06	4187.08	4212.35	4183.33	4210.14
2006-11-07	4231.85	4231.85	4208	4221.62
2006-11-08	4207.6	4210.71	4184.97	4192.68
2006-11-09	4213.68	4223.77	4210.5	4215.39
2006-11-10	4200.45	4260.72	4199.71	4260.72
2006-11-13	4265.77	4278.23	4250.91	4257.54
2006-11-14	4274.08	4281.72	4258.25	4279.14
2006-11-15	4291.64	4326.39	4291.24	4326.39
2006-11-16	4319.83	4337.62	4304.58	4331.08
2006-11-17	4334.81	4344.08	4305.47	4314.89
2006-11-20	4305.83	4305.83	4250.14	4271.35
2006-11-21	4280.62	4306.97	4260.7	4306.97
2006-11-22	4319.89	4336.02	4309.31	4317.58
2006-11-23	4313.85	4340.12	4313.85	4321.85
2006-11-24	4317.02	4320.14	4277.87	4308.16
2006-11-27	4307.5	4314.14	4269.85	4271.83
2006-11-28	4240.5	4244.14	4168.18	4178.25
2006-11-29	4214.72	4238.41	4209.29	4231.27
2006-11-30	4239.2	4250.85	4189.29	4220.5
2006-12-01	4219.1	4242.97	4194.87	4241.64
2006-12-04	4243.49	4244.04	4201.93	4211.83
2006-12-05	4235.68	4235.68	4191.96	4191.96
2006-12-06	4202.95	4226.45	4198.5	4210.91
2006-12-07	4215.31	4257.29	4213.74	4249.37
2006-12-08	4261.23	4265.1	4219.5	4230.5
2006-12-11	4240.75	4265.97	4240.35	4259.29
2006-12-12	4257.79	4275.49	4247.89	4270.93
2006-12-13	4279.71	4327.52	4272.52	4327.52
2006-12-14	4342.29	4357.83	4326.43	4326.43
2006-12-15	4336.96	4378.35	4336.96	4378.35
2006-12-18	4390.97	4396.58	4370.68	4377.77
2006-12-19	4378.77	4378.77	4339.33	4348.72
2006-12-20	4364.41	4384.25	4364.41	4382.06
2006-12-21	4395.85	4402.04	4373.66	4395.43
2006-12-22	4393.2	4399.68	4362.35	4365.04
2006-12-27	4364.43	4393.29	4364.43	4378.33
2006-12-28	4395.68	4399.72	4380.87	4388.62
2006-12-29	4396.27	4404.43	4382	4394.12
2007-01-02	4416.68	4467.45	4403.6	4466.62
2007-01-03	4467.66	4509.91	4464.87	4491.66
2007-01-04	4495.52	4536.68	4460.99	4536.68
2007-01-05	4513.04	4560.14	4510.25	4560.14
2007-01-08	4561.93	4602.77	4547	4602.33
2007-01-09	4603.98	4609.91	4574.39	4584.23
2007-01-10	4562.08	4562.08	4488.68	4507.43
2007-01-11	4534.79	4574	4529.02	4562.6
2007-01-12	4604.18	4624.87	4595.5	4615.47
2007-01-15	4642.1	4648.33	4606.12	4638.62
2007-01-16	4619.14	4630.62	4605.91	4612.58
2007-01-17	4607.87	4629.2	4607.35	4615.48
2007-01-18	4638.66	4679.37	4631.1	4675.54
2007-01-19	4663.02	4693.04	4652.98	4678.31
2007-01-22	4696.08	4709.62	4650.62	4676.66
2007-01-23	4659.43	4668.87	4604.87	4634.2
2007-01-24	4627.29	4698.75	4619.58	4698.21
2007-01-25	4710.98	4739.75	4686.35	4699.75
2007-01-26	4655.97	4710.18	4651.12	4688.66
2007-01-29	4678.18	4698.21	4670.27	4695.04
2007-01-30	4689.87	4694.08	4655.77	4673.45
2007-01-31	4674.68	4720.25	4674.68	4710.24
2007-02-01	4741.49	4754.06	4733.56	4754.06
2007-02-02	4759.91	4790.02	4757.98	4779.71
2007-02-05	4771.25	4802.52	4765.97	4802.52
2007-02-06	4797.2	4799.33	4745.43	4762.16
2007-02-07	4747.33	4760.96	4710.47	4729.91
2007-02-08	4735.24	4750.83	4700.71	4705.02
2007-02-09	4707.77	4709.89	4676.45	4688.54
2007-02-12	4668.14	4668.14	4592.77	4608.6
2007-02-13	4605.54	4655.21	4601.89	4647.49
2007-02-14	4690.75	4703.08	4683.98	4699
2007-02-15	4724	4735.1	4707.12	4732.75
2007-02-16	4740	4740	4713.89	4722.77
2007-02-20	4743.73	4762.6	4735.93	4758.79
2007-02-21	4753.02	4773.43	4705.37	4706.98
2007-02-22	4734.52	4773.5	4734.52	4762.91
2007-02-23	4751.75	4789.33	4750.62	4781.39
2007-02-26	4774.14	4787.73	4751.24	4757.77
2007-02-27	4717.72	4718.6	4557.66	4565.08
2007-02-28	4492.74	4546.35	4441.29	4503.96
2007-03-01	4516.58	4547.33	4363.33	4370.02
2007-03-02	4417.39	4434.87	4311.33	4376.29
2007-03-05	4261.41	4344.79	4245.16	4344.79
2007-03-06	4361.29	4420	4361.29	4406.54
2007-03-07	4458.52	4489.62	4446.56	4470.73
2007-03-08	4497.81	4533.35	4475.79	4533.35
2007-03-09	4537.08	4563.81	4515.91	4556.62
2007-03-12	4565.16	4584.83	4534.33	4544.74
2007-03-13	4540.6	4544.66	4466.31	4485.56
2007-03-14	4357.93	4402.6	4344.29	4402.48
2007-03-15	4437.79	4478.31	4428.08	4449.64
2007-03-16	4416.56	4522.31	4416.56	4518.79
2007-03-19	4538.1	4567.43	4528.7	4553.04
2007-03-20	4571.29	4580.27	4527.85	4550.79
2007-03-21	4564.33	4578.23	4554.21	4578.23
2007-03-22	4641.29	4658.56	4636.77	4652.62
2007-03-23	4635.6	4683.06	4635.41	4678
2007-03-26	4665.39	4718.1	4660.58	4718.1
2007-03-27	4712.85	4719.25	4644.1	4644.1
2007-03-28	4635.43	4635.43	4592.98	4604.06
2007-03-29	4624.02	4666.35	4624.02	4666.35
2007-03-30	4659.04	4664.18	4629.39	4643.14
2007-04-02	4627.43	4643.43	4616.6	4625.81
2007-04-03	4654.49	4685.75	4649.52	4649.52
2007-04-04	4679.93	4705.27	4675.58	4695.77
2007-04-05	4709.43	4709.43	4686.06	4693.43
2007-04-10	4704.56	4748.83	4700.37	4736.25
2007-04-11	4734.95	4791.79	4733.52	4783.68
2007-04-12	4765.97	4775.06	4753.14	4761.08
2007-04-13	4780.99	4814.1	4779.83	4808.46
2007-04-16	4825.12	4869	4825.12	4865.97
2007-04-17	4852.22	4863.52	4825.75	4850.25
2007-04-18	4846.68	4852.52	4797.71	4805.37
2007-04-19	4759.75	4784.52	4717.97	4777.21
2007-04-20	4822.29	4861.5	4820.96	4844.68
2007-04-23	4859.98	4865.29	4815.68	4818.12
2007-04-24	4821.81	4831.43	4766.54	4791.1
2007-04-25	4799.46	4839.04	4792.85	4836.83
2007-04-26	4870.27	4881.35	4841.16	4854.71
2007-04-27	4829.85	4835.22	4781.81	4792.62
2007-04-30	4786.16	4799.24	4736.83	4736.83
2007-05-02	4789.46	4799.58	4766.21	4775.85
2007-05-03	4799.16	4810.48	4750.18	4769.27
2007-05-04	4771.35	4800.02	4768.56	4795.37
2007-05-07	4814.64	4832.91	4806.22	4820.06
2007-05-08	4816.54	4818.89	4740.81	4741.64
2007-05-09	4768.41	4775.83	4718.77	4743.91
2007-05-10	4763.95	4802.06	4759.81	4767.08
2007-05-11	4734.85	4741.56	4698.68	4741.56
2007-05-14	4778.08	4796.14	4771.41	4794.93
2007-05-15	4806.6	4850.39	4805.81	4850.39
2007-05-16	4848.39	4868.73	4843.35	4868.25
2007-05-17	4889.43	4896.52	4864.66	4864.66
2007-05-18	4872	4900.6	4865.68	4886.83
2007-05-21	4908.04	4922.73	4892.91	4905.46
2007-05-22	4909.81	4911.18	4886.95	4892.27
2007-05-23	4908.5	4932.81	4902.29	4924.68
2007-05-24	4920.68	4936.14	4893.41	4936.14
2007-05-25	4910.29	4922.41	4899.74	4919.52
2007-05-29	4924.06	4952.48	4924.06	4938.27
2007-05-30	4918.25	4927.27	4878.98	4914.89
2007-05-31	4967.83	4979.08	4962.99	4972.18
2007-06-01	4967.91	4976.58	4948.81	4973.21
2007-06-04	4968.91	4978.66	4906.6	4917.66
2007-06-05	4926.66	4950.45	4889.91	4898.43
2007-06-06	4901.16	4903.79	4843.54	4873.12
2007-06-07	4864.74	4878.14	4829.52	4838.87
2007-06-08	4803.45	4855.5	4781.37	4850.83
2007-06-11	4870.35	4884.56	4859.43	4867.35
2007-06-12	4862.58	4879.95	4836.89	4841.85
2007-06-13	4825.68	4832.96	4796.14	4816.23
2007-06-14	4857.35	4876.1	4854.31	4859
2007-06-15	4881.52	4914.6	4870.45	4900.5
2007-06-18	4912.02	4936.43	4891.81	4909.48
2007-06-19	4907.56	4921.25	4880.54	4885.95
2007-06-20	4916.52	4927.18	4892.35	4898.93
2007-06-21	4889.33	4894.29	4855.87	4876.87
2007-06-22	4856.2	4879.75	4843.14	4850.14
2007-06-25	4824.35	4829.16	4806.21	4815.1
2007-06-26	4797.12	4799.06	4764.87	4788.66
2007-06-27	4779.66	4779.66	4751.06	4755.97
2007-06-28	4786.18	4804.22	4778.56	4797.27
2007-06-29	4835.06	4843.77	4799.2	4843.77
2007-07-02	4834.14	4859.96	4820.24	4859.96
2007-07-03	4876.33	4905.64	4876.33	4880.52
2007-07-04	4913.31	4924.58	4902.85	4922.21
2007-07-05	4929.68	4956	4905.12	4954.12
2007-07-06	4964.75	5001.87	4951.83	5001.25
2007-07-09	5023.29	5046.72	5022.39	5036.68
2007-07-10	5023.06	5028.54	4971.6	4971.6
2007-07-11	4926.33	4963.97	4913.47	4963.97
2007-07-12	4979.02	5033.52	4973.68	5020.73
2007-07-13	5076.37	5104.23	5062.23	5104.23
2007-07-16	5102.02	5119.04	5075.56	5093.75
2007-07-17	5088.41	5088.41	5034.83	5069.87
2007-07-18	5057.6	5092.58	5030.31	5086.91
2007-07-19	5089.54	5122	5087.43	5118.5
2007-07-20	5122.39	5136.27	5049.77	5058.85
2007-07-23	5047.6	5088.91	5038.16	5085.93
2007-07-24	5082.18	5106.06	5042.02	5045.77
2007-07-25	5035.5	5071.93	5006.93	5067.77
2007-07-26	5063.73	5074.83	4967.74	4977.5
2007-07-27	4898.54	4945.29	4863.93	4901.27
2007-07-30	4899.85	4908	4829.43	4846.64
2007-07-31	4878.56	4934.6	4878.56	4917.5
2007-08-01	4859.02	4888.37	4791.85	4884.06
2007-08-02	4895.87	4925.47	4888.93	4892.5
2007-08-03	4898.41	4915.58	4832.41	4842.64
2007-08-06	4829.74	4829.74	4773.75	4778.56
2007-08-07	4835.58	4861.37	4777.12	4778.85
2007-08-08	4806.46	4836.75	4803.83	4836.75
2007-08-09	4832.93	4851.68	4750.71	4758.98
2007-08-10	4694.89	4695.58	4589.14	4635.16
2007-08-13	4650.25	4691.31	4649.08	4677.73
2007-08-14	4676.41	4696.75	4664.43	4689.1
2007-08-16	4601.83	4601.83	4483.81	4523.27
2007-08-17	4503.5	4684.58	4476.74	4678.23
2007-08-20	4692.58	4731.35	4675.93	4683.48
2007-08-21	4693.35	4695.73	4640.54	4682.5
2007-08-22	4693.58	4753.64	4688.41	4753.64
2007-08-23	4784.52	4842.02	4784.52	4800.62
2007-08-24	4791.02	4809.75	4759.6	4800.39
2007-08-27	4797.6	4828.2	4769.87	4813.91
2007-08-28	4797.29	4817.45	4786.45	4814.68
2007-08-29	4767.39	4824.91	4760.49	4812.6
2007-08-30	4830.06	4865	4830.06	4840.52
2007-08-31	4855.18	4916.25	4855.18	4912.52
2007-09-03	4936.64	4940.35	4904.06	4904.58
2007-09-04	4905.58	4909.52	4865.22	4891.85
2007-09-05	4879.75	4904.85	4857.49	4858.27
2007-09-06	4856.77	4885.73	4830.64	4863.35
2007-09-07	4861.06	4874.18	4814.46	4819.31
2007-09-10	4806.64	4808.83	4775.81	4791.46
2007-09-11	4799.77	4840.7	4798.02	4838.5
2007-09-12	4844.27	4859.91	4822.23	4823.04
2007-09-13	4816.77	4856.25	4802.71	4846.08
2007-09-14	4854.68	4880.52	4852.18	4861.79
2007-09-17	4887.45	4916.04	4856.18	4892.97
2007-09-18	4881.64	4924.93	4872.47	4922.98
2007-09-19	4991.5	5029.06	4977.64	4978.56
2007-09-20	4970.95	4986.1	4964	4972.33
2007-09-21	4972.91	5023.18	4963.12	4996.48
2007-09-24	5002.14	5029.6	4985.25	5024.85
2007-09-25	5010.64	5042.39	5009.52	5032.18
2007-09-26	5037.46	5106.31	5037.46	5103.47
2007-09-27	5109.22	5138.75	5099.29	5101.08
2007-09-28	5107.04	5123.35	5087.62	5123.35
2007-10-01	5107.68	5135.68	5089.31	5134.68
2007-10-02	5152.29	5175.41	5139	5140.31
2007-10-03	5144.27	5161.18	5136.33	5147.83
2007-10-04	5152.7	5154.68	5124.58	5154.68
2007-10-05	5165.37	5200.75	5162.33	5198.79
2007-10-08	5197.83	5217	5192.33	5203
2007-10-09	5209.95	5247.95	5195.81	5247.33
2007-10-10	5261.02	5264.91	5216.87	5236.16
2007-10-11	5233.56	5276.83	5233.56	5270.31
2007-10-12	5257.04	5289.79	5238.18	5289.79
2007-10-15	5289.79	5298.18	5260.87	5281.85
2007-10-16	5281.85	5281.85	5196.04	5199.11
2007-10-17	5199.11	5227.29	5183.21	5226.62
2007-10-18	5226.62	5241.62	5161.52	5166.54
2007-10-19	5166.54	5208.54	5163.14	5190.31
2007-10-22	5190.31	5190.31	5104.41	5119.77
2007-10-23	5119.77	5209.21	5119.77	5208.46
2007-10-24	5208.46	5224.18	5199.71	5214.16
2007-10-25	5214.16	5263.52	5214.16	5252.98
2007-10-26	5252.98	5274.63	5240.48	5273.63
2007-10-29	5273.63	5299.38	5272.6	5289.21
2007-10-30	5289.21	5310.87	5285.76	5310.87
2007-10-31	5310.87	5336.93	5310.87	5334.5
2007-11-01	5334.5	5334.5	5235.48	5264.71
2007-11-02	5264.71	5299.29	5208.08	5284.2
2007-11-05	5284.2	5284.2	5234.56	5246.56
2007-11-06	5246.56	5321.76	5246.56	5309.91
2007-11-07	5309.91	5346.04	5272.45	5305.79
2007-11-08	5305.79	5305.79	5212.96	5228.18
2007-11-09	5228.18	5269.21	5134.48	5148.12
2007-11-12	5148.12	5187.53	5109.08	5124.96
2007-11-13	5124.96	5151.31	5086.76	5129.23
2007-11-14	5129.23	5212.76	5129.23	5177.08
2007-11-15	5177.08	5181.21	5090.13	5117.41
2007-11-16	5117.41	5117.41	5050.76	5096.04
2007-11-19	5096.04	5125.33	4970.08	4995.31
2007-11-20	4995.31	5015.28	4949.43	4960.31
2007-11-21	4960.31	4960.31	4784.36	4818.26
2007-11-22	4818.26	4832.79	4743.76	4824.93
2007-11-23	4824.93	4928.23	4824.93	4925.78
2007-11-26	4925.78	4964.79	4902.87	4906.46
2007-11-27	4906.46	4906.46	4817.98	4864.62
2007-11-28	4864.62	4975.58	4864.62	4951.7
2007-11-29	4951.7	5036.45	4951.7	4973.58
2007-11-30	4973.58	5058.43	4973.58	5053.87
2007-12-03	5053.87	5095.93	5053.21	5053.21
2007-12-04	5053.21	5053.21	4975.37	4985.73
2007-12-05	4985.73	5099.21	4985.73	5090.96
2007-12-06	5090.96	5163.48	5090.96	5121.66
2007-12-07	5121.66	5186.81	5121.66	5133.31
2007-12-10	5133.31	5172.38	5106.21	5154.08
2007-12-11	5154.08	5201.41	5154.08	5175.37
2007-12-12	5175.37	5222.21	5110.45	5212.16
2007-12-13	5212.16	5212.16	5132.31	5140.48
2007-12-14	5140.48	5176.64	5077.39	5097.51
2007-12-17	5097.51	5097.51	4963.81	4970.37
2007-12-18	4970.37	5020.18	4963.18	5020.18
2007-12-19	5020.18	5040.53	4995.29	5011.6
2007-12-20	5011.6	5056.63	5008.96	5056.63
2007-12-21	5056.63	5110.41	5056.63	5109.81
2007-12-24	5109.81	5139.08	5104.58	5108.81
2007-12-27	5108.81	5147.81	5107.87	5137.46
2007-12-28	5137.46	5152.16	5092.87	5152.16
2007-12-31	5152.16	5180.29	5152.12	5178.83
2008-01-02	5178.83	5207.43	5173.38	5207.43
2008-01-03	5207.43	5207.43	5129.79	5133.33
2008-01-04	5133.33	5187.04	5108.83	5112.21
2008-01-07	5112.21	5126.56	5061.5	5108.04
2008-01-08	5108.04	5150.77	5108.04	5143.93
2008-01-09	5143.93	5143.93	5061.64	5072.64
2008-01-10	5072.64	5105.41	4952.86	4962.53
2008-01-11	4962.53	4973.11	4837.1	4858.35
2008-01-14	4858.35	4889.63	4810.68	4846.27
2008-01-15	4846.27	4850.16	4646.18	4647.11
2008-01-16	4647.11	4647.11	4490.89	4523.76
2008-01-17	4523.76	4603.87	4475.81	4533.31
2008-01-18	4533.31	4621.37	4468.41	4587.08
2008-01-21	4587.08	4587.08	4292.83	4304.25
2008-01-22	4304.25	4358.21	4064.88	4253.25
2008-01-23	4253.25	4369.98	4098.62	4098.75
2008-01-24	4098.75	4426.98	4098.75	4426.53
2008-01-25	4426.53	4536	4426.53	4516.81
2008-01-28	4516.81	4516.81	4384.96	4442.33
2008-01-29	4442.33	4527.91	4442.33	4518.16
2008-01-30	4518.16	4525.16	4468.62	4487.14
2008-01-31	4487.14	4487.14	4354.35	4362.79
2008-02-01	4362.79	4482.78	4362.79	4436.36
2008-02-04	4436.36	4521.73	4436.36	4490.66
2008-02-05	4490.66	4498.63	4389.33	4389.33
2008-02-06	4389.33	4389.33	4320.04	4359.43
2008-02-07	4359.43	4381.7	4285.7	4366.04
2008-02-08	4366.04	4413.96	4314.5	4316.33
2008-02-11	4316.33	4316.33	4261.64	4268.58
2008-02-12	4268.58	4352.12	4268.58	4349.01
2008-02-13	4349.01	4368.95	4315.56	4352.41
2008-02-14	4352.41	4424.7	4352.41	4424.7
2008-02-15	4424.7	4424.7	4295.08	4320.66
2008-02-18	4320.66	4360.36	4309.48	4317.26
2008-02-19	4317.26	4353.61	4289.46	4353.61
2008-02-20	4353.61	4353.61	4270.1	4285.54
2008-02-21	4285.54	4355.08	4285.54	4344.93
2008-02-22	4344.93	4350.54	4299.16	4350.03
2008-02-25	4350.03	4411.31	4350.03	4377.14
2008-02-26	4377.14	4429.36	4370.29	4377.85
2008-02-27	4377.85	4382.29	4313.37	4316.58
2008-02-28	4316.58	4345.73	4148.58	4208.33
2008-02-29	4208.33	4208.33	4091.98	4133.03
2008-03-03	4133.03	4133.03	4019.41	4053.06
2008-03-06	4053.06	4053.06	3968.27	3999.41
2008-03-07	3999.41	3999.41	3872.48	3926.18
2008-03-11	3926.18	3989.81	3879.73	3986.43
2008-03-12	3986.43	4076.43	3986.43	4045.22
2008-03-13	4045.22	4045.22	3881.87	3892.35
2008-03-14	3892.35	3998.66	3892.35	3924.37
2008-03-17	3924.37	3924.37	3742.28	3783.46
2008-03-18	3783.46	3870.66	3783.46	3869.56
2008-03-19	3869.56	3941.36	3817.25	3825.16
2008-03-20	3825.16	3825.16	3735.47	3760.78
2008-03-26	3760.78	3850.58	3760.78	3809.12
2008-03-27	3809.12	3976.08	3809.12	3927.3
2008-03-28	3927.3	3990.53	3916.97	3973.68
2008-03-31	3973.68	3985.97	3917.66	3985.97
2008-04-01	3985.97	4065.61	3985.97	4063.88
2008-04-02	4063.88	4162.89	4063.88	4162.31
2008-04-03	4162.31	4193.51	4100.11	4100.18
2008-04-04	4100.18	4156.91	4100.18	4105.71
2008-04-07	4105.71	4182.87	4105.71	4164.25
2008-04-08	4164.25	4164.25	4077.18	4087.88
2008-04-09	4087.88	4137.39	4052.77	4137.39
2008-04-10	4137.39	4137.39	4060.16	4068.31
2008-04-11	4068.31	4109.62	3989.76	4004.81
2008-04-14	4004.81	4004.81	3892.56	3937.78
2008-04-15	3937.78	3974.48	3899.36	3941.45
2008-04-16	3941.45	3984.14	3938.43	3943.86
2008-04-17	3943.86	4013.53	3943.86	3965.75
2008-04-18	3965.75	4081.51	3965.75	4080.64
2008-04-21	4080.64	4121.03	4024.75	4025.73
2008-04-22	4025.73	4059.28	4012.01	4055.58
2008-04-23	4055.58	4091.38	4033.41	4055.08
2008-04-24	4055.08	4079.23	4036.98	4061.23
2008-04-29	4061.23	4128.43	4061.23	4121.96
2008-04-30	4121.96	4215.83	4121.96	4214.16
2008-05-02	4214.16	4314.37	4214.16	4303.77
2008-05-05	4303.77	4317.23	4271.71	4279.12
2008-05-06	4279.12	4286.26	4222.62	4224.37
2008-05-07	4224.37	4283.18	4221.62	4261.29
2008-05-08	4261.29	4282.36	4224.81	4266.83
2008-05-09	4266.83	4266.83	4197.29	4205.89
2008-05-12	4205.89	4234.48	4189.46	4199.04
2008-05-13	4199.04	4281.56	4199.04	4265.62
2008-05-14	4265.62	4298.88	4255.21	4276.56
2008-05-15	4276.56	4282.21	4237.64	4252.51
2008-05-16	4252.51	4253.29	4214.96	4229.88
2008-05-19	4229.88	4260.5	4229.88	4257.93
2008-05-20	4257.93	4257.93	4161.58	4165.62
2008-05-21	4165.62	4179.33	4122.78	4151.36
2008-05-22	4151.36	4151.36	4090.39	4093.72
2008-05-23	4093.72	4096.06	4060.6	4066.03
2008-05-26	4066.03	4070.75	4021.64	4021.85
2008-05-27	4021.85	4059.93	3976.14	4003.78
2008-05-28	4003.78	4091.03	4003.78	4090.08
2008-05-29	4090.08	4127.08	4069.33	4091.72
2008-05-30	4091.72	4176.51	4091.72	4176.51
2008-06-02	4176.51	4176.51	4113.41	4153.08
2008-06-03	4153.08	4182.14	4116.6	4177.18
2008-06-04	4177.18	4177.18	4109.41	4113.54
2008-06-05	4113.54	4151.96	4112.51	4122.91
2008-06-06	4122.91	4172.18	4087.5	4096.5
2008-06-09	4096.5	4096.5	4000.98	4000.98
2008-06-10	4000.98	4000.98	3902.52	3925.77
2008-06-11	3925.77	3964.33	3867.85	3877.63
2008-06-12	3877.63	3889.33	3833.73	3839.43
2008-06-13	3839.43	3846.02	3713.85	3739.27
2008-06-17	3739.27	3745.28	3654.53	3699
2008-06-18	3699	3712.3	3640.36	3662.41
2008-06-19	3662.41	3685.41	3612.11	3649.81
2008-06-20	3649.81	3684.56	3611.1	3619.11
2008-06-23	3619.11	3619.11	3521.77	3524.85
2008-06-24	3524.85	3552.02	3390.46	3482.01
2008-06-25	3482.01	3595.98	3482.01	3584.53
2008-06-26	3584.53	3584.53	3482.55	3483.98
2008-06-27	3483.98	3483.98	3387.28	3424.16
2008-06-30	3424.16	3445.47	3356.81	3439.71
2008-07-01	3439.71	3439.71	3283.98	3286.83
2008-07-02	3286.83	3319.8	3190.4	3190.4
2008-07-03	3190.4	3305.88	3107.71	3289.39
2008-07-04	3289.39	3351.61	3276.66	3302.46
2008-07-07	3302.46	3354.98	3302.46	3345.63
2008-07-08	3345.63	3345.63	3239.86	3285.58
2008-07-09	3285.58	3416.3	3285.58	3403.77
2008-07-10	3403.77	3426.13	3344.86	3372.61
2008-07-11	3372.61	3403.03	3290.73	3290.73
2008-07-14	3290.73	3341.55	3286.66	3315.66
2008-07-15	3315.66	3315.66	3173.28	3177.93
2008-07-16	3177.93	3195.28	3100.71	3155.1
2008-07-17	3155.1	3340.41	3155.1	3332.1
2008-07-18	3332.1	3406.76	3304.72	3406.76
2008-07-21	3406.76	3458.36	3371.41	3446.75
2008-07-22	3446.75	3446.75	3382.64	3384.98
2008-07-23	3384.98	3517.98	3384.98	3505.68
2008-07-24	3505.68	3525.31	3479.27	3512.8
2008-07-25	3512.8	3512.8	3384.86	3402.38
2008-07-28	3402.38	3423.71	3373.33	3410.14
2008-07-29	3410.14	3410.14	3333.36	3370.03
2008-07-30	3370.03	3450.41	3370.03	3396.63
2008-07-31	3396.63	3448.72	3387.16	3394.63
2008-08-01	3394.63	3405.63	3363.35	3378.05
2008-08-04	3378.05	3401.01	3350.68	3362.18
2008-08-05	3362.18	3444.77	3360.48	3442.31
2008-08-06	3442.31	3503.64	3436.03	3438.81
2008-08-07	3438.81	3456.06	3408.81	3427.06
2008-08-08	3427.06	3427.06	3321.13	3334.11
2008-08-11	3334.11	3384.58	3327.72	3327.91
2008-08-12	3327.91	3367.81	3321.08	3345.18
2008-08-13	3345.18	3345.18	3279.43	3287.93
2008-08-14	3287.93	3309.26	3283.98	3298.11
2008-08-18	3298.11	3365.86	3298.11	3355.05
2008-08-19	3355.05	3355.05	3303.55	3326.11
2008-08-20	3326.11	3341.53	3305.43	3312.55
2008-08-21	3312.55	3312.55	3262.8	3268.81
2008-08-22	3268.81	3309.11	3251.93	3296.66
2008-08-25	3296.66	3336.31	3296.66	3302.56
2008-08-26	3302.56	3302.56	3255.29	3255.97
2008-08-27	3255.97	3270.64	3227.27	3243.99
2008-08-28	3243.99	3267.93	3201.79	3267.93
2008-08-29	3267.93	3308.72	3267.93	3292.68
2008-09-01	3292.68	3292.68	3260.31	3268.91
2008-09-02	3268.91	3342.76	3262.61	3341.41
2008-09-03	3341.41	3341.41	3290.7	3293.98
2008-09-04	3293.98	3293.98	3218.14	3222.59
2008-09-05	3222.59	3222.59	3125.29	3143.91
2008-09-08	3143.91	3285.97	3143.91	3275.08
2008-09-09	3275.08	3297.88	3263.65	3276.56
2008-09-10	3276.56	3276.86	3191.39	3213.54
2008-09-11	3213.54	3213.54	3127.35	3131.6
2008-09-12	3131.6	3187.9	3084.14	3110.56
2008-09-15	3110.56	3110.56	2972.59	2993.05
2008-09-16	2993.05	3015.85	2919.28	2933.43
2008-09-17	2933.43	3027.05	2933.43	2957.91
2008-09-18	2957.91	2957.91	2881.09	2952.81
2008-09-19	2952.81	3218.64	2952.81	3209.26
2008-09-22	3209.26	3209.26	3147.34	3175.54
2008-09-23	3175.54	3175.54	3016.88	3062.72
2008-09-24	3062.72	3078.98	3041.97	3062.83
2008-09-25	3062.83	3087.77	3054.91	3070.39
2008-09-26	3070.39	3070.39	2994.91	3017.89
2008-09-29	3017.89	3017.89	2826.4	2840.8
2008-09-30	2840.8	2877.54	2752.36	2856.47
2008-10-01	2856.47	2933.45	2828.21	2837.16
2008-10-02	2837.16	2882.56	2806.85	2828.88
2008-10-03	2828.88	2831.11	2761.98	2804.95
2008-10-06	2804.95	2804.95	2634.26	2640.78
2008-10-07	2640.78	2682.05	2575.66	2625.04
2008-10-08	2625.04	2625.04	2417.88	2512.01
2008-10-09	2512.01	2551.88	2502.25	2503.01
2008-10-10	2503.01	2503.01	2260.22	2372.09
2008-10-13	2372.09	2527.27	2372.09	2506.45
2008-10-14	2506.45	2628.05	2506.45	2561.8
2008-10-15	2561.8	2561.8	2381.56	2381.56
2008-10-16	2381.56	2381.56	2230.38	2255.25
2008-10-17	2255.25	2333.84	2105.16	2117.4
2008-10-20	2117.4	2178.4	2079.52	2124.8
2008-10-21	2124.8	2177.72	2124.8	2138.95
2008-10-22	2138.95	2138.95	2004.59	2025.93
2008-10-23	2025.93	2025.93	1882.48	1914.36
2008-10-24	1914.36	1914.36	1626.64	1728.49
2008-10-27	1728.49	1809.73	1642.55	1798.24
2008-10-29	1798.24	1998.54	1798.24	1969.84
2008-10-30	1969.84	2034.47	1969.84	2009.99
2008-10-31	2009.99	2061.66	1964.71	2060.31
2008-11-03	2060.31	2148.89	2060.31	2118.63
2008-11-04	2118.63	2238.35	2118.63	2229.59
2008-11-05	2229.59	2303.65	2176.98	2221.02
2008-11-06	2221.02	2221.02	2065.73	2070.39
2008-11-07	2070.39	2107.93	2038.08	2107.1
2008-11-10	2107.1	2211.51	2107.1	2190.99
2008-11-11	2190.99	2190.99	2029.28	2050.31
2008-11-12	2050.31	2078.36	1993.73	2010.51
2008-11-13	2010.51	2015.4	1953.85	1979.79
2008-11-14	1979.79	2063.96	1979.79	2007.09
2008-11-17	2007.09	2007.09	1897.1	1921.96
2008-11-18	1921.96	1927.29	1862.23	1925.2
2008-11-19	1925.2	1945.03	1892.31	1897.06
2008-11-20	1897.06	1897.06	1801.89	1816.58
2008-11-21	1816.58	1858.44	1808.26	1826.4
2008-11-24	1826.4	1876.47	1826.4	1864.8
2008-11-25	1864.8	1932.51	1864.8	1901.41
2008-11-26	1901.41	1905.97	1861.9	1873.63
2008-11-27	1873.63	1945.3	1872.76	1908.18
2008-11-28	1908.18	1915.88	1874.3	1913.51
2008-12-01	1913.51	1913.91	1860.16	1860.26
2008-12-02	1860.26	1860.26	1807.08	1837.98
2008-12-03	1837.98	1853.26	1824.36	1834.3
2008-12-04	1834.3	1874.15	1820.59	1840.88
2008-12-05	1840.88	1840.88	1786.01	1788.46
2008-12-08	1788.46	1868.56	1788.46	1845.9
2008-12-09	1845.9	1859.48	1818.18	1847.06
2008-12-10	1847.06	1864.18	1814.39	1833.04
2008-12-11	1833.04	1853.13	1814.71	1833.68
2008-12-12	1833.68	1833.68	1785.11	1810.26
2008-12-15	1810.26	1830.4	1774.06	1774.28
2008-12-16	1774.28	1776.33	1741.56	1741.56
2008-12-17	1741.56	1753.1	1718.4	1746.58
2008-12-18	1746.58	1767.34	1733.11	1738.49
2008-12-19	1738.49	1741.73	1692.51	1731.63
2008-12-22	1731.63	1737.8	1710.21	1711.8
2008-12-23	1711.8	1734.48	1709.65	1723.56
2008-12-24	1723.56	1733.26	1714.26	1722.76
2008-12-29	1722.76	1751.61	1722.76	1751.61
2008-12-30	1751.61	1808.54	1751.61	1807.85
2008-12-31	1807.85	1848.8	1785.89	1786.51
2009-01-02	1786.51	1817.86	1783.3	1811.83
2009-01-05	1811.83	1862.31	1811.83	1862.31
2009-01-07	1862.31	1941.8	1862.31	1920.73
2009-01-08	1920.73	1920.73	1879.91	1913.6
2009-01-09	1913.6	1928.41	1886.19	1892.29
2009-01-12	1892.29	1892.29	1867.9	1870.8
2009-01-13	1870.8	1870.8	1829.65	1844.43
2009-01-14	1844.43	1860.91	1734.69	1743.47
2009-01-15	1743.47	1743.47	1682.69	1709.69
2009-01-16	1709.69	1757.39	1709.69	1749.95
2009-01-19	1749.95	1760.66	1659.1	1660.04
2009-01-20	1660.04	1660.45	1627.61	1652.51
2009-01-21	1652.51	1705.68	1603.92	1702.73
2009-01-22	1702.73	1742.66	1661.61	1671.11
2009-01-23	1671.11	1672.96	1641.44	1663.39
2009-01-26	1663.39	1695.3	1663.39	1695.15
2009-01-27	1695.15	1722.78	1695.15	1710.86
2009-01-28	1710.86	1754.11	1710.86	1748.61
2009-01-29	1748.61	1751.49	1721.15	1731.36
2009-01-30	1731.36	1779.53	1715.19	1779.47
2009-02-02	1779.47	1780.68	1725.48	1726.8
2009-02-03	1726.8	1747.65	1714.51	1730.95
2009-02-04	1730.95	1744.45	1706.79	1744.05
2009-02-05	1744.05	1744.05	1715.26	1715.56
2009-02-06	1715.56	1761.69	1715.56	1761.69
2009-02-09	1761.69	1776.4	1744.16	1768.18
2009-02-10	1768.18	1768.18	1747.78	1763.08
2009-02-11	1763.08	1763.08	1721.45	1744.46
2009-02-12	1744.46	1747.49	1721.04	1729.4
2009-02-13	1729.4	1756.15	1725.76	1727.98
2009-02-16	1727.98	1727.98	1689.63	1691.63
2009-02-17	1691.63	1691.63	1602.6	1603.8
2009-02-18	1603.8	1616.58	1558.58	1589.17
2009-02-19	1589.17	1618.17	1589.17	1615.05
2009-02-20	1615.05	1615.05	1568.71	1601.23
2009-02-23	1601.23	1615.86	1547.94	1548.99
2009-02-24	1548.99	1553.12	1522.52	1545.4
2009-02-25	1545.4	1569.36	1511.95	1521.49
2009-02-26	1521.49	1541.85	1505.72	1541.42
2009-02-27	1541.42	1541.42	1507.6	1535.82
2009-03-03	1535.82	1536.05	1478.74	1510.99
2009-03-04	1510.99	1524.13	1503.46	1507.39
2009-03-05	1507.39	1513.3	1478.52	1481.46
2009-03-06	1481.46	1481.46	1459.17	1474.35
2009-03-09	1474.35	1476.32	1457.83	1469.4
2009-03-10	1469.4	1555.17	1469.4	1551.28
2009-03-11	1551.28	1585.17	1534.77	1538.17
2009-03-12	1538.17	1554.55	1515.37	1554.05
2009-03-13	1554.05	1593.25	1554.05	1557.77
2009-03-16	1557.77	1584.2	1557.77	1584.15
2009-03-17	1584.15	1593.61	1566.6	1584.1
2009-03-18	1584.1	1604.25	1578.63	1578.63
2009-03-19	1578.63	1627.54	1578.63	1622.88
2009-03-20	1622.88	1650.71	1610.99	1647.88
2009-03-23	1647.88	1692.64	1647.88	1689.55
2009-03-24	1689.55	1721.2	1689.55	1694.28
2009-03-26	1694.28	1724.45	1694.28	1714
2009-03-27	1714	1719.59	1663.39	1671.8
2009-03-30	1671.8	1671.8	1618.77	1629.67
2009-03-31	1629.67	1684.36	1629.67	1684.36
2009-04-01	1684.36	1702.53	1658.21	1678.72
2009-04-02	1678.72	1752.8	1678.72	1752.8
2009-04-03	1752.8	1795.48	1747.2	1754.61
2009-04-06	1754.61	1791.23	1723.14	1741.4
2009-04-07	1741.4	1748.01	1723.85	1729.26
2009-04-08	1729.26	1810.78	1711.48	1807.11
2009-04-09	1807.11	1882.85	1807.11	1881.95
2009-04-14	1881.95	1958.93	1864.47	1901
2009-04-15	1901	1928.41	1875.41	1928.29
2009-04-16	1928.29	1973.65	1928.29	1973.25
2009-04-21	1973.25	1973.25	1873.15	1880.69
2009-04-22	1880.69	1915.39	1873.38	1894.55
2009-04-23	1894.55	1933.21	1880.55	1905.91
2009-04-24	1905.91	1932.55	1904.86	1926.54
2009-04-27	1926.54	1935.13	1900.43	1925.8
2009-04-28	1925.8	1925.8	1880.15	1907.43
2009-04-29	1907.43	1995.81	1907.43	1990.51
2009-04-30	1990.51	2081.08	1990.51	2053.74
2009-05-04	2053.74	2102.02	2051.6	2096.4
2009-05-05	2096.4	2170.2	2096.4	2160.47
2009-05-06	2160.47	2196.56	2129.81	2191.18
2009-05-07	2191.18	2263.84	2127.25	2141.23
2009-05-08	2141.23	2173.9	2115.77	2151.39
2009-05-11	2151.39	2191.34	2132.98	2159.6
2009-05-12	2159.6	2214.04	2145.79	2204.1
2009-05-13	2204.1	2243.95	2120.7	2136.46
2009-05-14	2136.46	2147.71	2094.51	2124.03
2009-05-15	2124.03	2162.53	2121.11	2146.14
2009-05-18	2146.14	2174.55	2119.93	2171.26
2009-05-19	2171.26	2253.73	2171.26	2253.73
2009-05-20	2253.73	2310.91	2234	2309.79
2009-05-21	2309.79	2312.83	2242.09	2251
2009-05-22	2251	2297.04	2240.68	2280.14
2009-05-25	2280.14	2297.06	2257.04	2278.78
2009-05-26	2278.78	2278.78	2201.3	2234.81
2009-05-27	2234.81	2306.93	2234.81	2294.81
2009-05-28	2294.81	2328.08	2258.35	2309.08
2009-05-29	2309.08	2355.48	2309.08	2327.47
2009-06-01	2327.47	2423.35	2327.47	2417.01
2009-06-02	2417.01	2431.39	2394.1	2427.45
2009-06-03	2427.45	2429.08	2392.93	2408.75
2009-06-04	2408.75	2430.6	2331.1	2338.89
2009-06-05	2338.89	2399.51	2338.89	2372.26
2009-06-09	2372.26	2377.93	2313.95	2319.68
2009-06-10	2319.68	2391.84	2319.68	2376.1
2009-06-11	2376.1	2389.25	2354.47	2386.91
2009-06-12	2386.91	2417.9	2382.7	2401.56
2009-06-15	2401.56	2409.55	2359.68	2390.45
2009-06-16	2390.45	2390.45	2270.31	2279.96
2009-06-17	2279.96	2279.96	2153.31	2162.34
2009-06-18	2162.34	2195.83	2144.66	2182.06
2009-06-19	2182.06	2252.03	2182.06	2233.89
2009-06-22	2233.89	2234.28	2135.99	2143.36
2009-06-23	2143.36	2171.55	2100.49	2167.25
2009-06-24	2167.25	2199.1	2160.36	2199.1
2009-06-25	2199.1	2214.53	2152.08	2177.03
2009-06-26	2177.03	2209.55	2156.58	2162.64
2009-06-29	2162.64	2179.08	2149.7	2166.85
2009-06-30	2166.85	2223.45	2166.85	2209.99
2009-07-01	2209.99	2238.18	2201.54	2236.98
2009-07-02	2236.98	2240.35	2207.77	2217.58
2009-07-03	2217.58	2217.58	2187.89	2211.04
2009-07-06	2211.04	2211.04	2167.98	2187.02
2009-07-07	2187.02	2206.83	2186.01	2202.83
2009-07-08	2202.83	2202.83	2157.48	2163.22
2009-07-09	2163.22	2184.15	2159.24	2160.73
2009-07-10	2160.73	2160.73	2099.56	2106.13
2009-07-13	2106.13	2116.06	2071.53	2103.66
2009-07-14	2103.66	2169.54	2103.66	2169.34
2009-07-15	2169.34	2188.06	2164.31	2185.47
2009-07-16	2185.47	2214.53	2179.85	2213.49
2009-07-17	2213.49	2247.18	2204.65	2230.43
2009-07-20	2230.43	2281.38	2230.43	2275.34
2009-07-21	2275.34	2303.11	2257.6	2271.06
2009-07-22	2271.06	2291.5	2259.22	2270.93
2009-07-23	2270.93	2295.39	2270.93	2295.26
2009-07-24	2295.26	2343.46	2295.26	2331.31
2009-07-27	2331.31	2370.97	2331.31	2344.04
2009-07-28	2344.04	2365.11	2277.89	2286.14
2009-07-29	2286.14	2302.75	2266.96	2276.18
2009-07-30	2276.18	2358.13	2276.18	2353.09
2009-07-31	2353.09	2378.7	2345.2	2362.35
2009-08-03	2362.35	2424.05	2362.35	2423.96
2009-08-04	2423.96	2445.5	2412.25	2434.02
2009-08-05	2434.02	2443.85	2389.34	2390.24
2009-08-06	2390.24	2413.78	2370.39	2401.06
2009-08-07	2401.06	2401.06	2353.53	2380.58
2009-08-10	2380.58	2393.02	2339.31	2339.65
2009-08-11	2339.65	2369.26	2275.38	2276.47
2009-08-12	2276.47	2296.98	2264.99	2295.64
2009-08-13	2295.64	2363.49	2295.64	2322.77
2009-08-14	2322.77	2346.09	2322.04	2341.41
2009-08-17	2341.41	2341.41	2278.99	2309.63
2009-08-18	2309.63	2336.91	2309.63	2333.29
2009-08-19	2333.29	2350.47	2306.85	2350.31
2009-08-20	2350.31	2401.66	2350.31	2399.39
2009-08-21	2399.39	2479.85	2399.39	2479.85
2009-08-24	2479.85	2535.43	2456.79	2483.26
2009-08-25	2483.26	2505.74	2453.64	2505.74
2009-08-26	2505.74	2554.2	2505.74	2545.66
2009-08-27	2545.66	2578.14	2529.14	2544.45
2009-08-28	2544.45	2569.29	2529.84	2540.39
2009-08-31	2540.39	2540.39	2466.4	2466.4
2009-09-01	2466.4	2509.9	2442.58	2509.52
2009-09-02	2509.52	2509.52	2447.56	2477.98
2009-09-03	2477.98	2477.98	2364.25	2414.21
2009-09-04	2414.21	2450.51	2404.68	2425.23
2009-09-07	2425.23	2505.26	2425.23	2497.14
2009-09-08	2497.14	2528.73	2493.4	2511.81
2009-09-09	2511.81	2543.89	2503.74	2534.56
2009-09-10	2534.56	2548.77	2501.02	2510.56
2009-09-11	2510.56	2534.86	2510.56	2527.1
2009-09-14	2527.1	2527.1	2465.31	2468
2009-09-15	2468	2538.93	2468	2531.93
2009-09-16	2531.93	2576.43	2531.93	2550.13
2009-09-17	2550.13	2574.89	2535.09	2547.47
2009-09-18	2547.47	2568.78	2535.35	2555.36
2009-09-21	2555.36	2560.81	2527.89	2527.89
2009-09-22	2527.89	2567.65	2527.89	2565.05
2009-09-23	2565.05	2622.05	2565.05	2611.52
2009-09-24	2611.52	2644.59	2577.13	2609.25
2009-09-25	2609.25	2627.29	2594.14	2611.56
2009-09-28	2611.56	2657.27	2593.4	2652.03
2009-09-29	2652.03	2689.35	2650.1	2667.61
2009-09-30	2667.61	2697.95	2635.56	2661.41
2009-10-01	2661.41	2677.51	2619.64	2648.05
2009-10-02	2648.05	2648.05	2585.91	2593.43
2009-10-05	2593.43	2641.5	2574.2	2581.06
2009-10-06	2581.06	2685.77	2581.06	2678.5
2009-10-07	2695.54	2727.58	2691.98	2692.41
2009-10-08	2692.41	2764.91	2692.41	2738.74
2009-10-09	2738.74	2762.88	2724.55	2753.23
2009-10-12	2753.23	2832.27	2753.23	2830.78
2009-10-13	2830.78	2846.5	2797.7	2807.89
2009-10-14	2807.89	2908.77	2807.89	2896.9
2009-10-15	2896.9	2932.45	2850.91	2894.14
2009-10-16	2894.14	2917.99	2814.7	2830.01
2009-10-19	2833.81	2889	2824.52	2864.63
2009-10-20	2864.63	2915.41	2860.76	2892.81
2009-10-21	2892.81	2901.03	2828.78	2855.06
2009-10-22	2855.06	2855.06	2807.88	2811.26
2009-10-23	2811.26	2855.6	2811.26	2838.13
2009-10-26	2838.13	2838.13	2781.06	2781.13
2009-10-27	2781.13	2781.13	2710.28	2711.96
2009-10-29	2711.96	2711.96	2599.2	2669.63
2009-10-30	2669.63	2724.02	2669.63	2686.21
2009-11-02	2686.21	2686.21	2617.7	2646.24
2009-11-03	2646.24	2646.24	2582.52	2584.04
2009-11-04	2584.04	2655.11	2584.04	2652.64
2009-11-05	2652.64	2683.56	2617.58	2683.56
2009-11-06	2683.56	2713.24	2667	2701.41
2009-11-09	2701.41	2737.26	2684.36	2688.49
2009-11-10	2688.49	2709.09	2635.05	2652.68
2009-11-11	2652.68	2685.71	2652.68	2659.39
2009-11-12	2659.39	2659.39	2590.54	2620.43
2009-11-13	2620.43	2620.43	2588.71	2588.71
2009-11-16	2588.71	2611.63	2474.11	2504.43
2009-11-17	2504.43	2545.09	2501.89	2502.27
2009-11-18	2502.27	2560.38	2477.13	2528.95
2009-11-19	2528.95	2545.64	2493.98	2497.14
2009-11-20	2497.14	2500.88	2405.1	2405.6
2009-11-23	2405.6	2457.27	2374.64	2448.35
2009-11-24	2448.35	2463.41	2413.68	2428.54
2009-11-25	2428.54	2442.68	2327.64	2372.6
2009-11-26	2372.6	2372.6	2211.59	2225.31
2009-11-27	2225.31	2299.78	2164.1	2257.43
2009-11-30	2257.43	2291.71	2234.81	2263.27
2009-12-01	2263.27	2425.81	2263.27	2425.09
2009-12-02	2425.09	2442.85	2399.93	2433.24
2009-12-03	2433.24	2480.75	2366.85	2366.85
2009-12-04	2366.85	2383.61	2298.45	2383.61
2009-12-07	2383.61	2383.61	2310.43	2318.64
2009-12-08	2318.64	2331.1	2176.95	2178.7
2009-12-09	2178.7	2178.7	2074.91	2105.48
2009-12-10	2105.48	2219.98	2100.64	2214
2009-12-11	2214	2267.63	2138.49	2160.68
2009-12-14	2160.68	2217.33	2155.8	2216.93
2009-12-15	2216.93	2216.93	2161.99	2169.98
2009-12-16	2169.98	2222.14	2153.89	2222.14
2009-12-17	2222.14	2222.14	2166.93	2195.35
2009-12-18	2195.35	2205.96	2161.09	2168.43
2009-12-21	2168.43	2178.26	2114.21	2118.6
2009-12-22	2118.6	2219.3	2118.6	2213.47
2009-12-23	2213.47	2247.23	2207.36	2207.93
2009-12-28	2207.93	2236.15	2207.93	2208.34
2009-12-29	2208.34	2215.28	2189.43	2196.03
2009-12-30	2196.03	2200.25	2181.23	2194.49
2009-12-31	2194.49	2212.77	2193.71	2196.15
2010-01-04	2196.15	2209.14	2187.09	2189.72
2010-01-05	2189.72	2280.97	2189.72	2277.6
2010-01-07	2277.6	2331.59	2260.86	2310.1
2010-01-08	2310.1	2338.3	2283.59	2327.56
2010-01-11	2327.56	2366.81	2315.21	2315.31
2010-01-12	2315.31	2315.31	2184.33	2199.53
2010-01-13	2199.53	2243.45	2161.43	2173.66
2010-01-14	2173.66	2206.16	2148.43	2195.4
2010-01-15	2195.4	2216.45	2137.01	2144.56
2010-01-18	2144.56	2158.05	2076.27	2090.29
2010-01-19	2090.29	2110.46	2003.35	2101.54
2010-01-20	2101.54	2118.8	2019.91	2030.28
2010-01-21	2030.28	2036.47	1954.48	2013.9
2010-01-22	2013.9	2036.48	1986.8	2033.76
2010-01-25	2033.76	2103.05	2014.65	2090.93
2010-01-26	2090.93	2106.03	2052.04	2052.77
2010-01-27	2052.77	2052.77	1972.6	1972.93
2010-01-28	1972.93	2009.26	1933.51	1985.86
2010-01-29	1985.86	2054.5	1985.86	2048.31
2010-02-01	2052.85	2076.85	2038.28	2043.4
2010-02-02	2043.4	2065.23	2032.89	2058.4
2010-02-03	2058.4	2102.21	2018.61	2018.98
2010-02-04	2018.98	2024.06	1950.58	1951.7
2010-02-05	1951.7	1951.7	1864.48	1878.9
2010-02-08	1878.9	1897.72	1799.26	1806.4
2010-02-09	1806.4	1905.9	1791.3	1895.96
2010-02-10	1895.96	1991.13	1895.96	1940.81
2010-02-11	1940.81	1981.99	1918.99	1940.3
2010-02-12	1940.3	1956.66	1877.6	1899.41
2010-02-16	1899.41	1902.79	1832.11	1866.86
2010-02-17	1866.86	1899.65	1858.1	1858.49
2010-02-18	1858.49	1900.55	1836.86	1882.1
2010-02-19	1882.1	1931.44	1868.59	1927.61
2010-02-22	1927.61	1971.65	1927.61	1957.39
2010-02-23	1957.39	1970.65	1902.71	1922.69
2010-02-24	1922.69	1948.61	1896.9	1926.8
2010-02-25	1926.8	1926.8	1862.8	1872.53
2010-02-26	1872.53	1920.55	1864.48	1913.15
2010-03-01	1913.15	1979.13	1913.15	1969.47
2010-03-02	1969.47	2027.4	1963.81	2021.75
2010-03-03	2021.75	2037.4	1987.13	2014.55
2010-03-04	2014.55	2060.74	2008.83	2048.15
2010-03-05	2048.15	2084.14	2040.2	2082.06
2010-03-08	2082.06	2113.29	2080.91	2087.45
2010-03-09	2087.45	2087.72	2049.36	2085.15
2010-03-10	2085.15	2147.61	2085.15	2139.8
2010-03-11	2139.8	2164.05	2115.74	2124.58
2010-03-12	2124.58	2142.49	2109.2	2115.64
2010-03-15	2115.64	2127.66	2103.77	2123.18
2010-03-16	2123.18	2133.86	2074.59	2112.66
2010-03-17	2112.66	2131.83	2087.25	2089.71
2010-03-18	2089.71	2089.71	2012.39	2019.61
2010-03-19	2019.61	2049.35	1994.76	2049.35
2010-03-22	2049.35	2049.35	1975.94	2010.22
2010-03-23	2010.22	2059.35	2009.14	2047.03
2010-03-24	2047.03	2082.59	2047.03	2062.93
2010-03-26	2062.93	2147.83	2062.93	2147.83
2010-03-29	2147.83	2173.47	2126.79	2137.36
2010-03-30	2137.36	2147.03	2087.66	2095.64
2010-03-31	2095.64	2095.64	2055.61	2067.49
2010-04-01	2067.49	2098.45	2067.49	2095.02
2010-04-06	2095.02	2103.95	2030.76	2048.68
2010-04-07	2048.68	2048.68	1980.75	1987.58
2010-04-08	1987.58	1987.58	1884.19	1925.81
2010-04-09	1925.81	1992.64	1909.95	1991.22
2010-04-12	1991.22	2097.04	1991.22	2061.04
2010-04-13	2061.04	2061.04	2011.65	2015.55
2010-04-14	2015.55	2015.55	1967.01	1987.36
2010-04-15	1987.36	2036.09	1958.2	2028.55
2010-04-16	2028.55	2037.84	1987.31	1995.24
2010-04-19	1995.24	1995.24	1933.19	1944.11
2010-04-20	1944.11	1963.76	1916.78	1961.86
2010-04-21	1961.86	1970.97	1924.39	1936.43
2010-04-22	1936.43	1936.43	1860.04	1860.76
2010-04-23	1860.76	1945.61	1836.4	1857.96
2010-04-26	1857.96	1872.41	1793.46	1804.9
2010-04-27	1804.9	1804.9	1671.26	1696.68
2010-04-28	1696.68	1746.44	1664.1	1707.35
2010-04-29	1707.35	1844.2	1707.35	1829.29
2010-04-30	1829.29	1902.91	1825.8	1869.99
2010-05-03	1869.99	1903.35	1836.98	1853.55
2010-05-04	1853.55	1853.55	1724.78	1729.68
2010-05-05	1729.68	1734.61	1625.75	1662.1
2010-05-06	1662.1	1701.74	1651.66	1678.41
2010-05-07	1678.41	1678.41	1621.46	1630.47
2010-05-10	1630.47	1796.38	1630.47	1779.3
2010-05-11	1779.3	1779.3	1729.29	1735.29
2010-05-12	1735.29	1773.71	1728.01	1749.59
2010-05-13	1749.59	1771.35	1714.93	1716.8
2010-05-14	1716.8	1716.8	1657.19	1658.29
2010-05-17	1658.29	1658.29	1605.99	1634.61
2010-05-18	1634.61	1667.78	1627.85	1629.24
2010-05-19	1629.24	1642.98	1559.82	1636.48
2010-05-20	1636.48	1642.56	1581.59	1582.22
2010-05-21	1582.22	1601.69	1563.67	1595.1
2010-05-25	1595.1	1595.1	1529.61	1539.9
2010-05-26	1539.9	1585.76	1527.77	1585.75
2010-05-27	1585.75	1599.76	1550.75	1578.42
2010-05-28	1578.42	1605.62	1564.92	1570.22
2010-05-31	1570.22	1583.17	1547.19	1550.78
2010-06-01	1550.78	1553.23	1514	1527.6
2010-06-02	1527.6	1550.27	1523.61	1537.82
2010-06-03	1537.82	1574.38	1537.82	1563.53
2010-06-04	1563.53	1563.53	1472.76	1484.9
2010-06-07	1484.9	1484.9	1403.04	1403.92
2010-06-08	1403.92	1433.03	1383.01	1408.84
2010-06-09	1408.84	1465.51	1408.84	1461.83
2010-06-10	1461.83	1483.5	1447.4	1476.47
2010-06-11	1476.47	1501.92	1466.11	1484.13
2010-06-14	1484.13	1553.72	1484.13	1540.69
2010-06-15	1540.69	1557.36	1507.09	1530.04
2010-06-16	1530.04	1550.5	1514.3	1523.05
2010-06-17	1523.05	1526.9	1506.3	1514.85
2010-06-18	1514.85	1555.59	1514.85	1542.99
2010-06-21	1542.99	1598.53	1542.99	1595.21
2010-06-22	1595.21	1595.21	1560.34	1569.99
2010-06-23	1569.99	1569.99	1525.49	1525.53
2010-06-24	1525.53	1525.53	1464.38	1468.86
2010-06-25	1468.86	1485.19	1457.2	1460.46
2010-06-28	1460.46	1470.23	1445.27	1447.15
2010-06-29	1447.15	1448.42	1430.7	1434.4
2010-06-30	1434.4	1481.94	1433.3	1434.22
2010-07-01	1434.22	1465.85	1414.61	1452.13
2010-07-02	1452.13	1473.26	1451.08	1451.08
2010-07-05	1451.08	1459.53	1444.01	1450.05
2010-07-06	1450.05	1503.29	1450.05	1503.07
2010-07-07	1503.07	1503.07	1482.95	1491.76
2010-07-08	1491.76	1530.94	1491.76	1525.09
2010-07-09	1525.09	1538.24	1518.17	1527.62
2010-07-12	1527.62	1540.29	1519.3	1527.58
2010-07-13	1527.58	1577.08	1527.24	1567.48
2010-07-14	1567.48	1592.26	1563.48	1573.87
2010-07-15	1573.87	1622.24	1573.87	1608.76
2010-07-16	1608.76	1626.03	1592.72	1612.87
2010-07-19	1612.87	1640.3	1593.6	1626.6
2010-07-20	1626.6	1638.96	1577.53	1579.14
2010-07-21	1579.14	1601.88	1566.79	1570.59
2010-07-22	1570.59	1620.98	1570.59	1612.38
2010-07-23	1612.38	1626.95	1585.76	1590.5
2010-07-26	1600.1	1634.37	1591.67	1625.21
2010-07-27	1625.21	1696.26	1625.21	1692.35
2010-07-28	1692.35	1711.05	1677.19	1688
2010-07-29	1688	1726.6	1684.53	1708.38
2010-07-30	1708.38	1708.38	1670.71	1681.98
2010-08-02	1681.98	1751.55	1681.98	1746.72
2010-08-03	1746.72	1776.4	1731.2	1769.93
2010-08-04	1769.93	1782.23	1752.81	1777.55
2010-08-05	1777.55	1793.36	1744.78	1745.3
2010-08-06	1745.3	1754.49	1711.79	1713.01
2010-08-09	1713.01	1734.65	1701.86	1705.23
2010-08-10	1705.23	1705.23	1662.99	1666.01
2010-08-11	1666.01	1671.97	1641.51	1649.86
2010-08-12	1649.86	1668.98	1621.73	1628.28
2010-08-13	1628.28	1647.31	1609.2	1625.99
2010-08-16	1625.99	1644.74	1608.85	1632.15
2010-08-17	1632.15	1688.65	1632.15	1678.05
2010-08-18	1678.05	1689.89	1664.28	1664.5
2010-08-19	1664.5	1675.8	1646.63	1647.89
2010-08-20	1647.89	1647.89	1589.74	1589.74
2010-08-23	1589.74	1609.47	1582.83	1598.88
2010-08-24	1598.88	1598.88	1538.92	1544.23
2010-08-25	1544.23	1564.19	1516.17	1516.17
2010-08-26	1516.17	1545.23	1516.17	1541.72
2010-08-27	1541.72	1568.4	1538.89	1547.01
2010-08-30	1547.01	1581.51	1547.01	1561.2
2010-08-31	1561.2	1561.2	1528.12	1555.4
2010-09-01	1555.8	1579.36	1542.99	1571.12
2010-09-02	1571.12	1613.62	1571.12	1613.4
2010-09-03	1613.4	1669.93	1606.62	1656.81
2010-09-06	1656.81	1679.94	1651	1673.4
2010-09-07	1673.4	1673.4	1618	1618.3
2010-09-08	1618.3	1618.3	1557.24	1586.62
2010-09-09	1586.62	1611.15	1571.85	1610.83
2010-09-10	1610.83	1616.48	1582.62	1588.33
2010-09-13	1588.33	1605.92	1585.49	1587.65
2010-09-14	1587.65	1596.97	1556.34	1563.36
2010-09-15	1563.36	1566.61	1536.78	1560.08
2010-09-16	1560.08	1565.33	1535.12	1535.83
2010-09-17	1535.83	1561.78	1517.98	1524.15
2010-09-20	1524.15	1533.42	1492.36	1492.36
2010-09-21	1492.36	1521.9	1490.96	1506.71
2010-09-22	1506.71	1519.83	1499.3	1512.42
2010-09-23	1512.42	1526.38	1493.25	1501.87
2010-09-24	1501.87	1515.54	1491.55	1514.26
2010-09-27	1514.26	1534	1496.33	1496.33
2010-09-28	1496.33	1496.33	1460.54	1472.5
2010-09-29	1472.5	1479.55	1455.04	1466.67
2010-09-30	1466.67	1473.25	1452.47	1471.04
2010-10-01	1471.04	1473.67	1451.67	1468.52
2010-10-04	1468.52	1489.01	1461.51	1488.71
2010-10-05	1488.71	1514.17	1481.85	1503.14
2010-10-06	1503.14	1554.26	1503.14	1552.55
2010-10-07	1552.55	1561.77	1538.07	1553.76
2010-10-08	1553.76	1553.76	1521.51	1528.48
2010-10-11	1528.48	1553.73	1523.59	1548.7
2010-10-12	1548.7	1554.12	1540.19	1542.62
2010-10-13	1542.62	1589.17	1542.62	1581.69
2010-10-14	1581.69	1594.48	1540.02	1541.79
2010-10-15	1541.79	1557.48	1535.03	1549.94
2010-10-18	1549.94	1557.84	1539.6	1557.21
2010-10-19	1557.21	1588.52	1557.21	1573.08
2010-10-20	1573.08	1592.64	1569.74	1589.15
2010-10-21	1589.15	1599.51	1580.57	1586.11
2010-10-22	1586.11	1609.45	1583.69	1605.82
2010-10-25	1605.82	1645.11	1605.82	1637.15
2010-10-26	1637.15	1638.86	1600.42	1608.08
2010-10-27	1608.08	1608.08	1573.98	1577.89
2010-10-29	1577.89	1577.89	1530.28	1547.42
2010-11-01	1547.42	1561.24	1501.53	1504.23
2010-11-02	1504.23	1520.42	1490.48	1518.64
2010-11-03	1518.64	1530.12	1511.28	1516.95
2010-11-04	1516.95	1541.71	1492.4	1497.75
2010-11-05	1497.75	1508.3	1476.29	1507.79
2010-11-08	1507.79	1552.4	1507.79	1526.9
2010-11-09	1526.9	1545.3	1505.46	1541.02
2010-11-10	1541.02	1541.02	1507.33	1510.15
2010-11-11	1510.15	1510.15	1476.92	1493.59
2010-11-12	1493.59	1498.23	1470.45	1497.2
2010-11-15	1497.2	1516.79	1496.25	1509.85
2010-11-16	1509.85	1522.94	1491.57	1494.17
2010-11-17	1494.17	1499.01	1464.67	1464.67
2010-11-18	1464.67	1503.37	1464.67	1502.83
2010-11-19	1502.83	1508.88	1479.48	1492.67
2010-11-22	1492.67	1501.39	1446.62	1460.33
2010-11-23	1460.33	1471.49	1446.95	1451.45
2010-11-24	1451.45	1464.23	1435.26	1450.8
2010-11-25	1450.8	1459.79	1438.08	1440.64
2010-11-26	1440.64	1442.03	1415.4	1436.65
2010-11-29	1436.65	1474.82	1410.44	1411.39
2010-11-30	1411.39	1420	1395.85	1419.67
2010-12-01	1419.67	1477.78	1416.83	1474.35
2010-12-02	1474.35	1503.9	1463.84	1474.05
2010-12-03	1474.05	1492.59	1470.65	1486.5
2010-12-06	1486.5	1498.07	1481.85	1492.92
2010-12-07	1507.35	1540.15	1506.07	1533.76
2010-12-08	1533.76	1533.76	1512.97	1523.51
2010-12-09	1523.51	1543.42	1523.51	1542.4
2010-12-10	1542.4	1543.42	1506.28	1506.32
2010-12-13	1506.32	1510.83	1494.55	1499.39
2010-12-14	1499.39	1503.97	1492.15	1501.4
2010-12-15	1501.4	1505.3	1484.09	1484.99
2010-12-16	1484.99	1496.28	1482.65	1487.39
2010-12-17	1487.39	1498.37	1475.94	1498.01
2010-12-20	1498.01	1498.42	1449.73	1449.79
2010-12-21	1449.79	1462.49	1442.44	1459.24
2010-12-22	1459.24	1462.8	1440.29	1449.12
2010-12-23	1449.12	1451.55	1437.97	1444.19
2010-12-27	1444.19	1444.19	1403.65	1404.2
2010-12-28	1404.2	1419.13	1397.8	1411.09
2010-12-29	1411.09	1428.9	1411.09	1428.15
2010-12-30	1428.15	1431.54	1412.67	1423.92
2010-12-31	1423.92	1432.53	1413.04	1413.94
