# Supplementary material for: Analysis of global stock index data during crisis period via complex network approach
Source: PLoS One. 2018 Jul 18;13(7):e0200600. doi: 10.1371/journal.pone.0200600 (PMC6051609; doi:10.1371/journal.pone.0200600)
Supplement: S1 File — See the respective attached file. (ZIP) [file pone.0200600.s001.zip › Global stock index data 2005-2010/Iceland stock index.xls]

## Sheet: Sheet1
Date	Open	High	Low	Close
2005-01-04	3173.91	3173.91	3148.95	3158.25
2005-01-05	3158.25	3181.33	3156.39	3175.98
2005-01-06	3175.98	3187.17	3174.38	3178.74
2005-01-07	3178.74	3226.04	3178.35	3218.2
2005-01-10	3218.2	3235.98	3218.2	3234.49
2005-01-11	3234.49	3249.87	3230	3249.87
2005-01-12	3249.87	3264.71	3236.93	3260.17
2005-01-13	3260.17	3309.16	3260.17	3309.16
2005-01-14	3309.16	3341.59	3307.16	3335.37
2005-01-17	3335.37	3370.78	3334.45	3365.6
2005-01-18	3365.6	3371.15	3340.62	3342.92
2005-01-19	3342.92	3346.06	3318.34	3324.45
2005-01-20	3324.45	3340.07	3318.51	3331.86
2005-01-21	3331.86	3357.02	3331.86	3357.02
2005-01-24	3357.02	3365.28	3349.12	3351.87
2005-01-25	3351.87	3377.87	3351.87	3377.87
2005-01-26	3377.87	3417.99	3377.47	3407.08
2005-01-27	3407.08	3420.85	3397.82	3404.85
2005-01-28	3404.85	3449.99	3404.85	3432.59
2005-01-31	3432.59	3483.33	3432.59	3472.16
2005-02-01	3472.16	3488.22	3472.16	3479.5
2005-02-02	3479.5	3480.74	3456.26	3469.57
2005-02-03	3469.57	3518.98	3467.15	3507.7
2005-02-04	3507.7	3530.6	3507.7	3528.63
2005-02-07	3528.63	3537.82	3522.81	3533.17
2005-02-08	3533.17	3615.27	3531.17	3615.27
2005-02-09	3615.27	3627.37	3598.48	3601.51
2005-02-10	3601.51	3629.59	3601.28	3616.57
2005-02-11	3616.57	3623.52	3609.62	3611.87
2005-02-14	3611.87	3620.78	3584.11	3595.78
2005-02-15	3595.78	3608.81	3590.65	3603.97
2005-02-16	3603.97	3628.58	3602.89	3625.49
2005-02-17	3625.49	3637.97	3611.73	3612.58
2005-02-18	3612.58	3636.6	3612.58	3626.4
2005-02-21	3626.4	3629.69	3569.25	3569.25
2005-02-22	3569.25	3569.25	3480.94	3485.11
2005-02-23	3485.11	3485.11	3435.89	3469.56
2005-02-24	3469.56	3506.27	3467.53	3504.27
2005-02-25	3504.27	3543.95	3501.25	3542.17
2005-02-28	3542.17	3547.86	3529.07	3535.09
2005-03-01	3535.09	3543.53	3531.43	3543.53
2005-03-02	3543.53	3546.29	3474.11	3483.01
2005-03-03	3483.01	3513.01	3475.17	3510.52
2005-03-04	3510.52	3521.94	3505.96	3517.62
2005-03-07	3517.62	3551.24	3517.62	3551.24
2005-03-08	3551.24	3588.94	3551.24	3568.69
2005-03-09	3568.69	3612.68	3568.69	3611.96
2005-03-10	3611.96	3614.44	3585.11	3590.9
2005-03-11	3590.9	3599.81	3582.82	3596.87
2005-03-14	3596.87	3609.88	3580	3609.88
2005-03-15	3609.88	3624.25	3595.17	3623.73
2005-03-16	3623.73	3644.37	3617.68	3644.37
2005-03-17	3644.37	3648.96	3634.97	3645.49
2005-03-18	3645.49	3650.07	3638.36	3650.07
2005-03-21	3650.07	3650.07	3628.24	3646.26
2005-03-22	3646.26	3646.26	3621.43	3627.46
2005-03-23	3627.46	3640.21	3610.14	3640.21
2005-03-29	3640.21	3653.2	3630.87	3643.18
2005-03-30	3643.18	3652.45	3640.55	3647.43
2005-03-31	3647.43	3675.25	3647.43	3661.7
2005-04-01	3661.7	3699.65	3658.74	3698.59
2005-04-04	3708.24	3708.24	3708.24	3708.24
2005-04-05	3713.09	3713.09	3713.09	3713.09
2005-04-06	3745.08	3745.08	3745.08	3745.08
2005-04-07	3745.08	3777.6	3744.68	3777.6
2005-04-08	3777.6	3800.25	3760.65	3763.15
2005-04-11	3763.15	3778.74	3707.18	3732.91
2005-04-12	3732.91	3741.21	3680.11	3686.18
2005-04-13	3686.18	3720.1	3646.81	3720.1
2005-04-14	3720.1	3772.57	3716.02	3760.71
2005-04-15	3760.71	3760.71	3740.57	3748.44
2005-04-18	3748.44	3748.44	3711.91	3718.65
2005-04-19	3718.65	3758.66	3711.17	3752.21
2005-04-20	3752.21	3770.94	3745.5	3764.68
2005-04-22	3766.49	3801.46	3759.9	3801.46
2005-04-25	3801.46	3843.86	3801.46	3839.83
2005-04-26	3839.83	3850.78	3838.2	3847.14
2005-04-27	3847.14	3858.65	3841.35	3854.75
2005-04-28	3854.75	3875.55	3838.62	3847.35
2005-04-29	3847.35	3858.75	3821.05	3832.32
2005-05-02	3832.32	3841.03	3821.26	3823.24
2005-05-03	3823.24	3825.58	3774.2	3803.52
2005-05-04	3803.52	3804.04	3768.76	3777.33
2005-05-06	3777.33	3781.17	3767.62	3767.77
2005-05-09	3767.77	3767.77	3703.42	3727.46
2005-05-10	3727.46	3730.06	3701.55	3707.09
2005-05-11	3707.09	3712.7	3686.52	3704.1
2005-05-12	3704.1	3757.11	3700.55	3747.64
2005-05-13	3747.64	3829.86	3746.73	3796.12
2005-05-17	3796.12	3811.02	3786.73	3793.96
2005-05-18	3793.96	3823.28	3793.96	3819.02
2005-05-19	3819.02	3843.14	3819.02	3821.88
2005-05-20	3821.88	3870.87	3821.88	3834.93
2005-05-23	3834.93	3842.34	3823.93	3823.93
2005-05-24	3823.93	3828.64	3759.31	3761.79
2005-05-25	3761.79	3768.69	3746.17	3747.09
2005-05-26	3747.09	3764.19	3742.42	3743.2
2005-05-27	3743.19	3746.16	3727.04	3734.9
2005-05-30	3734.9	3759.76	3734.9	3754.44
2005-05-31	3754.44	3794.5	3754.44	3785.69
2005-06-01	3785.69	3793.93	3781.96	3787.53
2005-06-02	3787.53	3803.96	3784.65	3803.96
2005-06-03	3803.96	3824.87	3800.96	3824.87
2005-06-06	3824.87	3834.55	3804.89	3816.79
2005-06-07	3816.79	3820.16	3790.61	3812.29
2005-06-08	3812.29	3842.19	3812.29	3830.62
2005-06-09	3830.62	3848.31	3829.12	3838.34
2005-06-10	3838.34	3839.82	3820.76	3827.42
2005-06-13	3827.42	3830.94	3818.28	3818.64
2005-06-14	3818.64	3821.32	3809.95	3813.93
2005-06-15	3813.93	3831.22	3811.98	3814.2
2005-06-16	3814.2	3816.15	3799.4	3799.4
2005-06-20	3799.4	3813.3	3796.34	3797.37
2005-06-21	3797.37	3811.5	3795.15	3804.89
2005-06-22	3804.89	3835.73	3804.89	3824.93
2005-06-23	3824.93	3843.93	3822.64	3830.48
2005-06-24	3830.48	3859.28	3830.48	3858.59
2005-06-27	3858.59	3881.66	3858.42	3873.04
2005-06-28	3873.04	3911.15	3873.04	3893.78
2005-06-29	3893.78	3893.78	3867.6	3879.03
2005-06-30	3879.04	3879.06	3849.62	3865.72
2005-07-01	3865.72	3881.73	3864.03	3879.17
2005-07-04	3879.17	3883.14	3868.28	3872.38
2005-07-05	3872.38	3900.98	3871.41	3893.95
2005-07-06	3893.95	3909.19	3893.95	3905.9
2005-07-07	3905.9	3905.9	3834.15	3876.17
2005-07-08	3876.17	3896.97	3875.92	3895.83
2005-07-11	3895.83	3916.73	3892.06	3916.73
2005-07-12	3916.73	3917.27	3901	3901
2005-07-13	3901	3904.05	3893.37	3893.37
2005-07-14	3893.37	3896.98	3885.25	3886.14
2005-07-15	3886.14	3898.92	3881.64	3893.02
2005-07-18	3893.02	3896.32	3882.72	3891.72
2005-07-19	3891.72	3915.56	3888.69	3915.56
2005-07-20	3915.56	3922.63	3905.46	3919.84
2005-07-21	3919.84	3936.39	3916.91	3926.93
2005-07-22	3926.93	3974.74	3926	3953.06
2005-07-25	3953.06	3967.97	3953.06	3961.05
2005-07-26	3961.05	3982.13	3950.69	3975.07
2005-07-27	3975.07	3993.91	3975.07	3989.43
2005-07-28	3989.43	4035.38	3988.46	4005.97
2005-07-29	4005.97	4011.03	3990.09	4011.03
2005-08-02	4011.03	4091.92	4011.03	4090.13
2005-08-03	4090.13	4101.51	4087.52	4100.6
2005-08-04	4100.6	4172.46	4100.6	4172.46
2005-08-05	4172.46	4227.25	4172.13	4193.65
2005-08-08	4193.65	4218.41	4147.95	4151.74
2005-08-09	4151.74	4193.59	4147.4	4164.7
2005-08-10	4164.7	4168.41	4103.83	4120.7
2005-08-11	4120.7	4127.22	4110.91	4122.52
2005-08-12	4122.52	4136.27	4120.59	4124.68
2005-08-15	4124.68	4143.92	4121.48	4142.88
2005-08-16	4142.88	4171.56	4141.24	4169.53
2005-08-17	4169.53	4175.26	4163.08	4175.26
2005-08-18	4175.26	4185.4	4166.52	4169.24
2005-08-19	4169.24	4210.34	4169.24	4198.22
2005-08-22	4198.22	4215.78	4196.36	4212.8
2005-08-23	4212.8	4221	4204.92	4204.92
2005-08-24	4204.92	4209.45	4200.67	4203.49
2005-08-25	4203.49	4213.41	4203.49	4205.8
2005-08-26	4205.8	4228.8	4205.63	4220.12
2005-08-29	4220.12	4250.63	4218.13	4250.6
2005-08-30	4250.6	4308.83	4245.08	4301.49
2005-08-31	4301.49	4322.67	4301.49	4322.67
2005-09-01	4322.67	4332.72	4291.65	4298.98
2005-09-02	4298.98	4306.54	4267.98	4291.64
2005-09-05	4291.64	4316.69	4291.64	4315.88
2005-09-06	4315.88	4334.93	4315.88	4334.93
2005-09-07	4334.93	4348.56	4322.33	4348.56
2005-09-08	4348.56	4374.09	4344.26	4372.52
2005-09-09	4372.52	4387.04	4372.24	4387.04
2005-09-12	4387.04	4391.3	4343.42	4345.34
2005-09-13	4345.34	4351.79	4255.69	4275.78
2005-09-14	4275.78	4275.78	4144.72	4181.84
2005-09-15	4181.84	4181.84	4135.72	4155.74
2005-09-16	4155.74	4234.48	4155.74	4230.46
2005-09-19	4230.46	4248.2	4230.46	4234.07
2005-09-20	4234.07	4252.57	4217.76	4229.71
2005-09-21	4229.71	4244.72	4227.89	4243.31
2005-09-22	4243.31	4258.68	4236.84	4251.55
2005-09-23	4251.55	4260.56	4238.39	4260.56
2005-09-26	4260.56	4263.74	4254.46	4259.15
2005-09-27	4259.15	4266.36	4246.07	4258.56
2005-09-28	4258.56	4258.56	4233.96	4240.58
2005-09-29	4240.58	4272.37	4240.58	4267.93
2005-09-30	4267.93	4285.82	4265.34	4285.82
2005-10-03	4285.82	4285.82	4225.11	4235.68
2005-10-04	4235.68	4235.68	4187.85	4190.01
2005-10-05	4190.01	4197.62	4163.37	4163.37
2005-10-06	4163.37	4168.81	4151.24	4152.65
2005-10-07	4152.65	4164.84	4120.73	4141.68
2005-10-10	4141.68	4150.29	4139.13	4147.42
2005-10-11	4147.42	4167.35	4147.42	4162.64
2005-10-12	4162.64	4201.61	4158.11	4194.03
2005-10-13	4194.03	4225.54	4191.03	4223.09
2005-10-14	4223.09	4255.42	4220.36	4250.22
2005-10-17	4250.22	4300.34	4250.22	4300.34
2005-10-18	4300.34	4319.4	4276.86	4280.17
2005-10-19	4280.17	4281.55	4224.34	4239.57
2005-10-20	4239.57	4244.74	4225.45	4230.98
2005-10-21	4230.98	4249.77	4222.14	4249.77
2005-10-24	4249.77	4282.42	4242.57	4280.5
2005-10-25	4280.5	4329.19	4279.77	4326.67
2005-10-26	4326.67	4343.39	4322.86	4339.23
2005-10-27	4339.23	4349.45	4328.5	4337.87
2005-10-28	4337.87	4395.2	4337.87	4364.79
2005-10-31	4364.79	4366.27	4311.53	4350.14
2005-11-01	4350.14	4352.97	4331.02	4347.64
2005-11-02	4347.64	4369.18	4343.01	4356.03
2005-11-03	4356.03	4362.07	4346.71	4359.68
2005-11-04	4359.68	4361.04	4348.03	4352.08
2005-11-07	4352.08	4367.9	4352.08	4359.92
2005-11-08	4359.92	4369.22	4358.73	4365.54
2005-11-09	4365.54	4380.56	4365.54	4380.48
2005-11-10	4380.48	4380.48	4369.73	4379.24
2005-11-11	4379.24	4419.78	4379.24	4419.78
2005-11-14	4419.78	4452.89	4414.19	4446.14
2005-11-15	4446.14	4494.82	4446.14	4491.78
2005-11-16	4491.78	4635.21	4489.12	4624.61
2005-11-17	4624.61	4654.67	4614.32	4645.04
2005-11-18	4645.04	4706.64	4645.04	4670.03
2005-11-21	4670.03	4686.69	4608.26	4623.83
2005-11-22	4623.83	4656.74	4619.98	4650.14
2005-11-23	4650.14	4720.44	4649.1	4706
2005-11-24	4706	4716.32	4675.44	4678.68
2005-11-25	4678.68	4697.35	4666.36	4672.95
2005-11-28	4672.95	4672.95	4644.86	4648.33
2005-11-29	4648.33	4682.4	4648.33	4679.08
2005-11-30	4679.08	4733.21	4678.75	4729.51
2005-12-01	4729.51	4752.21	4718.31	4752.21
2005-12-02	4752.21	4761.62	4727.68	4761.62
2005-12-05	4761.62	4800.12	4755.03	4792.94
2005-12-06	4792.94	4799.5	4765.91	4784.26
2005-12-07	4784.26	4788.99	4772.05	4788.39
2005-12-08	4788.39	4833.67	4785.29	4832.02
2005-12-09	4832.02	4891.79	4824.35	4848.24
2005-12-12	4848.24	4868.34	4848.24	4867.4
2005-12-13	4867.4	4930.73	4864.53	4917.09
2005-12-14	4917.09	4966.7	4917.09	4947.67
2005-12-15	4947.67	4959.32	4905.1	4913.08
2005-12-16	4913.08	4931.87	4902.43	4907.18
2005-12-19	4907.18	4932	4900	4928.3
2005-12-20	4928.3	4956.01	4922.35	4952.9
2005-12-21	4952.9	4975.98	4952.06	4967.55
2005-12-22	4967.55	5000.47	4964.16	4997.38
2005-12-23	4997.38	5068.03	4993.68	5057.81
2005-12-27	5057.81	5117.17	5057.81	5082.34
2005-12-28	5082.34	5088.48	5004.15	5088.48
2005-12-29	5088.48	5108.53	5065.86	5088.24
2005-12-30	5088.24	5116.13	5085.33	5107.49
2006-01-03	5107.49	5218.87	5097.6	5212.62
2006-01-04	5212.62	5325.28	5212.62	5261.69
2006-01-05	5261.69	5425.91	5261.69	5423.88
2006-01-06	5423.88	5459.75	5367.29	5393.27
2006-01-09	5393.28	5506.77	5393.28	5487.47
2006-01-10	5487.47	5502.72	5473.98	5475.46
2006-01-11	5475.46	5502.69	5475.46	5501.68
2006-01-12	5501.68	5557.98	5499.81	5545.32
2006-01-13	5545.32	5602.37	5545.32	5595.05
2006-01-16	5595.05	5688.57	5594.94	5688.57
2006-01-17	5688.57	5761.03	5688.57	5743.47
2006-01-18	5743.47	5746.27	5539.68	5598.57
2006-01-19	5598.57	5663.91	5598.57	5620.32
2006-01-20	5620.32	5647.48	5594.71	5594.71
2006-01-23	5594.71	5625.09	5507.89	5517
2006-01-24	5517	5525.71	5478.53	5506.61
2006-01-25	5506.61	5579.8	5461.69	5571.67
2006-01-26	5571.67	5789.48	5571.67	5679.74
2006-01-27	5679.74	5821.72	5679.74	5802.71
2006-01-30	5802.71	5815.43	5705.68	5744.2
2006-01-31	5744.2	5753.36	5657.39	5691.85
2006-02-01	5691.85	5727.84	5632.73	5724.05
2006-02-02	5724.05	5794.49	5711.08	5767.97
2006-02-03	5767.97	5826.28	5767.97	5824.13
2006-02-06	5824.13	5864.44	5823.23	5853.46
2006-02-07	5853.46	5957.85	5849.54	5957.85
2006-02-08	5957.85	6046.33	5943.46	6014.13
2006-02-09	6014.13	6034.2	5956.2	6015.47
2006-02-10	6015.47	6060.14	6003.26	6054.33
2006-02-13	6054.33	6126.69	6053.86	6099.68
2006-02-14	6099.68	6229.36	6099.68	6211.19
2006-02-15	6211.19	6350.22	6211.19	6287.29
2006-02-16	6287.29	6348.74	6216.5	6246.63
2006-02-17	6246.63	6275.87	6181.27	6194.5
2006-02-20	6194.5	6217.83	6163.58	6210.15
2006-02-21	6210.15	6264.47	5919.2	6012.45
2006-02-22	6012.45	6012.45	5647.49	5914.17
2006-02-23	5914.17	6099.39	5914.17	6087.51
2006-02-24	6087.51	6139.65	6087.51	6108.46
2006-02-27	6108.46	6119.59	6044.75	6046.7
2006-02-28	6046.7	6091.06	6036.81	6044.98
2006-03-01	6044.98	6067.38	5937.87	5979.96
2006-03-02	5979.96	5995.15	5852.85	5879.2
2006-03-03	5879.2	5999.46	5879.2	5933.37
2006-03-06	5933.37	5974.27	5931.32	5949.5
2006-03-07	5949.5	5974.37	5868.88	5968.57
2006-03-08	5968.57	5968.57	5745.68	5803.45
2006-03-09	5803.45	5844.53	5727.61	5788.92
2006-03-10	5788.92	5817.1	5648.74	5726.87
2006-03-13	5726.87	5726.87	5468.25	5516.21
2006-03-14	5516.21	5648.32	5516.21	5585.28
2006-03-15	5585.28	5706.17	5585.28	5684.75
2006-03-16	5684.75	5781.13	5684.75	5716.13
2006-03-17	5716.13	5803.94	5716.13	5803.94
2006-03-20	5803.94	5916.7	5803.94	5849.3
2006-03-21	5849.3	5855.68	5656.05	5674.44
2006-03-22	5674.44	5748.31	5674.44	5742.11
2006-03-23	5742.11	5742.11	5606.6	5610.29
2006-03-24	5610.29	5610.29	5373.09	5388.65
2006-03-27	5388.65	5521.07	5388.65	5502.4
2006-03-28	5502.39	5608.98	5502.31	5546.88
2006-03-29	5546.88	5580.18	5529.34	5537.85
2006-03-30	5537.85	5537.85	5376.3	5454.91
2006-03-31	5454.91	5500.34	5398.84	5458.46
2006-04-03	5458.46	5458.46	5335.63	5335.63
2006-04-04	5335.63	5341.67	5040.59	5101.97
2006-04-05	5101.97	5271.91	5101.97	5202.55
2006-04-06	5202.55	5325.31	5202.55	5325.31
2006-04-07	5325.31	5443.97	5325.31	5350.64
2006-04-10	5350.64	5352.85	5317.34	5333.9
2006-04-11	5333.9	5333.9	5250.37	5320.21
2006-04-12	5320.21	5320.21	5232.43	5259.58
2006-04-18	5264.05	5264.05	5144.09	5149.61
2006-04-19	5149.61	5149.61	4994.92	5029.13
2006-04-21	5029.13	5101.33	5029.13	5061.07
2006-04-24	5061.07	5178.68	5061.07	5178.67
2006-04-25	5178.67	5258.45	5178.67	5228.68
2006-04-26	5228.68	5339.79	5228.68	5335.97
2006-04-27	5335.97	5432.23	5191.18	5203.81
2006-04-28	5203.81	5240.44	5169.37	5169.37
2006-05-02	5169.37	5255.49	5039.53	5049.62
2006-05-03	5049.62	5078.17	4920.01	4958.44
2006-05-04	4958.44	5117.58	4958.44	5055.92
2006-05-05	5055.92	5101.49	5055.92	5096.37
2006-05-08	5094.6	5094.6	5056.1	5059.98
2006-05-09	5059.98	5069.49	5011.08	5038.35
2006-05-10	5038.35	5054.54	5030.38	5054.25
2006-05-11	5054.25	5114.11	5054.25	5092.24
2006-05-12	5092.24	5185	5092.24	5185
2006-05-15	5185	5232.4	5169.63	5190.04
2006-05-16	5190.04	5290.56	5185.59	5277.53
2006-05-17	5277.53	5326.85	5239.52	5271.46
2006-05-18	5271.46	5289.29	5140.11	5158.21
2006-05-19	5158.21	5173.72	5107.29	5135.65
2006-05-22	5135.65	5135.65	4983.34	5023.98
2006-05-23	5022.2	5084.94	5022.2	5084.94
2006-05-24	5084.94	5091.37	4995.7	5009.75
2006-05-26	5009.75	5127.61	5009.75	5127.61
2006-05-29	5127.61	5221.96	5127.61	5213.42
2006-05-30	5213.42	5247.09	5201.71	5243.35
2006-05-31	5243.35	5312.36	5240.44	5267.03
2006-06-01	5267.03	5301.22	5267.03	5295.15
2006-06-02	5295.15	5385.29	5292.23	5375.84
2006-06-06	5375.84	5375.84	5213.47	5295.55
2006-06-07	5295.55	5299.62	5262.4	5282.19
2006-06-08	5281.3	5281.3	5198.99	5202.11
2006-06-09	5202.11	5230.21	5196.89	5211.93
2006-06-12	5211.93	5211.93	5142.73	5158.42
2006-06-13	5158.42	5158.42	4998.27	5033.46
2006-06-14	5033.46	5037.51	4874.66	4945.97
2006-06-15	4945.97	4998.4	4945.97	4990.69
2006-06-16	4990.69	4999.43	4967.9	4973.86
2006-06-19	4973.86	4974.74	4946.35	4948.62
2006-06-20	4948.62	5007.31	4944.86	5007.31
2006-06-21	5007.31	5124.75	5007.31	5117.51
2006-06-22	5117.51	5156.8	5114.53	5130.09
2006-06-23	5130.09	5135.7	5112.21	5117.66
2006-06-26	5117.66	5130.79	5065.99	5121.13
2006-06-27	5121.13	5121.13	5035.22	5045.96
2006-06-28	5045.96	5075.21	5022.37	5030.55
2006-06-29	5030.55	5034.02	4990.47	4992.73
2006-06-30	4992.73	5042.37	4992.73	5026.8
2006-07-03	5026.8	5027.23	4978.79	4978.79
2006-07-04	4978.79	5009.1	4978.79	5009.1
2006-07-05	5009.1	5011.84	4982.9	5000.16
2006-07-06	5000.16	5000.16	4943.67	4974.27
2006-07-07	4974.27	4974.27	4906.11	4922.08
2006-07-10	4922.08	4922.08	4898.17	4914.09
2006-07-11	4910.32	4922.32	4895.44	4919.39
2006-07-12	4919.39	4944.29	4901.84	4944.29
2006-07-13	4940.51	5039.57	4940.51	5027.14
2006-07-14	5027.14	5088.43	5021.31	5083.7
2006-07-17	5083.7	5085.47	4986.77	5007.63
2006-07-18	5007.63	5016.48	4986.54	5010.02
2006-07-19	5010.02	5021.19	5004.54	5018.27
2006-07-20	5018.27	5024.86	4998.71	5012.26
2006-07-21	5012.26	5034.59	5000.72	5025.52
2006-07-24	5025.53	5030.38	4991.89	5013.87
2006-07-25	5013.87	5025.53	4980.3	4988.75
2006-07-26	4988.75	5057.41	4905.89	4907.71
2006-07-27	4907.71	4911.54	4837.3	4852.01
2006-07-28	4852.01	4904.38	4852.01	4885.96
2006-07-31	4885.96	4891.14	4865.26	4871.45
2006-08-01	4871.45	4871.45	4850.04	4854.45
2006-08-02	4854.45	4894.94	4854.45	4890.55
2006-08-03	4890.55	4928.1	4890.55	4903.81
2006-08-04	4903.81	4923.5	4903.26	4912.22
2006-08-08	4912.22	4917.14	4889.71	4891.46
2006-08-09	4891.46	4914.7	4891.46	4914.26
2006-08-10	4914.26	4940.85	4912.12	4940.85
2006-08-11	4940.85	4962.69	4937.24	4962.69
2006-08-14	4962.69	4989.33	4959.82	4980.06
2006-08-15	4980.06	4995.73	4972.05	4988.6
2006-08-16	4988.6	5043.31	4986.54	5025.82
2006-08-17	5025.82	5117.59	5019.48	5114.41
2006-08-18	5114.41	5217.94	5114.41	5200.55
2006-08-21	5200.55	5274.57	5200.55	5268.24
2006-08-22	5268.24	5356.72	5268.24	5355.7
2006-08-23	5355.7	5439.74	5355.7	5405.62
2006-08-24	5405.62	5492.31	5405.62	5492.31
2006-08-25	5492.31	5539.65	5429.58	5434.25
2006-08-28	5434.25	5435.94	5366.02	5401.87
2006-08-29	5401.87	5444.7	5399	5425.58
2006-08-30	5425.58	5512.11	5425.58	5475.8
2006-08-31	5475.8	5498.89	5474.93	5497.78
2006-09-01	5497.78	5541.43	5497.78	5539.39
2006-09-04	5539.39	5591.95	5527.86	5571.29
2006-09-05	5571.29	5582.34	5542.16	5542.16
2006-09-06	5542.16	5545.03	5506.82	5534.82
2006-09-07	5534.82	5534.82	5487.78	5501.82
2006-09-08	5501.82	5589.72	5498.33	5585.3
2006-09-11	5585.3	5590.77	5552.18	5587.45
2006-09-12	5587.45	5587.45	5559.86	5576.55
2006-09-13	5576.55	5586.94	5556.37	5566.59
2006-09-14	5566.59	5626.98	5566.59	5606.21
2006-09-15	5606.21	5645.6	5601.07	5638.11
2006-09-18	5638.11	5706.58	5638.11	5699.21
2006-09-19	5699.21	5762.42	5696.63	5753.56
2006-09-20	5753.56	5803.56	5753.56	5772.69
2006-09-21	5772.69	5795.18	5744.43	5748.26
2006-09-22	5748.26	5768.04	5653.57	5741.31
2006-09-25	5741.31	5741.31	5694.07	5722.58
2006-09-26	5722.58	5783.18	5722.58	5765.96
2006-09-27	5765.96	5821.09	5760.82	5790.54
2006-09-28	5790.54	5845.79	5769.73	5800.21
2006-09-29	5800.21	5807.34	5760.76	5767.82
2006-10-02	5767.82	5770.57	5709.93	5723.33
2006-10-04	5712.02	5721.05	5688.29	5703.05
2006-10-05	5703.05	5769.02	5674.5	5762.42
2006-10-06	5762.42	5844.46	5762.42	5825
2006-10-09	5825	5865.24	5821.65	5853.98
2006-10-10	5853.98	5891.86	5853.84	5876.46
2006-10-11	5876.46	5931.69	5876.46	5929.34
2006-10-12	5929.34	5939.84	5878.05	5891.8
2006-10-13	5891.8	5948.12	5868.84	5898.51
2006-10-16	5898.51	5928.35	5867.3	5901.84
2006-10-17	5901.84	5944.11	5899.03	5920.55
2006-10-18	5920.55	5947.02	5896.55	5896.55
2006-10-19	5896.55	5931.18	5851.32	5892.93
2006-10-20	5892.79	5910.32	5878.85	5900.67
2006-10-23	5900.67	5946.87	5886.56	5935.98
2006-10-24	5935.98	5945.52	5909.73	5913.08
2006-10-25	5913.08	5937.78	5909.73	5922
2006-10-26	5922	5922	5856.61	5888.94
2006-10-27	5888.94	5899.33	5798.73	5803.23
2006-10-30	5803.23	5812.44	5735.67	5777.09
2006-10-31	5777.09	5831.98	5770.09	5770.09
2006-11-01	5770.09	5824.68	5764.73	5821.76
2006-11-02	5821.76	5858.05	5812.08	5814.62
2006-11-03	5814.62	5832.52	5794.11	5797.45
2006-11-06	5797.45	5825.47	5774.72	5774.72
2006-11-07	5774.72	5777.83	5750.64	5750.64
2006-11-08	5750.64	5754.43	5645.44	5662.03
2006-11-09	5662.03	5696.81	5660.63	5696.81
2006-11-10	5696.81	5730.23	5689.56	5703.97
2006-11-13	5703.97	5707.94	5688.34	5701.11
2006-11-14	5701.11	5767.76	5701.11	5725.73
2006-11-15	5725.73	5756.48	5725.59	5750.36
2006-11-16	5750.36	5812.33	5750.36	5808.39
2006-11-17	5808.39	5820.84	5797.19	5816.66
2006-11-20	5816.66	5816.66	5767.97	5767.97
2006-11-21	5767.97	5775.03	5732.31	5732.31
2006-11-22	5715.6	5715.6	5603.07	5659.38
2006-11-23	5659.38	5730.95	5656.84	5705.26
2006-11-24	5705.26	5746.88	5702.43	5710.03
2006-11-27	5710.03	5720.16	5658.18	5660.63
2006-11-28	5660.63	5660.63	5604.69	5614.44
2006-11-29	5614.44	5642.73	5603.68	5624.59
2006-11-30	5624.59	5669.75	5624.59	5663.95
2006-12-01	5663.95	5712	5659.45	5686.72
2006-12-04	5686.72	5732.05	5686.72	5729.48
2006-12-05	5729.48	5779.66	5726.97	5771.79
2006-12-06	5771.79	5775.05	5749.95	5756.62
2006-12-07	5756.62	5792.11	5756.62	5782.57
2006-12-08	5782.57	5841.51	5781.03	5832.81
2006-12-11	5832.81	5853.64	5828.54	5850.71
2006-12-12	5850.71	5873.25	5826.94	5873.25
2006-12-13	5873.25	5881.66	5846.02	5873.89
2006-12-14	5873.89	5874.7	5850.69	5869.31
2006-12-15	5869.31	5885.73	5862.98	5874.26
2006-12-18	5874.26	5887.39	5848.31	5859.08
2006-12-19	5859.08	5859.08	5833.41	5854.75
2006-12-20	5854.75	5908.22	5852.06	5904.19
2006-12-21	5904.19	5913.89	5879.85	5913.89
2006-12-22	5913.89	5922.95	5766.76	5798.04
2006-12-27	5798.04	5833.69	5793.05	5832.97
2006-12-28	5832.97	5840.19	5785.97	5785.97
2006-12-29	5785.97	5858.98	5781.95	5857.5
2007-01-03	5857.5	5946.35	5856.54	5946.35
2007-01-04	5946.35	6063.49	5943.86	6047.74
2007-01-05	6047.74	6135.11	6047.74	6132.52
2007-01-08	6132.52	6187.15	6132.52	6164.34
2007-01-09	6164.34	6194.66	6161.26	6181.75
2007-01-10	6181.76	6182.16	6113.56	6140.35
2007-01-11	6140.35	6187.39	6138.83	6176.93
2007-01-12	6176.93	6182.9	6145.51	6164.77
2007-01-15	6164.77	6221.77	6164.77	6221.77
2007-01-16	6221.77	6291.7	6217.03	6283.01
2007-01-17	6283.01	6299.43	6242.21	6247
2007-01-18	6247	6267.78	6227.38	6231.34
2007-01-19	6231.34	6310.02	6223.85	6300.92
2007-01-22	6300.92	6320.71	6288.55	6310.27
2007-01-23	6310.27	6335.87	6287.93	6291.49
2007-01-24	6291.49	6292.25	6257.56	6275.91
2007-01-25	6275.91	6299.2	6262.39	6269.09
2007-01-26	6269.09	6364.41	6269.09	6361.14
2007-01-29	6361.14	6406.96	6361.14	6378.63
2007-01-30	6378.63	6440.06	6372.54	6394.92
2007-01-31	6394.92	6437.96	6390.46	6406.64
2007-02-01	6406.64	6443.02	6406.64	6441.26
2007-02-02	6441.26	6448.43	6425.6	6439.23
2007-02-05	6439.23	6469.16	6432.65	6452.32
2007-02-06	6452.32	6486.29	6427.83	6444.57
2007-02-07	6444.57	6452.86	6427.55	6439.34
2007-02-08	6439.61	6564.94	6439.34	6530.9
2007-02-09	6534.7	6578.09	6530.9	6570.69
2007-02-12	6570.69	6579.34	6532.6	6575.05
2007-02-13	6575.05	6632.83	6575.05	6626.84
2007-02-14	6626.84	6670.24	6626.84	6654.1
2007-02-15	6654.1	6702.91	6649.15	6674.73
2007-02-16	6674.73	6731.87	6670.23	6679.5
2007-02-19	6682.72	6730.69	6679.5	6727.22
2007-02-20	6727.22	6739.53	6709.31	6727.17
2007-02-21	6727.17	6740	6692.97	6695.1
2007-02-22	6695.1	6745.16	6688.04	6741.54
2007-02-23	6741.54	6854.5	6741.13	6818.88
2007-02-26	6818.88	7021.31	6818.88	6951.84
2007-02-27	6951.84	6951.84	6743.6	6791.45
2007-02-28	6791.45	6791.45	6571.79	6690.14
2007-03-01	6690.14	6827.8	6665.53	6731.53
2007-03-02	6731.53	6777.83	6722.35	6748.38
2007-03-05	6748.38	6748.38	6594.75	6633.53
2007-03-06	6633.53	6752.42	6633.53	6745.75
2007-03-07	6745.75	6850.28	6745.75	6822.33
2007-03-08	6822.33	6922.72	6822.33	6922.72
2007-03-09	6922.72	6922.85	6866.67	6887.26
2007-03-12	6887.26	6913.87	6869.56	6874.82
2007-03-13	6874.82	6875.84	6803.29	6818.58
2007-03-14	6818.58	6818.58	6679.86	6690.41
2007-03-15	6690.41	6725.57	6593.95	6609.8
2007-03-16	6609.8	6699.49	6606.58	6654.21
2007-03-19	6654.21	6677.9	6648.31	6670.21
2007-03-20	6670.21	6722.56	6670.21	6711.41
2007-03-21	6711.41	6777.41	6710.2	6760.58
2007-03-22	6760.58	6832.86	6760.58	6832.86
2007-03-23	6832.86	6836.08	6808.25	6815.78
2007-03-26	6815.78	6829.54	6742.94	6743.75
2007-03-27	6743.75	6798.57	6740.53	6785.73
2007-03-28	6785.73	6804.02	6752.23	6760.23
2007-03-29	6760.23	6795.32	6760.23	6763.79
2007-03-30	6763.79	6803.28	6763.79	6789.41
2007-04-02	6789.45	6809.29	6782.65	6794.41
2007-04-03	6794.38	6839.9	6794.38	6836.58
2007-04-04	6836.57	6880.27	6825.67	6867.76
2007-04-10	6867.79	6885.71	6857.32	6870.15
2007-04-11	6870.1	6960.05	6869.03	6944.14
2007-04-12	6944.1	6968.52	6943.42	6955.05
2007-04-13	6955.06	7015.53	6955.06	7011.47
2007-04-16	7011.48	7098.35	6998.9	7084.54
2007-04-17	7084.46	7114.92	7062.1	7070.1
2007-04-18	7070.14	7101.76	7070.14	7087.22
2007-04-20	7087.25	7113.21	7081.86	7107.11
2007-04-23	7107.1	7111.98	7091.44	7101.67
2007-04-24	7101.72	7101.72	7059.73	7077.7
2007-04-25	7077.7	7089.55	7069.54	7083.18
2007-04-26	7083.15	7083.15	6998.67	7022.79
2007-04-27	7022.76	7095.64	7022.76	7073.54
2007-04-30	7073.55	7081.57	7042.24	7047
2007-05-02	7046.94	7069.75	7044.49	7069.03
2007-05-03	7069.04	7098.39	7069.04	7097.21
2007-05-04	7097.25	7144.42	7093.93	7144.42
2007-05-07	7144.41	7144.41	7096	7119.66
2007-05-08	7119.59	7119.59	7079.11	7096.79
2007-05-09	7096.75	7096.75	7042.11	7042.11
2007-05-10	7042.08	7157.04	7042.08	7155.99
2007-05-11	7155.96	7155.96	7116.57	7153.96
2007-05-14	7153.96	7214.08	7153.78	7214.08
2007-05-15	7214.06	7305.79	7214.06	7301.35
2007-05-16	7301.32	7302.23	7259.14	7269.47
2007-05-18	7269.41	7290.6	7269.41	7287.28
2007-05-21	7287.27	7345.94	7287.27	7345.57
2007-05-22	7345.52	7404.22	7345.52	7388.67
2007-05-23	7388.56	7445.47	7388.56	7418.71
2007-05-24	7418.85	7418.85	7357.11	7405.69
2007-05-25	7405.71	7425.52	7401.98	7423.39
2007-05-29	7423.32	7447.07	7416.83	7447.07
2007-05-30	7446.97	7457.6	7437.14	7447.65
2007-05-31	7447.69	7485.21	7447.69	7448.68
2007-06-01	7448.69	7455.76	7414.47	7421.54
2007-06-04	7421.57	7421.57	7357.12	7387.63
2007-06-05	7387.8	7410.39	7379.22	7392.51
2007-06-06	7392.47	7398.99	7370.45	7386.9
2007-06-07	7386.95	7387.68	7315	7339
2007-06-08	7339.03	7340.44	7246.51	7339.83
2007-06-11	7339.77	7425.19	7339.77	7425.19
2007-06-12	7425.2	7438.83	7421.65	7428.07
2007-06-13	7427.99	7428.41	7400.47	7412.53
2007-06-14	7412.53	7455.9	7412.53	7448.95
2007-06-15	7448.97	7465.29	7445.93	7456.46
2007-06-18	7456.46	7468.28	7439.79	7450.63
2007-06-19	7450.64	7470.73	7448.62	7456.47
2007-06-20	7456.44	7476.72	7456.44	7461.06
2007-06-21	7461.06	7466.5	7442.35	7465.18
2007-06-22	7465.14	7508.19	7457.96	7502.9
2007-06-25	7502.95	7548.18	7502.07	7543.3
2007-06-26	7543.38	7550.11	7529.97	7539.21
2007-06-27	7538.53	7549.12	7530	7534.81
2007-06-28	7534.83	7590.3	7534.83	7571.11
2007-06-29	7571.44	7579.15	7564.02	7564.02
2007-07-02	7564.25	7579.45	7549.21	7579.45
2007-07-03	7580.09	7654.14	7580.09	7652.45
2007-07-04	7652.43	7768.67	7652.43	7768.67
2007-07-05	7768.67	7775.75	7751.78	7757.32
2007-07-06	7757.23	7785.28	7750.79	7781.48
2007-07-09	7781.4	7917.94	7781.4	7917.94
2007-07-10	7917.82	7995.87	7886.07	7908.34
2007-07-11	7908.28	7969.97	7872.36	7938.43
2007-07-12	7938.6	7975.48	7930.34	7970.56
2007-07-13	7970.17	7987.69	7942.14	7968.48
2007-07-16	7968.49	7972.48	7943.47	7970
2007-07-17	7970	8061.65	7958.4	8061.65
2007-07-18	8060.57	8205.25	8059.8	8174.28
2007-07-19	8174.2	8238.14	8141.48	8149.99
2007-07-20	8149.76	8174.72	8145.73	8157.47
2007-07-23	8157.33	8173.26	8123.77	8132.53
2007-07-24	8132.85	8153.83	8067.05	8085.9
2007-07-25	8085.4	8164.23	8048.4	8070.67
2007-07-26	8069.82	8085.94	7941.1	8004.57
2007-07-27	8006.35	8006.35	7882.65	7917.29
2007-07-30	7917.52	7917.52	7722.02	7755.16
2007-07-31	7755.4	7881.23	7755.4	7867.88
2007-08-01	7870.37	7870.37	7623.28	7748.29
2007-08-02	7749.13	7826.01	7746.17	7803.69
2007-08-03	7804.27	7807.92	7642.36	7684.79
2007-08-07	7684.89	7748.11	7672.61	7680.35
2007-08-08	7682.28	7702.84	7638.7	7685.84
2007-08-09	7684.92	7684.92	7529.05	7580.09
2007-08-10	7579.51	7579.51	7308.4	7329.81
2007-08-13	7327.95	7425.62	7327.95	7415.88
2007-08-14	7415.7	7415.7	7303.03	7304.38
2007-08-15	7304.35	7309.48	7150.99	7209.03
2007-08-16	7208.47	7208.47	6901.51	6931.69
2007-08-17	6931.86	7206.13	6931.86	7126.91
2007-08-20	7126.88	7354.19	7126.88	7336.44
2007-08-21	7337.44	7444.69	7279.15	7400.81
2007-08-22	7399.68	7582.49	7399.68	7546.96
2007-08-23	7548.45	7677.49	7548.45	7580.84
2007-08-24	7583.33	7583.33	7461.77	7534.89
2007-08-27	7534.51	7585.71	7534.51	7559.83
2007-08-28	7560	7560	7435.36	7444.25
2007-08-29	7444.92	7444.92	7379.85	7443.37
2007-08-30	7441.96	7487.85	7408.82	7463.32
2007-08-31	7463.3	7548.85	7463.3	7537.12
2007-09-03	7538.28	7561.43	7518.38	7535.49
2007-09-04	7536.07	7550.34	7507.46	7545.55
2007-09-05	7545.24	7595.79	7512.39	7561.87
2007-09-06	7561.4	7561.4	7511.2	7543.07
2007-09-07	7542.02	7542.02	7448.68	7458.99
2007-09-10	7459.61	7459.61	7225.05	7265.55
2007-09-11	7266.81	7352.41	7246.65	7279.53
2007-09-12	7278.82	7278.82	7186.83	7204.49
2007-09-13	7203.76	7223.84	7191.34	7223.84
2007-09-14	7224.46	7224.46	7083.51	7124.77
2007-09-17	7126.25	7126.25	6947.17	6972.01
2007-09-18	6972.48	7076.64	6970.54	7004.73
2007-09-19	7001.86	7260.21	7001.86	7258.65
2007-09-20	7258.61	7258.61	7177.59	7210.06
2007-09-21	7209.74	7255.03	7209.74	7221.36
2007-09-24	7221.26	7256.77	7190.35	7218.12
2007-09-25	7218.91	7218.91	7133.54	7181.46
2007-09-26	7181.07	7300.12	7181.07	7298.24
2007-09-27	7297.8	7395.75	7297.8	7334
2007-09-28	7333.93	7343.89	7294.83	7317.15
2007-10-01	7317.02	7408.49	7317.02	7406.5
2007-10-02	7406.28	7563.11	7406.28	7554.94
2007-10-03	7554.62	7646.59	7554.62	7601.99
2007-10-04	7602.02	7670.95	7579.25	7666.33
2007-10-05	7667.27	7753.18	7667.27	7748.63
2007-10-08	7748.17	7795.38	7748.17	7774.06
2007-10-09	7773.29	7779.6	7738.81	7779.6
2007-10-10	7779.91	7781.15	7752	7774.99
2007-10-11	7775.16	7806.18	7775.16	7796.36
2007-10-12	7795.88	7795.88	7726.86	7769.4
2007-10-15	7768.99	7810.97	7768.99	7790.97
2007-10-16	7792.01	7792.01	7680.95	7723.22
2007-10-17	7723.42	7775.36	7695.38	7738.52
2007-10-18	7738.44	7751.94	7647.11	7668.43
2007-10-19	7668.64	7685.06	7629.27	7634.06
2007-10-22	7634.28	7634.28	7417.59	7490.91
2007-10-23	7488.85	7567.02	7488.85	7523.16
2007-10-24	7523.24	7526.12	7370.52	7357.48
2007-10-25	7357.2	7429.72	7357.2	7429.72
2007-10-26	7358.09	7427.35	7308.23	7499.63
2007-10-29	7427.12	7466.5	7383.22	7470.65
2007-10-30	7397.95	7406.45	7347.79	7429.6
2007-10-31	7357.5	7370.93	7341.74	7429.01
2007-11-01	7356.47	7356.47	7198.93	7329.89
2007-11-02	7258.69	7283.07	7163.85	7260
2007-11-05	7259.6	7259.6	7042.8	7094.8
2007-11-06	7095.01	7098.86	6954.28	6964.66
2007-11-07	6964.74	6964.74	6689.48	6757.74
2007-11-08	6757.78	6927.97	6500.65	6777.1
2007-11-09	6777.09	6898.58	6640.07	6705.72
2007-11-12	6705.61	6815.3	6699.05	6792.18
2007-11-13	6792.56	6858.73	6740.41	6805.7
2007-11-14	6806.1	6930.77	6806.1	6861.66
2007-11-15	6861.41	6872.36	6743.97	6762.35
2007-11-16	6762.44	6762.44	6654.76	6675.62
2007-11-19	6675.6	6677.24	6432.76	6465.14
2007-11-20	6465.64	6531.87	6322.94	6460.31
2007-11-21	6459.99	6459.99	6280.97	6307.05
2007-11-22	6306.62	6316.58	6225.5	6245
2007-11-23	6244.94	6307.23	6186.86	6261.68
2007-11-26	6260.74	6405.84	6260.74	6329.38
2007-11-27	6329.15	6338.9	6137.03	6179.49
2007-11-28	6178.34	6283.45	6122.41	6281.74
2007-11-29	6281.32	6364.53	6281.32	6347.44
2007-11-30	6347.23	6452.17	6347.23	6427.34
2007-12-03	6427.35	6427.35	6324.76	6324.76
2007-12-04	6324.82	6324.82	6129.24	6141.7
2007-12-05	6142.44	6142.44	5808.49	6008.7
2007-12-06	6008.09	6061.09	5908.32	5908.32
2007-12-07	5908.15	5962.33	5908.15	5941.23
2007-12-10	5941	5942.09	5904.15	5921.42
2007-12-11	5921.47	6073.56	5921.47	6062.23
2007-12-12	6062.52	6068.89	6009.03	6067.34
2007-12-13	6067.63	6067.63	5989.7	6009.42
2007-12-14	6009.39	6009.39	5936.15	5956.69
2007-12-17	5956.29	5956.29	5810.48	5817.26
2007-12-18	5817.11	5817.11	5751.6	5788.16
2007-12-19	5788.12	5788.12	5661.14	5694.24
2007-12-20	5694.1	5737.47	5652.49	5674.03
2007-12-21	5674.26	5752.61	5674.26	5743.86
2007-12-27	5744.65	5833.41	5744.65	5785.94
2007-12-28	5786.25	5803.35	5756.4	5803.35
2008-01-03	5803.49	5812.81	5639.06	5646.71
2008-01-04	5646.4	5654.01	5462.88	5463.76
2008-01-07	5463.27	5470.31	5239.11	5276.89
2008-01-08	5276.67	5308.75	5192.6	5211.74
2008-01-09	5211.91	5219.02	4947.49	5060.97
2008-01-10	5060.98	5254.33	5060.98	5107.42
2008-01-11	5107.75	5181.69	5090.62	5131.27
2008-01-14	5131.52	5131.52	5006.23	5072.95
2008-01-15	5072.45	5137.39	4967.57	5015.02
2008-01-16	5015.43	5026.7	4932.96	5010.31
2008-01-17	5009.96	5098.02	5009.96	5054.89
2008-01-18	5054.71	5085.93	5020.44	5062.87
2008-01-21	5064.03	5064.03	4855.47	4882.3
2008-01-22	4882.2	4882.2	4710.41	4841.29
2008-01-23	4841.3	4841.3	4577.31	4634.99
2008-01-24	4635.15	4803.2	4635.15	4771.58
2008-01-25	4771.64	4992.02	4771.64	4986.47
2008-01-28	4986.63	4986.63	4895.02	4951.16
2008-01-29	4950.91	5070.43	4950.91	5065.41
2008-01-30	5064.45	5237.12	5056.46	5060.05
2008-01-31	5060.32	5086.27	4826.94	4993.6
2008-02-01	4993.78	5043.84	4952.17	4990.02
2008-02-04	4989.9	5009.04	4928.52	4945.65
2008-02-05	4945.55	4945.55	4793.18	4802.83
2008-02-06	4803.48	4803.48	4651.02	4692.74
2008-02-07	4692.54	4694.16	4624.64	4660.26
2008-02-08	4660.11	4684.91	4585.34	4603.86
2008-02-11	4604.93	4604.93	4459.44	4486.15
2008-02-12	4486.09	4613.57	4450.23	4613.57
2008-02-13	4613.36	4714.31	4594.74	4688.89
2008-02-14	4689.32	4691.09	4636.23	4647.02
2008-02-15	4647.19	4698.29	4603.99	4698.29
2008-02-18	4698.25	4785.08	4698.25	4758.02
2008-02-19	4758.39	4758.39	4696.73	4706.99
2008-02-20	4706.92	4706.92	4621.06	4671.61
2008-02-21	4671.76	4671.76	4629.13	4636.51
2008-02-22	4636.74	4636.74	4591.52	4632.49
2008-02-25	4632.5	4691.93	4632.5	4650.98
2008-02-26	4650.76	4712.17	4623.8	4634.09
2008-02-27	4634.65	4634.65	4566.5	4572.64
2008-02-28	4572.91	4572.91	4524.02	4529.28
2008-02-29	4531.02	4555.78	4497.73	4523.83
2008-03-03	4524.95	4524.95	4455.56	4471.95
2008-03-04	4471.8	4518.47	4447.6	4459.53
2008-03-05	4459.39	4509.21	4456.46	4481.34
2008-03-06	4481.44	4491.33	4450.39	4453.48
2008-03-07	4453.81	4533.6	4407.45	4524.01
2008-03-10	4523.96	4523.96	4462.11	4476.83
2008-03-11	4476.75	4567.45	4476.75	4532.3
2008-03-12	4532.64	4597.59	4527.94	4552.19
2008-03-13	4553.72	4553.72	4461.54	4483.65
2008-03-14	4483.38	4530.98	4425.27	4456.38
2008-03-17	4462.74	4462.74	4266.16	4300.09
2008-03-18	4299.09	4323.1	4241.42	4291.15
2008-03-19	4290.65	4290.65	4051.44	4216.48
2008-03-25	4215.26	4423.76	4215.26	4423.75
2008-03-26	4423.85	4560.37	4423.85	4557.07
2008-03-27	4556.67	4695.61	4547.38	4573
2008-03-28	4573.3	4573.3	4428.46	4493.24
2008-03-31	4493.51	4573.64	4481.97	4571.37
2008-04-01	4570.23	4577.94	4481.61	4562.18
2008-04-02	4564.63	4732.44	4564.63	4678.93
2008-04-03	4679.07	4756.73	4679.07	4736.46
2008-04-04	4736.66	4787.18	4736.66	4776.55
2008-04-07	4774.54	4868.04	4774.54	4844.67
2008-04-08	4844.98	4880.93	4770.76	4880.93
2008-04-09	4878.59	4965.03	4875.2	4909.93
2008-04-10	4910.79	4910.79	4801.24	4830.62
2008-04-11	4830.92	4866.65	4771.9	4773.06
2008-04-14	4772.51	4772.51	4691.38	4701.86
2008-04-15	4701.71	4708.26	4645.13	4685.44
2008-04-16	4685.81	4732.99	4678.78	4732.99
2008-04-17	4733.5	4759.88	4677.52	4719.62
2008-04-18	4720.5	4777.2	4720.5	4777.2
2008-04-21	4777.37	4777.37	4711.24	4724.95
2008-04-22	4724.16	4724.16	4656.19	4669.82
2008-04-23	4670.1	4696.24	4662.66	4691.58
2008-04-25	4690.4	4781	4690.4	4739.6
2008-04-28	4739.71	4765.99	4739.71	4759.95
2008-04-29	4759.79	4759.79	4692.32	4696.47
2008-04-30	4696.49	4748.68	4651.61	4690.72
2008-05-02	4690.55	4720.17	4663.03	4663.03
2008-05-05	4664.86	4675.74	4500.94	4538.01
2008-05-06	4538.08	4538.08	4417.66	4445.89
2008-05-07	4444.81	4509.39	4444.81	4486.71
2008-05-08	4486.09	4496.78	4450.51	4475.37
2008-05-09	4479.09	4480.88	4404.88	4468.58
2008-05-13	4469.52	4473.2	4416.7	4433.39
2008-05-14	4433.35	4450.45	4404.95	4410.15
2008-05-15	4408.94	4408.94	4362.09	4381.79
2008-05-16	4380.89	4459.09	4374.75	4418.36
2008-05-19	4417.89	4479.39	4417.84	4477.85
2008-05-20	4478.94	4478.94	4429.98	4446.23
2008-05-21	4446.63	4465.37	4407.12	4442.28
2008-05-22	4440.88	4455.63	4410.13	4418.21
2008-05-23	4416.37	4420.3	4380.06	4381.64
2008-05-26	4381.51	4381.51	4328.32	4342.25
2008-05-27	4342.54	4366.75	4334.56	4366.75
2008-05-28	4367.29	4396.58	4340.27	4365.44
2008-05-29	4365.04	4374.16	4347.37	4361.6
2008-05-30	4361.91	4380.55	4328.22	4328.22
2008-06-02	4328.93	4328.93	4262.72	4293.22
2008-06-03	4296.13	4296.13	4241.32	4276.09
2008-06-04	4276.56	4276.56	4229.83	4259.99
2008-06-05	4257.59	4290.13	4252.28	4286.35
2008-06-06	4285.57	4285.57	4250.11	4261.41
2008-06-09	4261.32	4269.22	4207.34	4211.12
2008-06-10	4211.73	4211.73	4138.42	4137.09
2008-06-11	4140.9	4140.9	4080.01	4100.59
2008-06-12	4105.09	4105.09	4024.43	4051.55
2008-06-13	4056.89	4063.08	4032.74	4057.58
2008-06-16	4064.02	4086.31	4049.27	4081.45
2008-06-18	4085.93	4117.96	4085.93	4108.56
2008-06-19	4115.81	4129.68	4115.81	4114.29
2008-06-20	4117.19	4145.42	4108.4	4115.46
2008-06-23	4119.37	4124.63	4094.94	4120.83
2008-06-24	4123.54	4123.54	4094.72	4104.69
2008-06-25	4108	4145.47	4080.04	4106.37
2008-06-26	4105.17	4105.17	4043.4	4052.23
2008-06-27	4051.42	4051.42	4008.36	4029.32
2008-06-30	4026.73	4026.73	3959.87	3990.87
2008-07-01	3989.4	3989.4	3900.17	3920.05
2008-07-02	3920.22	3956.22	3912.97	3925.68
2008-07-03	3927.51	3927.51	3878.61	3914.49
2008-07-04	3913.43	3924.41	3900.53	3906.05
2008-07-07	3906.17	3937.69	3896.09	3927.83
2008-07-08	3927.33	3927.33	3846.52	3853.12
2008-07-09	3852.6	3900.9	3852.6	3887.46
2008-07-10	3887.22	3887.22	3851.78	3860.58
2008-07-11	3861.3	3862.97	3822.61	3828.38
2008-07-14	3829.39	3829.39	3800.77	3800.77
2008-07-15	3800.12	3800.12	3729.22	3741.44
2008-07-16	3740.41	3740.41	3683.14	3712.23
2008-07-17	3711.75	3788.21	3711.75	3767.09
2008-07-18	3767.51	3785.17	3750.33	3778.44
2008-07-21	3777.57	3799.37	3763.21	3786.35
2008-07-22	3786.84	3786.84	3738.11	3738.28
2008-07-23	3737.31	3778.82	3737.31	3775.59
2008-07-24	3776.35	3782.27	3764.72	3781.88
2008-07-25	3782.61	3782.61	3741.43	3771.89
2008-07-28	3772.36	3772.36	3740.48	3753.92
2008-07-29	3754.35	3779.63	3748.7	3758.27
2008-07-30	3757.5	3766.02	3726.28	3726.28
2008-07-31	3726.96	3743.64	3722.07	3743.64
2008-08-01	3743.73	3778.34	3743.73	3763.34
2008-08-05	3762.74	3774.62	3752.97	3753.54
2008-08-06	3752.52	3772.39	3749.63	3759.43
2008-08-07	3760.05	3796.15	3753.05	3796.15
2008-08-08	3797.13	3822.52	3790.05	3822.52
2008-08-11	3821.17	3842.67	3820.96	3832.73
2008-08-12	3831.72	3860.31	3830.82	3854.97
2008-08-13	3854.46	3854.46	3818.27	3830.93
2008-08-14	3830.49	3867.33	3830.49	3867.33
2008-08-15	3866.61	3940.5	3866.61	3936.94
2008-08-18	3936.58	4017.88	3936.58	4017.88
2008-08-19	4018.61	4018.61	3946.21	3948.65
2008-08-20	3948.99	3948.99	3914.96	3926.21
2008-08-21	3926.19	3926.19	3885.69	3887.55
2008-08-22	3887.02	3924.94	3886.29	3918.42
2008-08-25	3918.3	3925.9	3897.09	3904.34
2008-08-26	3904.39	3904.39	3854.91	3866.94
2008-08-27	3867.63	3871.86	3832.88	3871.86
2008-08-28	3871.87	3882.43	3863.25	3868.68
2008-08-29	3869.2	3874.58	3845.97	3848.65
2008-09-01	3848.2	3848.2	3824.61	3829.39
2008-09-02	3829.75	3869.41	3829.75	3866.07
2008-09-03	3866.02	3866.02	3818.2	3819.81
2008-09-04	3820.13	3820.13	3766.75	3769.6
2008-09-05	3768.91	3768.91	3697.83	3719.18
2008-09-08	3717.62	3814.88	3717.62	3762.97
2008-09-09	3763.75	3769.92	3671.76	3680.01
2008-09-10	3681.09	3706.21	3642.55	3642.55
2008-09-11	3639.77	3639.77	3592.97	3634.6
2008-09-12	3634.82	3634.82	3593.98	3625.2
2008-09-15	3624.01	3624.01	3497.22	3553.71
2008-09-16	3554.13	3554.13	3462.32	3499.76
2008-09-17	3500.24	3517.29	3463.49	3466.48
2008-09-18	3466.52	3518.26	3466.52	3509.76
2008-09-19	3508.38	3699.9	3508.38	3692.04
2008-09-22	3690.09	3808.73	3690.09	3806.26
2008-09-23	3810.15	3810.15	3779.51	3796.55
2008-09-24	3796.42	3840.69	3796.42	3833.28
2008-09-25	3828.2	3910.84	3828.2	3908.57
2008-09-26	3907.74	3907.74	3849.76	3877.86
2008-09-29	3874.34	3874.34	3698.51	3701.82
2008-09-30	3699.19	3699.19	3154.87	3180.51
2008-10-01	3182.02	3241.02	3114.4	3123.01
2008-10-02	3120.16	3123.5	2933.44	2966.16
2008-10-03	2963.97	2963.97	2869.38	2951.57
2008-10-06	2949.35	2949.35	2868.51	2868.51
2008-10-07	2890.97	2890.97	2815.09	2819.61
2008-10-08	2819.71	2838.17	2745.3	2750.56
2008-10-09	2751.23	2771.96	2751.1	2771.82
2008-10-10	2772.1	2772.1	2750.24	2750.57
2008-10-13	2751.09	2812.49	2750.47	950.86
2008-10-14	950.98	957.49	916.64	919.25
2008-10-15	919.17	944.07	908.54	936.03
2008-10-16	935.72	935.72	919.94	919.94
2008-10-17	920.2	924.37	916.53	923.62
2008-10-20	923.5	930.49	923.35	929.76
2008-10-21	929.46	929.95	921.98	927.14
2008-10-22	926.3	939.2	926.3	939.2
2008-10-23	938.94	938.94	932.18	935.58
2008-10-24	933.91	936.06	920.07	923.83
2008-10-27	922.39	922.39	898.22	898.58
2008-10-28	898.46	901.64	898.23	901.55
2008-10-29	902.54	904.24	889.87	890.31
2008-10-30	891.52	894.64	879.95	888.97
2008-10-31	887.86	906.79	887.21	906.25
2008-11-03	907.03	915.77	906.98	914.78
2008-11-04	914.65	922.74	914.65	915.22
2008-11-05	915	918.35	915	918.23
2008-11-06	917.98	921.72	916.82	918.19
2008-11-07	918.73	923.27	916.21	923.27
2008-11-10	923.83	929.26	923.83	927.49
2008-11-11	927.23	933.02	926.4	931.23
2008-11-12	931.46	948.7	929.84	939.62
2008-11-13	939.27	940.43	932.21	935.66
2008-11-14	936.28	952.78	935.92	948.54
2008-11-17	948.57	948.57	934.3	935.5
2008-11-18	935.28	936.78	924.69	924.76
2008-11-19	924.53	929.72	914.91	914.91
2008-11-20	914.5	914.5	890.65	894.35
2008-11-21	893.29	899.04	893.29	898.16
2008-11-24	900.3	903.05	895.54	901.61
2008-11-25	901.19	906.3	901.19	904.31
2008-11-26	904.28	904.6	902.73	903.49
2008-11-27	904.27	908.28	904.16	908.18
2008-11-28	908.35	909.27	903.51	906.59
2008-12-01	906.01	906.01	897.36	899.68
2008-12-02	900.45	901.99	894.64	899.01
2008-12-03	898.87	904.91	897.04	904.5
2008-12-04	904.29	905.28	893.32	893.32
2008-12-05	893.5	894.2	875.41	875.41
2008-12-08	875.74	886.45	875.74	879.99
2008-12-09	879.74	879.74	600.4	610.1
2008-12-10	610.35	611.98	605.99	607.89
2008-12-11	608.25	609.5	599.02	602.89
2008-12-12	603.54	603.54	594.9	598.16
2008-12-15	598.32	600.26	596.19	598.13
2008-12-16	598	598.94	593.79	595.24
2008-12-17	596.23	600.2	590.9	599.97
2008-12-18	600.69	602.1	595.08	600.33
2008-12-19	599.1	599.1	589	590.37
2008-12-22	590.98	590.98	583.97	586.13
2008-12-23	586.34	589.39	582.98	588.2
2008-12-29	589.75	592.6	586.26	586.26
2008-12-30	584.88	591.29	579.64	581.76
2009-01-02	579.75	585.18	579.68	583.72
2009-01-05	582.53	583.93	582	582.94
2009-01-06	581.76	582.04	576.74	580.3
2009-01-07	581.04	581.74	577.06	577.06
2009-01-08	576.92	576.92	568.19	570.28
2009-01-09	569.83	572.54	554.45	554.71
2009-01-12	554.35	557.67	554.35	557.29
2009-01-13	557.22	557.73	554.48	556.96
2009-01-14	557.18	557.18	548.78	549.96
2009-01-15	550	550.5	544.61	544.61
2009-01-16	544.74	550.32	544.74	546.31
2009-01-19	546.54	547.27	541.95	544.12
2009-01-20	544.05	544.05	539.33	541.1
2009-01-21	541.33	541.33	529.94	529.94
2009-01-22	530.38	532.56	528.34	528.77
2009-01-23	528.49	529.04	522.77	522.84
2009-01-26	523.46	527.71	523.36	526.98
2009-01-27	526.94	532.66	526.94	529.93
2009-01-28	530.24	535.56	529.67	530.64
2009-01-29	530.55	531.6	523.17	523.28
2009-01-30	522.53	523.02	518.28	519.3
2009-02-02	519.19	520.64	517.11	519.69
2009-02-03	519.75	522.91	513.74	513.74
2009-02-04	513.61	513.61	499.92	510.16
2009-02-05	509.65	519.62	509.65	518.67
2009-02-06	518.63	524.62	518.63	523.31
2009-02-09	523.29	528.09	522.01	527.69
2009-02-10	527.4	530.28	521.69	523.93
2009-02-11	524	524	512.14	513
2009-02-12	512.97	513.22	504.07	505.63
2009-02-13	505.9	515.87	498.51	508.54
2009-02-16	508.3	519.04	506.54	506.54
2009-02-17	506.31	510.4	496.99	497.25
2009-02-18	497.41	497.95	484.97	487.49
2009-02-19	487.66	490.27	485	485.89
2009-02-20	485.54	485.82	472.01	472.86
2009-02-23	473.01	478.24	471.45	472.79
2009-02-24	472.83	472.99	460.63	461.9
2009-02-25	461.98	464.05	454.49	457.14
2009-02-26	457.17	474.5	456.55	474.5
2009-02-27	474.49	474.98	466.44	468.02
2009-03-02	467.99	467.99	458.71	458.83
2009-03-03	458.85	461.29	455.73	457.23
2009-03-04	457.2	468.01	456.98	462.11
2009-03-05	462.11	463.59	450.41	450.84
2009-03-06	450.89	454.54	448.93	449.55
2009-03-09	449.56	449.64	390.87	392.34
2009-03-10	392.37	392.82	389.8	392.06
2009-03-11	392.04	396.35	389.76	389.76
2009-03-12	389.76	390.2	379.46	379.92
2009-03-13	379.93	385.26	379.93	384.22
2009-03-16	384.24	386.09	383.25	384.39
2009-03-17	384.4	385.01	379.1	380.01
2009-03-18	380.02	383.99	378.97	382.74
2009-03-19	382.84	399.05	381.34	399.05
2009-03-20	399.04	414.36	398.97	414.36
2009-03-23	414.35	418.81	412.62	388.45
2009-03-24	388.43	389.39	386.47	387.57
2009-03-25	387.55	391.5	380.01	385.87
2009-03-26	385.91	387.04	383.28	385.5
2009-03-27	385.5	386.52	379.8	384.18
2009-03-30	384.15	384.64	381.65	382.65
2009-03-31	382.71	386.82	382.29	386.8
2009-04-01	386.83	387.06	378.98	378.98
2009-04-02	379.06	386.15	379.06	384.8
2009-04-03	384.81	385.47	379.85	379.86
2009-04-06	379.9	380.47	378.34	379.19
2009-04-07	379.32	382.81	379.32	382.81
2009-04-08	382.77	383.91	381.51	383.14
2009-04-14	383.13	394.9	383.12	394.9
2009-04-15	394.9	398.6	394.72	397.17
2009-04-16	397.16	399.94	396.29	396.47
2009-04-17	396.43	403.3	396.07	400.76
2009-04-20	400.75	400.75	392.94	393.84
2009-04-21	393.8	393.8	390.5	393.03
2009-04-22	393.02	395.91	392.94	394.84
2009-04-24	394.93	395.53	390.94	390.94
2009-04-27	390.92	391.02	386.32	386.91
2009-04-28	386.86	386.86	381.78	384.28
2009-04-29	384.33	390.66	383.21	389.99
2009-04-30	390.02	394.66	390	393.08
2009-05-04	393.09	394.92	385.44	387.62
2009-05-05	387.61	409.79	384.79	387.35
2009-05-06	387.33	408.09	386.79	403.94
2009-05-07	403.89	412.51	396.86	412.51
2009-05-08	412.27	422.41	411.53	422.41
2009-05-11	422.56	432.63	422.56	427.08
2009-05-12	427.07	438.19	427.01	435.23
2009-05-13	435.25	437.64	430.82	431.26
2009-05-14	431.18	433.83	429.55	431.13
2009-05-15	431.15	435.57	431.15	434.11
2009-05-18	433.99	433.99	425.71	432.41
2009-05-19	432.9	436.89	432.9	436.89
2009-05-20	436.93	447.85	436.84	443.08
2009-05-22	443.31	446.89	443.31	445.39
2009-05-25	445.37	447.64	444.18	447.64
2009-05-26	447.54	449.04	446.83	449.04
2009-05-27	449	449	444.81	445.61
2009-05-28	445.64	446.81	444.63	445.76
2009-05-29	445.68	463.29	444.9	463.29
2009-06-02	463.16	463.16	459.05	460.62
2009-06-03	460.57	460.57	445.59	447.85
2009-06-04	447.86	449.2	447.86	447.99
2009-06-05	448.06	452.98	448.06	451.32
2009-06-08	451.65	455.98	451.65	455.34
2009-06-09	455.4	457.55	455.4	457.12
2009-06-10	457.19	462.01	457.19	460.82
2009-06-11	460.82	462.22	456.47	459.82
2009-06-12	459.8	460.64	453.24	453.38
2009-06-15	453.19	453.19	451.74	451.74
2009-06-16	451.65	452.48	451.16	452.4
2009-06-18	452.6	456.89	452.6	454.95
2009-06-19	454.9	457.84	454.06	455.11
2009-06-22	455.06	456.4	454.89	456.32
2009-06-23	456.41	456.75	449.79	450.94
2009-06-24	450.93	451.27	448.24	449.47
2009-06-25	449.47	449.58	448.53	448.53
2009-06-26	448.59	450.16	448.59	449.58
2009-06-29	449.6	450.26	447.92	448.73
2009-06-30	448.86	458.72	448.86	454.33
2009-07-01	454.37	456.72	454.29	456.72
2009-07-02	456.59	456.59	453.92	453.93
2009-07-03	453.89	454.56	453.13	454.56
2009-07-06	454.58	455.02	453.06	455.02
2009-07-07	455.05	456.28	450.94	452.2
2009-07-08	452.14	457.93	451.89	455.99
2009-07-09	455.86	455.87	454.33	454.33
2009-07-10	454.29	454.29	451.33	451.33
2009-07-13	451.37	452.97	450.82	452.85
2009-07-14	452.82	452.96	450.32	450.32
2009-07-15	450.35	455.35	450.35	455.35
2009-07-16	455.22	455.96	454.1	455.96
2009-07-17	455.95	455.95	454.27	454.67
2009-07-20	454.59	454.59	448.65	448.65
2009-07-21	448.62	450.57	446.9	448.71
2009-07-22	448.58	448.58	446.87	447.97
2009-07-23	448.03	449.93	446.37	449.63
2009-07-24	449.59	451.35	448.47	450.97
2009-07-27	450.98	451.18	449.78	449.78
2009-07-28	449.88	450.29	446.95	449.4
2009-07-29	449.6	450.46	449.12	449.12
2009-07-30	448.98	452.73	448.36	452.02
2009-07-31	452.03	452.09	450.78	451.24
2009-08-04	451.31	451.63	449.95	449.97
2009-08-05	449.85	449.85	448.6	448.71
2009-08-06	448.71	449.3	448.13	448.13
2009-08-07	448.15	452.01	448.15	450.76
2009-08-10	450.74	451.41	449.15	450.21
2009-08-11	450.23	452.76	450.17	452.26
2009-08-12	452.24	455.6	452.16	453.78
2009-08-13	453.78	458.68	453.78	458.2
2009-08-14	458.18	460.35	458.11	458.68
2009-08-17	458.74	459.43	458.45	459.11
2009-08-18	459.23	460.98	459.23	460.91
2009-08-19	460.99	464.51	460.99	463.99
2009-08-20	464.05	466.08	464.05	466.08
2009-08-21	466.12	474.16	465.66	473.25
2009-08-24	473.18	488.71	472.87	479.64
2009-08-25	479.74	481.13	478.38	481.13
2009-08-26	481.14	483.88	481.14	483.87
2009-08-27	483.88	485.15	481.87	482.72
2009-08-28	482.64	490.34	482.27	488.54
2009-08-31	488.44	488.44	482.53	483.75
2009-09-01	483.76	483.82	480.41	481.2
2009-09-02	481.12	481.12	469.92	469.92
2009-09-03	469.92	474.48	469.89	473.43
2009-09-04	473.35	486.38	472.86	486.38
2009-09-07	486.3	502.58	485.84	491.9
2009-09-08	491.95	492.27	487.89	488.78
2009-09-09	488.69	488.75	487.34	487.73
2009-09-10	487.72	488.35	483.9	483.9
2009-09-11	483.82	484.38	477.9	479.43
2009-09-14	479.43	479.46	473.81	474.75
2009-09-15	474.73	474.73	471.53	474.21
2009-09-16	474.24	479.66	474.24	475.94
2009-09-17	475.96	481.52	475.77	481.52
2009-09-18	481.57	482.29	474.77	474.83
2009-09-21	474.83	475.78	474.15	474.15
2009-09-22	474.19	478.21	474.19	478.19
2009-09-23	478.18	479.47	473.39	473.79
2009-09-24	473.84	477.22	473.84	475.28
2009-09-25	475.25	476.9	473.66	474.41
2009-09-28	474.38	479.9	474.2	479.29
2009-09-29	479.27	479.3	477.54	479.3
2009-09-30	479.31	479.84	478.69	479.3
2009-10-01	479.29	479.99	476.99	479.04
2009-10-02	479.11	481.25	477.13	479.83
2009-10-05	479.73	481.51	477.78	479.63
2009-10-06	479.71	482.88	479.51	482.49
2009-10-07	482.56	486.53	482.56	485.89
2009-10-08	485.93	490.74	482.55	486.4
2009-10-09	486.49	490.71	486.49	490.34
2009-10-12	490.33	490.52	489.22	490.09
2009-10-13	490	490	485.07	485.27
2009-10-14	485.27	486.85	485.27	486.85
2009-10-15	486.82	488.43	486.48	488.43
2009-10-16	488.4	490.48	488.29	489.17
2009-10-19	489.23	491.3	484.92	489.9
2009-10-20	489.91	491.43	489.91	491.37
2009-10-21	491.37	492.21	486.41	491.62
2009-10-22	491.56	491.58	488.93	489.27
2009-10-23	489.34	489.65	486.53	488.41
2009-10-26	488.36	490.5	488.13	488.57
2009-10-27	488.51	493.19	487.05	488.09
2009-10-28	488.11	488.59	486.54	487.01
2009-10-29	486.94	491.82	486.65	490.66
2009-10-30	490.65	493.25	490.27	492.02
2009-11-02	492.03	494.76	487.75	487.97
2009-11-03	487.82	491.98	486.7	491.98
2009-11-04	491.98	497.15	491.98	492.86
2009-11-05	492.93	496.7	492.33	492.44
2009-11-06	492.41	499.81	491.06	496.18
2009-11-09	496.28	497.08	490.95	491.72
2009-11-10	491.75	492.06	489.09	490.86
2009-11-11	491.18	491.99	485.43	487.88
2009-11-12	487.81	499.13	487.81	491.92
2009-11-13	491.79	492.22	490.06	491.83
2009-11-16	493.25	493.25	487.63	489.3
2009-11-17	489.1	491.23	487.94	490.75
2009-11-18	491.04	492.89	489.65	492.37
2009-11-19	492.25	492.93	492.18	492.87
2009-11-20	493.38	493.89	491.4	491.4
2009-11-23	484.82	484.82	472.29	474.08
2009-11-24	474.12	477.4	474.12	475.6
2009-11-25	476.22	478.51	475.7	476.97
2009-11-26	477.28	479.11	476.94	477.9
2009-11-27	477.5	477.52	470.84	472.06
2009-11-30	474.5	475.09	472.45	473.01
2009-12-01	473.07	476.96	472.73	476.56
2009-12-02	476.7	482.01	475.88	482.01
2009-12-03	482.25	482.3	479.97	480.71
2009-12-04	480.63	482.47	480.3	480.92
2009-12-07	480.85	480.85	479.22	479.62
2009-12-08	479.66	480.77	479.52	479.52
2009-12-09	479.46	484.57	479.46	484.34
2009-12-10	484.05	486.09	483.97	485.76
2009-12-11	485.42	486.29	485.01	485.01
2009-12-14	485.15	487.15	485.15	485.41
2009-12-15	485.08	488.18	483.87	488.18
2009-12-16	488.14	495.35	486.55	491.42
2009-12-17	492.1	495.41	492.1	495.21
2009-12-18	494.74	495.34	488.08	488.08
2009-12-21	488.1	490.35	487.14	489.79
2009-12-22	490.22	491.46	488.42	489.77
2009-12-23	489.83	490.77	486.95	487.96
2009-12-28	488.68	488.68	484.89	487.93
2009-12-29	488.06	495.93	487.46	495.87
2009-12-30	495.23	499.2	490.71	496.48
2010-01-04	494.87	495.47	491.62	494.04
2010-01-05	492.26	496.4	491.51	494.47
2010-01-06	494.25	498.29	493.87	497.8
2010-01-07	497.95	498.24	497.06	498.04
2010-01-08	498.45	503.17	498.45	502.97
2010-01-11	503.49	505.99	502.96	505.14
2010-01-12	505.59	508.95	504.47	508.95
2010-01-13	508.84	516.42	508.84	516.36
2010-01-14	516.84	516.84	513.18	513.78
2010-01-15	513.84	521.22	513.84	518.14
2010-01-18	519.63	521.75	517.33	517.35
2010-01-19	516.78	516.78	510.71	511.72
2010-01-20	511.53	516.07	511.37	513
2010-01-21	513.4	513.4	503.88	504.52
2010-01-22	504.98	506.92	502.99	503.19
2010-01-25	503.29	505.09	503.29	504.97
2010-01-26	504.73	505.43	498.09	498.3
2010-01-27	498.26	498.26	496.12	497.14
2010-01-28	496	496	492.29	493.22
2010-01-29	492.37	494.34	491.58	492.18
2010-02-01	493.15	495.57	492.57	495.19
2010-02-02	495.5	495.5	490.72	491.58
2010-02-03	495.3	498.4	494.65	496.64
2010-02-04	497.83	508.67	497.52	502.18
2010-02-05	499.05	499.05	492.26	492.26
2010-02-08	497.64	501.45	495.06	495.06
2010-02-09	494.96	503.87	494.96	502.61
2010-02-10	502.63	505.7	502.49	504.53
2010-02-11	505.2	505.38	503.46	505.29
2010-02-12	504.83	506.76	504.83	506.73
2010-02-15	506.65	508.62	505.79	505.79
2010-02-16	506.11	507.29	505.32	505.49
2010-02-17	505.75	508.89	504.34	508.54
2010-02-18	508.06	508.5	506.06	508.5
2010-02-19	508.32	508.37	505.21	505.21
2010-02-22	505.83	509.52	505.4	509.17
2010-02-23	510.1	510.98	507.43	507.56
2010-02-24	507.65	519.27	507.65	516.01
2010-02-25	515.86	526.18	515.86	524.07
2010-02-26	524.42	532.21	524.42	532.09
2010-03-01	531.83	536.37	529.63	536.12
2010-03-02	536.18	537.38	532.28	532.28
2010-03-03	531.91	536.32	530.28	530.29
2010-03-04	530.44	530.82	528.59	528.59
2010-03-05	528.61	530.18	528.1	529.85
2010-03-08	530.2	543.49	530.01	542.43
2010-03-09	542.13	542.13	537.38	537.73
2010-03-10	537.77	546.51	537.77	544.97
2010-03-11	545.02	552.53	545.02	549.27
2010-03-12	549.47	551.93	546.17	546.48
2010-03-15	546.39	552.22	544.63	552.22
2010-03-16	552.1	552.1	547.85	549.73
2010-03-17	549.74	556.62	549.74	556.05
2010-03-18	555.62	567.77	555.62	564.5
2010-03-19	564.52	572.02	564.52	565.85
2010-03-22	566.22	569.67	566.14	569.67
2010-03-23	569.58	572.84	569.58	572.84
2010-03-24	572.2	576.32	572.2	574.52
2010-03-25	574.33	578.74	574.26	578.74
2010-03-26	578.55	583.74	578.27	583.74
2010-03-29	583.12	583.12	577.07	580.46
2010-03-30	580.4	580.4	575	575
2010-03-31	575.02	575.96	573.41	574.26
2010-04-06	578.38	587.31	578.38	583.61
2010-04-07	583.67	589.4	583.67	585.55
2010-04-08	585.5	585.5	582.41	583.05
2010-04-09	583	587.28	582.65	586.81
2010-04-12	586.48	588.08	581.53	588.08
2010-04-13	588.11	589.78	587.33	587.33
2010-04-14	587.42	591.46	585.47	590.7
2010-04-15	590.46	591.11	587.93	587.93
2010-04-16	587.96	591.29	586.16	588.75
2010-04-19	588.7	592.68	588.7	592.6
2010-04-20	592.74	594.56	590.01	592.78
2010-04-21	590.96	593.92	590.96	592.85
2010-04-23	592.96	592.96	590.2	590.54
2010-04-26	590.19	596.41	589.92	595.95
2010-04-27	594.93	614.56	594.93	613.86
2010-04-28	613.17	619	609.22	613.72
2010-04-29	613.7	616.17	610.91	613.25
2010-04-30	613.25	619.76	612.78	618.83
2010-05-03	618.59	618.59	612.44	612.44
2010-05-04	612.29	613.95	609.7	612.13
2010-05-05	611.87	614.15	604.42	604.42
2010-05-06	603.66	604.64	594.37	594.37
2010-05-07	594.3	594.3	570.48	578.03
2010-05-10	578.19	582.43	575.58	575.75
2010-05-11	575.51	577.49	572.41	572.41
2010-05-12	572.37	575.96	572.37	574.25
2010-05-14	574.08	574.08	568	568
2010-05-17	567.79	568.51	562.81	562.81
2010-05-18	562.93	563.5	560.14	560.2
2010-05-19	560.19	560.19	533.11	533.11
2010-05-20	532.98	541.08	532.98	539.49
2010-05-21	540.39	540.39	535.49	535.73
2010-05-25	535.52	535.52	530.88	530.93
2010-05-26	530.72	534.48	530.72	532.6
2010-05-27	532.72	537.21	532.72	536.69
2010-05-28	536.71	542.18	536.05	542.18
2010-05-31	541.25	548.27	541.25	543.84
2010-06-01	543.18	543.18	537.83	541.11
2010-06-02	541.21	545.03	540.14	545.03
2010-06-03	544.92	554.92	544.92	553.18
2010-06-04	553.38	556.63	553.07	553.41
2010-06-07	553.43	553.43	548.72	551.24
2010-06-08	551.29	551.29	548.54	548.63
2010-06-09	548.53	552.79	548.4	548.4
2010-06-10	548.43	557.34	548.43	557.34
2010-06-11	557.2	561.6	552.89	557.12
2010-06-14	557.16	557.16	555.71	556.52
2010-06-15	556.29	557.27	553.56	553.59
2010-06-16	553.58	554.14	551.68	552.3
2010-06-18	552.24	556.43	551.8	553.07
2010-06-21	553.03	558.58	553.03	555.55
2010-06-22	555.52	558.01	555.52	558.01
2010-06-23	558.02	568.86	558.02	568.05
2010-06-24	568.35	568.35	565.37	565.37
2010-06-25	565.37	565.37	562.23	562.23
2010-06-28	562.32	567.48	562.22	566.86
2010-06-29	566.37	568.57	560.46	560.46
2010-06-30	560.48	561.76	504.31	560.6
2010-07-01	560.73	560.73	556.8	556.8
2010-07-02	556.78	556.98	554.51	555.14
2010-07-05	555.12	555.23	552.01	552.63
2010-07-06	552.62	554.54	552.62	554.54
2010-07-07	554.5	563.16	554.39	563.16
2010-07-08	563.27	565.79	562.55	564.53
2010-07-09	564.5	564.62	563.55	563.6
2010-07-12	563.6	563.6	562.86	562.91
2010-07-13	562.64	562.98	562.64	562.98
2010-07-14	562.9	563.23	562.9	563.23
2010-07-15	563.07	563.5	563.07	563.17
2010-07-16	563.14	563.95	562.11	563.15
2010-07-19	562.69	562.73	560.87	562.15
2010-07-20	562.63	562.63	562.1	562.19
2010-07-21	562.2	568.03	561.66	568.01
2010-07-22	568.01	570.22	567.98	569.95
2010-07-23	570.12	576.69	570.12	576.69
2010-07-26	577.01	577.55	576.62	576.91
2010-07-27	576.99	590.51	576.99	590.51
2010-07-28	592.78	596.02	592.78	593.98
2010-07-29	585.64	585.64	578.46	581.14
2010-07-30	581.15	581.15	580.71	580.79
2010-08-03	580.71	584.02	580.71	582.76
2010-08-04	582.72	586.4	582.72	585.58
2010-08-05	585.06	585.06	579.68	579.71
2010-08-06	579.73	579.73	578.97	579.53
2010-08-09	579.19	580.1	577.58	579.55
2010-08-10	579.62	583.26	579.62	581.18
2010-08-11	581.13	581.57	580.87	581.02
2010-08-12	580.45	581.09	580.29	580.29
2010-08-13	580.3	581.35	580.14	580.35
2010-08-16	580.49	583.57	578.26	578.54
2010-08-17	578.64	578.76	574.09	574.09
2010-08-18	574.14	578.13	574.14	577.12
2010-08-19	576.91	581.76	576.88	579.35
2010-08-20	579.26	582.52	577.74	577.74
2010-08-23	577.76	582.32	577.65	581.82
2010-08-24	582.24	583.05	581.03	581.86
2010-08-25	581.92	581.92	578.59	578.59
2010-08-26	578.55	579.75	578.53	578.64
2010-08-27	578.52	591.94	578.52	590.56
2010-08-30	590.57	594.81	589.95	593.4
2010-08-31	594.66	594.66	582.22	582.22
2010-09-01	582.3	587.01	579.27	586.98
2010-09-02	586.97	589	586.97	587.87
2010-09-03	587.72	587.72	582.56	582.74
2010-09-06	582.81	590.06	582.81	587.45
2010-09-07	587.31	596.26	587.31	592.82
2010-09-08	592.77	594.59	588.91	592.21
2010-09-09	592.15	592.24	590.91	592.14
2010-09-10	592.22	595.63	592.22	595.46
2010-09-13	595.7	598.2	593.75	598.2
2010-09-14	598.16	598.36	591.31	593.59
2010-09-15	593.79	594.42	592.45	592.69
2010-09-16	592.7	599.97	592.7	595.77
2010-09-17	596.05	603	595.82	601.53
2010-09-20	601.92	601.92	596.69	596.76
2010-09-21	596.98	601.19	596.98	601.19
2010-09-22	601.73	604.09	595.95	601.66
2010-09-23	601.43	601.47	598.08	598.67
2010-09-24	598.73	599.02	594.09	596.82
2010-09-27	596.69	596.69	582.41	583.29
2010-09-28	583.17	583.17	572.77	572.77
2010-09-29	572.63	572.63	568.67	572.01
2010-09-30	571.84	572.13	568.74	572.13
2010-10-01	571.9	575.54	568.16	574.33
2010-10-04	573.96	576.59	573.96	576.51
2010-10-05	576.6	578.42	576.21	576.21
2010-10-06	576.27	580.24	576.27	578.36
2010-10-07	578.81	580.38	578.53	580.29
2010-10-08	580.94	580.94	577.34	580.19
2010-10-11	580.15	580.62	577.96	577.96
2010-10-12	578.08	587.29	578.08	587.08
2010-10-13	587.28	593.26	587.28	593.05
2010-10-14	594.11	594.11	587.08	592.1
2010-10-15	592.34	599.63	591.74	595.14
2010-10-18	594.94	595.03	593.36	585.84
2010-10-19	585.65	586.88	582.1	582.1
2010-10-20	582.46	582.83	582.46	582.83
2010-10-21	583.06	583.06	582.41	582.41
2010-10-22	582.25	583.34	579.34	579.34
2010-10-25	579.24	586.41	579.24	586.14
2010-10-26	580.61	583.26	580.42	583.14
2010-10-27	583.11	583.11	577.56	577.56
2010-10-28	577.44	585.01	577.44	581.22
2010-10-29	581	583.33	580.33	583.16
2010-11-01	583.21	583.21	578.52	580.48
2010-11-02	580.6	580.6	575.74	577.04
2010-11-03	576.91	581.54	576.91	580.41
2010-11-04	580.49	582.1	580.49	581.77
2010-11-05	581.63	581.86	572.58	575.18
2010-11-08	574.81	577.16	573.53	575.88
2010-11-09	575.87	575.87	566.77	568.86
2010-11-10	568.78	568.78	562.13	564.09
2010-11-11	564.11	564.95	561.98	564.64
2010-11-12	564.66	566.43	564.66	565.12
2010-11-15	564.99	566.04	558.72	566.04
2010-11-16	566.12	586.4	566.12	575.81
2010-11-17	578.12	586	578.12	586
2010-11-18	586.34	588.74	572.73	572.73
2010-11-19	572.89	575.92	572.89	573.3
2010-11-22	573.48	584.71	570.8	584.71
2010-11-23	584.49	584.49	574.01	574.01
2010-11-24	573.72	573.72	565.61	567.71
2010-11-25	567.73	578.51	567.73	577.61
2010-11-26	580.74	585.4	580.74	582.55
2010-11-29	582.61	582.62	576.24	579.15
2010-11-30	578.8	579.78	576.17	576.17
2010-12-01	576.18	578.59	576.18	577.8
2010-12-02	577.77	579.79	577.77	579.48
2010-12-03	579.54	579.54	574.83	575.45
2010-12-06	575.38	579	575.18	578.39
2010-12-07	578.53	579.72	573.88	579.7
2010-12-08	579.41	579.57	579.11	579.57
2010-12-09	579.6	582.83	577.18	578.91
2010-12-10	579.09	581.67	578.27	581.67
2010-12-13	581.87	583.15	581.87	582.31
2010-12-14	582.45	582.6	579.03	579.26
2010-12-15	579.28	579.28	571.86	572.07
2010-12-16	571.53	571.6	565.85	565.85
2010-12-17	565.98	570.52	563.54	568.79
2010-12-20	568.62	568.62	565	566.67
2010-12-21	566.55	574.86	566.55	574.75
2010-12-22	574.75	574.77	569.67	569.67
2010-12-23	569.67	572.61	569.12	571.4
2010-12-27	571.61	572.39	571.32	572.38
2010-12-28	572.56	574.58	571.26	572.45
2010-12-29	572.41	580.89	572.15	577.56
2010-12-30	577.83	577.83	567.21	569.19
