# Supplementary material for: Analysis of global stock index data during crisis period via complex network approach
Source: PLoS One. 2018 Jul 18;13(7):e0200600. doi: 10.1371/journal.pone.0200600 (PMC6051609; doi:10.1371/journal.pone.0200600)
Supplement: S1 File — See the respective attached file. (ZIP) [file pone.0200600.s001.zip › Global stock index data 2005-2010/Irish Composite Index.xls]

## Sheet: Sheet1
Date	Open	High	Low	Close
2005-01-04	6210.46	6311.07	6210.46	6305.25
2005-01-05	6304.12	6304.12	6256.07	6276.27
2005-01-06	6275.35	6333.06	6264.34	6312.51
2005-01-07	6310.88	6412.79	6310.88	6373.05
2005-01-10	6374.27	6437.33	6374.27	6417.53
2005-01-11	6417.41	6437.07	6384.23	6397.69
2005-01-12	6396.86	6440.64	6391.76	6419.89
2005-01-13	6425.86	6447.04	6415.92	6444.26
2005-01-14	6443.31	6447.37	6415	6427.43
2005-01-17	6427.45	6499.97	6427.45	6499.97
2005-01-18	6499.98	6501.75	6460.04	6498.53
2005-01-19	6498.66	6551.8	6490.15	6551.8
2005-01-20	6551.8	6574.75	6517.85	6531.08
2005-01-21	6531.31	6531.31	6487.64	6497.72
2005-01-24	6497.71	6532.24	6436.85	6451.32
2005-01-25	6449.73	6485.85	6414.99	6485.85
2005-01-26	6485.54	6485.54	6453.11	6477.25
2005-01-27	6477.18	6508.64	6471.84	6508.64
2005-01-28	6507.53	6520.38	6443	6460.29
2005-01-31	6496.57	6505.4	6414.29	6414.29
2005-02-01	6419.54	6499.59	6419.54	6499.59
2005-02-02	6500.09	6514.95	6485.86	6514.95
2005-02-03	6514.19	6553.41	6503.57	6552.01
2005-02-04	6552.31	6602.93	6552.31	6602.93
2005-02-07	6603.81	6646.92	6603.81	6618.92
2005-02-08	6619.15	6622.25	6595.84	6597.38
2005-02-09	6597.13	6649.65	6597.13	6638.43
2005-02-10	6639.85	6688.8	6630.12	6661.89
2005-02-11	6661.66	6735	6655.4	6731.69
2005-02-14	6731.92	6802.52	6731.92	6755.78
2005-02-15	6755.54	6801.82	6749.65	6783.16
2005-02-16	6751.67	6793.03	6704.22	6768.77
2005-02-17	6768.67	6835.09	6764.57	6798.3
2005-02-18	6798.22	6823.08	6785.31	6785.59
2005-02-21	6785.53	6814.2	6765.34	6772.21
2005-02-22	6772.48	6820.03	6731.21	6758.23
2005-02-23	6750.21	6750.21	6656.4	6674.87
2005-02-24	6672.52	6697.11	6639.03	6643.89
2005-02-25	6643.68	6687.83	6643.68	6667.73
2005-02-28	6667.73	6706.81	6233.08	6271.62
2005-03-01	6271.35	6333.15	6227.04	6333.15
2005-03-02	6306.09	6306.09	6256.14	6278.28
2005-03-03	6270.77	6285.56	6255.05	6275.95
2005-03-04	6275.43	6277.41	6206.69	6264.84
2005-03-07	6264.82	6264.82	6210.06	6223.79
2005-03-08	6223.95	6234.42	6202.83	6216
2005-03-09	6205.14	6221.43	6153.91	6156.5
2005-03-10	6159.55	6165.79	6077.4	6096.09
2005-03-11	6096.61	6123.25	6076.04	6084.3
2005-03-14	6086.04	6086.26	6046.32	6061.52
2005-03-15	6063.72	6109.45	6063.72	6105.65
2005-03-16	6102.07	6102.07	6037.56	6043.78
2005-03-17	6046.16	6077.89	6046.16	6077.89
2005-03-18	6077.52	6119.35	6068.58	6096.93
2005-03-21	6097.67	6112.13	6090.26	6095.43
2005-03-22	6095.37	6119.88	6094.98	6096.09
2005-03-23	6096.91	6113.75	6070.52	6103.72
2005-03-24	6104.5	6148.92	6089.99	6130.34
2005-03-29	6133.32	6154.87	6086.2	6097.38
2005-03-30	6097.38	6098.96	6024.4	6046.09
2005-03-31	6046.23	6052.32	5966.98	5984.88
2005-04-01	5984.8	6034.01	5984.8	6029.23
2005-04-04	6029.37	6037.37	6001.86	6030.94
2005-04-05	6031.77	6092.92	6031.77	6065.79
2005-04-06	6063.21	6121.82	6063.21	6121.82
2005-04-07	6122.5	6127.56	6091.09	6116.93
2005-04-08	6116.59	6161.48	6115.42	6149.61
2005-04-11	6149.4	6157.83	6126.6	6140.11
2005-04-12	6139.85	6151.19	6120.38	6126.96
2005-04-13	6122.12	6182.01	6122.12	6182.01
2005-04-14	6182.01	6183.63	6145.46	6153.26
2005-04-15	6153.58	6153.58	6075.27	6081.39
2005-04-18	6079.97	6079.97	5973.48	5977.74
2005-04-19	5978.17	6028.36	5978.17	6008.23
2005-04-20	6007.09	6046.3	6007.09	6009.81
2005-04-21	6009.48	6011.59	5987.36	5991.41
2005-04-22	5991.84	6025.13	5957.34	5972.06
2005-04-25	5972.27	5974.55	5924.17	5945.68
2005-04-26	5945.8	5968.33	5912.74	5929.48
2005-04-27	5919.56	5927.11	5784.07	5833.86
2005-04-28	5831.92	5877.65	5779.19	5798.49
2005-04-29	5798.49	5831.44	5789.27	5831.44
2005-05-03	5831.44	5929.8	5831.44	5892.41
2005-05-04	5896.41	5990.32	5893.53	5984.01
2005-05-05	5983.75	6069.34	5983.75	6069.34
2005-05-06	6068.58	6078.02	6020.09	6047.36
2005-05-09	6047.36	6074.17	6012.25	6028.48
2005-05-10	6028.97	6069.14	6008.9	6019.66
2005-05-11	6008.96	6026.44	5993.15	5993.47
2005-05-12	5993.85	6071.12	5993.85	6035.71
2005-05-13	6035.71	6053.83	6005.59	6028.33
2005-05-16	6027.39	6044.22	6008.2	6029.95
2005-05-17	6030.07	6092.54	6030.07	6056.6
2005-05-18	6063.35	6148.75	6050.07	6142.36
2005-05-19	6141.02	6173.92	6131.86	6159.55
2005-05-20	6162.24	6166.74	6118.93	6157.62
2005-05-23	6144.99	6230.15	6144.89	6218.27
2005-05-24	6210.28	6232.88	6186.15	6213.65
2005-05-25	6211.75	6211.75	6174.92	6207.58
2005-05-26	6201.04	6248.9	6199.78	6226.36
2005-05-27	6226.52	6247.8	6223.12	6240.57
2005-05-30	6240.16	6283.77	6236.97	6263.28
2005-05-31	6265.09	6293.6	6215.68	6215.68
2005-06-01	6257.05	6296.34	6245.03	6296.34
2005-06-02	6297.39	6320.62	6256.13	6276.66
2005-06-03	6270.21	6315.11	6268.17	6294.07
2005-06-07	6295.13	6337.79	6266.49	6333.97
2005-06-08	6333.96	6348.98	6286.08	6304.61
2005-06-09	6329.98	6330.8	6273.39	6302.23
2005-06-10	6301.91	6359.22	6301.91	6334.57
2005-06-13	6334.77	6373.78	6316.72	6373.78
2005-06-14	6373.94	6392.62	6355.57	6388.23
2005-06-15	6384.18	6387.25	6336.51	6377.37
2005-06-16	6377.24	6402.84	6371.21	6383.93
2005-06-17	6393.9	6447.39	6380.63	6437.27
2005-06-20	6437.4	6439.69	6384.17	6402.83
2005-06-21	6419.09	6419.09	6391.07	6415.99
2005-06-22	6417.59	6474.58	6409.59	6439.01
2005-06-23	6451.37	6511.69	6445.67	6476.12
2005-06-24	6480.01	6481.72	6460.34	6481.72
2005-06-27	6459.69	6481.59	6450.09	6461.63
2005-06-28	6450.75	6498.47	6450.75	6482.36
2005-06-29	6495.73	6518.9	6482.9	6506.54
2005-06-30	6498.64	6549.48	6485.17	6540.8
2005-07-01	6557.01	6557.01	6527.33	6556.76
2005-07-04	6556.77	6560.17	6531.4	6555.06
2005-07-05	6569.13	6569.13	6516.11	6523.97
2005-07-06	6523.91	6544.7	6505.35	6544.7
2005-07-07	6558.78	6559.68	6304.74	6480.12
2005-07-08	6481.34	6528.6	6475.38	6524.9
2005-07-11	6525.09	6583.24	6519.31	6578.54
2005-07-12	6578.42	6578.42	6547.55	6572.43
2005-07-13	6572.09	6597.68	6558.93	6585.1
2005-07-14	6580.09	6606.41	6580.09	6597.33
2005-07-15	6597.56	6615.71	6582.73	6598.04
2005-07-18	6598.04	6633.28	6585.79	6633.28
2005-07-19	6633.28	6729.26	6614.95	6729.26
2005-07-20	6718.36	6718.36	6678.36	6707.96
2005-07-21	6707.86	6766.1	6704.3	6764.14
2005-07-22	6781.17	6797.94	6755.78	6797.94
2005-07-25	6797.94	6797.94	6740.93	6766.38
2005-07-26	6783.5	6783.5	6738.59	6760.84
2005-07-27	6774.42	6788.03	6758.97	6781.6
2005-07-28	6780.13	6785.08	6746.9	6769.39
2005-07-29	6769.03	6810.85	6753.77	6770.12
2005-08-01	6770.12	6810.94	6770.12	6810.94
2005-08-02	6808.86	6821.74	6763.39	6810.64
2005-08-03	6812.29	6812.29	6772.78	6781.48
2005-08-04	6781.48	6781.48	6711.92	6711.92
2005-08-05	6711.92	6758.83	6692.06	6736.22
2005-08-08	6735.91	6763.44	6735.91	6740.83
2005-08-09	6740.9	6808.61	6735.02	6755.76
2005-08-10	6734.87	6793.41	6731.99	6784.93
2005-08-11	6784.97	6784.97	6747.06	6772.67
2005-08-12	6772.67	6779.65	6733.05	6739.24
2005-08-15	6739.24	6739.87	6697.64	6697.64
2005-08-16	6697.55	6731.81	6697.34	6717.5
2005-08-17	6717.96	6730.5	6683.1	6691.91
2005-08-18	6691.5	6697.56	6661	6668.44
2005-08-19	6669.37	6707.57	6669.37	6677.7
2005-08-22	6678.01	6685.23	6662.79	6685.23
2005-08-23	6684.53	6703.47	6676.98	6688.59
2005-08-24	6685.22	6696.92	6657.71	6659.78
2005-08-25	6659.78	6663	6629.36	6639.9
2005-08-26	6638.69	6675.93	6637.27	6644.13
2005-08-29	6643.91	6666.68	6628.23	6666.68
2005-08-30	6667.18	6679.54	6642.48	6647.73
2005-08-31	6647.72	6690.02	6647.36	6677.28
2005-09-01	6676.93	6714.09	6676.93	6694.27
2005-09-02	6694.44	6758.2	6692.05	6743.37
2005-09-05	6743.38	6762.39	6735.47	6744.74
2005-09-06	6744.92	6819.58	6744.92	6818.67
2005-09-07	6812.77	6833.43	6788.19	6806.15
2005-09-08	6806.73	6828.81	6797.19	6822.49
2005-09-09	6822.11	6826.46	6799.24	6808.91
2005-09-12	6809.02	6819.94	6766.35	6780.43
2005-09-13	6780.72	6800.47	6717.52	6717.52
2005-09-14	6716.19	6748.71	6704.71	6721.92
2005-09-15	6721.82	6742.11	6694.82	6708.98
2005-09-16	6708.98	6715.17	6667.38	6671.65
2005-09-19	6672.34	6699.58	6653.3	6686.35
2005-09-20	6686.97	6722.79	6683.08	6719.35
2005-09-21	6718.75	6718.75	6653.91	6654.98
2005-09-22	6654.94	6654.94	6583.12	6598.1
2005-09-23	6595.3	6658.99	6594.94	6658.99
2005-09-26	6659.15	6734.61	6659.15	6725.27
2005-09-27	6725.42	6757.74	6721.2	6722.34
2005-09-28	6722.31	6791.69	6722.31	6784
2005-09-29	6786.1	6807.38	6776.25	6781.07
2005-09-30	6780.85	6841.64	6774.82	6839.09
2005-10-03	6839.3	6866.93	6816.41	6840.94
2005-10-04	6840.94	6891.45	6840.94	6891.29
2005-10-05	6884.61	6911.9	6843.4	6889.61
2005-10-06	6889.61	6889.61	6805.23	6830.05
2005-10-07	6827.4	6832.6	6808.81	6823.29
2005-10-10	6822.98	6838.27	6785.57	6791.71
2005-10-11	6790.96	6824.75	6778.53	6785.97
2005-10-12	6785.5	6793.31	6741.29	6745.26
2005-10-13	6745.3	6757.23	6645.56	6667.32
2005-10-14	6667.15	6667.15	6614.92	6643.3
2005-10-17	6643.14	6673.25	6626.69	6631.91
2005-10-18	6632.09	6648.29	6586.61	6605.71
2005-10-19	6603.25	6617.13	6473.8	6473.8
2005-10-20	6473.1	6564.93	6472.93	6487.73
2005-10-21	6481.01	6481.01	6388.23	6388.23
2005-10-24	6387.81	6478.75	6387.81	6478.75
2005-10-25	6478.83	6547.56	6478.83	6533.02
2005-10-26	6533.5	6557.65	6521.3	6549.06
2005-10-27	6548.88	6549.65	6442.25	6453.53
2005-10-28	6453.26	6464.76	6405.68	6464.76
2005-10-31	6464.25	6579.67	6456.79	6576.23
2005-11-01	6576.23	6648.71	6548.08	6646.18
2005-11-02	6646.25	6686.5	6637.1	6686.5
2005-11-03	6685.44	6747.31	6685.44	6730.98
2005-11-04	6731.67	6731.75	6664.02	6670.93
2005-11-07	6671.44	6707.45	6664.56	6702.17
2005-11-08	6700.69	6739.4	6694.82	6720.55
2005-11-09	6720.64	6745.05	6712.03	6726.2
2005-11-10	6726.66	6754.01	6726.66	6743.79
2005-11-11	6742.46	6785.84	6722.99	6785.84
2005-11-14	6785.84	6803.88	6777.61	6790.77
2005-11-15	6790.47	6820.61	6776.09	6790.29
2005-11-16	6789.25	6813.13	6743.1	6768.96
2005-11-17	6768.41	6769.83	6731.61	6749.89
2005-11-18	6748.44	6826.08	6748.44	6806.6
2005-11-21	6806.6	6822.36	6773.98	6811.39
2005-11-22	6809.49	6859.96	6773.8	6846.41
2005-11-23	6842.62	6916.88	6842.62	6916.88
2005-11-24	6920.62	6936.9	6874.39	6883.85
2005-11-25	6883.89	6917.9	6866.29	6891.88
2005-11-28	6891.44	6927.63	6887.86	6894.06
2005-11-29	6893.9	6904.81	6840.85	6871.26
2005-11-30	6865.31	6890.55	6860.68	6860.68
2005-12-01	6860.68	6954.71	6860.68	6940.77
2005-12-02	6943.17	7028.12	6943.17	7002.08
2005-12-05	7002.73	7035.09	6999.5	7031.37
2005-12-06	7027.5	7104.82	7027.5	7066.27
2005-12-07	7066.33	7089.85	7038.53	7060.31
2005-12-08	7059.6	7104.92	7043.19	7104.92
2005-12-09	7102.73	7150.71	7079.21	7150.71
2005-12-12	7138.23	7195.78	7130.5	7154.27
2005-12-13	7155.2	7162.8	7121.6	7152.72
2005-12-14	7136.21	7144.58	7103.73	7129.49
2005-12-15	7119.65	7176.52	7119.65	7159.25
2005-12-16	7163.6	7254.89	7163.6	7254.89
2005-12-19	7254.5	7254.5	7209.8	7214.33
2005-12-20	7213.45	7216.89	7153.24	7177.28
2005-12-21	7182.06	7244.34	7182.06	7226.79
2005-12-22	7225.56	7252.47	7206.98	7206.98
2005-12-23	7238.47	7281.53	7235.74	7280.79
2005-12-28	7281.45	7312.9	7271.32	7312.82
2005-12-29	7313.86	7360.32	7307.55	7347.58
2005-12-30	7346.41	7363.96	7323.26	7363.96
2006-01-03	7360.18	7462.41	7352.32	7430.08
2006-01-04	7430.08	7482.43	7430.08	7482.43
2006-01-05	7482.1	7499.6	7461.37	7469.54
2006-01-06	7469.54	7499.95	7435.08	7486.22
2006-01-09	7486.47	7546.23	7486.47	7518.61
2006-01-10	7518.79	7518.79	7410.01	7422.96
2006-01-11	7425.66	7497.21	7425.66	7494.37
2006-01-12	7494.37	7537.09	7494.37	7522.05
2006-01-13	7522.05	7539.4	7495.52	7526.13
2006-01-16	7524.55	7556.17	7512.61	7545.25
2006-01-17	7545.14	7545.14	7507.16	7533.57
2006-01-18	7521.94	7521.94	7461.07	7467.85
2006-01-19	7466.68	7512.08	7457.62	7459.3
2006-01-20	7459.98	7484.85	7414.04	7424.78
2006-01-23	7424.54	7424.54	7333.93	7405.13
2006-01-24	7404.59	7442.67	7390.36	7428.57
2006-01-25	7427.89	7462.29	7420.95	7443.8
2006-01-26	7443.64	7516.47	7443.64	7491.21
2006-01-27	7491.96	7597.94	7491.96	7586.54
2006-01-30	7586.79	7595.56	7548.63	7566.13
2006-01-31	7565.58	7588.77	7548.04	7562.37
2006-02-01	7563.17	7616.67	7553.49	7607.4
2006-02-02	7607.56	7674.87	7596.06	7604.37
2006-02-03	7604.12	7654.02	7600.51	7654.02
2006-02-06	7656.9	7657.37	7616.99	7639.85
2006-02-07	7639.91	7658.95	7548.14	7572.71
2006-02-08	7571.13	7571.13	7483.01	7518.74
2006-02-09	7520.1	7619.09	7516.45	7596.29
2006-02-10	7593.59	7618.53	7580.58	7596.31
2006-02-13	7596.31	7630.65	7594.54	7616.05
2006-02-14	7616.25	7664.52	7597.72	7628.08
2006-02-15	7628.27	7661.44	7620.9	7661.44
2006-02-16	7663.04	7736.11	7663.04	7729.68
2006-02-17	7729.7	7775.42	7713.52	7757.9
2006-02-20	7757.69	7786.93	7746.73	7786.93
2006-02-21	7787.29	7808.46	7772.71	7792.98
2006-02-22	7792	7862.73	7764.11	7861.95
2006-02-23	7861.89	7938.12	7861.89	7932.5
2006-02-24	7932.5	7955.88	7927.88	7943.67
2006-02-27	7940.49	7988.13	7940.49	7976.44
2006-02-28	7976.98	8013.9	7916.91	7928.3
2006-03-01	7895.83	7921.9	7868.21	7915.94
2006-03-02	7905.85	7965.86	7875.82	7887.32
2006-03-03	7885.98	7902.13	7805.64	7820.81
2006-03-06	7820.7	7883.44	7820.7	7870.86
2006-03-07	7867.91	7867.91	7807.19	7831.88
2006-03-08	7831.37	7849.06	7755.67	7772.84
2006-03-09	7772.84	7913.38	7772.84	7862.94
2006-03-10	7862.46	7888.98	7826.78	7879.21
2006-03-13	7879.67	7952	7874.19	7950.83
2006-03-14	7951.14	7951.14	7888.75	7899.81
2006-03-15	7886.76	7973.54	7886.76	7957.82
2006-03-16	7958.76	7965.04	7920.94	7922.36
2006-03-17	7920.52	8014.67	7917.07	7977
2006-03-20	7977.24	8069.25	7977.24	8018.22
2006-03-21	8018.1	8042.44	7974.69	8003.4
2006-03-22	8000.88	8000.88	7902.92	7946.16
2006-03-23	7946.16	8005.96	7946.16	7975.8
2006-03-24	7975.8	8053.74	7975.8	8044.55
2006-03-27	8043.96	8087.83	8011.07	8011.07
2006-03-28	8010.5	8035.76	7933.65	7933.65
2006-03-29	7933.88	7966.92	7897.83	7904.87
2006-03-30	7905.14	8018.97	7905.14	8006.79
2006-03-31	8007.18	8072.17	8005.12	8066.1
2006-04-03	8066	8096.95	8040.57	8060.59
2006-04-04	8057.29	8057.29	7996.88	7996.88
2006-04-05	7994.86	8022.84	7972.55	7996.01
2006-04-06	7995.86	8034.83	7993.34	7993.34
2006-04-07	7993.33	8023.85	7919.22	7919.22
2006-04-10	7920.13	7992.47	7920.13	7927.15
2006-04-11	7927.27	7948.7	7835.99	7842.2
2006-04-12	7841.09	7879.54	7755.17	7820.65
2006-04-13	7821.06	7869.62	7821.06	7856.53
2006-04-18	7856.79	7871.6	7761.42	7811.1
2006-04-19	7804.22	7901.21	7804.22	7828.68
2006-04-20	7828.65	7865.41	7817.35	7832.83
2006-04-21	7833.84	7896.78	7826.81	7896.78
2006-04-24	7896.78	7896.78	7815.52	7815.52
2006-04-25	7815.52	7895.83	7815.52	7887.4
2006-04-26	7878.02	7935.97	7878.02	7922.18
2006-04-27	7922.38	7953.84	7848.76	7889.3
2006-04-28	7888.72	7938.11	7875.99	7930.99
2006-05-02	7930.99	7959.06	7908.15	7925
2006-05-03	7924.53	7959.27	7890.46	7900.47
2006-05-04	7900.47	7924.82	7885.79	7893.28
2006-05-05	7894.18	7961.02	7884.31	7961.02
2006-05-08	7960.91	8028.48	7960.91	7996.92
2006-05-09	7996.92	8026.29	7960.9	7987.75
2006-05-10	7985.7	7996.44	7925.95	7958.86
2006-05-11	7958.86	7978.56	7887.26	7887.26
2006-05-12	7885.32	7886.31	7742.85	7768.79
2006-05-15	7769.21	7779.35	7637.36	7682.36
2006-05-16	7710.13	7817.74	7710.13	7790.73
2006-05-17	7785.88	7865.89	7652.5	7667.33
2006-05-18	7667.63	7695.29	7554.51	7577.21
2006-05-19	7576.51	7635.78	7518.99	7579.59
2006-05-22	7580.26	7595.7	7349.49	7361.37
2006-05-23	7366.89	7557.09	7363.89	7510.71
2006-05-24	7504.66	7639.55	7410.65	7451.63
2006-05-25	7451.42	7520.58	7431.81	7510.51
2006-05-26	7510.73	7678.55	7510.73	7651.81
2006-05-29	7651.71	7695.27	7637.84	7678.95
2006-05-30	7679.18	7687.62	7594.78	7594.78
2006-05-31	7596.05	7648.62	7539.58	7605.86
2006-06-01	7590.07	7672.58	7590.07	7641.15
2006-06-02	7640.81	7705.14	7640.81	7679.02
2006-06-06	7651.86	7651.86	7303.15	7303.15
2006-06-07	7301.28	7365.8	7259.04	7289.29
2006-06-08	7289.76	7289.76	7156.46	7189.42
2006-06-09	7189.42	7305.81	7189.42	7305.81
2006-06-12	7305.12	7305.12	7192.12	7192.12
2006-06-13	7197.73	7197.73	6945.09	6954.02
2006-06-14	6956.01	7047.72	6935.95	7013.27
2006-06-15	7012.75	7310.53	7012.75	7310.53
2006-06-16	7310.14	7416.64	7280.08	7317.73
2006-06-19	7318.19	7426.8	7293.85	7417.14
2006-06-20	7419.61	7419.61	7275	7363.11
2006-06-21	7363.1	7366.28	7278.71	7343.01
2006-06-22	7343.04	7427.96	7332.56	7332.56
2006-06-23	7334.81	7346.81	7301.28	7301.97
2006-06-26	7303.38	7384.44	7303.38	7371.29
2006-06-27	7371.26	7439.76	7371.26	7381.51
2006-06-28	7357.4	7367.74	7296.37	7351.81
2006-06-29	7351.77	7408.21	7350.65	7394.08
2006-06-30	7394.37	7523.48	7394.37	7516.28
2006-07-03	7515.01	7552.03	7479.24	7551.93
2006-07-04	7551.63	7568.84	7521.62	7559.36
2006-07-05	7559.88	7582.99	7505.59	7519.47
2006-07-06	7519.86	7599.97	7519.86	7581.78
2006-07-07	7581.56	7645.03	7581.56	7597.97
2006-07-10	7596.65	7666.51	7571.94	7649.9
2006-07-11	7649.9	7681.81	7566.69	7566.69
2006-07-12	7566.81	7621.14	7566.81	7591.24
2006-07-13	7591.24	7591.24	7434.28	7463.65
2006-07-14	7463.65	7463.65	7295.85	7298.41
2006-07-17	7299.95	7313.9	7195.45	7198.19
2006-07-18	7198.2	7228.99	7177.25	7185.35
2006-07-19	7181.56	7391.44	7181.56	7391.44
2006-07-20	7392.6	7472.01	7392.6	7470.83
2006-07-21	7470.46	7480.47	7359.18	7380.85
2006-07-24	7380.26	7457.12	7368.21	7450.72
2006-07-25	7450.41	7483.56	7379.91	7390.13
2006-07-26	7390.16	7457.06	7379.95	7394.64
2006-07-27	7398.41	7496.68	7396.08	7479.89
2006-07-28	7466.73	7518.63	7466.73	7501.29
2006-07-31	7501.29	7555.24	7496.46	7507.18
2006-08-01	7507.07	7616.94	7507.07	7526.86
2006-08-02	7523.12	7646.81	7523.12	7646.81
2006-08-03	7648.75	7655.99	7518.17	7602.38
2006-08-04	7602.44	7719	7602.44	7719
2006-08-07	7718.77	7718.77	7621.26	7621.26
2006-08-08	7622.91	7676.79	7622.91	7669.5
2006-08-09	7649.01	7726.97	7637.98	7726.97
2006-08-10	7727.45	7727.45	7590.58	7651.43
2006-08-11	7650.66	7672.91	7595.57	7595.57
2006-08-14	7595.46	7640.62	7595.46	7640.62
2006-08-15	7640.48	7717.22	7602.93	7717.22
2006-08-16	7717.22	7766.23	7698.59	7757.97
2006-08-17	7757.31	7792.02	7731.79	7792.02
2006-08-18	7792.02	7800.82	7751.93	7761.69
2006-08-21	7763.18	7792.64	7756.97	7781.83
2006-08-22	7781.63	7813.69	7767.62	7798.15
2006-08-23	7798.47	7817.81	7779.46	7779.46
2006-08-24	7778.9	7819.06	7773.37	7807.95
2006-08-25	7808.27	7878.96	7808.27	7873.84
2006-08-28	7874.2	7927.63	7864.56	7917.47
2006-08-29	7916.37	8002.7	7916.37	7994.21
2006-08-30	7994.21	8034.35	7989.83	8006.32
2006-08-31	8006.32	8046.74	8001.7	8045.05
2006-09-01	8052.3	8112.67	8041.61	8092.07
2006-09-04	8092.2	8153.41	8091.49	8132.44
2006-09-05	8131.99	8152.24	8102.4	8118.78
2006-09-06	8113.59	8143.17	8074.11	8086.31
2006-09-07	8086.41	8114.59	8007.6	8018.02
2006-09-08	8018.83	8042.22	7928.38	7966.58
2006-09-11	7966.61	7990.74	7872.85	7923.63
2006-09-12	7916.88	7962.12	7886.35	7956.58
2006-09-13	7954.93	8002.69	7950.18	7997.96
2006-09-14	7998.85	8055.96	7992.98	8023.08
2006-09-15	8023.17	8081.02	8015.94	8071.98
2006-09-18	8071.82	8115.17	8071.04	8097.4
2006-09-19	8097.83	8173.64	8073.92	8081.81
2006-09-20	8081.25	8202.87	8073.03	8202.87
2006-09-21	8202.87	8255.47	8197.47	8197.47
2006-09-22	8197.61	8197.61	8122.34	8140.66
2006-09-25	8138.78	8186.28	8137.56	8138.79
2006-09-26	8139.64	8189.51	8128.98	8170.86
2006-09-27	8168.85	8202.36	8128.51	8172.5
2006-09-28	8172.36	8213.88	8138.91	8195.82
2006-09-29	8196.83	8240.57	8182.08	8223.84
2006-10-02	8224.51	8236.88	8178.46	8213.53
2006-10-03	8214.32	8225.94	8137.8	8165.42
2006-10-04	8158.71	8272.32	8158.71	8254.26
2006-10-05	8255.58	8337.24	8255.58	8298.4
2006-10-06	8299.6	8318.65	8273.48	8275.24
2006-10-09	8275.24	8348.53	8257.93	8348.53
2006-10-10	8338.61	8437.25	8333.89	8427.75
2006-10-11	8427.01	8435.5	8358.87	8381.43
2006-10-12	8381.43	8456.84	8374.05	8456.84
2006-10-13	8458.05	8493.44	8432.34	8460.87
2006-10-16	8460.99	8559.01	8439.5	8527.82
2006-10-17	8524.16	8537.22	8485.09	8505.37
2006-10-18	8500.32	8561.2	8460.49	8531.83
2006-10-19	8531.99	8544.12	8503.74	8531.16
2006-10-20	8529.73	8540.11	8461.69	8501.66
2006-10-23	8496.87	8535.2	8466.03	8494.47
2006-10-24	8494.47	8542.62	8494.47	8536.03
2006-10-25	8537.93	8581.35	8531.34	8539.69
2006-10-26	8538.89	8591.47	8538.89	8575.08
2006-10-27	8573.53	8593.43	8557.49	8587.05
2006-10-30	8587.05	8594.89	8527.11	8555.52
2006-10-31	8554.05	8621.33	8543.98	8621.33
2006-11-01	8619.26	8636.76	8582.39	8628.97
2006-11-02	8613.82	8620.65	8542.33	8568.08
2006-11-03	8567.4	8590.84	8500.91	8544.15
2006-11-06	8544.15	8630.86	8544.15	8630.86
2006-11-07	8618.94	8730.51	8618.94	8720.4
2006-11-08	8718.81	8737.53	8668.56	8705.08
2006-11-09	8705.08	8799.9	8684.49	8691.17
2006-11-10	8689.39	8691.76	8639.01	8684.98
2006-11-13	8685.58	8711.86	8651.13	8651.13
2006-11-14	8652.75	8705.87	8632.38	8647.29
2006-11-15	8647.5	8734.71	8647.5	8724.58
2006-11-16	8724.65	8809.42	8710.1	8791.96
2006-11-17	8789.72	8847.89	8789.72	8808.76
2006-11-20	8807.2	8819.52	8760.76	8805.87
2006-11-21	8802.97	8895.04	8792.63	8890.07
2006-11-22	8873.12	8936.33	8873.12	8904.43
2006-11-23	8904.43	8915.18	8866.01	8899.5
2006-11-24	8899.5	8909.42	8828.31	8872.7
2006-11-27	8872.7	8872.7	8731.46	8746.33
2006-11-28	8746.75	8757.28	8611.13	8625.9
2006-11-29	8625.31	8737.45	8625.31	8737.45
2006-11-30	8737.52	8766.54	8675.43	8694.33
2006-12-01	8694.33	8727.18	8612.47	8625.81
2006-12-04	8625.74	8691.93	8625.74	8691.93
2006-12-05	8687.36	8750.74	8687.36	8737.78
2006-12-06	8738.27	8886	8738.27	8884.03
2006-12-07	8884.03	8946.4	8862.63	8926.91
2006-12-08	8926.68	8926.68	8841.7	8917.15
2006-12-11	8917.15	8963.51	8901.7	8938.14
2006-12-12	8938.14	8964.09	8928.03	8964.09
2006-12-13	8956.19	8987.49	8913.25	8956.4
2006-12-14	8955.47	9090.83	8953.8	9090.83
2006-12-15	9089.01	9222.3	9068.89	9222.3
2006-12-18	9224.43	9250.9	9152.33	9217.71
2006-12-19	9218.04	9239.35	9159.22	9212.49
2006-12-20	9214.5	9306.89	9214.5	9299.41
2006-12-21	9297.42	9325.88	9280.73	9317.48
2006-12-22	9309.74	9350.43	9309.74	9314.22
2006-12-27	9315.7	9421.39	9315.7	9364.48
2006-12-28	9363.97	9453.05	9363.97	9444.81
2006-12-29	9444.59	9447.05	9397.36	9408.12
2007-01-02	9402.64	9537.77	9402.64	9537.77
2007-01-03	9499.61	9508.96	9414.1	9426.07
2007-01-04	9426.07	9453.83	9345.13	9394.48
2007-01-05	9394.64	9456.46	9334.9	9432.84
2007-01-08	9432.84	9436.24	9328.62	9338.33
2007-01-09	9338.5	9420.23	9338.5	9381.54
2007-01-10	9382.09	9382.09	9253.87	9310.62
2007-01-11	9309.4	9338.95	9183.27	9316.72
2007-01-12	9317.31	9348.87	9307.83	9337.52
2007-01-15	9339.94	9399.62	9338.79	9391.55
2007-01-16	9391.55	9391.55	9289.16	9289.16
2007-01-17	9289.16	9299.04	9247.31	9271.32
2007-01-18	9271.39	9328.22	9252.13	9265.07
2007-01-19	9265.07	9382.42	9238.1	9382.42
2007-01-22	9382.49	9398.51	9314.37	9332.86
2007-01-23	9332.86	9340.1	9269.28	9310.65
2007-01-24	9301.09	9435.49	9301.09	9435.49
2007-01-25	9435.49	9455.83	9357.1	9365.17
2007-01-26	9363.13	9363.13	9288.69	9300.43
2007-01-29	9300.85	9342.64	9297.42	9322.38
2007-01-30	9322.34	9323.92	9265.36	9288.03
2007-01-31	9287.97	9325.47	9200.58	9205.16
2007-02-01	9205.09	9350.43	9205.09	9350.43
2007-02-02	9350.15	9490.39	9350.15	9490.39
2007-02-05	9490.39	9567.79	9490.39	9567.79
2007-02-06	9563.99	9603.23	9557.84	9599.72
2007-02-07	9599.65	9616.25	9554.31	9589.65
2007-02-08	9589.61	9649.49	9574.74	9611.83
2007-02-09	9611.83	9724.76	9611.83	9718.75
2007-02-12	9721.94	9721.94	9664.99	9679.73
2007-02-13	9679.98	9721.29	9665.93	9710.6
2007-02-14	9710.3	9834.89	9710.3	9834.89
2007-02-15	9835.29	9933.25	9835.29	9933.25
2007-02-16	9933.25	9945.71	9878.6	9911.51
2007-02-19	9911.52	9957.63	9911.52	9953.18
2007-02-20	9953.46	10028.5	9953.46	9981.08
2007-02-21	9981.08	10041.3	9950.19	9968.48
2007-02-22	9979.54	9999.14	9898.56	9934.71
2007-02-23	9934.71	9954.01	9900.1	9910.36
2007-02-26	9910.47	9965.08	9869.32	9884.48
2007-02-27	9884.48	9884.48	9536.23	9536.23
2007-02-28	9511.27	9511.27	9281.94	9408.68
2007-03-01	9408.68	9494.24	9177.41	9274.58
2007-03-02	9274.84	9337.99	9173.61	9256.09
2007-03-05	9256.09	9256.09	8987.68	9084.62
2007-03-06	9084.8	9229.01	9084.8	9185.22
2007-03-07	9192.84	9331.92	9192.84	9305.58
2007-03-08	9305.06	9548.84	9305.06	9548.84
2007-03-09	9552.96	9593.3	9469.39	9567.92
2007-03-12	9567.92	9638.36	9534.03	9540.77
2007-03-13	9542.05	9568.63	9439.26	9442.15
2007-03-14	9452.09	9452.09	9060.94	9060.94
2007-03-15	9059.16	9239.65	9059.16	9164.89
2007-03-16	9169.92	9240.82	9111.18	9228.11
2007-03-19	9227.24	9340.08	9227.24	9322.64
2007-03-20	9181.65	9364.77	9181.65	9361.25
2007-03-21	9359.68	9412.28	9318.72	9412.28
2007-03-22	9412.74	9561.09	9412.74	9544.6
2007-03-23	9544.29	9544.29	9474.71	9512.86
2007-03-26	9513.29	9547.01	9407.6	9448.64
2007-03-27	9448.64	9475.76	9371.89	9378.64
2007-03-28	9377.69	9377.69	9222.63	9269.64
2007-03-29	9269.85	9423.01	9269.85	9410.63
2007-03-30	9411.25	9424.83	9284.55	9375.3
2007-04-02	9370.87	9370.87	9222.63	9340.57
2007-04-03	9340.68	9400.98	9320.44	9400.98
2007-04-04	9399.81	9451.96	9343.95	9357.47
2007-04-05	9357.81	9418.24	9348.61	9418.24
2007-04-10	9417.34	9537.73	9399.61	9531.72
2007-04-11	9533.21	9614.49	9532.27	9557.89
2007-04-12	9557.73	9568.42	9496.56	9552.88
2007-04-13	9549.46	9607.6	9549.46	9600.87
2007-04-16	9600.8	9714.03	9600.8	9703.04
2007-04-17	9703.09	9715.57	9647.35	9699.53
2007-04-18	9694.9	9699.06	9588.91	9632.81
2007-04-19	9633	9633	9490.3	9601.77
2007-04-20	9600.87	9709.8	9600.87	9703.68
2007-04-23	9703.78	9743.74	9676.34	9701.49
2007-04-24	9702.28	9709.09	9518.85	9573.39
2007-04-25	9570.88	9586.7	9504.96	9542.58
2007-04-26	9543.5	9642.38	9543.5	9601.24
2007-04-27	9601.32	9601.32	9432.32	9470.62
2007-04-30	9474.21	9542.21	9470.48	9470.48
2007-05-01	9470.48	9495.85	9468.16	9489
2007-05-02	9495.17	9724.46	9495.17	9681.73
2007-05-03	9681.73	9821.62	9681.73	9821.62
2007-05-04	9772.98	9872.54	9772.57	9800.86
2007-05-08	9800.86	9820.49	9668.66	9678.98
2007-05-09	9687.6	9742.5	9558.85	9578.9
2007-05-10	9579.34	9607.82	9470.83	9511.97
2007-05-11	9511.54	9584.72	9408.62	9584.72
2007-05-14	9585.06	9574.12	9543.27	9574.12
2007-05-15	9574.12	9630.34	9570.98	9609.87
2007-05-16	9602.55	9627.22	9564.43	9564.43
2007-05-17	9564.35	9635	9562.95	9578.01
2007-05-18	9577.79	9684.29	9570.78	9667.92
2007-05-21	9664.42	9824.9	9664.42	9778.51
2007-05-22	9782.13	9856.8	9772.42	9836.34
2007-05-23	9835.23	9956.21	9835.23	9956.21
2007-05-24	9956.21	9987.59	9842.12	9920.03
2007-05-25	9917.13	9935.95	9808.66	9914.41
2007-05-28	9914.88	9947.91	9913.29	9927.59
2007-05-29	9928.32	9953.42	9860.41	9919.82
2007-05-30	9919.86	9919.86	9810.53	9848.05
2007-05-31	9851.62	9920.67	9828.04	9854.86
2007-06-01	9871.12	9981.42	9832.32	9963.44
2007-06-05	9936.58	9936.58	9696.36	9715.99
2007-06-06	9709.65	9734.11	9453.16	9475.67
2007-06-07	9475.75	9551.02	9400.2	9431.07
2007-06-08	9431.07	9431.07	9279.5	9381.82
2007-06-11	9380.61	9501.11	9380.61	9478.61
2007-06-12	9478.84	9513.44	9384.81	9409.03
2007-06-13	9380.9	9389.64	9285.62	9357.09
2007-06-14	9358.75	9509.4	9358.75	9505.11
2007-06-15	9505.7	9673.19	9505.7	9659.62
2007-06-18	9664.09	9731.31	9630.94	9643.41
2007-06-19	9669.83	9669.83	9562.02	9596.26
2007-06-20	9597.87	9694.28	9597.87	9665.25
2007-06-21	9665.32	9665.32	9483.94	9501.92
2007-06-22	9527.45	9534.04	9359.97	9395.83
2007-06-25	9395.27	9395.27	9282.73	9384.61
2007-06-26	9383.49	9386.08	9308.91	9384.3
2007-06-27	9384	9384	9190.31	9236.8
2007-06-28	9236.8	9311.68	9236.8	9304.75
2007-06-29	9304.75	9350.72	9260.76	9306.25
2007-07-02	9326.79	9356	9297.24	9331.56
2007-07-03	9331.56	9421.97	9331.56	9366.76
2007-07-04	9365.23	9442.34	9365.23	9416.3
2007-07-05	9416.36	9433.77	9345.93	9354.8
2007-07-06	9365.87	9454.19	9365.87	9451.16
2007-07-09	9450.33	9523.24	9413.89	9432.97
2007-07-10	9434.45	9434.45	9260.14	9284.17
2007-07-11	9283.64	9283.64	9075.16	9173.33
2007-07-12	9173.33	9173.33	9043.26	9149.91
2007-07-13	9114.62	9223.23	9109.15	9134.75
2007-07-16	9136.21	9192.12	9119.58	9189.82
2007-07-17	9184.5	9229.82	9103.07	9152.77
2007-07-18	9151.65	9151.65	9084.28	9107.92
2007-07-19	9107.8	9204.48	9107.8	9168.23
2007-07-20	9168	9168	9016.56	9027.31
2007-07-23	9027.75	9053.68	8964.47	9014.78
2007-07-24	9014.78	9032.67	8827.23	8829.67
2007-07-25	8828.07	8837.33	8688.85	8721.02
2007-07-26	8723.88	8761.45	8455.84	8477.2
2007-07-27	8477.2	8501.84	8339.17	8357.4
2007-07-30	8358.35	8394.72	8199.69	8255.83
2007-07-31	8255.93	8700.17	8255.93	8563.39
2007-08-01	8565.88	8631.48	8364.73	8482.12
2007-08-02	8480.95	8741.73	8480.95	8694.84
2007-08-03	8719.74	8726.52	8554.35	8595.23
2007-08-06	8594.84	8594.84	8428.32	8472.48
2007-08-07	8471.53	8671.2	8471.53	8623.08
2007-08-08	8602.33	8908.33	8602.33	8894
2007-08-09	8895.33	8956.27	8576.48	8701.13
2007-08-10	8704.73	8567.64	8281.52	8346.72
2007-08-13	8343.28	8553.9	8343.28	8513.5
2007-08-14	8514.46	8552.09	8402.05	8426.79
2007-08-15	8426.69	8426.69	8242.2	8376.07
2007-08-16	8376.48	8376.48	8049.48	8056.98
2007-08-17	8054.15	8308.56	7878.55	8106.47
2007-08-20	8105.08	8297.66	8105.08	8150.04
2007-08-21	8150.28	8190.72	8045.69	8188.11
2007-08-22	8186.33	8361.18	8150.48	8310.53
2007-08-23	8310.2	8495.38	8310.2	8351.71
2007-08-24	8351.71	8351.71	8266.23	8327.39
2007-08-27	8324.71	8413.06	8324.71	8413.06
2007-08-28	8413.82	8413.82	8182.66	8195.59
2007-08-29	8196.44	8284.97	8094.7	8277.55
2007-08-30	8276.91	8391.14	8201.08	8318.33
2007-08-31	8319.15	8400.93	8300.91	8400.93
2007-09-03	8400.92	8465.06	8383.55	8439.35
2007-09-04	8439.51	8520.23	8395.59	8515.02
2007-09-05	8526.74	8549.02	8309.6	8319.16
2007-09-06	8319.26	8385.13	8191.47	8307.28
2007-09-07	8308	8356.69	8154.78	8188.27
2007-09-10	8188.27	8198.92	8045.56	8049.59
2007-09-11	8049.59	8190.83	8049.59	8160.84
2007-09-12	8160.5	8222.74	8076.53	8107.49
2007-09-13	8110.64	8110.64	7953.02	8104.28
2007-09-14	8104.22	8104.22	7780.24	7821.32
2007-09-17	7858.39	7858.39	7448.43	7504.7
2007-09-18	7519.09	7619.3	7443.27	7611.68
2007-09-19	7611.65	8046.96	7611.65	7965.53
2007-09-20	7965.53	7965.53	7690.93	7794.7
2007-09-21	7794.7	7896.54	7762.28	7869.35
2007-09-24	7868.15	7886.37	7765.9	7785.31
2007-09-25	7785.39	7788.14	7520.8	7608.54
2007-09-26	7621.02	7705.09	7575.45	7615.83
2007-09-27	7616.62	7814.71	7616.62	7792.98
2007-09-28	7793.33	7883.67	7750.79	7883.67
2007-10-01	7883.8	7999.31	7796.64	7983.79
2007-10-02	7983.55	8345.61	7983.55	8245.07
2007-10-03	8239.41	8377.01	8239.41	8367.75
2007-10-04	8367.99	8471.52	8278.88	8411.47
2007-10-05	8411.47	8478.48	8313.74	8478.48
2007-10-08	8478.48	8509.2	8400.42	8443.55
2007-10-09	8443.55	8447.99	8349.96	8390.48
2007-10-10	8389.08	8419.97	8290.56	8314.72
2007-10-11	8314.77	8340.74	8171.57	8182.76
2007-10-12	8181.51	8233.19	7969.03	8020.51
2007-10-15	8023.93	8104.18	7915.65	7931.27
2007-10-16	7931.41	7931.41	7836.08	7888.82
2007-10-17	7885.4	8054.06	7881.42	7980.5
2007-10-18	7980.3	8004.07	7834.45	7879.19
2007-10-19	7878.43	7881.4	7765.24	7791.86
2007-10-22	7610.78	7721.89	7558.29	7644.8
2007-10-23	7645.49	7815.8	7645.49	7767.62
2007-10-24	7755.31	7952.77	7712.98	7749.58
2007-10-25	7756.03	7843.69	7725.2	7778.85
2007-10-26	7779.03	7903.3	7743.8	7862.15
2007-10-29	7857.87	7948.71	7857.87	7867.43
2007-10-30	7867.42	7867.42	7790.46	7835.09
2007-10-31	7833.85	7922.45	7780.76	7911.12
2007-11-01	7911.24	7911.24	7637.74	7745.76
2007-11-02	7752.3	7752.3	7568.68	7615.54
2007-11-05	7604.74	7604.74	7414.64	7458.98
2007-11-06	7469.54	7532.34	7370.6	7411.16
2007-11-07	7392.49	7490.37	7143.7	7188.3
2007-11-08	7180.16	7180.16	6959.89	7047.91
2007-11-09	7048.67	7203.92	7016.06	7128.69
2007-11-12	7130.88	7220.58	7081.38	7158.93
2007-11-13	7158.67	7235.49	7056.79	7197.56
2007-11-14	7197.52	7258.97	6975.43	7024.13
2007-11-15	7041.49	7112.53	6944.88	6981.98
2007-11-16	6982.11	7021.12	6916.3	6969.25
2007-11-19	6951.52	7029.72	6764.46	6768.47
2007-11-20	6766.1	6818.81	6540.77	6652.01
2007-11-21	6632.17	6632.17	6335.92	6397
2007-11-22	6394.43	6439.34	6281.22	6342.58
2007-11-23	6342.58	6624.09	6342.58	6624.09
2007-11-26	6592.11	6783.05	6572.29	6595.59
2007-11-27	6593.67	6699.87	6535.14	6643.38
2007-11-28	6643.62	6955.63	6643.62	6912.84
2007-11-29	6912.87	7050.68	6878.52	6958.5
2007-11-30	6958.77	7222.99	6940.89	7207.05
2007-12-03	7205.92	7205.92	7039.2	7045.88
2007-12-04	7045.88	7067.18	6794.65	6882.48
2007-12-05	6883.83	7012.43	6854.41	6970.69
2007-12-06	6957.19	7150.92	6957.19	7134.3
2007-12-07	7133.39	7248.57	7103.79	7241.12
2007-12-10	7241.88	7405.63	7196.79	7370.62
2007-12-11	7371.05	7410.47	7291.95	7313.5
2007-12-12	7326.48	7353.66	7107.26	7301
2007-12-13	7301.32	7301.32	6993.76	7021.18
2007-12-14	7021.8	7147.94	6955.16	7091.68
2007-12-17	7091.68	7091.68	6856.43	6901.92
2007-12-18	6903.55	6914.94	6782.86	6831.9
2007-12-19	6830.8	6873.05	6805.16	6825.31
2007-12-20	6829.36	6855.99	6782.14	6800.1
2007-12-21	6800.1	6958.65	6800.1	6923.82
2007-12-24	6923.07	6991.83	6923.07	6985.42
2007-12-27	6981.4	6996.71	6872.97	6899.24
2007-12-28	6897.5	6950.92	6831.75	6950.92
2007-12-31	6950.63	6976.49	6924.16	6934.35
2008-01-02	6933.97	7021.49	6933.97	6953.68
2008-01-03	6953.68	6986.44	6895.23	6981.76
2008-01-04	6981.76	7097.76	6882.93	6977.13
2008-01-07	6976.89	6988.77	6840.67	6859.83
2008-01-08	6861	6960.96	6845.32	6889.14
2008-01-09	6889.14	6889.14	6682.77	6683.33
2008-01-10	6685.98	6773.07	6551.74	6625.03
2008-01-11	6625.03	6665.29	6506.06	6660.84
2008-01-14	6660.84	6752.98	6660.84	6728.46
2008-01-15	6728.46	6743.2	6440.06	6478.82
2008-01-16	6473.56	6514.28	6307.18	6468.53
2008-01-17	6468.92	6602.5	6468.92	6487.53
2008-01-18	6485.24	6675.49	6434.13	6533.76
2008-01-21	6535.96	6535.96	6239.45	6261.03
2008-01-22	6258.75	6545.69	6060.3	6496.87
2008-01-23	6497.58	6586.26	6385.72	6490.03
2008-01-24	6494.49	6863.39	6494.49	6813.7
2008-01-25	6806.71	6957.34	6729.46	6760.71
2008-01-28	6760.71	6760.71	6527.97	6641.64
2008-01-29	6641.84	6751.95	6641.84	6720.07
2008-01-30	6720.02	6779.96	6650.65	6755.88
2008-01-31	6760.32	6760.32	6568.72	6664.48
2008-02-01	6662.13	6905.98	6662.13	6839.92
2008-02-04	6842.5	6909.14	6766.09	6909.14
2008-02-05	6906.14	6906.14	6615.63	6615.63
2008-02-06	6615.63	6660.98	6524	6574.07
2008-02-07	6576.78	6591.21	6423.5	6456.69
2008-02-08	6455.72	6588.67	6427.3	6537.91
2008-02-11	6537.91	6545.55	6453.54	6489.28
2008-02-12	6489.41	6647.77	6443.8	6647.77
2008-02-13	6647.77	6647.77	6511.53	6596.03
2008-02-14	6601.29	6685.82	6511.45	6535.7
2008-02-15	6537.04	6541.09	6434.03	6477.92
2008-02-18	6477.92	6530.67	6477.92	6530.67
2008-02-19	6530.67	6624.05	6466.15	6543.56
2008-02-20	6543.56	6574.21	6454.5	6537.68
2008-02-21	6537.68	6594.79	6481.11	6498.53
2008-02-22	6498.53	6498.53	6375.4	6400.52
2008-02-25	6400.52	6543.22	6400.52	6543.22
2008-02-26	6546.65	6730.13	6546.65	6730.13
2008-02-27	6691.42	6696.57	6572.98	6675.31
2008-02-28	6669.93	6669.93	6505.77	6519.12
2008-02-29	6519.07	6519.07	6384.86	6415.12
2008-03-03	6414.96	6414.96	6260.63	6290.8
2008-03-04	6290.8	6365.1	6191.62	6202.97
2008-03-05	6202.97	6413.49	6202.97	6378.41
2008-03-06	6377.9	6408.16	6165.68	6182.22
2008-03-07	6180.01	6211.79	6076.28	6159.94
2008-03-10	6159.94	6204.91	6082.22	6104.52
2008-03-11	6104.74	6225	6056.23	6155.59
2008-03-12	6129.51	6288.15	6129.51	6260.29
2008-03-13	6267.92	6267.92	6004.45	6070.04
2008-03-14	6064.7	6195.1	5999.75	5999.75
2008-03-17	5998.4	5998.4	5604.64	5721.67
2008-03-18	5721.75	5898.18	5615.63	5898.11
2008-03-19	5894.26	5991.94	5786.22	5839.68
2008-03-20	5840.95	6158.82	5796.09	6158.82
2008-03-25	6158.86	6406.73	6158.86	6327.55
2008-03-26	6327.76	6346.59	6200.3	6223.98
2008-03-27	6223.91	6303.93	6216.79	6247.91
2008-03-28	6248.06	6258.44	6126.84	6152.81
2008-03-31	6152.81	6177.05	6018.97	6177.05
2008-04-01	6177.05	6453.59	6131.39	6411.46
2008-04-02	6409.32	6591.96	6409.32	6553.38
2008-04-03	6553.49	6553.49	6310.49	6321.02
2008-04-04	6321.39	6373.17	6268.92	6351.96
2008-04-07	6351.96	6480.7	6351.96	6389.4
2008-04-08	6389.4	6389.4	6275.1	6329.97
2008-04-09	6329.17	6329.17	6232.09	6237.06
2008-04-10	6237.06	6258.43	6122.02	6205.31
2008-04-11	6205.31	6231.82	6071.31	6098.65
2008-04-14	6098.73	6098.73	5987.47	5989.28
2008-04-15	5988.96	6043.01	5933.82	5956.55
2008-04-16	5951.27	6141.37	5951.27	6114.31
2008-04-17	6114.23	6265.09	6114.23	6115.04
2008-04-18	6116.42	6275.65	6116.42	6259.51
2008-04-21	6259.56	6295.28	6161.73	6235.54
2008-04-22	6235.54	6240.1	6118.37	6118.37
2008-04-23	6106.73	6160.47	6052.36	6143.99
2008-04-24	6144.12	6144.12	6035.81	6091.87
2008-04-25	6091.87	6254.02	6091.87	6178.83
2008-04-28	6182.73	6338.03	6177.33	6306.41
2008-04-29	6306.82	6375.07	6279.04	6314.32
2008-04-30	6314.32	6338.52	6226.75	6338.52
2008-05-02	6338.52	6526.68	6338.52	6474.62
2008-05-06	6474.62	6478.92	6354.93	6390.09
2008-05-07	6398.75	6485.03	6378.68	6462.92
2008-05-08	6462.05	6483.07	6354.12	6482.66
2008-05-09	6485.73	6485.73	6389.74	6431.38
2008-05-12	6431.19	6488.72	6431.19	6488.72
2008-05-13	6493.03	6526.52	6375	6375
2008-05-14	6369.62	6442.62	6339.82	6392.5
2008-05-15	6392.47	6424.17	6352.69	6424.17
2008-05-16	6425.08	6493.84	6416.35	6429.23
2008-05-19	6429.23	6460.44	6403.15	6460.44
2008-05-20	6460.44	6460.44	6324.88	6325.06
2008-05-21	6320.03	6370.24	6148.6	6151.67
2008-05-22	6151.67	6182.94	6082.51	6145.89
2008-05-23	6145.89	6173.77	6060.12	6065.64
2008-05-26	6065.95	6145.73	6065.95	6114.26
2008-05-27	6114.26	6149.24	6080.47	6108.2
2008-05-28	6073.31	6136.87	6053.24	6120.56
2008-05-29	6119.83	6154.47	6036.21	6097.88
2008-05-30	6098.2	6144.8	6051.96	6105.87
2008-06-03	6105.77	6105.77	5904.15	5967.16
2008-06-04	5960.31	5960.31	5857.17	5920.59
2008-06-05	5920.59	6054.14	5920.59	5998.93
2008-06-06	5998.93	6012.47	5800.01	5806.84
2008-06-09	5806.73	5809.7	5638.58	5638.58
2008-06-10	5638.53	5657.73	5564.67	5640.06
2008-06-11	5640.22	5709.85	5498.74	5527.39
2008-06-12	5527.39	5599.76	5502.54	5578.12
2008-06-13	5578.59	5643.32	5526.75	5626.15
2008-06-16	5626.12	5701.92	5547.03	5571.3
2008-06-17	5571.17	5728.95	5571.17	5619.84
2008-06-18	5626.56	5626.56	5452.86	5485.77
2008-06-19	5485.9	5525.75	5411.57	5489.38
2008-06-20	5488.51	5573.59	5409.18	5466.18
2008-06-23	5466.18	5513.27	5391.84	5394.56
2008-06-24	5394.56	5451.06	5264.36	5289.11
2008-06-25	5289.01	5462.38	5289.01	5416.07
2008-06-26	5416.07	5427.42	5230.74	5230.74
2008-06-27	5231.7	5295.66	5141.13	5295.66
2008-06-30	5298.24	5298.24	5129.02	5209.57
2008-07-01	5209.57	5209.57	4999.61	5075.36
2008-07-02	5075.29	5106.78	4887.17	4890.3
2008-07-03	4890.5	4965.36	4748.6	4932.56
2008-07-04	4932.56	4952.56	4831.11	4863.23
2008-07-07	4863.81	4924.04	4790.9	4858.78
2008-07-08	4858.78	4858.78	4584.65	4659.51
2008-07-09	4659.51	4833.08	4659.51	4786.18
2008-07-10	4786.5	4786.5	4661.68	4686.61
2008-07-11	4681.26	4708.57	4414.8	4414.8
2008-07-14	4414.77	4588.53	4414.77	4499.11
2008-07-15	4499.08	4499.08	4254.91	4354.62
2008-07-16	4354.62	4475.41	4279.94	4446.32
2008-07-17	4446.34	4783.57	4446.34	4673.79
2008-07-18	4673.77	4896.4	4582.29	4894.47
2008-07-21	4891.09	5091.67	4828.64	5060.51
2008-07-22	5059.32	5059.32	4799.76	4910.05
2008-07-23	4910.05	5183.98	4910.05	5159.73
2008-07-24	5161.6	5161.6	4947.58	4956.63
2008-07-25	4956.66	4975	4811.95	4876.15
2008-07-28	4876.23	4876.23	4606.07	4619.2
2008-07-29	4618.91	4618.91	4444.24	4585.04
2008-07-30	4585.04	4673.36	4401.79	4441.86
2008-07-31	4441.99	4471.42	4306.78	4371.62
2008-08-01	4371.62	4371.62	3958.59	4089.7
2008-08-04	4089.7	4132.87	4021.14	4089.56
2008-08-05	4094.84	4463.64	4094.84	4416.03
2008-08-06	4394.08	4505.16	4361.55	4500.3
2008-08-07	4500.32	4508.17	4361.54	4372.16
2008-08-08	4371.56	4527.76	4297.26	4513.06
2008-08-11	4513.19	4699.84	4509.48	4689.87
2008-08-12	4689.87	4689.87	4570.72	4570.72
2008-08-13	4570.72	4570.72	4396.32	4401.01
2008-08-14	4401.01	4504.64	4401.01	4499.96
2008-08-15	4498.74	4625.27	4498.74	4606.63
2008-08-18	4606.74	4665.36	4544.38	4544.67
2008-08-19	4544.64	4544.64	4325.36	4333.53
2008-08-20	4333.53	4375.23	4253.2	4297.37
2008-08-21	4297.45	4297.45	4202.9	4203.63
2008-08-22	4203.55	4391.09	4203.55	4359.98
2008-08-25	4359.98	4405.83	4308.52	4321.23
2008-08-26	4323.97	4397.99	4290.47	4347.27
2008-08-27	4347.35	4380.2	4300.5	4380.2
2008-08-28	4380.2	4504.73	4350.33	4494.95
2008-08-29	4494.92	4537.72	4438.4	4494.92
2008-09-01	4494.92	4494.92	4410.47	4477.2
2008-09-02	4477.2	4669.18	4474.31	4604.37
2008-09-03	4592.12	4592.12	4474.41	4521.89
2008-09-04	4521.89	4560.45	4429.41	4444.78
2008-09-05	4447.22	4447.22	4241.76	4282.32
2008-09-08	4282.37	4606.24	4279.64	4569.05
2008-09-09	4573.07	4692.43	4532.47	4558.85
2008-09-10	4551.85	4551.85	4397.08	4398.18
2008-09-11	4399.87	4399.87	4256.63	4309.75
2008-09-12	4309.75	4396.4	4309.75	4345
2008-09-15	4345	4345	4017.32	4205.67
2008-09-16	4205.67	4205.67	3961.35	4050.19
2008-09-17	4045.7	4066.5	3835.08	3859.15
2008-09-18	3859.15	3929.27	3752.7	3752.7
2008-09-19	3752.7	4770.91	3752.7	4136.32
2008-09-22	4136.32	4173.51	3976.01	3976.01
2008-09-23	3976.01	3976.01	3659.23	3739.45
2008-09-24	3739.45	3866.89	3739.45	3774.93
2008-09-25	3778.97	3847.68	3747.52	3826.18
2008-09-26	3826.18	3826.18	3684.72	3784.77
2008-09-29	3784.77	3784.77	3289.17	3291.52
2008-09-30	3288.09	3550.63	3288.09	3550.63
2008-10-01	3543.88	3728.82	3543.88	3641.29
2008-10-02	3641.29	3908.79	3641.29	3822.94
2008-10-03	3821.77	3943.66	3737.92	3943.66
2008-10-06	3946.63	3946.63	3535.9	3552.9
2008-10-07	3552.9	3664.77	3243.46	3299.11
2008-10-08	3299.11	3347.3	3054.39	3054.39
2008-10-09	3055.64	3214.08	3031.67	3037.79
2008-10-10	3037.79	3037.79	2751.31	2871.25
2008-10-13	2871.25	3062.43	2871.25	2942.47
2008-10-14	2955.35	3146.85	2955.35	3022.9
2008-10-15	3020.6	3020.6	2818.31	2830.13
2008-10-16	2829.46	2829.46	2643.25	2727.83
2008-10-17	2727.83	2850.29	2673.41	2720.38
2008-10-20	2720.38	2807.8	2720.38	2781.02
2008-10-21	2781.02	2968.72	2781.02	2914.74
2008-10-22	2914.74	2920.03	2726.65	2726.65
2008-10-23	2726.65	2787.88	2689.44	2710.72
2008-10-24	2710.72	2710.72	2515.32	2650.21
2008-10-27	2650.21	2671.3	2509.87	2565.59
2008-10-28	2565.55	2659.27	2495.31	2520.03
2008-10-29	2520.03	2715.57	2520.03	2679.37
2008-10-30	2679.37	2775.43	2625.49	2770.17
2008-10-31	2770.17	3029.46	2742.15	3029.46
2008-11-03	3029.46	3052.74	2962.69	3025.24
2008-11-04	3025.24	3126.65	3023.64	3074.98
2008-11-05	3074.98	3085.75	2971.29	3059.84
2008-11-06	3059.84	3063.54	2803.59	2803.59
2008-11-07	2803.52	2914.73	2803.52	2826.74
2008-11-10	2826.74	2981.38	2826.74	2853.45
2008-11-11	2853.45	2896.35	2793.14	2810.68
2008-11-12	2810.58	2867.1	2730.61	2730.61
2008-11-13	2730.61	2777.36	2670.75	2674.86
2008-11-14	2674.86	2800.76	2673.82	2673.82
2008-11-17	2673.82	2673.82	2570.58	2570.58
2008-11-18	2570.58	2576.13	2443.14	2450.19
2008-11-19	2448.66	2484.71	2416.22	2416.22
2008-11-20	2416.89	2416.89	2263.46	2310.82
2008-11-21	2310.82	2410.01	2306.66	2320.71
2008-11-24	2320.71	2468.29	2320.71	2463.3
2008-11-25	2463.3	2528.87	2453.4	2465.15
2008-11-26	2480.98	2508.3	2456.17	2472.58
2008-11-27	2479.09	2562.99	2479.09	2524.74
2008-11-28	2524.74	2555.32	2495.83	2538.49
2008-12-01	2538.49	2573.86	2503.82	2506.68
2008-12-02	2506.68	2537.95	2429.48	2515.99
2008-12-03	2509.41	2530.35	2473.69	2479.56
2008-12-04	2479.56	2576.91	2479.56	2502.48
2008-12-05	2502.48	2521.52	2466.84	2481.06
2008-12-08	2481.06	2636.19	2481.06	2625.95
2008-12-09	2626.71	2692.27	2585.54	2675.23
2008-12-10	2675.23	2684.56	2625.43	2661.76
2008-12-11	2666.29	2675.68	2596.48	2600.57
2008-12-12	2600.57	2600.57	2498.81	2505.02
2008-12-15	2520.59	2574.95	2494.42	2510.92
2008-12-16	2508.13	2508.13	2472.76	2472.76
2008-12-17	2472.76	2544.74	2472.76	2521.35
2008-12-18	2518.43	2521.03	2431.59	2431.59
2008-12-19	2431.59	2431.59	2349.97	2369.44
2008-12-22	2369.44	2406.85	2361.05	2374.05
2008-12-23	2376.23	2385.89	2338.5	2347.89
2008-12-24	2348.61	2357.6	2337.12	2337.12
2008-12-29	2337.12	2361.76	2316.63	2346.33
2008-12-30	2346.33	2361.08	2334.09	2350.61
2008-12-31	2352.85	2382.86	2343.27	2343.27
2009-01-02	2343.92	2423.2	2343.92	2419.5
2009-01-05	2419.5	2502.49	2419.5	2501.88
2009-01-06	2501.88	2625.38	2501.88	2621.15
2009-01-07	2621.15	2621.56	2588.89	2621.56
2009-01-08	2621.56	2641.12	2582.08	2641.12
2009-01-09	2641.12	2728.82	2641.12	2686.14
2009-01-12	2686.73	2686.73	2641.48	2641.48
2009-01-13	2641.48	2678.74	2610.14	2639.86
2009-01-14	2639.86	2655.94	2492.14	2495.55
2009-01-15	2495.55	2513.27	2423.27	2479.72
2009-01-16	2479.72	2520.36	2451.48	2456.22
2009-01-19	2462.38	2481.29	2255.29	2273.84
2009-01-20	2276.83	2305.96	2209.38	2230.59
2009-01-21	2226.15	2246.59	2129.85	2178.87
2009-01-22	2192.13	2297.49	2192.13	2234.99
2009-01-23	2234.99	2282.14	2227.7	2278.03
2009-01-26	2278.03	2341.83	2269.76	2306.91
2009-01-27	2306.91	2355.44	2306.13	2333.96
2009-01-28	2333.96	2462.37	2333.96	2444.78
2009-01-29	2444.78	2444.78	2316.95	2327.65
2009-01-30	2327.65	2342.02	2284.98	2311.39
2009-02-02	2317.76	2350.69	2287.21	2323.73
2009-02-03	2323.73	2359.18	2301.12	2321.12
2009-02-04	2321.02	2397.01	2311.49	2395.22
2009-02-05	2395.22	2395.22	2335.65	2386.94
2009-02-06	2390.57	2462.69	2389.32	2462.69
2009-02-09	2462.69	2479.91	2440.09	2478.08
2009-02-10	2478.08	2499.48	2441.34	2444.98
2009-02-11	2444.95	2444.95	2403.18	2407.82
2009-02-12	2407.82	2431.73	2354.23	2359.53
2009-02-13	2359.53	2412.22	2336.53	2344.47
2009-02-16	2344.47	2344.88	2251.15	2251.15
2009-02-17	2251.15	2251.15	2176.81	2189.97
2009-02-18	2189.97	2220.86	2156.1	2173.88
2009-02-19	2173.61	2188.9	2149.48	2170.08
2009-02-20	2170.08	2170.08	2076.55	2076.55
2009-02-23	2073.63	2095.62	2048.57	2049.9
2009-02-24	2043.67	2043.67	1977	2034.44
2009-02-25	2034.44	2109.22	2034.44	2052.86
2009-02-26	2053.09	2062.38	2021.93	2050.1
2009-02-27	2050.1	2074.32	2008.77	2074.32
2009-03-02	2074.32	2074.32	1981.12	1981.12
2009-03-03	1981.12	2010.27	1953.22	1964.34
2009-03-04	1967.79	2055.75	1967.79	2048.36
2009-03-05	2048.36	2048.36	1997.74	2019.39
2009-03-06	2020.03	2020.03	1938.49	1949.63
2009-03-09	1949.63	1980.55	1909.6	1916.38
2009-03-10	1916.38	1985.63	1880.36	1985.63
2009-03-11	1957.63	1975.42	1940.75	1947.41
2009-03-12	1947.41	1996.26	1924.56	1991.29
2009-03-13	1992.27	2052.67	1992.27	2015.77
2009-03-16	2015.77	2094.94	2015.77	2094.94
2009-03-17	2096.95	2112.83	2040.41	2084.71
2009-03-18	2083.26	2110.65	2054.78	2109.93
2009-03-19	2109.67	2140.41	2089.07	2098.68
2009-03-20	2098.14	2146.04	2090.7	2146.04
2009-03-23	2144.38	2191.81	2124.64	2163.41
2009-03-24	2163.41	2208.22	2125.9	2138.83
2009-03-25	2135.04	2189.73	2092.85	2158.67
2009-03-26	2157.22	2182.36	2129.71	2182.36
2009-03-27	2182.36	2204.94	2150.95	2166.81
2009-03-30	2168.55	2168.55	2119.74	2129.35
2009-03-31	2128.84	2196.43	2128.84	2193.95
2009-04-01	2194.55	2288.39	2161.56	2285.77
2009-04-02	2287.35	2364.18	2287.35	2364.18
2009-04-03	2364.18	2418.32	2321.54	2330.36
2009-04-06	2330.36	2406.75	2300.98	2300.98
2009-04-07	2300.3	2347.65	2270.89	2273.19
2009-04-08	2273.19	2320.51	2208.16	2310.53
2009-04-09	2310.32	2379.92	2301.48	2372.89
2009-04-14	2372.89	2453.33	2372.89	2413.88
2009-04-15	2414.84	2414.84	2325.04	2335.79
2009-04-16	2335.79	2421.6	2335.79	2421.6
2009-04-17	2421.6	2469.43	2405.2	2449.74
2009-04-20	2449.74	2473.07	2356.54	2377.65
2009-04-21	2377.65	2395.34	2324.88	2386.9
2009-04-22	2384.89	2446.44	2375.63	2446.44
2009-04-23	2446.44	2465.53	2407.33	2418.48
2009-04-24	2418.48	2430.74	2404.93	2420.99
2009-04-27	2420.99	2441.66	2374.72	2429.03
2009-04-28	2429.03	2429.03	2369.51	2398.33
2009-04-29	2398.05	2509	2389.78	2500.35
2009-04-30	2500.35	2622.05	2500.35	2622.05
2009-05-05	2623.63	2760.14	2623.63	2703.16
2009-05-06	2703.16	2730.02	2630.33	2682
2009-05-07	2683.15	2735.65	2590.26	2590.26
2009-05-08	2590.26	2685.71	2590.26	2676.38
2009-05-11	2674.25	2696.17	2582.52	2599.88
2009-05-12	2599.88	2656.48	2567.87	2610.74
2009-05-13	2609.28	2612.09	2490	2493.68
2009-05-14	2493.68	2561.78	2488.2	2558.48
2009-05-15	2559.41	2647.7	2559.41	2632.66
2009-05-18	2632.66	2659.95	2604.2	2643.86
2009-05-19	2643.71	2772.35	2643.71	2746.19
2009-05-20	2745.46	2802.21	2744.92	2758.31
2009-05-21	2759.03	2763.77	2706.04	2714.86
2009-05-22	2714.86	2752.67	2695.86	2697.98
2009-05-25	2697.98	2717.29	2687.83	2693.37
2009-05-26	2691.42	2714.56	2631.17	2697.78
2009-05-27	2695.24	2766.21	2695.24	2748.52
2009-05-28	2748.52	2748.52	2669.53	2691.21
2009-05-29	2691.21	2730.24	2691.21	2722.52
2009-06-02	2722.52	2856.42	2718.6	2818.03
2009-06-03	2817.67	2879.82	2817.67	2852.2
2009-06-04	2853.16	2887.9	2834.42	2881.73
2009-06-05	2881.73	2955.72	2881.73	2932.28
2009-06-08	2932.28	2932.28	2841.38	2866.77
2009-06-09	2866.77	2895.96	2861.49	2895.96
2009-06-10	2895.96	2973.41	2895.96	2929.6
2009-06-11	2929.77	2977.68	2914.91	2955.57
2009-06-12	2955.57	2989.77	2955.1	2970.15
2009-06-15	2971.81	2980.72	2876.15	2880.69
2009-06-16	2880.69	2912.1	2864.24	2887.7
2009-06-17	2887.7	2887.7	2778.52	2784.56
2009-06-18	2784.56	2809.24	2735.47	2772.36
2009-06-19	2772.56	2846.42	2772.56	2814.55
2009-06-22	2820.06	2827.19	2695.39	2703.14
2009-06-23	2703.6	2735.89	2662.18	2677.96
2009-06-24	2677.96	2755.34	2677.96	2755.34
2009-06-25	2758	2763.78	2682.39	2701.83
2009-06-26	2701.83	2749.59	2684.92	2691.3
2009-06-29	2691.71	2751.66	2691.71	2723.86
2009-06-30	2723.75	2753.96	2693.87	2706.08
2009-07-01	2702	2716.67	2668.68	2691.41
2009-07-02	2691.11	2749.58	2658.35	2665.69
2009-07-03	2665.61	2693.34	2643.1	2693.34
2009-07-06	2694.14	2694.14	2598.18	2598.18
2009-07-07	2598.18	2687	2564.08	2648.67
2009-07-08	2648.67	2686.2	2621.95	2661.39
2009-07-09	2661.39	2698.55	2636.35	2636.35
2009-07-10	2636.35	2636.35	2572.98	2572.98
2009-07-13	2577.25	2606.39	2554.95	2606.04
2009-07-14	2608.24	2661.98	2608.24	2636.22
2009-07-15	2636.22	2683.93	2636.22	2675.93
2009-07-16	2675.93	2698.13	2645.03	2681.35
2009-07-17	2685.58	2711.85	2673.2	2700.93
2009-07-20	2698.52	2747.25	2686.05	2740.19
2009-07-21	2739.05	2797.48	2736.6	2748.72
2009-07-22	2749.57	2761.28	2721.62	2731.21
2009-07-23	2731.21	2827.87	2728.29	2827.87
2009-07-24	2832.31	2848.58	2781.46	2803.19
2009-07-27	2803.86	2803.86	2753	2770.67
2009-07-28	2770.67	2790.14	2742.96	2758.05
2009-07-29	2750.75	2776.69	2735.18	2758.71
2009-07-30	2758.71	2816.27	2758.71	2798.91
2009-07-31	2798.91	2835.01	2779.2	2791.1
2009-08-03	2791.1	2874.17	2791.1	2865.73
2009-08-04	2871.85	2900.77	2833.58	2881.07
2009-08-05	2881.01	2901.61	2835.55	2835.55
2009-08-06	2836.44	2920.79	2836.44	2864.11
2009-08-07	2864.11	2887.92	2818.13	2881.22
2009-08-10	2880.73	2893.86	2852.44	2866.6
2009-08-11	2866.49	2880.99	2838.36	2847.39
2009-08-12	2847.39	2911.66	2841.42	2892.21
2009-08-13	2896.65	2948.93	2896.65	2948.93
2009-08-14	2948.93	2997.42	2929.52	2951.05
2009-08-17	2956.96	2956.96	2858.28	2858.28
2009-08-18	2858.43	2895.45	2858.43	2865.15
2009-08-19	2865.15	2891.69	2831.18	2876.41
2009-08-20	2878.36	2946.14	2878.36	2944.57
2009-08-21	2949.81	2996.89	2944.95	2993.53
2009-08-24	2993.53	3026.45	2970.07	3006.55
2009-08-25	3006.55	3065.8	2968.41	3048.53
2009-08-26	3048.15	3059.83	2991.27	3017.04
2009-08-27	3013.48	3086.65	3004.81	3066.8
2009-08-28	3066.8	3135.67	3066.8	3115.2
2009-08-31	3113.76	3113.76	3020.47	3096.16
2009-09-01	3096.16	3153.38	3036.69	3036.69
2009-09-02	3025.97	3025.97	2959.12	2974.99
2009-09-03	2977.66	3015.95	2969.31	2977.93
2009-09-04	2977.93	3038.21	2977.93	3038.21
2009-09-07	3035.97	3087.34	3035.97	3066.61
2009-09-08	3066.31	3149.55	3066.31	3143.72
2009-09-09	3144.9	3185.96	3125.28	3176
2009-09-10	3176	3219.68	3154.21	3188.9
2009-09-11	3188.9	3267.22	3188.9	3257.69
2009-09-14	3259.93	3280.9	3222.23	3273.62
2009-09-15	3273.62	3324.25	3273.41	3309.13
2009-09-16	3310.44	3364.48	3304.23	3364.48
2009-09-17	3364.48	3492.14	3364.48	3469.49
2009-09-18	3469.49	3469.49	3403.87	3454.78
2009-09-21	3454.78	3458.66	3369.89	3369.89
2009-09-22	3369.89	3417.97	3369.08	3385.67
2009-09-23	3385.54	3416.45	3379.75	3404.36
2009-09-24	3405.2	3420.56	3314.57	3314.57
2009-09-25	3314.44	3343.62	3285.73	3310.01
2009-09-28	3310.01	3334.87	3271.79	3331.74
2009-09-29	3329.4	3366.7	3329.4	3340.17
2009-09-30	3340.17	3396.5	3331.87	3347.33
2009-10-01	3341.97	3397.24	3304.28	3304.28
2009-10-02	3305.7	3317.97	3188.68	3230.82
2009-10-05	3230.82	3265.11	3230.82	3233.03
2009-10-06	3233.03	3319.98	3233.03	3295.75
2009-10-07	3294.4	3342.81	3294.4	3310.76
2009-10-08	3310.56	3368.25	3307.25	3361.88
2009-10-09	3361.38	3379.83	3334.83	3346.14
2009-10-12	3346.14	3374.53	3346.14	3367.54
2009-10-13	3367.54	3368.78	3264.07	3274.26
2009-10-14	3272.87	3348.2	3272.87	3322.47
2009-10-15	3323.85	3338.82	3305.27	3318.56
2009-10-16	3318.56	3345.58	3253.31	3266.51
2009-10-19	3266.51	3293.92	3258.6	3293.92
2009-10-20	3293.92	3331.48	3259.23	3278.39
2009-10-21	3277.6	3310.64	3246.04	3252.8
2009-10-22	3252.8	3252.8	3170.49	3181.77
2009-10-23	3181.77	3212.52	3138.55	3145.72
2009-10-26	3145.72	3164.81	3093.94	3093.94
2009-10-27	3100.49	3122.07	3053.18	3058.56
2009-10-28	3058.39	3058.39	2859.05	2859.05
2009-10-29	2859.05	2937.12	2832.74	2937.12
2009-10-30	2939.5	2996.15	2856.41	2866.69
2009-11-02	2867.1	2895.4	2819.11	2873.07
2009-11-03	2873.07	2873.07	2760.47	2811.73
2009-11-04	2809.77	2938.17	2809.77	2923.82
2009-11-05	2923.24	2989.34	2897.11	2965.29
2009-11-06	2965.87	3005.91	2943.91	2971.96
2009-11-09	2970.8	3028.42	2970.8	3014.04
2009-11-10	3012.75	3033.95	2950.54	2951.52
2009-11-11	2951.11	2988.61	2935.64	2959.36
2009-11-12	2958.11	2982.02	2944.01	2950.88
2009-11-13	2950.88	2987.18	2950.88	2987.18
2009-11-16	2982.52	3013.92	2946.05	2957.35
2009-11-17	2957.35	2957.35	2899.81	2899.81
2009-11-18	2899.95	2934.6	2892.61	2906.36
2009-11-19	2905.2	2924.18	2867.69	2867.83
2009-11-20	2867.16	2892.82	2856.59	2875.92
2009-11-23	2877.21	2925.24	2877.21	2916.46
2009-11-24	2916.46	2920.9	2882.66	2882.74
2009-11-25	2882.68	2906.98	2867.28	2873.2
2009-11-26	2871.94	2884.26	2785.9	2791.7
2009-11-27	2792.93	2851.97	2736.71	2845.66
2009-11-30	2845.66	2845.66	2804.83	2807.59
2009-12-01	2802.35	2853.62	2799.16	2849.63
2009-12-02	2847.87	2896.24	2847.87	2886.37
2009-12-03	2887.2	2946.37	2887.2	2918.23
2009-12-04	2916.53	2987.24	2889.01	2987.24
2009-12-07	2987.24	2987.24	2933.28	2963.58
2009-12-08	2962.88	2962.88	2869.87	2872.37
2009-12-09	2872.68	2906.59	2853.9	2854.39
2009-12-10	2852.56	2889.17	2852.56	2875.32
2009-12-11	2875.2	2934.17	2875.2	2926.26
2009-12-14	2927.09	2968.53	2913.75	2929.22
2009-12-15	2929.22	2934.66	2894.43	2922.33
2009-12-16	2923.22	2929.88	2898.99	2915.88
2009-12-17	2917.92	2917.92	2885.63	2899.32
2009-12-18	2900.69	2948.72	2885.12	2927.19
2009-12-21	2927.19	2962.07	2915.57	2955.78
2009-12-22	2958.07	3051.26	2958.07	3032.38
2009-12-23	3033.27	3049.75	2996.64	3027.98
2009-12-24	3027.98	3037.98	2989.28	2989.28
2009-12-29	2989.28	3063.14	2989.28	3058.83
2009-12-30	3059.25	3059.25	3003.96	3011.95
2009-12-31	3011.95	3023.27	2974.93	2974.93
2010-01-04	2974.93	3097.76	2974.93	3097.76
2010-01-05	3097.76	3103.54	3056.81	3071.52
2010-01-06	3072.07	3095.79	3057.53	3087.93
2010-01-07	3091.05	3098.62	3063.89	3070.47
2010-01-08	3070.47	3112.85	3070.47	3080.75
2010-01-11	3085.57	3127.33	3080.2	3099.68
2010-01-12	3099.68	3099.68	3043.46	3053.97
2010-01-13	3056.61	3094.53	3049.03	3087.85
2010-01-14	3089.03	3124.75	3089.03	3110.85
2010-01-15	3110.85	3141	3089.2	3098.04
2010-01-18	3097.03	3110.19	3090.94	3108.17
2010-01-19	3109.17	3111.16	3070.33	3101.58
2010-01-20	3101.58	3112.82	3057.84	3087.53
2010-01-21	3087.53	3115.04	3044.87	3044.87
2010-01-22	3044.69	3055.64	3004.25	3036.94
2010-01-25	3035.71	3063.09	3016.03	3016.03
2010-01-26	3016.03	3027.27	2987.37	3016.53
2010-01-27	3016.53	3016.53	2945.03	2951.06
2010-01-28	2958.39	3013.73	2948.1	2948.13
2010-01-29	2948.13	2987.76	2941.77	2976.25
2010-02-01	2976.25	2994.18	2966.92	2981.47
2010-02-02	2985.74	3019.58	2985.74	3015.32
2010-02-03	3016.65	3048.9	3016.65	3025.25
2010-02-04	3025.25	3027.97	2951.3	2951.3
2010-02-05	2951.3	2956.58	2877.31	2890.11
2010-02-08	2890.11	2941.83	2858.8	2908.29
2010-02-09	2908.29	2914.11	2880.86	2884.28
2010-02-10	2884.28	2938.33	2884.28	2922.23
2010-02-11	2921	2944.2	2890.91	2896.13
2010-02-12	2897.44	2936.9	2879.32	2902.08
2010-02-15	2902.5	2918.33	2848.67	2862.71
2010-02-16	2863.31	2897.64	2854.25	2897.64
2010-02-17	2896.84	2952.57	2896.84	2952.57
2010-02-18	2952.57	2973.89	2936.81	2969.49
2010-02-19	2972.58	2972.58	2923.41	2967.42
2010-02-22	2967.46	2990.49	2956.74	2973.98
2010-02-23	2973.98	2996.03	2950.31	2950.31
2010-02-24	2953.27	2959.46	2917.58	2917.58
2010-02-25	2917.58	2939.26	2873.2	2873.2
2010-02-26	2873.2	2901.38	2855.76	2873.6
2010-03-01	2875.46	2903.7	2868.58	2898.18
2010-03-02	2895.98	2932.67	2873.46	2932.67
2010-03-03	2932.67	2940.75	2918.22	2940.03
2010-03-04	2940.03	2978.04	2929.05	2965.4
2010-03-05	2962.9	3015.62	2955.14	3011.24
2010-03-08	3011.03	3025.91	3003.16	3015.84
2010-03-09	3014.95	3026.65	2977.8	3008.73
2010-03-10	2983.39	3015.92	2983.39	3008.7
2010-03-11	3009.17	3036.57	3001.45	3023.73
2010-03-12	3023.73	3063.74	3020.56	3057.3
2010-03-15	3057.3	3057.3	3015.43	3024.92
2010-03-16	3025.94	3050.23	3025.94	3044.97
2010-03-17	3044.27	3127.6	3044.27	3122.68
2010-03-18	3122.68	3125.95	3084.76	3103.99
2010-03-19	3105.52	3151.68	3102.9	3123.49
2010-03-22	3123.49	3123.49	3074.75	3097.86
2010-03-23	3097.86	3158.83	3097.19	3158.83
2010-03-24	3158.82	3166.47	3131.53	3147.51
2010-03-25	3147.51	3209.35	3122.85	3202.14
2010-03-26	3206.84	3225.5	3180.34	3212.18
2010-03-29	3212.18	3212.18	3147.63	3157.61
2010-03-30	3160.83	3164.26	3129.08	3149.5
2010-03-31	3148.86	3196.91	3143.21	3177.77
2010-04-01	3177.77	3250.38	3177.77	3245.19
2010-04-06	3245.19	3292.19	3245.19	3292.19
2010-04-07	3292.13	3300.49	3268.05	3268.05
2010-04-08	3268.05	3275.51	3235.26	3275.51
2010-04-09	3275.51	3343.12	3274.42	3330.8
2010-04-12	3329.11	3350.59	3311.32	3332.98
2010-04-13	3332.98	3332.98	3291.19	3309.89
2010-04-14	3307.88	3355.69	3307.88	3355.69
2010-04-15	3355.69	3367.93	3335.02	3342.18
2010-04-16	3343.32	3379	3309.28	3337.69
2010-04-19	3337.69	3338.1	3290.89	3327.22
2010-04-20	3327.22	3379.17	3327.22	3370.38
2010-04-21	3369.28	3433.14	3369.28	3407.45
2010-04-22	3407.45	3419.91	3357.99	3364.94
2010-04-23	3363.5	3469.76	3363.5	3460.49
2010-04-26	3460.49	3497.17	3439.83	3497.17
2010-04-27	3496.63	3496.63	3340.57	3340.57
2010-04-28	3340.3	3340.3	3257.02	3257.02
2010-04-29	3258.79	3377.62	3258.79	3371.91
2010-04-30	3371.91	3441.37	3370.07	3397
2010-05-04	3397	3419.86	3254.71	3254.71
2010-05-05	3259.74	3265.93	3168.55	3187.53
2010-05-06	3187.53	3202.78	3105.22	3110.15
2010-05-07	3116.43	3116.43	2957.7	2982.71
2010-05-10	2982.71	3217.27	2982.71	3217.27
2010-05-11	3214.12	3214.12	3134.51	3175.82
2010-05-12	3174.74	3232.58	3167.69	3213.54
2010-05-13	3213.54	3252.07	3206.18	3218.72
2010-05-14	3224.89	3230.23	3081.79	3081.79
2010-05-17	3078.6	3093.77	3051.11	3055.13
2010-05-18	3055.13	3120.85	3055.13	3108.59
2010-05-19	3112.03	3112.03	2978.94	2978.94
2010-05-20	2978.94	3020.47	2863.44	2882.12
2010-05-21	2882.12	2898.09	2811.37	2887.83
2010-05-24	2887.83	2940.89	2863.4	2886.14
2010-05-25	2848.23	2863.38	2738.38	2776.55
2010-05-26	2773.84	2883.61	2773.84	2879.2
2010-05-27	2866.63	2990.6	2866.63	2990.6
2010-05-28	2990.76	3015.02	2938.78	2938.78
2010-05-31	2940.24	2969.07	2919.35	2947.7
2010-06-01	2947.86	2982.44	2906.43	2982.44
2010-06-02	2981.29	3000.95	2938.34	2991.86
2010-06-03	2991.86	3056.43	2991.86	3034.73
2010-06-04	3034.01	3092.69	2983.24	2983.43
2010-06-08	2960.8	3017.42	2924.25	2925.17
2010-06-09	2925.17	3017.17	2925.17	3017.17
2010-06-10	3017.17	3070.71	2987.9	3070.71
2010-06-11	3070.71	3070.71	3013.05	3048.22
2010-06-14	3046.53	3078.73	3046.53	3056.56
2010-06-15	3058.69	3089.45	3026.22	3089.45
2010-06-16	3091.04	3116.87	3055.42	3099.71
2010-06-17	3100.01	3128.06	3084.95	3103.24
2010-06-18	3102.41	3122.56	3087.95	3118.79
2010-06-21	3118.79	3167.54	3117.16	3121.74
2010-06-22	3121.74	3121.74	3067.35	3076.78
2010-06-23	3076.78	3076.78	3001.82	3001.82
2010-06-24	3001.82	3033.15	2966.69	2977.24
2010-06-25	2977.24	2989.12	2940.42	2945.97
2010-06-28	2945.97	2990.82	2945.97	2990.82
2010-06-29	2994.39	2994.39	2877.68	2877.68
2010-06-30	2876.04	2918.64	2871.16	2878.67
2010-07-01	2878.13	2878.13	2793.17	2796.55
2010-07-02	2797.41	2867.14	2797.41	2844.28
2010-07-05	2844.28	2864.64	2826.49	2827.99
2010-07-06	2826.62	2914.06	2826.62	2913.29
2010-07-07	2914.82	2914.82	2791.85	2848.1
2010-07-08	2848.1	2897.8	2848.1	2894.99
2010-07-09	2894.99	2920.11	2875.17	2884.23
2010-07-12	2877.97	2914.6	2875.26	2899.69
2010-07-13	2901.1	2971.53	2901.1	2948.45
2010-07-14	2948.62	2985.47	2929.81	2946.79
2010-07-15	2945.71	2949.97	2891.03	2891.03
2010-07-16	2891.03	2921.38	2851.23	2855.52
2010-07-19	2848.52	2848.62	2818.85	2820.68
2010-07-20	2818.1	2853.54	2782.44	2819.34
2010-07-21	2819.34	2881.96	2819.34	2873.11
2010-07-22	2875.43	2937.59	2862.26	2937.59
2010-07-23	2937.59	2946.15	2918.08	2918.08
2010-07-26	2918.08	2953.19	2918.08	2947.25
2010-07-27	2947.25	2979.73	2929.9	2943.83
2010-07-28	2940.53	2965.72	2911.52	2911.52
2010-07-29	2911.52	2941.31	2907.5	2910.75
2010-07-30	2910.64	2918.33	2882.71	2915.36
2010-08-02	2914.9	2963.64	2911.44	2962.55
2010-08-03	2962.55	2992.24	2955.34	2961.86
2010-08-04	2961.79	2963.7	2917.24	2963.34
2010-08-05	2963.09	2992.1	2953.22	2967.55
2010-08-06	2967.74	2982.22	2931.53	2933.93
2010-08-09	2931.56	2984.54	2931.56	2983.97
2010-08-10	2983.97	2984.51	2943.33	2959.25
2010-08-11	2959.25	2959.25	2878.67	2878.67
2010-08-12	2877.72	2891.55	2850.93	2864.36
2010-08-13	2864.36	2884.31	2824.64	2824.64
2010-08-16	2824.64	2835.51	2799.73	2813.57
2010-08-17	2809.47	2858.22	2805.9	2857.96
2010-08-18	2858.34	2878.21	2844.94	2854.83
2010-08-19	2854.83	2866.99	2801.6	2802.62
2010-08-20	2799.68	2804.73	2755.66	2756.12
2010-08-23	2756.12	2807.55	2756.12	2780.87
2010-08-24	2780.87	2781.61	2614.91	2620.12
2010-08-25	2620.12	2643.95	2607.97	2635.93
2010-08-26	2637.05	2665.18	2637.05	2661.74
2010-08-27	2663.36	2672.76	2647.46	2669.7
2010-08-30	2669.99	2683.88	2663.96	2668.33
2010-08-31	2668.83	2703.86	2646.07	2703.86
2010-09-01	2693.11	2760.73	2690.63	2760.73
2010-09-02	2757.95	2760.34	2735.72	2744.97
2010-09-03	2737.92	2812.14	2737.92	2799.9
2010-09-06	2799.9	2811.04	2776.23	2807.11
2010-09-07	2805.83	2810.93	2774.75	2782.64
2010-09-08	2783.14	2783.14	2740.18	2757.77
2010-09-09	2758.18	2798.18	2749.61	2780.6
2010-09-10	2780.6	2793.16	2771.37	2780.6
2010-09-13	2781.09	2820.51	2781.09	2815.48
2010-09-14	2814.78	2828.05	2789.13	2795.04
2010-09-15	2794.87	2809.67	2779.72	2762.69
2010-09-16	2798.43	2800.4	2746.79	2746.79
2010-09-17	2777.64	2794.37	2702.8	2706.65
2010-09-20	2706.65	2736.96	2706.65	2734.21
2010-09-21	2734.21	2767.57	2726.28	2750.1
2010-09-22	2750.1	2759.24	2710.33	2711.94
2010-09-23	2711.94	2722.98	2665.22	2685.49
2010-09-24	2687.62	2698.83	2661.71	2698.83
2010-09-27	2698.83	2719.1	2682.94	2682.94
2010-09-28	2684.51	2684.51	2646.26	2661.16
2010-09-29	2661.16	2682.05	2641.24	2657.08
2010-09-30	2657.08	2699.86	2634.26	2676.18
2010-10-01	2675.44	2694.71	2662.03	2662.03
2010-10-04	2662.03	2693.6	2643.94	2669.06
2010-10-05	2668.09	2710.67	2668.09	2710.67
2010-10-06	2710.5	2759.58	2710.5	2739.72
2010-10-07	2737.38	2743.52	2719.77	2719.77
2010-10-08	2721.06	2727.42	2707.68	2713.71
2010-10-11	2713.71	2737.03	2713.71	2723.13
2010-10-12	2723.13	2723.13	2700.54	2709.45
2010-10-13	2708.6	2739.86	2703.6	2729.06
2010-10-14	2729.06	2745.17	2693.84	2695
2010-10-15	2695	2703.59	2674.84	2682.36
2010-10-18	2684.07	2692.39	2657.66	2692.39
2010-10-19	2692.77	2702.15	2673.76	2675.73
2010-10-20	2675.54	2687.24	2665.04	2665.04
2010-10-21	2665.57	2748.3	2665.57	2748.3
2010-10-22	2748.3	2754.97	2711.6	2719.65
2010-10-25	2719.65	2731.13	2708.29	2713.08
2010-10-26	2711.55	2715.63	2686.65	2694.77
2010-10-27	2694.77	2694.77	2675.07	2686.26
2010-10-28	2686.26	2695.36	2677.33	2683.4
2010-10-29	2683.65	2697.39	2665.21	2684.25
2010-11-01	2684.29	2690.4	2669.28	2677.82
2010-11-02	2676.99	2695.1	2657.68	2694.24
2010-11-03	2694.24	2750.51	2693.07	2706.24
2010-11-04	2706.04	2770.09	2706.04	2756.41
2010-11-05	2756.41	2756.41	2701.51	2701.51
2010-11-08	2701.51	2728.7	2681.94	2721.32
2010-11-09	2721.32	2779.46	2721.32	2775.74
2010-11-10	2775.68	2780.17	2715.62	2715.62
2010-11-11	2715.62	2723.52	2669.91	2672.75
2010-11-12	2672.75	2688.71	2645.65	2675.73
2010-11-15	2674.95	2697.05	2658.33	2697.05
2010-11-16	2697.05	2697.07	2651.8	2651.8
2010-11-17	2650.49	2697.61	2650.49	2691.89
2010-11-18	2691.6	2775.35	2691.6	2775.35
2010-11-19	2775.35	2804.88	2770.2	2798.47
2010-11-22	2798.47	2824.92	2756.01	2756.73
2010-11-23	2755.87	2755.87	2663.9	2663.9
2010-11-24	2662.87	2688.63	2640.94	2686.1
2010-11-25	2684.51	2694.94	2651.69	2654.68
2010-11-26	2654.68	2667.57	2624.05	2666.77
2010-11-29	2667.66	2720.1	2655.3	2655.3
2010-11-30	2651.96	2665.91	2634.89	2646
2010-12-01	2647.35	2694.62	2647.35	2694.62
2010-12-02	2694.62	2751.96	2694.21	2751.96
2010-12-03	2751.96	2767.64	2724.69	2741.27
2010-12-06	2741.27	2762.52	2733.8	2752.5
2010-12-07	2752.5	2812.06	2752.5	2799.97
2010-12-08	2799.75	2837.01	2789.27	2817.89
2010-12-09	2815.58	2849.44	2815.58	2845.43
2010-12-10	2845.43	2859.06	2830.74	2831.83
2010-12-13	2833.74	2871.27	2833.74	2853.96
2010-12-14	2853.46	2860.62	2838.48	2838.48
2010-12-15	2838.64	2844.42	2816.43	2830.45
2010-12-16	2830.45	2845.91	2815.01	2839.32
2010-12-17	2839.32	2849.28	2819.44	2819.44
2010-12-20	2819.44	2860.3	2815.27	2834.73
2010-12-21	2836.17	2878.7	2836.17	2875.56
2010-12-22	2876.46	2886.52	2860.44	2885.44
2010-12-23	2885.44	2891.66	2861.75	2881.87
2010-12-24	2882.57	2886.77	2873.54	2876.7
2010-12-29	2876.7	2893.52	2869.79	2886.93
2010-12-30	2887.05	2903.38	2873.83	2878.16
2010-12-31	2877.79	2890.24	2872.44	2885.1
