# Supplementary material for: Analysis of global stock index data during crisis period via complex network approach
Source: PLoS One. 2018 Jul 18;13(7):e0200600. doi: 10.1371/journal.pone.0200600 (PMC6051609; doi:10.1371/journal.pone.0200600)
Supplement: S1 File — See the respective attached file. (ZIP) [file pone.0200600.s001.zip › Global stock index data 2005-2010/Italy FTSE MIB Index.xls]

## Sheet: Sheet1
Date	Open	High	Low	Close
2005-01-03	30923	31131	30885	31005
2005-01-04	30986	31143	30962	31094
2005-01-05	30959	31084	30881	30976
2005-01-06	31024	31089	30967	31073
2005-01-07	31061	31204	31039	31128
2005-01-10	31120	31196	31079	31134
2005-01-11	31116	31131	30704	30740
2005-01-12	30747	30839	30569	30645
2005-01-13	30753	30887	30681	30863
2005-01-14	30807	31066	30768	31056
2005-01-17	31099	31165	31064	31126
2005-01-18	31171	31171	30972	31094
2005-01-19	31188	31281	31148	31221
2005-01-20	31076	31168	31017	31132
2005-01-21	31106	31236	31069	31190
2005-01-24	31148	31148	30959	31042
2005-01-25	31011	31224	30974	31221
2005-01-26	31249	31268	31105	31164
2005-01-27	31172	31202	30958	31129
2005-01-28	31130	31183	31003	31008
2005-01-31	31089	31363	31089	31334
2005-02-01	31363	31515	31302	31515
2005-02-02	31501	31609	31498	31563
2005-02-03	31578	31654	31465	31537
2005-02-04	31607	31907	31607	31896
2005-02-07	32029	32094	31966	32039
2005-02-08	32017	32186	31976	32176
2005-02-09	32190	32296	32040	32101
2005-02-10	32100	32270	32098	32134
2005-02-11	32221	32328	32183	32328
2005-02-14	32410	32410	32242	32307
2005-02-15	32306	32402	32284	32371
2005-02-16	32368	32368	32089	32142
2005-02-17	32162	32283	32138	32161
2005-02-18	32199	32229	31995	32008
2005-02-21	32023	32057	31632	31675
2005-02-22	31680	31702	31299	31507
2005-02-23	31273	31417	31170	31400
2005-02-24	31463	31489	31247	31403
2005-02-25	31579	31744	31529	31744
2005-02-28	31756	31911	31727	31850
2005-03-01	31770	32023	31770	31949
2005-03-02	31961	31980	31718	31933
2005-03-03	31862	32028	31826	31902
2005-03-04	31955	32165	31855	32160
2005-03-07	32247	32311	32166	32236
2005-03-08	32216	32235	32020	32048
2005-03-09	32081	32263	31893	31963
2005-03-10	31826	31886	31664	31702
2005-03-11	31876	31886	31643	31680
2005-03-14	31635	31773	31596	31717
2005-03-15	31787	31983	31741	31966
2005-03-16	31893	31909	31577	31577
2005-03-17	31601	31679	31494	31639
2005-03-18	31630	31868	31630	31868
2005-03-21	31868	32036	31864	31929
2005-03-22	31943	32017	31725	31965
2005-03-23	31690	31939	31685	31905
2005-03-24	31909	32149	31889	32115
2005-03-29	32060	32190	31935	32181
2005-03-30	32060	32246	31998	32206
2005-03-31	32432	32446	32296	32302
2005-04-01	32329	32588	32329	32481
2005-04-04	32456	32456	32237	32355
2005-04-05	32473	32476	32242	32385
2005-04-06	32418	32527	32402	32508
2005-04-07	32525	32856	32525	32856
2005-04-08	32943	32964	32755	32812
2005-04-11	32680	32944	32680	32852
2005-04-12	32909	32916	32648	32669
2005-04-13	32768	32850	32682	32698
2005-04-14	32580	32669	32524	32587
2005-04-15	32597	32597	31816	31816
2005-04-18	31221	31221	30724	31052
2005-04-19	31258	31263	31074	31087
2005-04-20	31250	31281	30911	31025
2005-04-21	30862	31287	30862	31161
2005-04-22	31442	31442	31283	31325
2005-04-25	31297	31381	31206	31364
2005-04-26	31414	31414	31143	31322
2005-04-27	31202	31239	30817	30946
2005-04-28	31037	31062	30742	30841
2005-04-29	30713	31047	30713	30911
2005-05-02	31019	31225	31004	31150
2005-05-03	31178	31239	31071	31224
2005-05-04	31281	31301	31126	31266
2005-05-05	31401	31456	31312	31435
2005-05-06	31319	31422	31245	31412
2005-05-09	31390	31390	31262	31345
2005-05-10	31372	31464	31036	31036
2005-05-11	31021	31227	30957	31116
2005-05-12	31240	31394	31223	31337
2005-05-13	31195	31373	31189	31373
2005-05-16	31354	31417	31262	31333
2005-05-17	31413	31425	31016	31060
2005-05-18	31143	31575	31127	31567
2005-05-19	31640	31679	31513	31635
2005-05-20	31550	31736	31550	31676
2005-05-23	31302	31607	31249	31583
2005-05-24	31626	31631	31440	31532
2005-05-25	31496	31689	31496	31564
2005-05-26	31621	31827	31607	31765
2005-05-27	31828	31828	31585	31703
2005-05-30	31709	31878	31661	31878
2005-05-31	31881	31881	31733	31739
2005-06-01	31792	32111	31792	32111
2005-06-02	32073	32193	32037	32139
2005-06-03	32174	32277	31913	31958
2005-06-06	31976	32108	31838	31859
2005-06-07	31956	32168	31911	32153
2005-06-08	32104	32230	32036	32192
2005-06-09	32137	32306	32089	32278
2005-06-10	32399	32486	32323	32378
2005-06-13	32419	32611	32381	32603
2005-06-14	32651	32709	32516	32663
2005-06-15	32660	32802	32600	32622
2005-06-16	32741	32806	32597	32732
2005-06-17	32928	32928	32688	32758
2005-06-20	32758	32758	32232	32281
2005-06-21	32321	32507	32321	32419
2005-06-22	32460	32522	32337	32385
2005-06-23	32431	32498	32235	32390
2005-06-24	32188	32203	32041	32057
2005-06-27	31927	31995	31633	31734
2005-06-28	31819	32047	31819	32038
2005-06-29	32076	32283	32058	32185
2005-06-30	32185	32444	32185	32343
2005-07-01	32286	32532	32253	32532
2005-07-04	32611	32655	32525	32650
2005-07-05	32636	32697	32357	32553
2005-07-06	32668	32769	32629	32731
2005-07-07	32675	32675	31248	32185
2005-07-08	32458	32769	32388	32769
2005-07-11	32826	33029	32826	32985
2005-07-12	32988	32994	32797	32843
2005-07-13	32937	33129	32937	33124
2005-07-14	33233	33410	33206	33316
2005-07-15	33278	33278	33096	33164
2005-07-18	33216	33377	33105	33228
2005-07-19	33243	33601	33242	33601
2005-07-20	33548	33679	33398	33465
2005-07-21	33594	33700	33349	33474
2005-07-22	33446	33596	33408	33540
2005-07-25	33646	33678	33433	33614
2005-07-26	33567	33694	33416	33630
2005-07-27	33648	33754	33623	33658
2005-07-28	33736	33813	33707	33774
2005-07-29	33859	33896	33614	33693
2005-08-01	33704	33782	33571	33617
2005-08-02	33675	33931	33638	33931
2005-08-03	33938	33957	33795	33896
2005-08-04	33846	33864	33492	33501
2005-08-05	33371	33582	33335	33335
2005-08-08	33381	33618	33381	33547
2005-08-09	33532	33753	33495	33753
2005-08-10	33786	34043	33786	34027
2005-08-11	33941	34024	33822	33922
2005-08-12	34086	34086	33783	33783
2005-08-16	33867	33867	33534	33600
2005-08-17	33531	33584	33348	33495
2005-08-18	33489	33489	33201	33234
2005-08-19	33329	33724	33275	33724
2005-08-22	33725	33812	33701	33733
2005-08-23	33648	33648	33428	33428
2005-08-24	33387	33665	33351	33647
2005-08-25	33490	33534	33396	33396
2005-08-26	33404	33546	33063	33073
2005-08-29	32997	33244	32980	33207
2005-08-30	33266	33337	33115	33144
2005-08-31	33174	33520	33174	33520
2005-09-01	33607	33768	33605	33684
2005-09-02	33653	33769	33592	33667
2005-09-05	33669	33811	33669	33805
2005-09-06	33817	33987	33803	33987
2005-09-07	34068	34114	33931	34092
2005-09-08	34085	34218	34046	34166
2005-09-09	34222	34291	34074	34233
2005-09-12	34442	34442	34258	34288
2005-09-13	34287	34287	34052	34074
2005-09-14	34085	34338	34085	34320
2005-09-15	34296	34411	34245	34286
2005-09-16	34407	34602	34407	34538
2005-09-19	34538	34590	34367	34527
2005-09-20	34568	34665	34485	34555
2005-09-21	34495	34574	34386	34419
2005-09-22	34345	34357	34133	34179
2005-09-23	34265	34322	34148	34238
2005-09-26	34406	34692	34406	34692
2005-09-27	34673	34752	34576	34600
2005-09-28	34664	34914	34664	34871
2005-09-29	34894	34948	34748	34773
2005-09-30	34981	34995	34687	34775
2005-10-03	34851	34878	34771	34874
2005-10-04	34883	34883	34581	34654
2005-10-05	34459	34459	34136	34136
2005-10-06	33859	33928	33642	33867
2005-10-07	33699	33873	33557	33620
2005-10-10	33781	33990	33635	33635
2005-10-11	33683	33804	33559	33602
2005-10-12	33499	33668	33403	33403
2005-10-13	33365	33474	32947	33066
2005-10-14	33270	33382	32932	33214
2005-10-17	33372	33410	33176	33219
2005-10-18	33304	33307	32857	32859
2005-10-19	32647	32741	32238	32279
2005-10-20	32682	32753	32244	32336
2005-10-21	32033	32527	32033	32454
2005-10-24	32501	32778	32352	32778
2005-10-25	32947	32948	32664	32664
2005-10-26	32789	32972	32641	32827
2005-10-27	32688	32705	32080	32114
2005-10-28	32058	32314	31732	32183
2005-10-31	32596	32782	32518	32782
2005-11-01	32708	32896	32648	32742
2005-11-02	32730	32937	32568	32937
2005-11-03	33119	33389	33021	33366
2005-11-04	33334	33433	33238	33337
2005-11-07	33369	33533	33179	33454
2005-11-08	33503	33567	33193	33334
2005-11-09	33333	33506	33181	33429
2005-11-10	33516	33557	33240	33352
2005-11-11	33607	33740	33534	33740
2005-11-14	33770	33864	33642	33690
2005-11-15	33685	33802	33577	33739
2005-11-16	33673	33743	33578	33684
2005-11-17	33811	33973	33809	33888
2005-11-18	34210	34210	33946	34030
2005-11-21	34071	34192	33973	34150
2005-11-22	34200	34216	34080	34203
2005-11-23	34276	34411	34163	34411
2005-11-24	34423	34485	34313	34360
2005-11-25	34393	34463	34349	34436
2005-11-28	34527	34639	34256	34256
2005-11-29	34101	34406	34101	34307
2005-11-30	34254	34272	34090	34090
2005-12-01	34152	34585	34152	34585
2005-12-02	34705	34748	34618	34745
2005-12-05	34777	34845	34559	34650
2005-12-06	34652	34898	34651	34806
2005-12-07	34873	34955	34706	34790
2005-12-08	34675	34868	34623	34868
2005-12-09	34817	34864	34679	34811
2005-12-12	34916	35046	34833	34886
2005-12-13	34916	34996	34831	34972
2005-12-14	35019	35032	34887	35002
2005-12-15	35024	35100	34923	35021
2005-12-16	34906	35287	34906	35286
2005-12-19	35286	35377	35188	35347
2005-12-20	35292	35571	35269	35538
2005-12-21	35604	35803	35596	35803
2005-12-22	35780	35846	35733	35836
2005-12-23	35911	35958	35697	35740
2005-12-27	35772	35898	35732	35845
2005-12-28	35845	35922	35731	35866
2005-12-29	35949	36056	35927	35957
2005-12-30	35887	35921	35628	35704
2006-01-02	35756	35999	35741	35962
2006-01-03	36043	36259	35975	36093
2006-01-04	36337	36371	36205	36336
2006-01-05	36387	36387	36080	36085
2006-01-06	36121	36365	36046	36365
2006-01-09	36450	36511	36167	36227
2006-01-10	36208	36286	36034	36147
2006-01-11	36283	36555	36283	36548
2006-01-12	36503	36707	36454	36661
2006-01-13	36565	36592	36215	36265
2006-01-16	36245	36650	36245	36626
2006-01-17	36454	36479	36319	36352
2006-01-18	35987	36118	35785	36024
2006-01-19	36239	36278	36053	36086
2006-01-20	36183	36316	35681	35681
2006-01-23	35498	35802	35395	35787
2006-01-24	35792	35831	35598	35652
2006-01-25	35764	35970	35718	35929
2006-01-26	36013	36487	36013	36487
2006-01-27	36733	36789	36495	36701
2006-01-30	36667	36778	36613	36666
2006-01-31	36739	36837	36522	36654
2006-02-01	36589	37010	36520	36967
2006-02-02	37000	37071	36472	36472
2006-02-03	36539	36638	36187	36408
2006-02-06	36606	36973	36589	36862
2006-02-07	36919	37057	36598	36711
2006-02-08	36436	36748	36305	36650
2006-02-09	36876	37071	36848	37071
2006-02-10	36946	37098	36702	36718
2006-02-13	36730	36964	36674	36964
2006-02-14	36986	37046	36690	36866
2006-02-15	36930	36985	36800	36933
2006-02-16	36961	37234	36948	37234
2006-02-17	37438	37517	37167	37401
2006-02-20	37403	37624	37364	37594
2006-02-21	37677	37917	37597	37688
2006-02-22	37647	38076	37621	38076
2006-02-23	38123	38185	37875	37972
2006-02-24	37964	38173	37949	38121
2006-02-27	38170	38322	38158	38322
2006-02-28	38322	38330	37622	37650
2006-03-01	37651	37809	37491	37809
2006-03-02	37892	37980	37236	37330
2006-03-03	37421	37632	37154	37390
2006-03-06	37661	37809	37618	37721
2006-03-07	37592	37592	37332	37515
2006-03-08	37547	37597	37008	37358
2006-03-09	37616	37678	37502	37657
2006-03-10	37564	37927	37560	37927
2006-03-13	38039	38229	38006	38195
2006-03-14	38137	38353	38021	38343
2006-03-15	38498	38531	38390	38491
2006-03-16	38526	38603	38372	38534
2006-03-17	38680	38790	38284	38364
2006-03-20	38364	38686	38364	38489
2006-03-21	38518	38602	38175	38602
2006-03-22	38450	38581	38409	38519
2006-03-23	38653	38653	38117	38242
2006-03-24	38280	38289	38054	38178
2006-03-27	38185	38187	37711	37711
2006-03-28	37702	37883	37377	37445
2006-03-29	37486	37720	37278	37700
2006-03-30	37881	38251	37817	38206
2006-03-31	38101	38252	37828	37928
2006-04-03	38115	38280	38033	38280
2006-04-04	38172	38247	37999	38039
2006-04-05	38039	38440	38010	38440
2006-04-06	38526	38606	38313	38405
2006-04-07	38384	38561	37970	37989
2006-04-10	37947	38496	37884	38496
2006-04-11	38181	38284	37610	37657
2006-04-12	37629	37871	37289	37740
2006-04-13	37798	37854	37510	37677
2006-04-18	37650	37650	37405	37511
2006-04-19	37886	38047	37799	38047
2006-04-20	38045	38491	38045	38350
2006-04-21	38345	38580	38345	38495
2006-04-24	38148	38257	38027	38037
2006-04-25	38094	38276	38034	38078
2006-04-26	38181	38408	38171	38341
2006-04-27	38389	38403	37821	38131
2006-04-28	38069	38069	37732	37773
2006-05-02	37864	38173	37856	38173
2006-05-03	38266	38384	37825	37910
2006-05-04	37909	38179	37779	38136
2006-05-05	38181	38399	38066	38399
2006-05-08	38430	38663	38430	38552
2006-05-09	38552	38765	38505	38765
2006-05-10	38675	38896	38642	38642
2006-05-11	38705	38885	38523	38523
2006-05-12	38391	38591	37939	37939
2006-05-15	37782	37792	37234	37472
2006-05-16	37500	37723	37343	37540
2006-05-17	37693	37711	36471	36471
2006-05-18	36609	36810	36291	36436
2006-05-19	36357	36770	36357	36643
2006-05-22	36123	36123	35206	35264
2006-05-23	35500	36042	35358	35906
2006-05-24	35749	35872	35412	35672
2006-05-25	35788	36191	35503	36191
2006-05-26	36457	36617	36226	36617
2006-05-29	36639	36648	36507	36592
2006-05-30	36592	36661	35793	35796
2006-05-31	35575	36473	35508	36450
2006-06-01	36420	36593	36182	36593
2006-06-02	36863	36941	36487	36529
2006-06-05	36607	36684	36310	36462
2006-06-06	36044	36221	35723	35788
2006-06-07	35994	36256	35748	36121
2006-06-08	35553	35766	35306	35306
2006-06-09	35903	35903	35587	35826
2006-06-12	35784	35924	35423	35423
2006-06-13	34940	35125	34695	34928
2006-06-14	34988	35091	34655	34850
2006-06-15	35123	35521	35041	35521
2006-06-16	35962	35962	35212	35228
2006-06-19	35228	35351	35053	35152
2006-06-20	34948	35356	34884	35356
2006-06-21	35403	35500	35105	35500
2006-06-22	35817	35822	35422	35615
2006-06-23	35634	35806	35532	35737
2006-06-26	35858	35869	35472	35588
2006-06-27	35736	35764	35392	35393
2006-06-28	35309	35629	35237	35515
2006-06-29	35723	36059	35615	36042
2006-06-30	36441	36484	36225	36444
2006-07-03	36511	36666	36381	36666
2006-07-04	36666	36738	36523	36738
2006-07-05	36594	36666	36163	36207
2006-07-06	36298	36569	36298	36534
2006-07-07	36434	36529	36179	36434
2006-07-10	36425	36640	36232	36588
2006-07-11	36444	36579	36165	36210
2006-07-12	36349	36537	36216	36298
2006-07-13	36151	36151	35732	35774
2006-07-14	35524	35865	35445	35445
2006-07-17	35547	35578	35084	35286
2006-07-18	35297	35417	35129	35183
2006-07-19	35317	35980	35240	35980
2006-07-20	36070	36134	35754	35887
2006-07-21	35700	35832	35520	35592
2006-07-24	35642	36175	35642	36154
2006-07-25	36242	36243	35948	36035
2006-07-26	36084	36245	36067	36206
2006-07-27	36328	36515	36291	36499
2006-07-28	36381	36720	36333	36720
2006-07-31	36690	36711	36552	36606
2006-08-01	36636	36722	36238	36292
2006-08-02	36451	36738	36405	36738
2006-08-03	36805	36805	36363	36474
2006-08-04	36603	36905	36547	36896
2006-08-07	36625	36690	36490	36508
2006-08-08	36683	36751	36564	36633
2006-08-09	36656	36853	36401	36851
2006-08-10	36583	36672	36271	36651
2006-08-11	36692	36794	36545	36644
2006-08-14	36791	36896	36718	36880
2006-08-16	37168	37347	37070	37335
2006-08-17	37341	37522	37257	37501
2006-08-18	37583	37663	37444	37549
2006-08-21	37536	37596	37401	37439
2006-08-22	37591	37605	37290	37581
2006-08-23	37579	37579	37222	37283
2006-08-24	37262	37808	37176	37671
2006-08-25	37735	37864	37590	37718
2006-08-28	37685	37824	37503	37807
2006-08-29	37841	37945	37692	37800
2006-08-30	37906	38065	37838	37993
2006-08-31	38036	38047	37874	37938
2006-09-01	37976	38231	37976	38159
2006-09-04	38270	38275	38101	38218
2006-09-05	38236	38247	37989	38135
2006-09-06	38137	38174	37786	37829
2006-09-07	37674	37774	37583	37622
2006-09-08	37739	37852	37709	37815
2006-09-11	37645	37723	37537	37684
2006-09-12	37772	37944	37439	37920
2006-09-13	38054	38054	37843	37981
2006-09-14	38018	38129	37838	37929
2006-09-15	37872	37988	37674	37892
2006-09-18	37892	38051	37802	37927
2006-09-19	37972	38010	37540	37679
2006-09-20	37631	38126	37592	38088
2006-09-21	38093	38311	38006	38243
2006-09-22	38036	38126	37773	37855
2006-09-25	37928	38014	37699	37880
2006-09-26	38072	38236	37999	38216
2006-09-27	38368	38368	38146	38329
2006-09-28	38372	38522	38287	38428
2006-09-29	38445	38604	38445	38475
2006-10-02	38514	38647	38335	38444
2006-10-03	38364	38399	38139	38399
2006-10-04	38433	38707	38379	38707
2006-10-05	38940	39010	38846	38958
2006-10-06	38972	39037	38801	38955
2006-10-09	38909	39090	38851	39082
2006-10-10	39146	39363	39114	39323
2006-10-11	39252	39536	39170	39489
2006-10-12	39466	39625	39452	39604
2006-10-13	39604	39687	39423	39580
2006-10-16	39674	39742	39598	39650
2006-10-17	39618	39618	39122	39139
2006-10-18	39315	39606	39299	39479
2006-10-19	39368	39537	39280	39439
2006-10-20	39746	39746	39366	39469
2006-10-23	39377	39433	39082	39381
2006-10-24	39373	39444	39196	39298
2006-10-25	39273	39449	39272	39407
2006-10-26	39529	39623	39251	39302
2006-10-27	39344	39467	39198	39333
2006-10-30	39108	39404	38969	39382
2006-10-31	39315	39615	39315	39558
2006-11-01	39577	39825	39530	39753
2006-11-02	39591	39813	39433	39582
2006-11-03	39676	39942	39626	39811
2006-11-06	39926	40209	39926	40209
2006-11-07	40260	40331	40147	40331
2006-11-08	40173	40426	40160	40408
2006-11-09	40463	40493	40201	40300
2006-11-10	40220	40480	40214	40480
2006-11-13	40465	40653	40465	40590
2006-11-14	40648	40688	40351	40503
2006-11-15	40684	40831	40634	40813
2006-11-16	40788	40896	40742	40817
2006-11-17	40853	40853	40493	40649
2006-11-20	40431	40758	40331	40721
2006-11-21	40698	40900	40698	40765
2006-11-22	40908	41034	40820	40861
2006-11-23	40956	41013	40826	40862
2006-11-24	40809	40871	40426	40614
2006-11-27	40578	40730	40022	40022
2006-11-28	40016	40215	39823	40100
2006-11-29	40298	40568	40167	40538
2006-11-30	40633	40685	40270	40270
2006-12-01	40388	40546	39758	39949
2006-12-04	40084	40185	39956	40155
2006-12-05	40259	40479	40151	40408
2006-12-06	40435	40537	40305	40482
2006-12-07	40458	40811	40423	40675
2006-12-08	40606	40738	40447	40660
2006-12-11	40820	40915	40715	40894
2006-12-12	40884	40921	40792	40865
2006-12-13	40793	41103	40785	41103
2006-12-14	41220	41238	41029	41102
2006-12-15	41285	41455	41225	41419
2006-12-18	41419	41484	41312	41350
2006-12-19	41167	41326	41042	41224
2006-12-20	41415	41469	41315	41315
2006-12-21	41258	41386	41193	41272
2006-12-22	41229	41245	40841	40841
2006-12-27	41101	41347	41023	41347
2006-12-28	41382	41427	41298	41401
2006-12-29	41425	41531	41308	41434
2007-01-02	41820	42029	41774	42017
2007-01-03	42045	42126	41935	42062
2007-01-04	41878	41890	41682	41842
2007-01-05	41779	41893	41597	41597
2007-01-08	41739	41823	41451	41527
2007-01-09	41680	41752	41566	41566
2007-01-10	41382	41482	41234	41360
2007-01-11	41506	41954	41394	41942
2007-01-12	41930	42125	41881	42111
2007-01-15	42290	42369	42240	42307
2007-01-16	42305	42377	42090	42115
2007-01-17	42151	42225	41605	41749
2007-01-18	41899	42008	41647	41711
2007-01-19	41715	42181	41615	42123
2007-01-22	42328	42328	41983	42002
2007-01-23	42069	42227	41881	42106
2007-01-24	42251	42587	42231	42566
2007-01-25	42616	42720	42322	42457
2007-01-26	42243	42403	42091	42184
2007-01-29	42219	42384	42149	42259
2007-01-30	42189	42324	42027	42290
2007-01-31	42278	42407	42180	42197
2007-02-01	42505	42595	42457	42461
2007-02-02	42596	42708	42546	42596
2007-02-05	42570	42761	42503	42696
2007-02-06	42732	42838	42558	42617
2007-02-07	42686	42881	42659	42868
2007-02-08	42885	42924	42417	42487
2007-02-09	42636	42805	42636	42744
2007-02-12	42616	42640	42420	42451
2007-02-13	42590	42659	42491	42650
2007-02-14	42764	42920	42712	42898
2007-02-15	42975	42975	42761	42876
2007-02-16	42859	42962	42798	42879
2007-02-19	42943	43020	42873	42993
2007-02-20	42993	42993	42430	42647
2007-02-21	42717	42809	42205	42303
2007-02-22	42417	42706	42417	42493
2007-02-23	42584	42627	42378	42500
2007-02-26	42580	42893	42580	42849
2007-02-27	42621	42621	41608	41616
2007-02-28	40946	41575	40918	41155
2007-03-01	41156	41483	40051	40686
2007-03-02	40720	40895	40255	40574
2007-03-05	39858	40286	39778	40157
2007-03-06	40505	40565	40299	40374
2007-03-07	40528	40528	40235	40370
2007-03-08	40569	40919	40523	40897
2007-03-09	40855	41017	40569	40882
2007-03-12	41058	41117	40613	40697
2007-03-13	40756	40869	40277	40277
2007-03-14	39745	39802	39290	39290
2007-03-15	39912	39917	39495	39916
2007-03-16	39955	40048	39522	39868
2007-03-19	40129	40480	40083	40480
2007-03-20	40453	40519	40169	40519
2007-03-21	40551	40794	40450	40719
2007-03-22	41260	41568	41146	41547
2007-03-23	41459	41839	41384	41816
2007-03-26	41808	41908	41205	41343
2007-03-27	41577	41625	41337	41337
2007-03-28	41230	41365	41089	41201
2007-03-29	41401	41766	41401	41766
2007-03-30	41774	41970	41627	41771
2007-04-02	41831	42019	41688	41990
2007-04-03	42240	42440	42181	42398
2007-04-04	42489	42494	42269	42412
2007-04-05	42433	42513	42347	42463
2007-04-10	42553	42926	42464	42892
2007-04-11	42888	43104	42720	42805
2007-04-12	42777	42834	42538	42756
2007-04-13	42856	43016	42709	43016
2007-04-16	43092	43451	43092	43440
2007-04-17	43310	43536	43158	43476
2007-04-18	43515	43515	43071	43286
2007-04-19	42916	43049	42791	42974
2007-04-20	43287	43691	43231	43549
2007-04-23	43477	43550	43379	43466
2007-04-24	43467	43531	43156	43303
2007-04-25	43418	43850	43418	43755
2007-04-26	43991	43998	43708	43844
2007-04-27	43852	43882	43514	43642
2007-04-30	43667	43890	43667	43755
2007-05-02	43934	44030	43721	43836
2007-05-03	44024	44024	43560	43685
2007-05-04	43778	44025	43717	43973
2007-05-07	44034	44061	43801	43948
2007-05-08	43917	43917	43353	43630
2007-05-09	43838	43992	43681	43855
2007-05-10	43984	44020	43433	43433
2007-05-11	43257	43625	43061	43590
2007-05-14	43947	43947	43538	43629
2007-05-15	43534	44022	43502	44022
2007-05-16	43958	44015	43768	43802
2007-05-17	43802	44003	43802	43964
2007-05-18	44054	44364	44024	44364
2007-05-21	43744	43744	43475	43495
2007-05-22	43598	43623	43286	43328
2007-05-23	43316	43645	43316	43567
2007-05-24	43372	43447	42940	42940
2007-05-25	42835	43055	42748	43019
2007-05-28	43073	43217	42923	43166
2007-05-29	43216	43226	42949	42966
2007-05-30	42740	42964	42458	42964
2007-05-31	43252	43308	43040	43079
2007-06-01	43183	43243	42934	43010
2007-06-04	42959	43056	42477	42726
2007-06-05	42829	43076	42807	42931
2007-06-06	42915	43021	42274	42307
2007-06-07	42532	42532	41878	41926
2007-06-08	41764	41949	41520	41712
2007-06-11	42054	42054	41734	41874
2007-06-12	41804	41960	41527	41683
2007-06-13	41529	42005	41448	41930
2007-06-14	42272	42631	42220	42597
2007-06-15	42768	43120	42668	43099
2007-06-18	43099	43099	42630	42719
2007-06-19	42771	42962	42754	42845
2007-06-20	43015	43082	42719	42769
2007-06-21	42529	42706	42195	42407
2007-06-22	42483	42559	42151	42154
2007-06-25	41922	42161	41767	42114
2007-06-26	41892	41902	41584	41624
2007-06-27	41506	41507	41269	41439
2007-06-28	41750	41857	41640	41704
2007-06-29	41820	41986	41639	41954
2007-07-02	41954	42040	41709	41987
2007-07-03	42183	42409	42183	42372
2007-07-04	42449	42522	42391	42408
2007-07-05	42523	42523	41961	42043
2007-07-06	42022	42337	42022	42279
2007-07-09	42407	42552	42368	42545
2007-07-10	42550	42735	42003	42039
2007-07-11	41773	41891	41531	41795
2007-07-12	41915	42140	41671	42140
2007-07-13	42472	42506	42167	42293
2007-07-16	42321	42428	42224	42367
2007-07-17	42269	42293	41911	42106
2007-07-18	41808	42118	41685	41755
2007-07-19	41982	42164	41861	42121
2007-07-20	42118	42226	41473	41473
2007-07-23	41517	41757	41320	41757
2007-07-24	41659	41761	40966	40966
2007-07-25	40703	41045	40286	40503
2007-07-26	40710	40791	39671	39671
2007-07-27	39360	40039	39360	39581
2007-07-30	39686	39834	39394	39539
2007-07-31	39861	40266	39852	40221
2007-08-01	39416	39774	39168	39401
2007-08-02	39718	39785	39451	39710
2007-08-03	39817	39915	39267	39375
2007-08-06	39025	39400	38971	39116
2007-08-07	39116	39862	39116	39862
2007-08-08	39862	40670	39862	40645
2007-08-09	40645	40645	39893	40056
2007-08-10	40056	40056	38739	38994
2007-08-13	39390	39644	39154	39573
2007-08-14	39573	39816	39136	39247
2007-08-16	39247	39247	37921	37921
2007-08-17	37921	39138	37568	38712
2007-08-20	38712	39146	38712	38909
2007-08-21	38909	39153	38675	38953
2007-08-22	38953	39644	38953	39590
2007-08-23	39590	39970	39590	39709
2007-08-24	39709	40083	39509	39954
2007-08-27	39954	40100	39850	39936
2007-08-28	39936	39936	39114	39158
2007-08-29	39158	39580	38862	39492
2007-08-30	39492	39888	39304	39842
2007-08-31	39842	40324	39842	40187
2007-09-03	40187	40315	40116	40281
2007-09-04	40281	40359	39978	40324
2007-09-05	40324	40324	39309	39347
2007-09-06	39549	39661	38996	39435
2007-09-07	39304	39486	38494	38494
2007-09-10	38583	38910	38251	38407
2007-09-11	38706	38931	38543	38854
2007-09-12	38886	39061	38603	39004
2007-09-13	38961	39431	38694	39370
2007-09-14	39215	39277	38755	39058
2007-09-17	38763	38909	38420	38684
2007-09-18	38474	39436	38474	39381
2007-09-19	40222	40422	39980	40294
2007-09-20	40046	40150	39872	39980
2007-09-21	39930	40161	39912	39970
2007-09-24	39970	40187	39875	40019
2007-09-25	39811	39920	39503	39731
2007-09-26	39898	40184	39891	40071
2007-09-27	40363	40375	40004	40059
2007-09-28	40040	40040	39682	39889
2007-10-01	39889	40437	39751	40417
2007-10-02	40605	40675	40349	40441
2007-10-03	40452	40492	40263	40423
2007-10-04	40278	40669	40228	40577
2007-10-05	40645	40870	40548	40800
2007-10-08	40877	40892	40668	40681
2007-10-09	40687	41158	40632	41074
2007-10-10	41128	41135	40810	40913
2007-10-11	40951	41157	40937	41024
2007-10-12	40755	41106	40597	41106
2007-10-15	40990	41041	40530	40547
2007-10-16	40422	40456	40170	40414
2007-10-17	40425	40528	40160	40259
2007-10-18	40151	40259	39748	39903
2007-10-19	39744	40132	39744	39888
2007-10-22	39186	39356	38998	39242
2007-10-23	39477	39602	39395	39423
2007-10-24	39405	39650	39163	39280
2007-10-25	39512	40019	39455	39775
2007-10-26	39911	40099	39517	40020
2007-10-29	40300	40398	40053	40165
2007-10-30	40107	40238	40034	40163
2007-10-31	40186	40512	40129	40512
2007-11-01	40544	40611	39548	39712
2007-11-02	39451	39860	39438	39706
2007-11-05	39408	39599	39283	39455
2007-11-06	39635	39728	39329	39426
2007-11-07	39592	39693	39072	39281
2007-11-08	38794	38946	38528	38546
2007-11-09	38631	38697	37655	37845
2007-11-12	37544	38208	37544	38187
2007-11-13	37979	38429	37818	38410
2007-11-14	38897	38897	38427	38586
2007-11-15	38586	38632	38333	38448
2007-11-16	38369	38684	38272	38535
2007-11-19	38493	38600	37488	37612
2007-11-20	37883	38017	37452	37938
2007-11-21	37541	37725	37184	37358
2007-11-22	37496	37565	37225	37365
2007-11-23	37417	38029	37417	38012
2007-11-26	38269	38388	37672	37736
2007-11-27	37506	37865	37355	37712
2007-11-28	37870	38513	37430	38487
2007-11-29	38676	38814	38286	38599
2007-11-30	38673	39066	38640	38975
2007-12-03	38828	39068	38725	38820
2007-12-04	38763	38763	38374	38489
2007-12-05	38696	39153	38650	39125
2007-12-06	39249	39395	38913	39170
2007-12-07	39311	39435	39232	39388
2007-12-10	39179	39676	39179	39571
2007-12-11	39634	39634	39259	39425
2007-12-12	39019	39858	38945	39464
2007-12-13	39165	39221	38792	38818
2007-12-14	39004	39004	38608	38870
2007-12-17	38472	38524	38200	38246
2007-12-18	38179	38637	38179	38248
2007-12-19	38106	38370	37992	37992
2007-12-20	38114	38196	37858	37866
2007-12-21	38129	38408	38084	38182
2007-12-27	38379	38439	38197	38343
2007-12-28	38239	38563	38204	38554
2008-01-02	38447	38544	38014	38035
2008-01-03	38061	38142	37806	38063
2008-01-04	38002	38238	37355	37450
2008-01-07	37394	37649	37277	37601
2008-01-08	37718	37793	37464	37571
2008-01-09	37399	37483	37216	37321
2008-01-10	37415	37569	37240	37293
2008-01-11	37289	37488	37126	37364
2008-01-14	37351	37795	37319	37547
2008-01-15	37479	37540	36682	36682
2008-01-16	36513	36918	36416	36632
2008-01-17	36817	36917	36221	36238
2008-01-18	36217	36595	35704	35753
2008-01-21	35406	35406	33883	33903
2008-01-22	32327	34510	32140	34302
2008-01-23	34783	34783	32563	32940
2008-01-24	33993	34319	33845	34237
2008-01-25	34712	34875	34197	34197
2008-01-28	33616	34234	33616	34234
2008-01-29	34489	34762	34260	34565
2008-01-30	34380	34471	34178	34274
2008-01-31	34279	34404	33597	34230
2008-02-01	34462	34805	34297	34615
2008-02-04	34868	34930	34636	34767
2008-02-05	34715	34751	33636	33675
2008-02-06	33421	33988	33421	33856
2008-02-07	33728	33758	33055	33227
2008-02-08	33479	33610	32903	33053
2008-02-11	32771	33094	32540	32764
2008-02-12	33068	33778	32690	33778
2008-02-13	33551	34138	33453	34014
2008-02-14	34284	34429	34065	34123
2008-02-15	34224	34321	33421	33568
2008-02-18	33828	34017	33703	33960
2008-02-19	33828	34426	33579	34120
2008-02-20	33824	33988	33564	33816
2008-02-21	34059	34348	33842	33877
2008-02-22	33877	33952	33237	33428
2008-02-25	33789	34039	33590	33931
2008-02-26	34087	34442	33996	34433
2008-02-27	34570	34593	34098	34532
2008-02-28	34368	34557	33977	34082
2008-02-29	33894	34053	33367	33587
2008-03-03	33133	33326	33047	33173
2008-03-04	33190	33382	32504	32648
2008-03-05	32905	33444	32854	33443
2008-03-06	33386	33386	32746	32819
2008-03-07	32575	32626	32038	32179
2008-03-10	32096	32294	31642	31811
2008-03-11	31891	32685	31841	32475
2008-03-12	32914	32923	32387	32518
2008-03-13	32086	32193	31312	31977
2008-03-14	31889	32454	31354	31659
2008-03-17	30683	31129	30528	30586
2008-03-18	31029	31484	30929	31437
2008-03-19	31725	31736	30701	30873
2008-03-20	30495	30654	30062	30371
2008-03-25	31417	31453	31121	31453
2008-03-26	31312	31420	31067	31281
2008-03-27	31201	31880	31201	31669
2008-03-28	31702	31758	31537	31696
2008-03-31	31430	31697	31262	31616
2008-04-01	31485	32517	31485	32513
2008-04-02	32764	33311	32513	33140
2008-04-03	33225	33273	32811	33103
2008-04-04	33198	33524	33057	33346
2008-04-07	33596	33721	33432	33617
2008-04-08	33389	33695	33324	33672
2008-04-09	33538	33823	33454	33640
2008-04-10	33612	33617	33106	33522
2008-04-11	33716	33777	32991	33178
2008-04-14	32838	32955	32712	32803
2008-04-15	33076	33081	32565	32735
2008-04-16	33026	33285	32753	33256
2008-04-17	33362	33446	32939	33162
2008-04-18	33440	33952	33369	33881
2008-04-21	33804	33924	33532	33663
2008-04-22	33546	33771	33393	33491
2008-04-23	33538	33688	32943	33427
2008-04-24	33390	33710	33111	33589
2008-04-25	33699	34160	33699	34013
2008-04-28	34117	34185	33893	33948
2008-04-29	33844	33994	33710	33841
2008-04-30	33835	34033	33701	33954
2008-05-02	34349	34620	34170	34527
2008-05-05	34504	34592	34373	34495
2008-05-06	34442	34602	34136	34298
2008-05-07	34410	34619	34284	34547
2008-05-08	34204	34343	33888	34082
2008-05-09	33883	33970	33472	33722
2008-05-12	33776	33960	33643	33744
2008-05-13	33925	33925	33405	33805
2008-05-14	33956	34340	33956	34270
2008-05-15	34267	34283	33991	34233
2008-05-16	34291	34711	34266	34384
2008-05-19	33546	33652	33375	33652
2008-05-20	33457	33491	33073	33118
2008-05-21	33194	33416	32933	33061
2008-05-22	32823	33401	32793	33278
2008-05-23	33286	33286	32852	32870
2008-05-26	32805	32957	32682	32764
2008-05-27	32925	32968	32445	32743
2008-05-28	32831	33073	32675	32758
2008-05-29	32933	32985	32633	32769
2008-05-30	32886	33266	32886	33225
2008-06-02	33154	33154	32577	32717
2008-06-03	32647	32871	32579	32813
2008-06-04	32684	32691	32262	32508
2008-06-05	32536	32768	32388	32542
2008-06-06	32746	32794	31691	31754
2008-06-09	31648	31901	31538	31721
2008-06-10	31534	31553	31213	31343
2008-06-11	31428	31524	30665	30728
2008-06-12	30809	30976	30631	30890
2008-06-13	30749	30949	30417	30942
2008-06-16	30960	31014	30556	30817
2008-06-17	30868	31188	30868	30971
2008-06-18	30796	30867	30383	30464
2008-06-19	30336	30603	30272	30368
2008-06-20	30338	30561	29547	29854
2008-06-23	29614	29915	29522	29727
2008-06-24	29727	29820	29121	29579
2008-06-25	29690	30121	29578	30009
2008-06-26	29782	29830	29346	29373
2008-06-27	29262	29359	28895	29198
2008-06-30	29150	29369	28932	29346
2008-07-01	29258	29258	28516	28786
2008-07-02	28917	29344	28601	28974
2008-07-03	28623	29206	28528	29094
2008-07-04	29164	29164	28541	28541
2008-07-07	28778	28920	28644	28892
2008-07-08	28374	28471	28104	28306
2008-07-09	28528	28779	28484	28771
2008-07-10	28319	28827	28319	28437
2008-07-11	28586	28636	27676	27676
2008-07-14	27870	28051	27687	27748
2008-07-15	27498	27498	26727	27044
2008-07-16	27090	27234	26464	27194
2008-07-17	27496	27846	27358	27668
2008-07-18	27507	28100	27377	28100
2008-07-21	28126	28400	27934	28220
2008-07-22	28038	28245	27785	28230
2008-07-23	28588	28952	28478	28841
2008-07-24	28932	28965	28591	28665
2008-07-25	28448	28749	28301	28661
2008-07-28	28565	28565	28310	28369
2008-07-29	28055	28388	27921	28278
2008-07-30	28553	28553	28233	28415
2008-07-31	28497	28711	28199	28331
2008-08-01	28108	28470	28055	28130
2008-08-04	28120	28148	27781	27826
2008-08-05	27917	28800	27881	28753
2008-08-06	28900	29059	28654	29014
2008-08-07	28940	29376	28928	29154
2008-08-08	29024	29152	28684	29089
2008-08-11	29208	29598	29194	29557
2008-08-12	29443	29557	29245	29380
2008-08-13	29203	29238	28729	28758
2008-08-14	28910	29009	28520	28778
2008-08-18	28703	29092	28599	28867
2008-08-19	28574	28587	28215	28257
2008-08-20	28381	28435	27905	28148
2008-08-21	28015	28057	27714	27758
2008-08-22	27875	28090	27681	28090
2008-08-25	28000	28109	27848	27900
2008-08-26	27730	28014	27529	27977
2008-08-27	27947	28037	27707	27958
2008-08-28	27968	28673	27890	28625
2008-08-29	28749	28888	28617	28789
2008-09-01	28594	28884	28577	28775
2008-09-02	28792	29412	28651	29208
2008-09-03	29065	29252	29015	29061
2008-09-04	29081	29161	28212	28233
2008-09-05	28006	28113	27501	27567
2008-09-08	28534	28743	28314	28429
2008-09-09	28388	28711	28128	28263
2008-09-10	28271	28358	27901	28064
2008-09-11	28077	28151	27546	27942
2008-09-12	28318	28408	27973	28372
2008-09-15	27576	27608	26969	27333
2008-09-16	27014	27157	26299	26589
2008-09-17	27074	27139	25920	25920
2008-09-18	25610	26332	25585	25664
2008-09-19	26232	27947	26155	27877
2008-09-22	27805	28323	27438	27438
2008-09-23	27325	27448	26795	27067
2008-09-24	27078	27308	26798	26929
2008-09-25	26885	27573	26803	27573
2008-09-26	27252	27381	26740	27154
2008-09-29	26954	26954	25798	25803
2008-09-30	25137	25827	24916	25530
2008-10-01	25963	25963	25067	25681
2008-10-02	25773	26387	25155	25258
2008-10-03	25378	25978	25015	25911
2008-10-06	25025	25105	23500	23776
2008-10-07	24324	24404	23279	23622
2008-10-08	22698	23577	21780	22280
2008-10-09	22752	23059	21758	21871
2008-10-10	21077	21077	19831	20309
2008-10-13	20822	22642	20618	22642
2008-10-14	23504	24270	23145	23471
2008-10-15	23210	23424	22103	22221
2008-10-16	21137	22114	20516	20714
2008-10-17	20948	21762	20660	21645
2008-10-20	22245	22273	21805	22182
2008-10-21	22498	22540	21748	21873
2008-10-22	21439	21722	21041	21093
2008-10-23	21197	21222	20377	21061
2008-10-24	20136	20334	19260	19879
2008-10-27	19078	19405	18589	19092
2008-10-28	19749	19749	18628	18628
2008-10-29	19432	20466	19208	20466
2008-10-30	20734	21238	20418	20768
2008-10-31	20632	21367	20376	21367
2008-11-03	21700	21708	21386	21624
2008-11-04	21729	23122	21663	23090
2008-11-05	23304	23304	22526	22758
2008-11-06	22077	22720	21603	21607
2008-11-07	21614	22063	21176	21911
2008-11-10	22494	22739	21982	22077
2008-11-11	21780	21816	20709	20709
2008-11-12	21123	21208	20078	20227
2008-11-13	20030	20585	19999	20414
2008-11-14	21124	21137	20634	20831
2008-11-17	20786	20842	19946	20081
2008-11-18	20160	20305	19552	20119
2008-11-19	20110	20121	19535	19535
2008-11-20	19091	19535	18747	19124
2008-11-21	19289	19453	18290	18533
2008-11-24	18859	19899	18641	19899
2008-11-25	19625	20272	19423	19778
2008-11-26	19603	20039	19338	19901
2008-11-27	20133	20321	20101	20152
2008-11-28	20141	20180	19646	19985
2008-12-01	19829	19829	18736	18736
2008-12-02	18526	19227	18290	19102
2008-12-03	19080	19194	18529	19129
2008-12-04	19156	19454	18617	18911
2008-12-05	18665	18795	17803	17968
2008-12-08	18769	19314	18769	19314
2008-12-09	19116	19744	18914	19620
2008-12-10	19690	19884	19438	19830
2008-12-11	19722	19936	19546	19678
2008-12-12	18991	19290	18541	19174
2008-12-15	19473	19515	18885	19057
2008-12-16	19036	19301	18931	19301
2008-12-17	19476	19535	19035	19352
2008-12-18	19356	19608	19231	19557
2008-12-19	19153	19683	19008	19683
2008-12-22	19590	19590	19218	19222
2008-12-23	19190	19462	19142	19142
2008-12-29	19275	19317	19063	19167
2008-12-30	19290	19460	19136	19460
2009-01-02	19704	19953	19436	19953
2009-01-05	20160	20262	19997	20262
2009-01-06	20327	20996	20310	20729
2009-01-07	20729	20858	20471	20606
2009-01-08	20371	20671	20282	20630
2009-01-09	20700	20700	20055	20093
2009-01-12	19992	20204	19856	19911
2009-01-13	19819	19819	19289	19455
2009-01-14	19652	19652	18562	18763
2009-01-15	18745	18900	18306	18402
2009-01-16	18833	18908	18660	18703
2009-01-19	18886	19027	18165	18367
2009-01-20	18384	18526	17952	18024
2009-01-21	17956	18026	17473	17684
2009-01-22	18018	18110	17253	17369
2009-01-23	17254	17378	16716	17283
2009-01-26	17195	17865	17139	17797
2009-01-27	17845	17845	17482	17739
2009-01-28	17939	18453	17939	18341
2009-01-29	18241	18354	17863	18092
2009-01-30	18039	18264	17800	17934
2009-02-02	17758	17758	17325	17467
2009-02-03	17614	17670	17275	17669
2009-02-04	17786	18211	17652	18015
2009-02-05	17723	18056	17579	18013
2009-02-06	18160	18473	18021	18434
2009-02-09	18305	18726	18264	18663
2009-02-10	18488	18744	18153	18252
2009-02-11	18030	18252	17924	18074
2009-02-12	17988	17988	17487	17669
2009-02-13	17890	18073	17648	17731
2009-02-16	17604	17708	17396	17410
2009-02-17	17279	17279	16712	16726
2009-02-18	16824	16824	16267	16580
2009-02-19	16630	16671	16371	16501
2009-02-20	16193	16195	15530	15530
2009-02-23	15860	16010	15284	15391
2009-02-24	15130	15540	15018	15436
2009-02-25	15757	15757	15079	15218
2009-02-26	15390	15726	15323	15664
2009-02-27	15407	15439	15047	15282
2009-03-02	14902	14902	14362	14362
2009-03-03	14414	14419	13941	14017
2009-03-04	14192	14377	14074	14363
2009-03-05	14234	14234	13501	13523
2009-03-06	13447	13483	12844	12895
2009-03-09	13032	13032	12332	12621
2009-03-10	12639	13503	12611	13503
2009-03-11	13481	14025	13326	13568
2009-03-12	13486	13935	13290	13921
2009-03-13	14198	14303	13741	13804
2009-03-16	14162	14297	13967	14158
2009-03-17	14162	14162	13818	14082
2009-03-18	14380	14532	14204	14473
2009-03-19	14629	15252	14590	14749
2009-03-20	14646	15031	14509	14948
2009-03-23	15278	15811	15278	15811
2009-03-24	16135	16177	15642	15837
2009-03-25	15779	16340	15779	16263
2009-03-26	16335	16483	16175	16483
2009-03-27	16555	16614	16188	16343
2009-03-30	16039	16039	15269	15269
2009-03-31	15368	15875	15368	15875
2009-04-01	15785	16105	15470	16047
2009-04-02	16483	16811	16337	16811
2009-04-03	16683	17051	16528	16900
2009-04-06	17098	17302	16471	16690
2009-04-07	16690.5	16785	16281.5	16561.2
2009-04-08	16561.2	17003.4	16197.8	16939.3
2009-04-09	16939.3	17477	16939.2	17408
2009-04-14	17408	17964.5	17408	17815.6
2009-04-15	17815.6	17968.8	17559.8	17811.5
2009-04-16	17811.5	18306.9	17798.8	18153.6
2009-04-17	18153.6	18580.3	18153.6	18509.8
2009-04-20	18509.8	18686.4	17671.3	17731.4
2009-04-21	17731.4	17970.3	17133	17688.3
2009-04-22	17688.3	18133.2	17580.7	18086
2009-04-23	18086	18367.6	17939.2	18144.8
2009-04-24	18144.8	18664	18144.8	18651.4
2009-04-27	18649	18827.9	18344.5	18823.4
2009-04-28	18823.4	18823.4	18152.2	18497.8
2009-04-29	18497.8	18937	18497.8	18903.8
2009-04-30	18903.8	19375.3	18903.8	19176.5
2009-05-04	19176.5	19808.5	19176.5	19792.1
2009-05-05	19792.1	19993.6	19638	19685.2
2009-05-06	19685.2	20238.3	19642.1	20104.2
2009-05-07	20104.2	20678.6	19671.2	19814.2
2009-05-08	19814.2	20508.6	19814.2	20508.6
2009-05-11	20508.6	20704.8	19976.6	20200.3
2009-05-12	20200.3	20535.6	19985.1	20337.2
2009-05-13	20337.2	20580.4	19306.4	19380.9
2009-05-14	19380.9	19436.3	18963.3	19271.4
2009-05-15	19271.4	19582.7	19175.4	19548.3
2009-05-18	19359.1	19955.2	18753.4	19949.6
2009-05-19	19949.6	20417.3	19938.8	20171.7
2009-05-20	20171.7	20595.3	20149.7	20524.9
2009-05-21	20524.9	20524.9	19795.4	19882.6
2009-05-22	19882.6	20200	19821.9	20007.2
2009-05-25	20007.2	20123.2	19542.7	19967.2
2009-05-26	19967.2	20297	19573	20297
2009-05-27	20297	20475.1	20185.8	20312.2
2009-05-28	20312.2	20329.4	19959.7	20150.1
2009-05-29	20150.1	20346.4	19872	19883.6
2009-06-01	19889.8	20553	19889.8	20511.7
2009-06-02	20511.7	20595.5	20254.3	20523.7
2009-06-03	20523.7	20600.1	20030.6	20117.7
2009-06-04	20117.7	20260.4	19984	20129.4
2009-06-05	20129.4	20453	20046	20170.1
2009-06-08	20170.1	20170.1	19628.9	19889.6
2009-06-09	19889.6	20208.4	19889.6	20070.6
2009-06-10	20070.6	20524.9	20070.6	20299
2009-06-11	20299	20593.2	20280.1	20585.1
2009-06-12	20585.1	20585.1	20341.3	20384.2
2009-06-15	20384.2	20384.2	19770.5	19770.5
2009-06-16	19770.5	19856.9	19470.5	19589.6
2009-06-17	19589.6	19589.6	18928.1	19023.1
2009-06-18	19023.1	19273.4	18808.1	19233.8
2009-06-19	19233.8	19447.2	19152.7	19348
2009-06-22	19348	19356.8	18541.3	18541.3
2009-06-23	18541.3	18693.8	18407.5	18464.1
2009-06-24	18464.1	19040.6	18459.3	19040.6
2009-06-25	19040.6	19040.6	18637.1	18940.6
2009-06-26	18940.6	19195.4	18767	18831.5
2009-06-29	18831.5	19128.4	18722.3	19096.2
2009-06-30	19096.2	19301.7	18918.1	19063.1
2009-07-01	19063.1	19480.5	19063.1	19443.2
2009-07-02	19443.2	19443.2	18928.7	18928.7
2009-07-03	18928.7	18967.7	18779.3	18942.2
2009-07-06	18942.2	18942.2	18423.2	18558.5
2009-07-07	18558.5	18790	18321.3	18321.3
2009-07-08	18321.3	18321.3	17916.8	17947.4
2009-07-09	17947.4	18358	17947.4	18158.6
2009-07-10	18158.6	18164.3	17819.2	17837
2009-07-13	17837	18217.5	17626.1	18217.5
2009-07-14	18217.5	18523.4	18217.5	18450.5
2009-07-15	18450.5	19130	18450.5	19130
2009-07-16	19130	19365.2	18962.1	19232.9
2009-07-17	19232.9	19356.2	19123.9	19282.6
2009-07-20	19282.6	19634.7	19282.6	19516.7
2009-07-21	19516.7	20007.2	19516.7	19830.3
2009-07-22	19830.3	19963.4	19625	19925.7
2009-07-23	19925.7	20242.3	19820.7	20242.3
2009-07-24	20242.3	20366.1	20087.6	20161.2
2009-07-27	20161.2	20446.7	20161.2	20346.1
2009-07-28	20346.1	20472.8	19975.4	20012.3
2009-07-29	20012.3	20405	19984.5	20282
2009-07-30	20282	20861.2	20282	20818.6
2009-07-31	20818.6	20846.2	20461.9	20575.5
2009-08-03	20575.5	21073.3	20575.5	20914.4
2009-08-04	20914.4	20995.2	20673.5	20966.9
2009-08-05	20966.9	21304.3	20895.2	20962.5
2009-08-06	20962.5	21258.2	20962.5	21128.7
2009-08-07	21128.7	21453.8	20734.9	21402.2
2009-08-10	21402.2	21592.5	21295.9	21576.6
2009-08-11	21576.6	21778.3	21222.8	21268.5
2009-08-12	21268.5	21550.5	21033.1	21546.4
2009-08-13	21546.4	21978.9	21546.4	21827.2
2009-08-14	21827.2	21994.1	21453	21552.4
2009-08-17	21552.4	21552.4	20921.2	20962.4
2009-08-18	20962.4	21247.8	20962.4	21247.8
2009-08-19	21247.8	21247.8	20848.2	21132.2
2009-08-20	21132.2	21500.4	21132.2	21394.4
2009-08-21	21394.4	21896.5	21352.9	21896.5
2009-08-24	21896.5	22391.6	21896.5	22354.9
2009-08-25	22354.9	22568.2	22144.9	22473.8
2009-08-26	22473.8	22707.5	22457.7	22554.7
2009-08-27	22554.7	22720.3	22357.8	22474.8
2009-08-28	22474.8	22909	22474.8	22672.5
2009-08-31	22672.5	22672.5	22277.7	22420.4
2009-09-01	22420.4	22609.9	21966.2	21966.2
2009-09-02	21966.2	21966.2	21530.4	21773.6
2009-09-03	21773.6	22050.9	21647.5	21936.6
2009-09-04	21936.6	22306.6	21936.6	22214.6
2009-09-07	22214.6	22591.6	22214.6	22563.3
2009-09-08	22563.3	22685.6	22434.6	22542.9
2009-09-09	22542.9	22802.9	22431.5	22802
2009-09-10	22802	23025.5	22593.9	22849.9
2009-09-11	22849.9	23133	22849.9	23039.3
2009-09-14	23039.3	23053.9	22645.7	23029.3
2009-09-15	23029.3	23186.7	22923.9	23108.1
2009-09-16	23108.1	23506.3	23108.1	23465.5
2009-09-17	23465.5	23658.5	23417.2	23583
2009-09-18	23583	23692.2	23465.5	23484
2009-09-21	23484	23493.1	22864.3	23047.9
2009-09-22	23047.9	23348.4	22997.5	23066.9
2009-09-23	23066.9	23327.8	23066.9	23239.1
2009-09-24	23239.1	23409	22904.1	22953.4
2009-09-25	22953.4	23149.6	22828.6	23102.7
2009-09-28	23111	23478.4	22713.1	23478.4
2009-09-29	23478.4	23716.4	23435	23565.6
2009-09-30	23565.6	23775.2	23243.4	23472.7
2009-10-01	23472.7	23673.8	23035.2	23053.5
2009-10-02	23053.5	23053.5	22529.2	22652.9
2009-10-05	22652.9	22876.6	22504.9	22830.8
2009-10-06	22830.8	23459.6	22830.8	23459.6
2009-10-07	23459.6	23614.6	23326.6	23414.3
2009-10-08	23414.3	23704.2	23414.3	23663.7
2009-10-09	23663.7	23842.3	23542.3	23770.6
2009-10-12	23770.6	24179.5	23770.6	24140.9
2009-10-13	24140.9	24256.3	23852.3	23928.8
2009-10-14	23928.8	24389.6	23928.8	24348.2
2009-10-15	24348.2	24505.8	24194.8	24339.8
2009-10-16	24339.8	24558.5	24065.8	24152.3
2009-10-19	24152.3	24472.4	24152.3	24426
2009-10-20	24426	24550.8	24205.5	24228.1
2009-10-21	24228.1	24326.1	23754	24175.9
2009-10-22	24175.9	24175.9	23638	23813.4
2009-10-23	23813.4	24089.7	23371.3	23420.6
2009-10-26	23420.6	23598.7	22924.1	23001.6
2009-10-27	23001.6	23092.7	22622.8	22829.5
2009-10-28	22829.5	22829.5	22262.1	22315.6
2009-10-29	22315.6	22789.2	21964.9	22772.6
2009-10-30	22772.6	22942	22060.3	22060.3
2009-11-02	21882.1	22514.6	21870.8	22298.3
2009-11-03	22101.2	22180.5	21800.6	21946.9
2009-11-04	22133.4	22428.9	22018.8	22385.7
2009-11-05	22116.2	22703.3	21987.6	22582.2
2009-11-06	22591.2	22738.7	22226.8	22549.6
2009-11-09	22799.3	23082.3	22761.3	23065.9
2009-11-10	23167.2	23247.5	22945.4	23013.7
2009-11-11	23204.7	23476	23162	23266.6
2009-11-12	23209.4	23433.3	23085.9	23209.5
2009-11-13	23135.2	23284.2	23038.5	23284.2
2009-11-16	23450.8	23708.3	23450.8	23620.4
2009-11-17	23539.9	23625.8	23379.8	23381.2
2009-11-18	23536	23577.3	23285.7	23334.7
2009-11-19	23222.2	23379.2	22823.2	22823.2
2009-11-20	22895.6	22927.2	22408.7	22511.7
2009-11-23	22637	23010	22637	22956.4
2009-11-24	22790.6	22986.1	22676.4	22708.4
2009-11-25	22834.3	22937.1	22538.5	22741.8
2009-11-26	22641.7	22650	21912.7	21922.4
2009-11-27	21419.9	22322.4	21394.1	22205.3
2009-11-30	22325.9	22325.9	21913.3	21928.2
2009-12-01	22125.7	22556.1	22123.2	22556.1
2009-12-02	22589.8	22727.6	22420.4	22572.9
2009-12-03	22812.4	22905	22566.7	22615.9
2009-12-04	22523.3	23058.4	22354.9	22926
2009-12-07	22848.6	22905.9	22685.1	22788.5
2009-12-08	22762	22927.9	22274.3	22404.3
2009-12-09	22331.1	22493.3	22066.3	22236.2
2009-12-10	22225.3	22465.9	22137.8	22385.7
2009-12-11	22481.3	22650.3	22375.7	22411.5
2009-12-14	22637.3	22726.3	22570.3	22652.3
2009-12-15	22720.9	22743.3	22383.5	22617.2
2009-12-16	22657.1	22889.6	22626.5	22889.6
2009-12-17	22750.8	22853.3	22601.6	22677.7
2009-12-18	22698.8	22818.3	22421.5	22472.4
2009-12-21	22580.1	22790.7	22468.4	22738.7
2009-12-22	22798.2	23083.7	22788.4	22982.6
2009-12-23	23117.6	23214.3	23057.2	23109.1
2009-12-28	23278.6	23357.2	23244.1	23302.6
2009-12-29	23366.1	23462.9	23325.8	23376.2
2009-12-30	23364.8	23456.9	23197.1	23248.4
2010-01-04	23359.9	23545	23317.1	23545
2010-01-05	23554.4	23654.1	23479.9	23555.7
2010-01-06	23579.6	23633.6	23484.1	23622.3
2010-01-07	23551.1	23756.4	23467.3	23709
2010-01-08	23816.3	23911.1	23667.6	23811.1
2010-01-11	23946.4	24058.8	23771.9	23774.8
2010-01-12	23823.5	23863.4	23512.3	23583.3
2010-01-13	23485.9	23672.6	23462.4	23658.4
2010-01-14	23830.9	23905.9	23692.6	23806
2010-01-15	23893.7	23962.8	23457	23472.1
2010-01-18	23554.4	23622.1	23388.5	23509.8
2010-01-19	23451.7	23720.9	23141.3	23705.7
2010-01-20	23629.4	23718.4	23101	23126
2010-01-21	23301.2	23431.9	22863.2	22876.5
2010-01-22	22700.1	22923	22375.4	22567.8
2010-01-25	22373.7	22672.6	22340.5	22373.1
2010-01-26	22184.7	22425.4	22047.5	22407.7
2010-01-27	22182.3	22283.9	21901.9	21997.6
2010-01-28	22279.5	22287.7	21594	21603.1
2010-01-29	21634.3	22042.9	21478.1	21896.3
2010-02-01	21689.1	22075.9	21650.6	22012
2010-02-02	22080.8	22413.7	21899.3	22413.7
2010-02-03	22471.8	22502.6	22128.7	22169.2
2010-02-04	22182.6	22265.6	21383	21404.8
2010-02-05	21271	21322.1	20758.3	20815.9
2010-02-08	20929.8	21039.4	20465.5	20938.2
2010-02-09	20858	21095.5	20733	20819
2010-02-10	21096.4	21405	21070.2	21241.6
2010-02-11	21386.1	21477.2	20888.2	21076.4
2010-02-12	21286.3	21345.5	20907	21035.9
2010-02-15	21156.8	21310.3	21056.3	21122.5
2010-02-16	21324	21353.9	20994.2	21289.2
2010-02-17	21528.4	21798.7	21508.3	21650.8
2010-02-18	21618.6	21748.8	21541.4	21686.1
2010-02-19	21428.4	21773.8	21397.6	21772.3
2010-02-22	21885.8	21896.1	21698.7	21704.8
2010-02-23	21789	21865.6	21173.8	21224.1
2010-02-24	21281.4	21419.8	21021	21346.3
2010-02-25	21159.2	21347.7	20780.5	20843.2
2010-02-26	21053.7	21102.7	20807.3	21068.3
2010-03-01	21272.9	21342.8	21006.5	21320.8
2010-03-02	21319.8	21511.1	21237.6	21431.4
2010-03-03	21358.8	21784.4	21279.6	21745.1
2010-03-04	21571.4	21956.9	21571.4	21844.6
2010-03-05	21963	22287.6	21839.9	22278.1
2010-03-08	22420.9	22456.7	22329.1	22398.2
2010-03-09	22400.5	22435.3	22186.6	22355.8
2010-03-10	22357.7	22651.1	22272.2	22638.7
2010-03-11	22533.6	22685.9	22453.5	22540.8
2010-03-12	22584.2	22760.4	22520.1	22565.2
2010-03-15	22524.3	22578.7	22369.5	22373.2
2010-03-16	22417.2	22678.5	22415.6	22619.8
2010-03-17	22852.8	22934.4	22761.4	22902.6
2010-03-18	22810.1	22955.5	22726.6	22785.2
2010-03-19	22914.1	23058.2	22590.9	22687.3
2010-03-22	22567.9	22664	22373.6	22622.8
2010-03-23	22687.8	22821.2	22571.7	22765.9
2010-03-24	22832.2	22873.8	22504	22798.7
2010-03-25	22794.3	23079.7	22767.5	23034.5
2010-03-26	22998	23121	22942.8	23063.9
2010-03-29	23136	23188.3	22974.2	23105
2010-03-30	23207.1	23247.2	22983.4	23003.3
2010-03-31	22976.1	23152.4	22721	22848
2010-04-01	22962.5	23206.7	22930.2	23206.7
2010-04-06	23332.4	23361.6	23163.9	23346.7
2010-04-07	23328.9	23328.9	23116.6	23151.3
2010-04-08	23043.2	23122	22684	22820
2010-04-09	23001.8	23118.1	22899.4	23103.9
2010-04-12	23264.8	23328.5	23162.9	23291.7
2010-04-13	23227.9	23344.6	23134.7	23195.6
2010-04-14	23323.1	23495.6	23293.4	23480.4
2010-04-15	23543.4	23593.1	23369.1	23539.2
2010-04-16	23449.7	23580.2	22951.2	23007.2
2010-04-19	22787.7	22967.6	22693	22785.8
2010-04-20	22924.4	23271.7	22831.4	23271.7
2010-04-21	23354.6	23363.8	23000.6	23045.1
2010-04-22	23018.6	23171.6	22547.2	22616.5
2010-04-23	22660.9	22814.1	22469.5	22726
2010-04-26	22962.5	23053.5	22714.6	22783.3
2010-04-27	22763.5	22775.6	22036.5	22036.5
2010-04-28	21813.7	21959.8	21281.1	21501.2
2010-04-29	21597.6	21756.1	21334	21695.7
2010-04-30	21741.5	21956.6	21388.7	21562.5
2010-05-03	21518.7	21743.4	21375.3	21628.9
2010-05-04	21650.5	21700	20551.2	20613.2
2010-05-05	20657.4	20782.2	20074.1	20351.9
2010-05-06	20084.4	20477	19078.1	19483.9
2010-05-07	19052.3	19807	18463.2	18846.2
2010-05-10	19153.8	20971.2	19145.9	20971.2
2010-05-11	20717.2	20894.9	20346.9	20874.7
2010-05-12	20787.2	21293.8	20595.9	21029.5
2010-05-13	21259.1	21263.1	20664.3	20878.8
2010-05-14	20701.9	20706.8	19632.9	19781.2
2010-05-17	19677.2	20144.9	19569.3	19826.8
2010-05-18	20124.4	20405.8	19943.9	20314.2
2010-05-19	19906.7	19959.3	19409.8	19612.7
2010-05-20	19837.9	19980.5	18909.6	19282.1
2010-05-21	19296.2	19590.7	18937.7	19535.9
2010-05-24	19341.9	19395.2	18899.3	19030.5
2010-05-25	18406.7	18480.2	18044.5	18382.7
2010-05-26	18725.1	19055.1	18648.3	18778.4
2010-05-27	18948.4	19631.9	18881.2	19631.9
2010-05-28	19763.5	19763.5	19410.3	19475.9
2010-05-31	19353.5	19608.6	19346.7	19544
2010-06-01	19458.6	19472.2	18814.2	19279.2
2010-06-02	19102.7	19303.5	18892.7	19183.1
2010-06-03	19605.4	19776.7	19452.8	19473.3
2010-06-04	19523.8	19586.6	18642	18734.7
2010-06-07	18467	18892.3	18323	18631.2
2010-06-08	18761	18764.6	18191	18542.8
2010-06-09	18734.8	18912.9	18532.2	18912.9
2010-06-10	18781.9	19432.3	18658.6	19391.1
2010-06-11	19474.2	19747.9	19326.9	19660.3
2010-06-14	19886.5	20216.8	19883.9	20188.5
2010-06-15	19959.8	20631.9	19910	20582.7
2010-06-16	20723.6	20758.7	20274.3	20562.6
2010-06-17	20561.4	20758.7	20453.6	20568.9
2010-06-18	20630.3	20790.6	20439.1	20752.3
2010-06-21	21047.6	21075.2	20739.6	20810.4
2010-06-22	20666.5	20854.9	20372.1	20609
2010-06-23	20371.9	20659.3	20205.4	20358.9
2010-06-24	20468.3	20491.9	19826	19942.4
2010-06-25	19979.3	20121.4	19734.6	19961.7
2010-06-28	20063.2	20282.1	19790.3	20130.6
2010-06-29	19816.6	19849.9	19225	19236.3
2010-06-30	19297.8	19562.3	19111.1	19311.8
2010-07-01	18999.9	19254.2	18807.2	18943.8
2010-07-02	19114.3	19256.9	18926.8	19073.8
2010-07-05	19126.6	19126.6	18842.5	18848.6
2010-07-06	18945.1	19576.7	18903.8	19356.7
2010-07-07	19174.2	20013.1	19094.8	20013.1
2010-07-08	20160	20319	20106.1	20243.7
2010-07-09	20387.4	20527.1	20304.4	20479
2010-07-12	20513.9	20646.4	20392.6	20517.9
2010-07-13	20517.6	20889.8	20479.1	20851.8
2010-07-14	20972.5	20978.4	20573	20804.4
2010-07-15	20685	20883.5	20326.9	20480.1
2010-07-16	20535.2	20657.7	19995.6	20161
2010-07-19	20043	20362.6	19930.8	20117.5
2010-07-20	20258.1	20332.1	19643.6	19985.3
2010-07-21	20136.5	20365.5	20061.2	20137.9
2010-07-22	20034.6	20710.1	19991.5	20694.3
2010-07-23	20637.1	20747.2	20442.2	20604.1
2010-07-26	20753.4	20835.2	20488.3	20820
2010-07-27	20915.3	21301.5	20885.6	21158.1
2010-07-28	21238.4	21325.1	21027.4	21082.1
2010-07-29	21157.9	21435.7	21043.6	21097
2010-07-30	21018.3	21224.6	20771.3	21021.6
2010-08-02	21132.2	21617.6	21034.7	21547.8
2010-08-03	21546.4	21633	21309.7	21498.3
2010-08-04	21415	21619.6	21102.9	21466.4
2010-08-05	21496.5	21581.3	21221.8	21303
2010-08-06	21401.1	21536.6	20973.1	21084.5
2010-08-09	21304.1	21399.3	21248.8	21341.6
2010-08-10	21291.4	21419.4	21112.2	21259.9
2010-08-11	21111.5	21112.6	20548	20579.2
2010-08-12	20534.2	20710.8	20358.1	20539.4
2010-08-13	20689.6	20689.6	20242.8	20473.2
2010-08-16	20518	20611.4	20191.2	20409.1
2010-08-17	20487.4	20668.8	20427.2	20668.6
2010-08-18	20577.9	20650.7	20381.1	20536.8
2010-08-19	20680.1	20713.2	20061.2	20115.7
2010-08-20	20060.5	20149.4	19811.4	19870.5
2010-08-23	19898.1	20260.3	19801.4	20010.3
2010-08-24	19841	19851.5	19481.5	19694.9
2010-08-25	19644.6	19759.7	19286.5	19465.4
2010-08-26	19603.7	19802.6	19519.6	19735.5
2010-08-27	19623	19889.6	19417.6	19817.5
2010-08-30	19920.5	19945.5	19614	19699.7
2010-08-31	19387.1	19780.4	19375.4	19734.6
2010-09-01	19795.8	20376.6	19591.2	20370
2010-09-02	20289.3	20479.2	20240.2	20412.3
2010-09-03	20461.7	20814.4	20373.3	20639.9
2010-09-06	20731.6	20746.2	20639	20660.9
2010-09-07	20596.8	20602.7	20258.6	20395.4
2010-09-08	20295.8	20642.9	20172.6	20580.3
2010-09-09	20459.1	20951.6	20457.6	20858.5
2010-09-10	20742.3	20890.7	20681.7	20833.2
2010-09-13	21020.6	21142.5	20968	21001.6
2010-09-14	21008.8	21082.4	20789.3	21003.9
2010-09-15	21059.2	21065.3	20706.5	20872.8
2010-09-16	20831.3	20918.7	20647.3	20684.4
2010-09-17	20844.5	20964.3	20358.1	20518
2010-09-20	20504.5	20816.1	20428.7	20753.5
2010-09-21	20625	20951.9	20615.8	20740.7
2010-09-22	20759.6	20771.1	20335.1	20365.3
2010-09-23	20490.7	20578.1	20063.9	20262.8
2010-09-24	20196.1	20661.5	20095.1	20607.7
2010-09-27	20668.1	20742	20557.7	20593.9
2010-09-28	20503.3	20703.8	20307.7	20541.6
2010-09-29	20631.8	20725.9	20320	20372.4
2010-09-30	20241.5	20813.5	20199.6	20505.2
2010-10-01	20549.1	20660.7	20331.3	20391.3
2010-10-04	20415.3	20440.3	20073.6	20091
2010-10-05	20073	20544.7	19992.7	20510
2010-10-06	20624.6	20706.8	20540.9	20568.3
2010-10-07	20606.2	20859.8	20463.9	20691.9
2010-10-08	20660.9	20824.9	20610.9	20750.7
2010-10-11	20815.6	20851.3	20734.4	20837.7
2010-10-12	20703.9	20836.1	20538.8	20750.2
2010-10-13	20847.5	21201.1	20793.1	21145.3
2010-10-14	21182.4	21255.7	21078	21094.9
2010-10-15	21112.1	21207.7	20911.6	21062.2
2010-10-18	21000	21291.3	20982.7	21258.6
2010-10-19	21252.1	21491.8	21185.8	21233.5
2010-10-20	21138	21440.3	21135.7	21425.8
2010-10-21	21369.2	21669.4	21321	21616.4
2010-10-22	21555.2	21629.4	21500.7	21536.2
2010-10-25	21636.6	21647.5	21363.9	21435
2010-10-26	21383.8	21475.4	21197.9	21363.5
2010-10-27	21242.6	21520.8	21198.8	21250.8
2010-10-28	21370.1	21621.2	21296	21509.6
2010-10-29	21402.5	21505.3	21318.7	21450.6
2010-11-01	21561.8	21604.3	21108.9	21184.9
2010-11-02	21144.3	21434.9	21122.4	21397.8
2010-11-03	21452.5	21542.7	21131.5	21180.8
2010-11-04	21412.1	21621.7	21412.1	21469.2
2010-11-05	21511.8	21574.9	21113.7	21194.7
2010-11-08	21178.9	21240.7	20994.7	21229
2010-11-09	21244.4	21642.1	21244.4	21578.5
2010-11-10	21476.1	21540.2	20982	21058
2010-11-11	21146.8	21169.3	20732.1	20856
2010-11-12	20493.4	20990.1	20345.5	20829.8
2010-11-15	20766.3	21025.4	20645.6	20993.3
2010-11-16	20859.8	20882.2	20553	20563.1
2010-11-17	20543.9	20714.7	20494.7	20639.1
2010-11-18	20793.5	20938.7	20676.7	20880.4
2010-11-19	20958.4	20958.4	20577.5	20773.1
2010-11-22	20868.7	20875.2	20244.7	20372.2
2010-11-23	20212.2	20364.1	19943.1	19951
2010-11-24	19989.8	20032.9	19693.7	19941.2
2010-11-25	19934.4	19981.9	19663.9	19945.9
2010-11-26	19769.8	19917.8	19539.9	19844.3
2010-11-29	19865.9	20092.3	19314.4	19314.4
2010-11-30	19353.9	19390.2	19006.9	19105.7
2010-12-01	19210.8	19600.2	19169.2	19566.1
2010-12-02	19649.5	20054.1	19440.3	20054.1
2010-12-03	20051.1	20190.9	19904.5	20120.8
2010-12-06	20182.9	20232.2	19833.7	19930.3
2010-12-07	20006.1	20247.8	19911.5	20112.4
2010-12-08	20037.7	20546.6	19981.4	20393.9
2010-12-09	20574	20646.2	20397	20533.6
2010-12-10	20575.6	20594.6	20418.7	20487.3
2010-12-13	20578.2	20743	20410.1	20634.6
2010-12-14	20633.8	20782.8	20460.8	20708.6
2010-12-15	20628.5	20629.2	20356.6	20410.3
2010-12-16	20381.7	20446.4	20199.9	20366.6
2010-12-17	20430.5	20433.1	20021.8	20069.2
2010-12-20	20101	20520	20046.3	20373.7
2010-12-21	20478.8	20742	20477.6	20736.6
2010-12-22	20746	20854	20696.9	20733.4
2010-12-23	20802.6	20911.3	20707	20774.2
2010-12-27	20793.1	20824.7	20456.4	20513.5
2010-12-28	20564.9	20611.9	20405	20448.5
2010-12-29	20500.9	20607.6	20442.8	20471
2010-12-30	20478.3	20506.8	20164.4	20173.3
