# Supplementary material for: Analysis of global stock index data during crisis period via complex network approach
Source: PLoS One. 2018 Jul 18;13(7):e0200600. doi: 10.1371/journal.pone.0200600 (PMC6051609; doi:10.1371/journal.pone.0200600)
Supplement: S1 File — See the respective attached file. (ZIP) [file pone.0200600.s001.zip › Global stock index data 2005-2010/Korea KOSPI Index.xls]

## Sheet: Sheet1
Date	Open	High	Low	Close
2005-01-03	896	897.59	890.93	893.71
2005-01-04	890.56	895.4	884.94	886.9
2005-01-05	874.92	885.2	873.18	885.19
2005-01-06	878.23	886.31	871.28	871.28
2005-01-07	876.36	878.89	866.72	870.84
2005-01-10	872.82	875	866.17	874.18
2005-01-11	874.79	884.29	869.91	884.29
2005-01-12	884.47	886.79	878.03	880.03
2005-01-13	881.39	886.73	876.72	885.54
2005-01-14	879.83	905.52	877.44	905.1
2005-01-17	915.22	925.01	912.68	923.08
2005-01-18	923.52	926.85	920.08	920.57
2005-01-19	923.36	926.71	914.3	916.27
2005-01-20	910.4	914.93	907.51	909.37
2005-01-21	910.04	920.35	906.23	919.61
2005-01-24	918.21	928.52	911.75	923.11
2005-01-25	915.94	918.08	911.26	915.1
2005-01-26	918.75	930.2	917.09	927
2005-01-27	928.67	930.59	920.93	924.87
2005-01-28	924.09	924.91	915.74	921.59
2005-01-31	920.99	934.1	920.99	932.7
2005-02-01	930.16	931.86	923.08	923.69
2005-02-02	925.98	926.54	918.44	921.44
2005-02-03	922.43	930.73	921.04	928.79
2005-02-04	928.21	936.45	926.1	933.55
2005-02-07	942.15	949.45	941.14	949.19
2005-02-11	944.28	947.94	936.17	947.23
2005-02-14	957.22	967.8	954.36	964.79
2005-02-15	965.74	968.88	961.07	968.88
2005-02-16	973.61	979	965.58	971.56
2005-02-17	972.9	974.77	968.53	972.56
2005-02-18	969.13	984.1	967.04	984.1
2005-02-21	992.46	992.46	982.96	988.71
2005-02-22	988.63	990.62	975.57	977.8
2005-02-23	968.16	971.71	963.9	968.43
2005-02-24	972.95	989.27	971.54	987.1
2005-02-25	994.01	1000.26	990.2	996.95
2005-02-28	1003.65	1011.65	999.1	1011.36
2005-03-02	1015.16	1015.51	1003.11	1007.48
2005-03-03	1008.22	1015.28	999.86	1010.92
2005-03-04	1013.79	1016.18	1007.68	1012.96
2005-03-07	1021.63	1025.08	998.89	1007.5
2005-03-08	1010.62	1012.4	995.92	1000.28
2005-03-09	996.86	1008.79	990.44	1008.79
2005-03-10	1007.21	1012.81	998.66	998.66
2005-03-11	1006.5	1022.79	1006.5	1022.79
2005-03-14	1018.33	1021.3	1015.17	1019.69
2005-03-15	1024.08	1024.34	992.46	993.13
2005-03-16	990.54	997.57	982.22	993.13
2005-03-17	983.52	988.37	972.9	980.05
2005-03-18	981.13	988.37	977.29	979.72
2005-03-21	979.31	986.88	968.95	979.27
2005-03-22	978.09	986.15	972.94	980.41
2005-03-23	974.22	980.65	964.08	966.81
2005-03-24	970.29	972.85	949.98	956.33
2005-03-25	960.65	965.42	956.45	965.3
2005-03-28	969.48	981.54	969.48	977.7
2005-03-29	977.98	978.47	956.34	958.96
2005-03-30	952.4	957.08	946.41	955.45
2005-03-31	969.85	970.38	961.54	965.68
2005-04-01	963.78	982.49	963.57	981.9
2005-04-04	981	984.09	976.28	982.5
2005-04-06	985.65	990.34	975.28	988
2005-04-07	991.36	993.03	985.87	988.9
2005-04-08	995.87	996.9	989.56	992.17
2005-04-11	988.21	988.5	981.74	985.94
2005-04-12	982.44	985.99	979.73	981.79
2005-04-13	985.82	986.82	979.31	981.31
2005-04-14	973.4	973.86	953.92	953.92
2005-04-15	954.61	955.38	940.04	947.22
2005-04-18	930.85	934.37	917.41	925
2005-04-19	931.6	936.7	928.77	932.45
2005-04-20	940.36	948.73	930.06	937.36
2005-04-21	925.17	941.63	916.74	939.14
2005-04-22	952.8	952.96	940.78	940.79
2005-04-25	936.25	946.87	932.76	946.17
2005-04-26	947.31	949.33	944.3	944.46
2005-04-27	936.34	936.37	924.44	930.16
2005-04-28	931.34	931.96	917.71	917.73
2005-04-29	907.63	914.25	902.88	911.3
2005-05-02	916.48	918.45	912.43	918.42
2005-05-03	920.94	923.53	911.14	913.82
2005-05-04	916.29	931.19	916.29	929.35
2005-05-06	933.38	942.67	933.24	940.85
2005-05-09	942.01	942.32	926.48	935.2
2005-05-10	939.18	941.45	933.56	934.28
2005-05-11	927.31	928.43	921.01	923.38
2005-05-12	923.26	928.87	921.21	921.21
2005-05-13	918.77	925.08	910.72	923.19
2005-05-16	925.41	935.53	925.05	929.04
2005-05-17	938.27	940.8	921.77	927.16
2005-05-18	935.18	937	926.97	930.36
2005-05-19	941.31	952.74	941.31	952.09
2005-05-20	954.66	956.06	948.38	952.19
2005-05-23	955.05	955.05	946.8	951.05
2005-05-24	954.92	955.71	947.59	951.61
2005-05-25	951.37	955.74	939.65	941.3
2005-05-26	940.71	943.94	938.88	943.91
2005-05-27	953.8	962.9	950.74	960.91
2005-05-30	962.25	969.04	959.98	969.04
2005-05-31	968.78	972.17	960.39	970.21
2005-06-01	964.08	972.56	963.78	969.51
2005-06-02	976.97	979.36	970.88	970.88
2005-06-03	972.72	976.09	970.01	976.09
2005-06-07	975.39	975.39	968.28	970.88
2005-06-08	968.44	977.55	968.36	976.22
2005-06-09	972.75	987.58	970.97	987.58
2005-06-10	987.02	994.9	983.76	990.79
2005-06-13	993.14	999.36	989.76	990.49
2005-06-14	989.65	994.07	982.59	983.75
2005-06-15	984.58	1001.94	981.95	1001.94
2005-06-16	1000.71	1006.32	999.53	1003.14
2005-06-17	1006.65	1007.2	997.44	1003.68
2005-06-20	1003.8	1004.21	991.47	994.65
2005-06-21	992.25	997.8	986.61	989.99
2005-06-22	988.46	1003.34	986.64	1002.15
2005-06-23	1002.24	1010.91	1001.13	1010.8
2005-06-24	1001.62	1007.95	995.55	1002.43
2005-06-27	996.73	997.71	985.93	991.11
2005-06-28	989.54	995.45	987.78	994.74
2005-06-29	1000.27	1006.19	994.29	999.08
2005-06-30	997.59	1009.96	997.59	1008.16
2005-07-01	1003.56	1018.04	1002.38	1018.02
2005-07-04	1022.67	1024.05	1018.54	1021.71
2005-07-05	1023.32	1025.25	1017.27	1018.81
2005-07-06	1023.77	1025.24	1015.94	1019.01
2005-07-07	1015.76	1029.2	1014.86	1026.82
2005-07-08	1027.09	1029.37	1020.45	1021.95
2005-07-11	1034.59	1043.18	1033.28	1040.43
2005-07-12	1048.44	1051.28	1042.67	1043.88
2005-07-13	1047.53	1050.78	1042.19	1050.16
2005-07-14	1056	1064.92	1052.52	1061.93
2005-07-15	1065.09	1066.97	1057.49	1059.6
2005-07-18	1061.71	1068.51	1057.03	1062.43
2005-07-19	1062.32	1075.51	1062.15	1075.48
2005-07-20	1077.29	1086.95	1068.65	1074.4
2005-07-21	1083.55	1086	1068.49	1074.65
2005-07-22	1067.5	1076.7	1063.12	1074.22
2005-07-25	1075.5	1089.96	1073.66	1089.7
2005-07-26	1089.96	1094.82	1085.87	1090.6
2005-07-27	1092.91	1098.67	1084.12	1093.03
2005-07-28	1101.84	1106.44	1097.38	1104.72
2005-07-29	1113.43	1113.43	1101.37	1111.29
2005-08-01	1113.9	1116.75	1107.78	1115.98
2005-08-02	1117.21	1118.85	1110.31	1118.83
2005-08-03	1126.92	1129.92	1116.95	1117.11
2005-08-04	1119.76	1122.46	1105.1	1111.39
2005-08-05	1098.56	1101.15	1084.23	1089.36
2005-08-08	1081.69	1088.52	1079.63	1086.64
2005-08-09	1082.76	1099.79	1079.53	1099.77
2005-08-10	1103.61	1114.4	1100.2	1104.86
2005-08-11	1104.69	1123.77	1104.35	1123.77
2005-08-12	1127.39	1131.97	1120.39	1130.22
2005-08-16	1131.72	1137.46	1115.85	1116.93
2005-08-17	1107.27	1114.42	1100.68	1113.25
2005-08-18	1115.49	1115.82	1092.37	1092.71
2005-08-19	1088.15	1092.58	1078.53	1089.88
2005-08-22	1095.24	1116.68	1091.76	1116.68
2005-08-23	1118.17	1121.89	1108.59	1115.84
2005-08-24	1111.9	1111.91	1088.74	1094.21
2005-08-25	1085.54	1104.25	1079.14	1097.29
2005-08-26	1097.55	1103.74	1086.53	1086.55
2005-08-29	1068.14	1073.37	1059.21	1063.16
2005-08-30	1074.63	1078.42	1055.54	1072.61
2005-08-31	1068.89	1085.14	1067.3	1083.33
2005-09-01	1093.47	1106.37	1092.14	1106.37
2005-09-02	1110.11	1118.87	1108.95	1115.83
2005-09-05	1120.32	1121.84	1111.95	1114.5
2005-09-06	1120.11	1135.53	1119.22	1122.65
2005-09-07	1136.25	1143	1132.82	1142.99
2005-09-08	1152.68	1153.63	1135.78	1145.26
2005-09-09	1145.48	1152.51	1139.14	1152.5
2005-09-12	1158.09	1166.8	1156.69	1158.36
2005-09-13	1160.27	1166.22	1150.76	1158.12
2005-09-14	1154.73	1170.77	1152.61	1170.77
2005-09-15	1164.1	1178.61	1160.46	1169.59
2005-09-16	1172.42	1176.06	1164.13	1174.13
2005-09-20	1192.11	1192.25	1179.27	1190.93
2005-09-21	1187.95	1199.91	1185.62	1196.67
2005-09-22	1190.69	1200.23	1187.43	1199.97
2005-09-23	1198.89	1199.77	1175.83	1175.88
2005-09-26	1181.94	1206.41	1181.94	1206.41
2005-09-27	1209.77	1211.9	1200.73	1209.63
2005-09-28	1212.49	1228.57	1209.57	1228.57
2005-09-29	1230.64	1232.98	1220.21	1231.22
2005-09-30	1237.75	1238.72	1217.7	1221.01
2005-10-04	1228.03	1244.37	1228.03	1242.78
2005-10-05	1242.49	1246.41	1222.57	1227.4
2005-10-06	1213.43	1214.6	1198.46	1202.49
2005-10-07	1195.29	1215.25	1193.74	1201.01
2005-10-10	1210.11	1228.44	1209.37	1227.18
2005-10-11	1221.68	1244.27	1218.45	1244.27
2005-10-12	1243.23	1245.85	1214.95	1217.06
2005-10-13	1206.25	1208	1186.3	1193.44
2005-10-14	1202.33	1207.24	1177.68	1190.17
2005-10-17	1195.62	1199.91	1170.9	1176.36
2005-10-18	1182.02	1191.91	1180.45	1186.22
2005-10-19	1174.69	1174.69	1147.9	1153.13
2005-10-20	1169.85	1173.68	1157.67	1162.23
2005-10-21	1146.71	1183.49	1144.78	1183.48
2005-10-24	1188.86	1193.08	1176.33	1184.6
2005-10-25	1199.68	1204.34	1178.59	1181.28
2005-10-26	1184.6	1186.22	1170.97	1179
2005-10-27	1174.95	1185.7	1165.19	1166.36
2005-10-28	1148.88	1149.35	1137.23	1140.72
2005-10-31	1152.95	1159.67	1143.2	1158.11
2005-11-01	1165.77	1191.29	1165.31	1188.95
2005-11-02	1195.01	1208.66	1191.19	1208.38
2005-11-03	1220.51	1220.69	1211.92	1217.97
2005-11-04	1223.37	1229.17	1215.03	1221.98
2005-11-07	1226.96	1227.06	1205.48	1218.47
2005-11-08	1219.78	1226.72	1215	1226.71
2005-11-09	1224.53	1238.73	1218.98	1227.59
2005-11-10	1226.78	1235.08	1224.77	1234.43
2005-11-11	1246.71	1257.25	1246.71	1256.12
2005-11-14	1260.28	1262.24	1253.67	1257.63
2005-11-15	1254.92	1257.55	1236.82	1253.86
2005-11-16	1248.34	1267.2	1245.9	1267.16
2005-11-17	1266.47	1272.8	1259.92	1269.35
2005-11-18	1277.36	1281.18	1263.9	1272.25
2005-11-21	1276.26	1277.85	1259.09	1268.8
2005-11-22	1266.23	1266.23	1241.27	1244.5
2005-11-23	1251.9	1283.57	1250.47	1282.02
2005-11-24	1290.35	1297.96	1281.37	1291.71
2005-11-25	1294.79	1298.25	1285.24	1293.22
2005-11-28	1297.35	1298.83	1287.9	1293.74
2005-11-29	1286.11	1295.08	1271.91	1279.38
2005-11-30	1283.58	1300.88	1283.47	1297.44
2005-12-01	1295.56	1306.02	1288.98	1305.98
2005-12-02	1318.94	1319.28	1309.86	1310.12
2005-12-05	1312.56	1315.41	1306.43	1315.15
2005-12-06	1311.9	1324.22	1304.88	1321.06
2005-12-07	1319.96	1328.95	1314.36	1324.75
2005-12-08	1321.51	1328.64	1310.34	1324.2
2005-12-09	1319.01	1332.64	1313.33	1317.42
2005-12-12	1321.07	1337.82	1321.07	1333.23
2005-12-13	1337.25	1339.69	1328.24	1336.48
2005-12-14	1346.52	1349.87	1325.76	1334.27
2005-12-15	1338.16	1343.05	1326.01	1337.68
2005-12-16	1322.4	1330.46	1314.52	1321.04
2005-12-19	1325.61	1339.48	1320.88	1339.4
2005-12-20	1332.17	1344.31	1331.87	1341
2005-12-21	1345.09	1356.39	1343.46	1354.16
2005-12-22	1361.35	1364.48	1342.08	1350.87
2005-12-23	1358.01	1360	1347.14	1359.53
2005-12-26	1363.81	1371.63	1362.31	1367.57
2005-12-27	1371.35	1376.77	1370.03	1373.55
2005-12-28	1357.29	1369.42	1353.24	1368.16
2005-12-29	1371.86	1383.14	1370.38	1379.37
2006-01-02	1383.32	1389.27	1370.61	1389.27
2006-01-03	1393.14	1394.92	1376.17	1394.87
2006-01-04	1408.19	1412.15	1400.08	1402.11
2006-01-05	1405.31	1405.31	1378.96	1395.51
2006-01-06	1399.23	1412.79	1395.26	1412.78
2006-01-09	1421.9	1421.9	1405.05	1408.33
2006-01-10	1413.14	1417.84	1388.7	1396.29
2006-01-11	1394.65	1400.3	1384.27	1394.09
2006-01-12	1399.64	1411.82	1399.04	1402.58
2006-01-13	1397.15	1416.28	1388.15	1416.28
2006-01-16	1423.08	1425.05	1409.53	1421.79
2006-01-17	1423.76	1426.21	1389.51	1389.58
2006-01-18	1378.73	1379.46	1333.75	1352.91
2006-01-19	1357.32	1367.53	1347.97	1360.64
2006-01-20	1368.85	1377.59	1321.96	1324.78
2006-01-23	1307.4	1327.26	1285.63	1297.43
2006-01-24	1307.36	1328.32	1292.84	1326.83
2006-01-25	1339.36	1353.32	1335.8	1342.59
2006-01-26	1349.48	1352.84	1329.65	1352.75
2006-01-27	1369	1384.56	1363.12	1384.56
2006-01-31	1391.51	1403.3	1381.75	1399.83
2006-02-01	1390.43	1398.19	1366.56	1375.97
2006-02-02	1387.5	1389.55	1357.71	1374.44
2006-02-03	1357.17	1362.37	1330.68	1333.5
2006-02-06	1326.23	1342.21	1307.77	1341.64
2006-02-07	1340.84	1348.24	1329.6	1332.28
2006-02-08	1325.68	1344.38	1308.87	1310.99
2006-02-09	1326.87	1329.46	1313.82	1321.66
2006-02-10	1328.41	1338.33	1314.94	1335.23
2006-02-13	1338.7	1338.96	1310.37	1320.79
2006-02-14	1315.14	1330.05	1303.19	1328.21
2006-02-15	1342.28	1342.4	1300.76	1303.84
2006-02-16	1308	1320.1	1299.73	1314.32
2006-02-17	1325.49	1333.83	1315.25	1332.73
2006-02-20	1336.01	1357.73	1329.45	1348.25
2006-02-21	1350.45	1352.17	1339.2	1346.49
2006-02-22	1344.9	1356.76	1324.4	1340.58
2006-02-23	1348.51	1362.03	1346.69	1361.23
2006-02-24	1363.73	1366.71	1352.76	1365.82
2006-02-27	1365.41	1374.89	1360.46	1374.88
2006-02-28	1377.44	1379.71	1363.93	1371.59
2006-03-02	1377.46	1379.3	1367.68	1367.7
2006-03-03	1365.35	1367.17	1325.59	1328.95
2006-03-06	1332.71	1344.77	1324.39	1344.76
2006-03-07	1336.47	1336.47	1314.27	1316.67
2006-03-08	1303.58	1322.51	1296.78	1314.05
2006-03-09	1313.75	1324.21	1310.58	1311.21
2006-03-10	1315.13	1328.72	1308.74	1320.07
2006-03-13	1332.28	1338.5	1328.56	1338.28
2006-03-14	1339.69	1340.35	1316.47	1326.3
2006-03-15	1337.21	1342.44	1332.53	1333.98
2006-03-16	1340.58	1347.13	1332.55	1335.98
2006-03-17	1331.38	1342.83	1320.54	1341.12
2006-03-20	1339.73	1350.02	1335.22	1346.69
2006-03-21	1347.3	1348.2	1335.45	1336.65
2006-03-22	1326.74	1326.74	1306.07	1309.83
2006-03-23	1321.4	1327.42	1300.44	1312.26
2006-03-24	1311.88	1321.23	1302.47	1321.23
2006-03-27	1317.46	1335.25	1317.25	1330.34
2006-03-28	1327.66	1334.12	1322.12	1331.31
2006-03-29	1319.24	1337.08	1314.63	1332.72
2006-03-30	1339.11	1342.66	1332.18	1338.14
2006-03-31	1338.5	1360.13	1337.35	1359.6
2006-04-03	1362.35	1381.67	1361.14	1379.75
2006-04-04	1380.49	1388.99	1374.84	1385.64
2006-04-05	1390.27	1395.64	1383.39	1388.77
2006-04-06	1397.51	1406.03	1388.74	1397
2006-04-07	1397.04	1402.36	1390.63	1402.36
2006-04-10	1394.64	1402.3	1391.66	1398.29
2006-04-11	1395.27	1397.46	1373.25	1386.08
2006-04-12	1375.84	1384.21	1372.24	1383.59
2006-04-13	1384.03	1405.72	1382.55	1405.72
2006-04-14	1410.49	1434.68	1405.46	1432.72
2006-04-17	1435.16	1436.65	1416.92	1422.63
2006-04-18	1415.76	1432.9	1415.14	1427
2006-04-19	1445.77	1450.93	1434.87	1437.84
2006-04-20	1439.78	1445.2	1430.92	1434.15
2006-04-21	1441.11	1458.35	1437.7	1451.31
2006-04-24	1448.04	1448.04	1425.75	1430.94
2006-04-25	1426.68	1441.72	1419.64	1431.15
2006-04-26	1433.38	1451.22	1430.74	1451.22
2006-04-27	1455.09	1458.67	1446.37	1452.53
2006-04-28	1443.63	1443.63	1413.7	1419.73
2006-05-02	1419.64	1435	1408.8	1434.9
2006-05-03	1440.85	1453.5	1435.16	1435.17
2006-05-04	1436.6	1441.46	1424.72	1441.02
2006-05-08	1459.39	1461.05	1449.75	1452.23
2006-05-09	1452.01	1461.2	1446.8	1450.44
2006-05-10	1449.72	1455.83	1441.81	1451.09
2006-05-11	1448.3	1464.7	1445.86	1464.7
2006-05-12	1448.57	1454.14	1429.92	1445.2
2006-05-15	1424.58	1424.58	1406.88	1413.98
2006-05-16	1415.81	1416.45	1373.52	1382.11
2006-05-17	1386.93	1403.68	1386.93	1401.47
2006-05-18	1360.76	1366.78	1356.04	1365.15
2006-05-19	1364.18	1372.29	1346.31	1372.29
2006-05-22	1375.95	1376.08	1338.37	1338.59
2006-05-23	1323.98	1334.85	1314.59	1329.86
2006-05-24	1325.94	1335.09	1303.67	1333.38
2006-05-25	1333.63	1333.65	1295.47	1295.76
2006-05-26	1315.1	1326.34	1312.75	1322.43
2006-05-29	1333.59	1340.33	1327.53	1329.22
2006-05-30	1329.4	1330.6	1311.3	1317.7
2006-06-01	1308.44	1319.05	1294.92	1295.09
2006-06-02	1312.77	1314.77	1285.43	1309.04
2006-06-05	1315.77	1315.77	1295.59	1301.62
2006-06-07	1273.07	1279.27	1262.87	1266.84
2006-06-08	1259.39	1262.36	1223.13	1223.13
2006-06-09	1236.8	1240.05	1217.76	1235.65
2006-06-12	1229.96	1239.84	1219.18	1239.84
2006-06-13	1215.55	1218.39	1201.6	1203.86
2006-06-14	1194.46	1230.02	1192.09	1221.73
2006-06-15	1232.72	1239.86	1213.09	1219.4
2006-06-16	1246.11	1264.87	1245.81	1262.19
2006-06-19	1254.59	1260.22	1242.2	1251.67
2006-06-20	1244.5	1244.56	1221.13	1225.83
2006-06-21	1229.29	1232.63	1216.1	1227.19
2006-06-22	1246.19	1248.28	1236.15	1238.83
2006-06-23	1226.27	1228.96	1210.99	1228.62
2006-06-26	1227	1239.54	1221.65	1238.05
2006-06-27	1245.44	1253.41	1242.68	1247.54
2006-06-28	1226.59	1238.74	1223.11	1238.71
2006-06-29	1247.8	1267.9	1247.8	1263.02
2006-06-30	1290.37	1295.43	1287.15	1295.15
2006-07-03	1294.57	1298.04	1284.63	1294.61
2006-07-04	1304.45	1305.67	1285.26	1285.92
2006-07-05	1260.69	1286.47	1259.62	1279.85
2006-07-06	1270.82	1277.32	1255.02	1263.96
2006-07-07	1274.25	1278.94	1267.99	1273.93
2006-07-10	1265.58	1299.41	1260.75	1299.29
2006-07-11	1296.06	1301.95	1289.12	1300.44
2006-07-12	1302.99	1311.27	1291.61	1296.69
2006-07-13	1283.83	1299.07	1273.13	1285.02
2006-07-14	1261.24	1261.24	1246.65	1255.13
2006-07-18	1241.57	1243.58	1233.08	1233.42
2006-07-19	1236.26	1244.58	1231.05	1233.65
2006-07-20	1264.03	1273.42	1260.89	1273.3
2006-07-21	1260.25	1271.58	1259.32	1271.33
2006-07-24	1258.87	1267.63	1245.98	1263.35
2006-07-25	1278.27	1287.48	1276.59	1279.77
2006-07-26	1284.59	1286.22	1277.08	1279.08
2006-07-27	1280.65	1299.8	1277.19	1296.27
2006-07-28	1293.02	1301.69	1292.52	1297.07
2006-07-31	1313.91	1316.12	1297.82	1297.82
2006-08-01	1296.71	1306.91	1286.43	1287.36
2006-08-02	1281.92	1295.11	1277.31	1295.11
2006-08-03	1302.45	1304.77	1288.03	1292.05
2006-08-04	1296.5	1305.8	1296.5	1304.51
2006-08-07	1308.36	1308.59	1289.23	1289.54
2006-08-08	1290.56	1311.1	1290.56	1311.1
2006-08-09	1306.99	1321.55	1297.28	1314.93
2006-08-10	1310.94	1314.76	1293.53	1304.31
2006-08-11	1312.18	1317.19	1291.9	1292.1
2006-08-14	1295.43	1303.89	1287.65	1295.11
2006-08-16	1311.56	1319.48	1306.45	1315.61
2006-08-17	1325.74	1335.41	1325.74	1327.78
2006-08-18	1330.06	1336.38	1324.62	1331.1
2006-08-21	1333.26	1337.7	1316.51	1321.67
2006-08-22	1321.76	1336.11	1321.76	1334.96
2006-08-23	1332.52	1333.13	1319.95	1324.95
2006-08-24	1322.16	1322.22	1309.55	1315.73
2006-08-25	1317.65	1333.89	1317.16	1329.35
2006-08-28	1329.9	1335.64	1325.04	1327.89
2006-08-29	1336.4	1345.3	1336.4	1344.61
2006-08-30	1346.69	1346.99	1337.96	1341.35
2006-08-31	1348.05	1361.48	1344.57	1352.74
2006-09-01	1354.77	1357.01	1349.63	1356.67
2006-09-04	1363.69	1365.08	1359.04	1359.06
2006-09-05	1360.97	1362.47	1356.29	1361.24
2006-09-06	1362.45	1364.86	1353.55	1357.01
2006-09-07	1351.55	1353.67	1342.57	1351.17
2006-09-08	1345.61	1358.1	1344.68	1354.89
2006-09-11	1357.29	1357.29	1333.84	1334.08
2006-09-12	1334.35	1339.31	1323.9	1328.04
2006-09-13	1341.62	1342.38	1332.87	1333.13
2006-09-14	1333.66	1358.75	1329.11	1358.75
2006-09-15	1355.08	1361.2	1351.26	1361.1
2006-09-18	1360.66	1378.04	1358.57	1374.3
2006-09-19	1375.23	1378.99	1370.44	1373.95
2006-09-20	1366.51	1369.18	1355.04	1366.44
2006-09-21	1373.35	1378.79	1363.48	1366.79
2006-09-22	1358.45	1360.18	1343.27	1348.38
2006-09-25	1347.88	1357.69	1345.56	1355.21
2006-09-26	1360.88	1361.56	1338.98	1343.97
2006-09-27	1352.22	1361.12	1351.83	1360.03
2006-09-28	1362.72	1372.22	1359.47	1371.43
2006-09-29	1375.38	1377.37	1367.78	1371.41
2006-10-02	1370.27	1380.91	1367.74	1374.22
2006-10-04	1366.16	1371.72	1345.83	1352
2006-10-09	1356.59	1365.01	1303.62	1319.4
2006-10-10	1322.44	1334.41	1322.44	1328.37
2006-10-11	1317.68	1332.28	1315.84	1325.49
2006-10-12	1325.7	1337.7	1323.8	1331.78
2006-10-13	1349.5	1353.93	1345.97	1348.6
2006-10-16	1356.59	1358.88	1350.8	1356.72
2006-10-17	1360.56	1360.56	1339.89	1351.3
2006-10-18	1345.6	1355.92	1338	1354.26
2006-10-19	1356.61	1358.95	1350.36	1354.06
2006-10-20	1357.37	1366.94	1357.14	1364.24
2006-10-23	1367.14	1369.85	1358.93	1364.95
2006-10-24	1373.57	1374.43	1364.07	1366.5
2006-10-25	1368.36	1375.01	1365.8	1371.43
2006-10-26	1373.99	1377.4	1369.66	1373.65
2006-10-27	1378.06	1379.51	1362.44	1369.09
2006-10-30	1363.34	1363.34	1353.46	1356.11
2006-10-31	1356.91	1364.83	1351.08	1364.55
2006-11-01	1372.03	1378.11	1366.6	1374.35
2006-11-02	1371.51	1383.73	1370.3	1383.73
2006-11-03	1385.17	1385.39	1379.26	1383.88
2006-11-06	1379.37	1379.37	1363.71	1379.19
2006-11-07	1389.12	1392.51	1385.41	1387.44
2006-11-08	1391.23	1393.51	1379.34	1380.07
2006-11-09	1382.4	1399.44	1382.11	1399.44
2006-11-10	1393.88	1399.87	1391.69	1395.73
2006-11-13	1399.51	1399.98	1386.76	1396.69
2006-11-14	1402.92	1407.54	1400.74	1407.37
2006-11-15	1412.07	1413.69	1406.86	1412.54
2006-11-16	1417.68	1417.68	1409.22	1410.75
2006-11-17	1414.17	1416.4	1407.26	1412.22
2006-11-20	1413.74	1413.88	1400.83	1402.21
2006-11-21	1402.75	1406.58	1399.97	1405.9
2006-11-22	1405.34	1422.54	1405.21	1422.54
2006-11-23	1419.51	1424.33	1414.8	1419.23
2006-11-24	1419.99	1424.82	1411.27	1421.73
2006-11-27	1419.8	1425.13	1415.22	1425.13
2006-11-28	1407.52	1413.71	1404.67	1411.47
2006-11-29	1413.91	1424.91	1413.54	1422.55
2006-11-30	1427.67	1434.85	1427.67	1432.21
2006-12-01	1433.4	1436.8	1428.24	1434.36
2006-12-04	1431.01	1433.28	1426.34	1426.46
2006-12-05	1432.97	1436.69	1420.4	1420.59
2006-12-06	1422.75	1423.07	1399.68	1413.73
2006-12-07	1411.73	1416.13	1407.66	1410.3
2006-12-08	1400.98	1400.98	1386.26	1390.43
2006-12-11	1390.26	1396.15	1389.65	1390.73
2006-12-12	1392.22	1392.9	1373.03	1376.98
2006-12-13	1375.31	1386.69	1373.52	1383.28
2006-12-14	1385.5	1418.38	1376.87	1418.38
2006-12-15	1418.53	1425.78	1412.17	1421.87
2006-12-18	1427.14	1437.64	1427.14	1433.23
2006-12-19	1431.07	1436.4	1425.6	1427.76
2006-12-20	1429.77	1445.5	1429.77	1442.28
2006-12-21	1444.41	1445.51	1434.47	1436.47
2006-12-22	1432.03	1439.27	1432.03	1437.49
2006-12-26	1434.58	1441.21	1422.37	1433.92
2006-12-27	1426.8	1429.84	1418.77	1425.1
2006-12-28	1433.63	1437.48	1425.84	1434.46
2007-01-02	1438.89	1439.71	1430.06	1435.26
2007-01-03	1436.42	1437.79	1409.31	1409.35
2007-01-04	1410.55	1411.12	1388.5	1397.29
2007-01-05	1398.6	1400.59	1372.36	1385.76
2007-01-08	1376.76	1384.65	1366.48	1370.81
2007-01-09	1376.71	1381.99	1367.74	1374.34
2007-01-10	1372.52	1372.52	1345.08	1355.79
2007-01-11	1357.57	1375.31	1355.63	1365.31
2007-01-12	1379	1389	1372.87	1388.37
2007-01-15	1396.87	1397.64	1385.81	1390.96
2007-01-16	1392	1393.42	1385.2	1389.71
2007-01-17	1391.75	1391.75	1369.08	1379.48
2007-01-18	1378.37	1385.22	1372.93	1383.21
2007-01-19	1369.09	1372.63	1356.22	1360.56
2007-01-22	1363.84	1364.67	1348.46	1363.41
2007-01-23	1353.06	1367.03	1352.5	1363.09
2007-01-24	1369.96	1383.75	1369.02	1383.06
2007-01-25	1392.55	1392.55	1379.66	1382.36
2007-01-26	1372.36	1378.48	1366.1	1371.33
2007-01-29	1376.48	1378.28	1361.23	1363.1
2007-01-30	1365	1371.59	1360.42	1370.72
2007-01-31	1374.76	1374.76	1357.87	1360.23
2007-02-01	1367.07	1382.9	1362.04	1382.9
2007-02-02	1386.78	1413.34	1386.06	1413.14
2007-02-05	1413.77	1420.42	1409.71	1417.95
2007-02-06	1416.65	1428.91	1414.58	1428.58
2007-02-07	1430.85	1431.25	1419.48	1426.29
2007-02-08	1424.99	1431.01	1416.05	1423.58
2007-02-09	1424.49	1432.29	1422.97	1427.68
2007-02-12	1416.84	1416.84	1403.75	1414.29
2007-02-13	1412.72	1424.66	1410.81	1418.44
2007-02-14	1430.02	1440.51	1430.01	1436.1
2007-02-15	1450.55	1450.84	1441.79	1443.63
2007-02-16	1444.46	1448.96	1439.03	1448.81
2007-02-20	1450.96	1453.25	1443.97	1452.96
2007-02-21	1455.18	1457.37	1444.84	1451.38
2007-02-22	1452.71	1471.04	1452.62	1465.41
2007-02-23	1470.44	1471.04	1459.81	1469.88
2007-02-26	1466.92	1470.95	1462.19	1470.03
2007-02-27	1468.28	1468.28	1453.85	1454.6
2007-02-28	1396.44	1417.34	1393.96	1417.34
2007-03-02	1407.19	1423.58	1406.63	1414.47
2007-03-05	1400.8	1404.23	1375.84	1376.15
2007-03-06	1382.7	1403.75	1382.7	1402.93
2007-03-07	1415.35	1415.5	1397.83	1410.95
2007-03-08	1409.02	1433.15	1408.34	1423.89
2007-03-09	1433.27	1434.7	1415.71	1423.58
2007-03-12	1429.68	1441.83	1429.68	1441.33
2007-03-13	1441.6	1442.04	1433.67	1436.05
2007-03-14	1409.66	1416.8	1405.13	1407.37
2007-03-15	1418.77	1429.38	1414.98	1426.93
2007-03-16	1428.63	1431.75	1416.3	1427.88
2007-03-19	1425.22	1444.76	1420.89	1443.39
2007-03-20	1449.43	1449.79	1440.42	1444.17
2007-03-21	1446.07	1452.05	1435.36	1442.85
2007-03-22	1452.13	1456.18	1447.79	1448.53
2007-03-23	1449.99	1454.34	1443.04	1447.38
2007-03-26	1451.12	1455.51	1444.25	1449.77
2007-03-27	1450.02	1456.39	1442.49	1453.23
2007-03-28	1451.47	1456.78	1433.12	1439.74
2007-03-29	1434.58	1453.11	1432.8	1450.95
2007-03-30	1457.58	1459.69	1447.85	1452.55
2007-04-02	1456.19	1464.93	1456.06	1459.53
2007-04-03	1463.41	1464.48	1452.56	1463.75
2007-04-04	1474.65	1484.86	1471.05	1483.41
2007-04-05	1485.53	1485.77	1478.45	1482.04
2007-04-06	1487.73	1488.58	1477.69	1484.15
2007-04-09	1489.79	1501.06	1489.13	1501.06
2007-04-10	1500.79	1502.34	1492.35	1499.16
2007-04-11	1508.68	1519.31	1507.57	1513.42
2007-04-12	1510.27	1525.61	1507.56	1525.61
2007-04-13	1523.82	1526.09	1512.36	1520.78
2007-04-16	1523.89	1533.09	1519.3	1532.04
2007-04-17	1538.89	1538.89	1524.33	1528.66
2007-04-18	1532.57	1538.29	1530.02	1534.58
2007-04-19	1536.89	1537.43	1506.14	1513.66
2007-04-20	1518.58	1533.09	1518.58	1533.08
2007-04-23	1545.45	1554.5	1538.33	1544.35
2007-04-24	1545.61	1557.65	1538.11	1556.71
2007-04-25	1558.2	1558.72	1536.12	1545.55
2007-04-26	1560.22	1565.03	1553.13	1553.13
2007-04-27	1547.2	1553.23	1537.37	1542.52
2007-04-30	1538.69	1542.25	1530.67	1542.24
2007-05-02	1550.39	1555.62	1546.6	1553.3
2007-05-03	1563.42	1564.01	1555.28	1559.86
2007-05-04	1563.16	1567.74	1556.62	1567.74
2007-05-07	1574.86	1585.7	1574.86	1584.46
2007-05-08	1585.52	1589.07	1577.18	1582.65
2007-05-09	1582.91	1593.42	1578.58	1593.42
2007-05-10	1602.56	1616.06	1599.68	1599.68
2007-05-11	1588.09	1604.63	1582.76	1603.56
2007-05-14	1612.73	1622.16	1599.87	1605.77
2007-05-15	1600.91	1611.93	1589.24	1589.37
2007-05-16	1591.07	1600.72	1586	1600.6
2007-05-17	1614	1616	1608.21	1615.58
2007-05-18	1613.12	1617.77	1600.24	1612.25
2007-05-21	1602.64	1628.68	1602.64	1628.2
2007-05-22	1634.09	1643.11	1627.01	1642.88
2007-05-23	1647.44	1651.61	1638.36	1646.59
2007-05-25	1629.18	1645.08	1627.59	1644.56
2007-05-28	1650.53	1658.43	1646.15	1657.91
2007-05-29	1663.32	1666.85	1653.24	1661.8
2007-05-30	1661.83	1662.72	1638.03	1662.72
2007-05-31	1683.35	1702.01	1677.78	1700.91
2007-06-01	1712.97	1745.39	1707.75	1716.24
2007-06-04	1734.27	1744.02	1713.5	1737.59
2007-06-05	1735.87	1745.99	1721.02	1742.19
2007-06-07	1722.47	1753.24	1717.3	1753.04
2007-06-08	1735.96	1739.14	1717.18	1727.28
2007-06-11	1740.46	1742.86	1709.96	1716.56
2007-06-12	1714.54	1730.63	1712.13	1729.88
2007-06-13	1721.37	1732.57	1714.76	1721.99
2007-06-14	1742.12	1769.18	1740.7	1769.18
2007-06-15	1772.03	1776.8	1762.22	1772.26
2007-06-18	1786.29	1807.51	1784.44	1806.88
2007-06-19	1813.53	1813.84	1797.18	1807.85
2007-06-20	1812.82	1813.05	1778.26	1783.79
2007-06-21	1775.48	1802.91	1770.17	1794.24
2007-06-22	1801.2	1802.43	1759.95	1770.98
2007-06-25	1754.2	1785.87	1747.86	1757.73
2007-06-26	1762.48	1768.69	1732.44	1749.55
2007-06-27	1749.01	1749.01	1724.82	1733.1
2007-06-28	1745.82	1752.24	1737.93	1751.75
2007-06-29	1755.84	1766.25	1742.88	1743.6
2007-07-02	1741.41	1771.39	1736.63	1771.35
2007-07-03	1791.69	1806.06	1787.45	1805.5
2007-07-04	1815.77	1838.82	1814.44	1838.41
2007-07-05	1841.56	1865.52	1836.93	1847.79
2007-07-06	1855.03	1863.01	1838.75	1861.01
2007-07-09	1870.35	1890.83	1865.79	1883.59
2007-07-10	1887.35	1895.98	1881.36	1894.53
2007-07-11	1880.71	1904.35	1875.43	1889.96
2007-07-12	1897.59	1922.25	1897.59	1909.75
2007-07-13	1946.08	1962.94	1941.55	1962.93
2007-07-16	1965.66	1972.33	1932.86	1949.51
2007-07-18	1953.25	1956.82	1930.51	1930.7
2007-07-19	1935.1	1950.86	1922.14	1937.9
2007-07-20	1949.5	1983.54	1939.69	1983.54
2007-07-23	1978.05	1993.97	1968.55	1993.05
2007-07-24	2001.52	2005.02	1975.75	1992.26
2007-07-25	1992.16	2011.17	1962.16	2004.22
2007-07-26	2012.04	2015.48	1963.46	1963.54
2007-07-27	1924.01	1924.11	1863.39	1883.22
2007-07-30	1874.08	1906.71	1859.12	1906.71
2007-07-31	1915.45	1933.27	1899.56	1933.27
2007-08-01	1920.07	1920.07	1836.28	1856.45
2007-08-02	1874.98	1890.81	1810.62	1853.07
2007-08-03	1875.07	1890.63	1865.75	1876.8
2007-08-06	1832.54	1855.36	1829.22	1855.05
2007-08-07	1888.58	1888.76	1849.68	1859.82
2007-08-08	1879.61	1905.22	1873.99	1903.41
2007-08-09	1923.99	1928.64	1899.32	1908.68
2007-08-10	1853.22	1854.62	1814.3	1828.49
2007-08-13	1840.89	1849.31	1820.96	1849.26
2007-08-14	1841.15	1857.13	1801.07	1817.89
2007-08-16	1754.19	1755.32	1681.71	1691.98
2007-08-17	1702.66	1705.17	1626.87	1638.07
2007-08-20	1700.48	1732.39	1693.42	1731.27
2007-08-21	1740.85	1764.25	1721.18	1736.18
2007-08-22	1741.93	1764.61	1737.06	1759.5
2007-08-23	1801.48	1816.19	1795.07	1799.72
2007-08-24	1793.17	1802.71	1775.07	1791.33
2007-08-27	1825.97	1834.65	1802.58	1803.03
2007-08-28	1806.58	1829.43	1792.07	1829.31
2007-08-29	1773.59	1831.23	1773.05	1826.19
2007-08-30	1859.45	1866.32	1836.09	1841.7
2007-08-31	1844.28	1873.35	1844.09	1873.24
2007-09-03	1876.92	1881.92	1863.21	1881.81
2007-09-04	1881.17	1899.66	1871.87	1874.74
2007-09-05	1883.83	1898.67	1859.52	1865.59
2007-09-06	1862	1889.06	1844.64	1888.81
2007-09-07	1886.6	1899.04	1869.56	1884.9
2007-09-10	1845.59	1846.82	1811.34	1835.87
2007-09-11	1844.68	1851.35	1827.9	1847.36
2007-09-12	1853.94	1855.31	1813.33	1813.52
2007-09-13	1817.87	1848.99	1805.88	1848.02
2007-09-14	1856.17	1875.95	1849.37	1870.02
2007-09-17	1873.65	1876.04	1853.45	1871.68
2007-09-18	1867.61	1870.83	1837.22	1838.61
2007-09-19	1892.78	1905.75	1886.95	1902.65
2007-09-20	1902.23	1915.19	1894.76	1908.97
2007-09-21	1909.37	1921.23	1902.11	1919.26
2007-09-27	1944.87	1952.39	1935.02	1945.28
2007-09-28	1950.99	1951.18	1936.86	1946.48
2007-10-01	1948.78	1970.11	1946.13	1962.67
2007-10-02	1991	2014.96	1981.64	2014.09
2007-10-04	1998.56	2013.21	1992.01	2003.6
2007-10-05	2007.84	2009.68	1990.82	1996.03
2007-10-08	2020.34	2022.01	2002.43	2012.82
2007-10-09	2014.94	2022.87	1995.05	2014.13
2007-10-10	2033.69	2044.78	2026.9	2041.12
2007-10-11	2040.35	2058.87	2033.45	2058.85
2007-10-12	2047.67	2057.39	2020.8	2026.44
2007-10-15	2043.93	2047.02	2012.04	2035.39
2007-10-16	2014.36	2042.84	2001.3	2005.76
2007-10-17	2000.39	2009.67	1933.82	1983.94
2007-10-18	1989.6	2012.32	1977.5	2005.09
2007-10-19	2003.27	2003.27	1970.1	1970.1
2007-10-22	1901.15	1910.19	1875.23	1903.81
2007-10-23	1936.92	1952.32	1909.61	1947.98
2007-10-24	1966.55	2003.2	1923.07	1933.36
2007-10-25	1967.08	1982.19	1941.05	1976.75
2007-10-26	1987.2	2028.07	1968.82	2028.06
2007-10-29	2051.62	2070.86	2044.09	2062.92
2007-10-30	2058.78	2066	2037.75	2052.37
2007-10-31	2052.6	2065.53	2043.93	2064.85
2007-11-01	2085.33	2085.45	2048.68	2063.14
2007-11-02	2014.65	2049.62	2014.65	2019.34
2007-11-05	2025.04	2027.21	1992.24	2015.76
2007-11-06	2023.41	2055.53	2020.24	2054.24
2007-11-07	2074.18	2085.03	2043.19	2043.19
2007-11-08	2009.64	2022.61	1971.95	1979.56
2007-11-09	2001.11	2017.37	1968.86	1990.47
2007-11-12	1957.78	1957.78	1901.87	1923.42
2007-11-13	1928.78	1935.93	1887.76	1932.89
2007-11-14	1982.93	1984.84	1956.9	1972.58
2007-11-15	1970.13	1985.38	1932.03	1947.74
2007-11-16	1916.88	1928.93	1890.25	1926.2
2007-11-19	1936.38	1936.5	1892.87	1893.47
2007-11-20	1853.41	1875.46	1819.18	1872.24
2007-11-21	1865.91	1875.98	1803.77	1806.99
2007-11-22	1790.25	1815.33	1771.39	1799.02
2007-11-23	1806.02	1820.61	1745.26	1772.88
2007-11-26	1803.76	1855.33	1795	1855.33
2007-11-27	1813.09	1865.69	1787.95	1859.79
2007-11-28	1881.86	1883.99	1833.8	1834.69
2007-11-29	1885.32	1891.45	1871.59	1877.56
2007-11-30	1886.58	1918.12	1884.92	1906
2007-12-03	1907.95	1912.71	1888.08	1902.43
2007-12-04	1904.33	1921.83	1901.51	1917.83
2007-12-05	1911.92	1945.03	1905.65	1938.2
2007-12-06	1965.89	1972.37	1946.13	1953.17
2007-12-07	1969.49	1969.56	1934.32	1934.32
2007-12-10	1930.36	1935.86	1900.95	1906.42
2007-12-11	1922.66	1929.71	1904.21	1925.07
2007-12-12	1887.5	1928.77	1887.23	1927.45
2007-12-13	1921.65	1937.5	1897.25	1915.9
2007-12-14	1914.47	1921.53	1877.27	1895.05
2007-12-17	1873.15	1886.39	1839.58	1839.82
2007-12-18	1821.3	1869.71	1808.86	1861.47
2007-12-20	1878.59	1882.61	1843.73	1844.37
2007-12-21	1855.06	1878.32	1832.34	1878.32
2007-12-24	1911.41	1921.39	1907.49	1919.47
2007-12-26	1924.91	1926.09	1901.91	1906.72
2007-12-27	1901.93	1915.19	1891.29	1908.62
2007-12-28	1892.56	1911.67	1890.81	1897.13
2008-01-02	1891.45	1892.5	1852.78	1853.45
2008-01-03	1834.44	1858.08	1821.61	1852.73
2008-01-04	1853.54	1869.76	1824.41	1863.9
2008-01-07	1815.73	1840.99	1814.35	1831.14
2008-01-08	1838.64	1840.62	1818.69	1826.23
2008-01-09	1802.06	1844.47	1794.15	1844.47
2008-01-10	1847.94	1855.07	1824.78	1824.78
2008-01-11	1844.57	1847.11	1776.26	1782.27
2008-01-14	1781	1790.69	1754.13	1765.88
2008-01-15	1781.53	1781.53	1723.14	1746.95
2008-01-16	1715.97	1735.51	1701.32	1704.97
2008-01-17	1726.03	1732.64	1687.1	1723.55
2008-01-18	1689.28	1737.42	1684.39	1734.72
2008-01-21	1723.95	1724.39	1673.42	1683.56
2008-01-22	1628.92	1636.06	1578.37	1609.02
2008-01-23	1652.62	1659.28	1604.54	1628.42
2008-01-24	1663.36	1675.69	1649	1663
2008-01-25	1682.93	1692.66	1674.21	1692.41
2008-01-28	1668.07	1674.47	1620.9	1627.19
2008-01-29	1657.9	1662.9	1622.52	1637.91
2008-01-30	1653	1653.2	1578.29	1589.06
2008-01-31	1582.19	1630.12	1570.87	1624.68
2008-02-01	1645.05	1648.97	1619.65	1634.53
2008-02-04	1655.78	1696.56	1655.78	1690.13
2008-02-05	1686.2	1697.99	1680.39	1696.57
2008-02-11	1648.51	1651.72	1633.46	1640.67
2008-02-12	1653.6	1654.62	1641.05	1643.29
2008-02-13	1663.29	1663.95	1629.57	1631.78
2008-02-14	1660.45	1697.45	1660.45	1697.45
2008-02-15	1672.39	1696.37	1668.41	1694.77
2008-02-18	1701.75	1714.2	1681.02	1696.24
2008-02-19	1717.1	1722.71	1708.93	1720.52
2008-02-20	1704.66	1718.15	1683.7	1687.91
2008-02-21	1708.01	1713.64	1694.58	1704.36
2008-02-22	1687.63	1687.63	1670.69	1686.45
2008-02-25	1701.75	1715	1701.64	1709.13
2008-02-26	1724.55	1726.47	1704.5	1709.13
2008-02-27	1725.96	1732.8	1715.81	1720.89
2008-02-28	1726.08	1739.6	1713.25	1736.17
2008-02-29	1717.69	1721.85	1708.21	1711.62
2008-03-03	1676.3	1676.3	1657.79	1671.73
2008-03-04	1677.1	1686.59	1665.1	1676.18
2008-03-05	1680.63	1687.2	1667.87	1677.1
2008-03-06	1681.39	1705.97	1680.11	1697.44
2008-03-07	1682.17	1682.17	1650.74	1663.97
2008-03-10	1634.42	1650.56	1621.4	1625.17
2008-03-11	1605.31	1643.66	1602.35	1641.48
2008-03-12	1685.44	1687.63	1658.17	1658.83
2008-03-13	1657.21	1657.21	1609.17	1615.62
2008-03-14	1637.78	1638.66	1578.45	1600.26
2008-03-17	1588.53	1588.53	1537.53	1574.44
2008-03-18	1585.32	1590.28	1566.96	1588.75
2008-03-19	1626.28	1632.68	1614.96	1622.23
2008-03-20	1602.29	1624.48	1592.94	1623.39
2008-03-21	1644.05	1645.78	1634.51	1645.69
2008-03-24	1653.82	1663.57	1645.89	1655.3
2008-03-25	1676.74	1680.77	1667.93	1674.93
2008-03-26	1676.81	1681.91	1670.31	1679.67
2008-03-27	1671.98	1677.31	1660.45	1676.24
2008-03-28	1671.06	1704.28	1670.89	1701.83
2008-03-31	1705.17	1709.31	1685.19	1703.99
2008-04-01	1701.64	1717.83	1694.53	1702.25
2008-04-02	1738.64	1743.54	1734.42	1742.19
2008-04-03	1745.72	1765.53	1742.43	1763.63
2008-04-04	1762.94	1768.06	1756.74	1766.49
2008-04-07	1769.74	1786.57	1763.38	1773.56
2008-04-08	1770.98	1770.98	1749.64	1754.71
2008-04-10	1745.6	1764.64	1735.78	1764.64
2008-04-11	1768.13	1779.92	1759.29	1779.71
2008-04-14	1746.88	1755.28	1739.03	1746.71
2008-04-15	1749.29	1754.3	1734.13	1742.17
2008-04-16	1757.83	1765.81	1753.79	1758.56
2008-04-17	1782.51	1783.85	1765.59	1768.67
2008-04-18	1772.89	1778.81	1762.94	1771.9
2008-04-21	1793.19	1802.81	1791.4	1800.48
2008-04-22	1799.72	1803.35	1785.47	1787.49
2008-04-23	1784.23	1809.02	1784.23	1800.79
2008-04-24	1808.88	1812.62	1794.64	1799.34
2008-04-25	1809	1825.83	1809	1824.68
2008-04-28	1829.45	1831.84	1814.2	1823.17
2008-04-29	1829.01	1831.23	1803.08	1811.51
2008-04-30	1808.74	1825.58	1803.49	1825.47
2008-05-02	1851.64	1851.64	1843.14	1848.27
2008-05-06	1849.81	1859.27	1843.36	1859.06
2008-05-07	1863.77	1868.09	1839.76	1854.01
2008-05-08	1831.17	1854.55	1830.46	1848
2008-05-09	1854.73	1854.73	1818.27	1823.7
2008-05-13	1829.37	1842.8	1813.98	1842.8
2008-05-14	1841.44	1848.02	1828.07	1843.75
2008-05-15	1852.74	1886.95	1852.67	1885.71
2008-05-16	1893.99	1899.57	1882.69	1888.88
2008-05-19	1893.54	1901.13	1875.05	1885.37
2008-05-20	1886.52	1889.85	1857.05	1873.15
2008-05-21	1848.97	1861.58	1844.95	1847.51
2008-05-22	1826.06	1836.63	1810.68	1835.42
2008-05-23	1836.42	1840.78	1826.16	1827.94
2008-05-26	1813.63	1820.74	1791.4	1800.58
2008-05-27	1806.2	1825.48	1806.2	1825.23
2008-05-28	1835.38	1835.71	1802.01	1805.64
2008-05-29	1819.33	1842.56	1819.33	1841.22
2008-05-30	1846.98	1852.36	1833.42	1852.02
2008-06-02	1848.3	1853.5	1831.66	1847.53
2008-06-03	1832.31	1836.71	1814.5	1819.39
2008-06-04	1821.3	1836.13	1813.12	1833.81
2008-06-05	1830.14	1832.82	1816.35	1832.31
2008-06-09	1787.9	1810.21	1785.16	1808.96
2008-06-10	1813.36	1814.06	1765.35	1774.38
2008-06-11	1781.14	1786.98	1760.66	1781.67
2008-06-12	1755.9	1761.29	1739.36	1739.36
2008-06-13	1753.67	1760.72	1730.25	1747.35
2008-06-16	1763.86	1768.63	1755.55	1760.82
2008-06-17	1766.34	1767.5	1738.71	1750.71
2008-06-18	1745.5	1775.11	1742.68	1774.13
2008-06-19	1756.36	1757.26	1731.51	1740.72
2008-06-20	1752.95	1755.6	1723.41	1731
2008-06-23	1705.61	1720.74	1694.79	1715.59
2008-06-24	1706.92	1717.23	1699.81	1710.84
2008-06-25	1710.45	1717.81	1695.01	1717.79
2008-06-26	1717.57	1734.86	1714.38	1717.66
2008-06-27	1673.27	1685.88	1669.69	1684.45
2008-06-30	1682.86	1689.61	1671.11	1674.92
2008-07-01	1675.7	1681.45	1652.03	1666.46
2008-07-02	1665.52	1667.97	1607.88	1623.6
2008-07-03	1591.21	1616.65	1580.83	1606.54
2008-07-04	1604.47	1610.65	1574.6	1577.94
2008-07-07	1568.25	1583.49	1560	1579.72
2008-07-08	1577.04	1577.04	1509.2	1533.47
2008-07-09	1557.07	1563.07	1519.05	1519.38
2008-07-10	1498.78	1542.34	1495.44	1537.43
2008-07-11	1543.01	1573.06	1526.67	1567.51
2008-07-14	1562.88	1581.7	1554.01	1558.62
2008-07-15	1550.95	1550.95	1506.41	1509.33
2008-07-16	1518.57	1529.87	1488.75	1507.4
2008-07-17	1541.38	1546.84	1524.85	1525.56
2008-07-18	1542.73	1542.91	1504	1509.99
2008-07-21	1530.68	1569.45	1530.05	1562.92
2008-07-22	1551.09	1563.75	1549	1561.23
2008-07-23	1586.27	1598.89	1577.94	1591.76
2008-07-24	1603.52	1627.87	1603.24	1626.14
2008-07-25	1595.28	1610.45	1589.48	1597.93
2008-07-28	1609.57	1611.15	1588.56	1598.29
2008-07-29	1572.16	1573.62	1542.89	1567.2
2008-07-30	1594.04	1595.84	1572.17	1577.7
2008-07-31	1583.99	1600.15	1577.81	1594.67
2008-08-01	1578.55	1587.49	1562.29	1573.77
2008-08-04	1567.01	1571.23	1531.52	1543.05
2008-08-05	1540.32	1556.96	1533.43	1535.54
2008-08-06	1567.3	1580.25	1560.88	1578.71
2008-08-07	1577.36	1582.51	1553.21	1564
2008-08-08	1547.7	1573.18	1544.1	1568.72
2008-08-11	1592.3	1597.31	1581.09	1581.09
2008-08-12	1581.1	1590.12	1570.88	1577.12
2008-08-13	1572.87	1581.46	1553.94	1562.72
2008-08-14	1553.65	1578.3	1553.65	1572.19
2008-08-18	1579.13	1582.76	1561.57	1567.71
2008-08-19	1554.21	1554.92	1528.31	1541.41
2008-08-20	1531.87	1549.53	1524.87	1540.71
2008-08-21	1539.55	1540.45	1511.69	1512.59
2008-08-22	1508.67	1508.67	1477.55	1496.91
2008-08-25	1505.13	1510.98	1496.63	1502.11
2008-08-26	1477.04	1502.33	1474.64	1490.25
2008-08-27	1487.78	1498.38	1466.46	1493.92
2008-08-28	1503.26	1503.74	1473	1474.15
2008-08-29	1488.25	1496.14	1470.87	1474.24
2008-09-01	1453.14	1456.69	1413.43	1414.43
2008-09-02	1418.26	1430.43	1392.55	1407.14
2008-09-03	1403.89	1430.94	1396.13	1426.89
2008-09-04	1421.16	1436.62	1409.33	1426.43
2008-09-05	1394.39	1415.24	1393.33	1404.38
2008-09-08	1437.59	1481.41	1437.59	1476.65
2008-09-09	1469.54	1469.54	1446.53	1454.5
2008-09-10	1432.9	1466.26	1430.05	1464.98
2008-09-11	1459.69	1467.9	1439.38	1443.24
2008-09-12	1468.41	1480.77	1463.58	1477.92
2008-09-16	1381.24	1401.79	1372.55	1387.75
2008-09-17	1420.49	1441.24	1412.6	1425.26
2008-09-18	1385.47	1400.35	1366.88	1392.42
2008-09-19	1441.31	1464.59	1435.72	1455.78
2008-09-22	1472.08	1488.94	1457.1	1460.34
2008-09-23	1447.9	1484.01	1445.5	1481.37
2008-09-24	1479.04	1501.09	1472.31	1495.98
2008-09-25	1487.73	1503.83	1469.23	1501.63
2008-09-26	1492.42	1498.74	1469.83	1476.33
2008-09-29	1491.11	1496.3	1449.33	1456.36
2008-09-30	1383.97	1448.06	1376.72	1448.06
2008-10-01	1453.4	1453.4	1429.57	1439.67
2008-10-02	1450.16	1458.68	1410.35	1419.65
2008-10-06	1389.68	1389.68	1351.72	1358.75
2008-10-07	1340.92	1371.24	1321.81	1366.1
2008-10-08	1323.96	1334.34	1281.47	1286.69
2008-10-09	1289.67	1324.36	1274.46	1294.89
2008-10-10	1248.53	1248.53	1178.51	1241.47
2008-10-13	1272.95	1294.19	1252.44	1288.53
2008-10-14	1342.31	1367.7	1339.86	1367.69
2008-10-15	1338.46	1353.44	1327.42	1340.28
2008-10-16	1258.38	1265.79	1205.14	1213.78
2008-10-17	1245.15	1245.15	1166.88	1180.67
2008-10-20	1195.9	1211.09	1149.39	1207.63
2008-10-21	1223.75	1232.73	1181.88	1196.1
2008-10-22	1190.5	1195.28	1095.56	1134.59
2008-10-23	1089.57	1089.57	1028.5	1049.71
2008-10-24	1051.58	1051.92	925.57	938.75
2008-10-27	937.18	966.41	892.16	946.45
2008-10-28	916.85	1012.73	901.49	999.16
2008-10-29	1047.48	1078.33	920.35	968.97
2008-10-30	1036.83	1094.89	992.89	1084.72
2008-10-31	1083.14	1158.66	1061.46	1113.06
2008-11-03	1117.13	1158.87	1109.32	1129.08
2008-11-04	1135.53	1154.45	1114.41	1153.35
2008-11-05	1184.92	1217.82	1159.67	1181.5
2008-11-06	1133.78	1140.85	1081.79	1092.22
2008-11-07	1054.35	1134.5	1038.72	1134.49
2008-11-10	1152.26	1165.57	1124.13	1152.46
2008-11-11	1133.34	1160.3	1114.5	1128.73
2008-11-12	1103.88	1143.18	1096.63	1123.86
2008-11-13	1074.75	1088.46	1040.34	1088.44
2008-11-14	1126.94	1129.4	1078.44	1088.26
2008-11-17	1074.33	1104.66	1050.4	1078.32
2008-11-18	1053.29	1075.68	1036.1	1036.16
2008-11-19	1038.74	1038.74	994.57	1016.82
2008-11-20	967.46	984.51	947.44	948.69
2008-11-21	929.74	1013.12	914.02	1003.73
2008-11-24	996.23	1014.49	969.49	970.14
2008-11-25	1016.09	1029.46	966.28	983.32
2008-11-26	993.07	1030.7	993.07	1029.78
2008-11-27	1058.63	1070.67	1046.46	1063.48
2008-11-28	1066.84	1084.03	1061.52	1076.07
2008-12-01	1074	1083.01	1058.62	1058.62
2008-12-02	1007.71	1038.41	1007.26	1023.2
2008-12-03	1038.41	1038.41	1013.56	1022.67
2008-12-04	1042.16	1042.16	997	1006.54
2008-12-05	1017.48	1032.68	1008.3	1028.13
2008-12-08	1041.41	1111.27	1037.64	1105.05
2008-12-09	1116.09	1120.66	1092.49	1105.84
2008-12-10	1112.44	1155.08	1105.71	1145.87
2008-12-11	1145.06	1166.27	1135.5	1154.43
2008-12-12	1128.66	1152.99	1089.94	1103.82
2008-12-15	1138.42	1164.72	1138.42	1158.19
2008-12-16	1148.68	1165.1	1137.05	1161.56
2008-12-17	1190.09	1196.37	1146.04	1169.75
2008-12-18	1183.38	1189.83	1164.6	1175.91
2008-12-19	1174.24	1194.52	1171.38	1180.97
2008-12-22	1189.85	1201.14	1167.63	1179.61
2008-12-23	1168.15	1175.32	1140.13	1144.31
2008-12-24	1140.08	1143.68	1113.17	1128.51
2008-12-26	1128.54	1134.57	1108.86	1117.86
2008-12-29	1109.4	1118.35	1084.26	1117.59
2008-12-30	1124.6	1144.24	1121.32	1124.47
2009-01-02	1132.87	1157.4	1118.84	1157.4
2009-01-05	1180.98	1185.22	1166.66	1173.57
2009-01-06	1183.52	1203.59	1179.94	1194.28
2009-01-07	1198.85	1228.56	1195.2	1228.17
2009-01-08	1212.7	1218.43	1195.15	1205.7
2009-01-09	1214.5	1220.59	1179.06	1180.96
2009-01-12	1170.69	1177.19	1150.41	1156.75
2009-01-13	1147.99	1168.04	1133.94	1167.71
2009-01-14	1161.01	1184.52	1151.8	1182.68
2009-01-15	1138.47	1145.41	1108.15	1111.34
2009-01-16	1120.69	1135.79	1109.69	1135.2
2009-01-19	1146.09	1159.88	1141.31	1150.65
2009-01-20	1136.16	1136.48	1115.07	1126.81
2009-01-21	1087.43	1118.4	1085.72	1103.61
2009-01-22	1125.22	1127.35	1106.74	1116.23
2009-01-23	1105.43	1105.43	1087.66	1093.4
2009-01-28	1123.23	1160.19	1122.33	1157.98
2009-01-29	1165.82	1179.15	1160.75	1166.56
2009-01-30	1147.57	1163.76	1144.52	1162.11
2009-02-02	1145.87	1170.7	1136.37	1146.95
2009-02-03	1152.94	1174.28	1137.83	1163.2
2009-02-04	1183.22	1195.52	1176.1	1195.37
2009-02-05	1187.05	1206.73	1177.88	1177.88
2009-02-06	1199.17	1210.26	1190.67	1210.26
2009-02-09	1224.44	1227.73	1199.93	1202.69
2009-02-10	1215.05	1219.76	1186.33	1198.87
2009-02-11	1168.42	1193.55	1162.57	1190.18
2009-02-12	1183.68	1187.35	1162.58	1179.84
2009-02-13	1179.63	1192.48	1165.25	1192.44
2009-02-16	1183.52	1199.5	1174.73	1175.47
2009-02-17	1167.22	1167.22	1121.41	1127.19
2009-02-18	1111.35	1120.65	1096	1113.19
2009-02-19	1109.99	1121.27	1092.96	1107.1
2009-02-20	1095.25	1102.44	1056.34	1065.95
2009-02-23	1058.54	1099.55	1051.52	1099.55
2009-02-24	1061.56	1071.93	1055.86	1063.88
2009-02-25	1094.7	1095.73	1061.6	1067.08
2009-02-26	1077.71	1100.45	1036.67	1054.79
2009-02-27	1056.71	1076.81	1048.05	1063.03
2009-03-02	1044.28	1044.28	1010.87	1018.81
2009-03-03	993.85	1029.18	992.69	1025.57
2009-03-04	1018.9	1062.69	1008.67	1059.26
2009-03-05	1068.25	1074.56	1050.9	1058.18
2009-03-06	1036.29	1059.33	1036.29	1055.03
2009-03-09	1068.98	1077.13	1052.41	1071.73
2009-03-10	1060.61	1096.59	1060.61	1092.2
2009-03-11	1122.91	1127.88	1118.12	1127.51
2009-03-12	1126.6	1132.3	1107.6	1128.39
2009-03-13	1137.35	1147.83	1124.71	1126.03
2009-03-16	1126.09	1142.58	1119.33	1125.46
2009-03-17	1140.32	1166.6	1132.75	1163.88
2009-03-18	1176.86	1176.86	1157.11	1169.95
2009-03-19	1180.39	1186.91	1158.19	1161.81
2009-03-20	1165.03	1180.38	1163.59	1170.94
2009-03-23	1179.6	1201.23	1179.13	1199.5
2009-03-24	1225.94	1225.94	1205.08	1221.7
2009-03-25	1216.29	1229.02	1211.2	1229.02
2009-03-26	1226.51	1243.97	1216.49	1243.8
2009-03-27	1248.7	1256.7	1233.95	1237.51
2009-03-30	1239.8	1244.78	1196.4	1197.46
2009-03-31	1205.98	1228.21	1203.16	1206.26
2009-04-01	1214.06	1238.04	1201.71	1233.36
2009-04-02	1254.44	1278.56	1249.94	1276.97
2009-04-03	1288.56	1292.6	1274.45	1283.75
2009-04-06	1292.42	1315.3	1292.42	1297.85
2009-04-07	1296.32	1304.28	1282.41	1300.1
2009-04-08	1284.98	1287.59	1260.73	1262.07
2009-04-09	1274.03	1317.29	1272.02	1316.35
2009-04-10	1340.87	1355.69	1319.52	1336.04
2009-04-13	1341.74	1353.27	1328.99	1338.26
2009-04-14	1353.25	1356.31	1323.64	1342.63
2009-04-15	1321.6	1341.32	1305.16	1333.09
2009-04-16	1356.88	1371.28	1334.65	1336.72
2009-04-17	1354.93	1360.9	1316.11	1329
2009-04-20	1331.76	1338.9	1311.73	1336.39
2009-04-21	1307.95	1338.48	1303.22	1336.81
2009-04-22	1347.79	1360.41	1336.41	1356.02
2009-04-23	1367.3	1371.95	1353.16	1368.8
2009-04-24	1371.81	1375.8	1343.55	1354.1
2009-04-27	1358.2	1366.66	1334.02	1339.83
2009-04-28	1344.77	1353.8	1298.86	1300.24
2009-04-29	1310.62	1338.43	1299.98	1338.42
2009-04-30	1353.67	1377.82	1350.46	1369.36
2009-05-04	1386.02	1397.92	1381.12	1397.92
2009-05-06	1399.82	1408.57	1385.35	1393.45
2009-05-07	1414.55	1415.48	1389.82	1401.08
2009-05-08	1400.47	1412.14	1390.83	1412.13
2009-05-11	1416.42	1420.31	1405.42	1415.16
2009-05-12	1406.44	1411.21	1395.91	1403.51
2009-05-13	1409.59	1414.63	1400.35	1414.52
2009-05-14	1395.6	1400.38	1380.91	1380.95
2009-05-15	1395.15	1399.84	1385.83	1391.73
2009-05-18	1385.71	1387.2	1366.58	1386.68
2009-05-19	1416.95	1428.21	1411.89	1428.21
2009-05-20	1427.98	1436.92	1424.6	1435.7
2009-05-21	1431.03	1433.07	1412.73	1421.65
2009-05-22	1406.27	1431.32	1402.8	1403.75
2009-05-25	1393.99	1414.14	1315.21	1400.9
2009-05-26	1407.58	1409.29	1361.58	1372.04
2009-05-27	1394.74	1396.77	1360.3	1362.02
2009-05-28	1355.89	1392.17	1345.1	1392.17
2009-05-29	1393.25	1398.44	1380.68	1395.89
2009-06-01	1394.92	1415.1	1384.45	1415.1
2009-06-02	1437.15	1437.76	1411.62	1412.85
2009-06-03	1423.8	1427.05	1402.76	1414.89
2009-06-04	1410.24	1411.11	1375.94	1378.14
2009-06-05	1392.63	1394.71	1373.24	1394.71
2009-06-08	1394.23	1411.27	1387.41	1393.3
2009-06-09	1406.66	1410	1371.52	1371.84
2009-06-10	1379.61	1414.88	1376.46	1414.88
2009-06-11	1411.92	1435.28	1407.5	1419.39
2009-06-12	1428.87	1436.23	1416.5	1428.59
2009-06-15	1427.75	1427.75	1401.19	1412.42
2009-06-16	1394.7	1410.01	1389.33	1399.15
2009-06-17	1391.97	1397.21	1384.13	1391.17
2009-06-18	1390.22	1396.75	1371.38	1375.76
2009-06-19	1386.52	1388.75	1369.76	1383.34
2009-06-22	1381.85	1399.92	1379.75	1399.71
2009-06-23	1369.87	1374.44	1354.98	1360.54
2009-06-24	1366.01	1370	1350.31	1363.79
2009-06-25	1366.78	1402.35	1366.78	1392.73
2009-06-26	1401.57	1404.01	1388.38	1394.53
2009-06-29	1399.64	1408.94	1386.03	1388.45
2009-06-30	1402.3	1409.1	1385.76	1390.07
2009-07-01	1386.33	1414.79	1381.09	1411.66
2009-07-02	1419.15	1419.15	1403.18	1411.48
2009-07-03	1389.93	1420.04	1389.39	1420.04
2009-07-06	1419.17	1434.31	1416.2	1428.94
2009-07-07	1434.47	1439.57	1426.95	1434.2
2009-07-08	1424.92	1431.02	1412.68	1431.02
2009-07-09	1428.74	1443.81	1426.41	1430.89
2009-07-10	1435.52	1436.5	1415.99	1428.62
2009-07-13	1426.31	1426.31	1378.12	1378.12
2009-07-14	1400.53	1402	1377.6	1385.56
2009-07-15	1402.76	1422.41	1402.28	1420.86
2009-07-16	1438.02	1442.1	1426.51	1432.22
2009-07-17	1443.49	1445.6	1432.8	1440.1
2009-07-20	1447.85	1480.49	1447.11	1478.51
2009-07-21	1489.45	1496.87	1480.64	1488.99
2009-07-22	1492.37	1496.49	1485.04	1494.04
2009-07-23	1495.39	1504.7	1484.83	1496.49
2009-07-24	1508.32	1510.82	1496.89	1502.59
2009-07-27	1510.75	1529.26	1505.85	1524.05
2009-07-28	1521.49	1528.55	1518.5	1526.03
2009-07-29	1524.08	1529.8	1516.03	1524.32
2009-07-30	1524.56	1535.36	1511.13	1534.74
2009-07-31	1543.05	1559.07	1536.86	1557.29
2009-08-03	1561.94	1570.01	1554.77	1564.98
2009-08-04	1576.95	1586.12	1558.47	1566.37
2009-08-05	1571.71	1575.03	1557.79	1559.47
2009-08-06	1555.64	1572.17	1546.5	1565.04
2009-08-07	1563.13	1576.8	1559.18	1576
2009-08-10	1585.35	1588.15	1573.22	1576.11
2009-08-11	1572.33	1580.44	1570.51	1579.21
2009-08-12	1571.74	1571.74	1552.51	1565.35
2009-08-13	1578.95	1581.34	1564.64	1564.64
2009-08-14	1582.21	1594.46	1579.17	1591.41
2009-08-17	1588.73	1588.73	1541.74	1547.06
2009-08-18	1534.22	1560.73	1530.65	1550.24
2009-08-19	1555.03	1564.9	1545.93	1545.96
2009-08-20	1559.99	1577.08	1544.5	1576.39
2009-08-21	1582.61	1590.15	1564.45	1580.98
2009-08-24	1604.31	1614.05	1602.34	1612.22
2009-08-25	1603.03	1610.33	1596	1601.38
2009-08-26	1607.7	1615.05	1602.4	1614.12
2009-08-27	1608.83	1614.07	1590.98	1599.33
2009-08-28	1612.93	1616.29	1599.68	1607.94
2009-08-31	1607.61	1611.65	1580.28	1591.85
2009-09-01	1592.29	1624.34	1583.11	1623.06
2009-09-02	1598.66	1622.82	1592.48	1613.16
2009-09-03	1614.53	1620.06	1605.96	1613.53
2009-09-04	1623.07	1623.07	1597.2	1608.9
2009-09-07	1618.79	1619.98	1601.04	1608.57
2009-09-08	1616.48	1622.73	1610.91	1619.69
2009-09-09	1622.25	1622.81	1602.69	1607.77
2009-09-10	1615.71	1644.68	1613.76	1644.68
2009-09-11	1644.31	1653.77	1639.83	1651.7
2009-09-14	1653.17	1653.59	1628.96	1634.91
2009-09-15	1646.29	1654.92	1640.87	1653.4
2009-09-16	1660.43	1693.84	1660.43	1683.33
2009-09-17	1700.19	1704.88	1682.04	1695.47
2009-09-18	1695.17	1713.22	1691.64	1699.71
2009-09-21	1700.56	1709.34	1691.92	1695.5
2009-09-22	1701.96	1720.73	1701.57	1718.88
2009-09-23	1723.03	1723.17	1705.98	1711.47
2009-09-24	1706.19	1715.55	1680.96	1693.88
2009-09-25	1686.41	1691.71	1662.52	1691.48
2009-09-28	1678.57	1685.34	1668.97	1675.55
2009-09-29	1695.94	1696.71	1680.69	1690.05
2009-09-30	1688.6	1704.24	1665.9	1673.14
2009-10-01	1680.46	1685.01	1629.55	1644.63
2009-10-05	1622.1	1629.01	1603.71	1606.9
2009-10-06	1620.31	1626.02	1590.47	1598.44
2009-10-07	1619.07	1625.11	1598	1598
2009-10-08	1607.86	1615.46	1591.15	1615.46
2009-10-09	1622.12	1648.98	1614.61	1646.79
2009-10-12	1660.19	1661.37	1631.59	1639.81
2009-10-13	1634.49	1642.78	1614.46	1628.93
2009-10-14	1642.1	1653.22	1637.78	1649.09
2009-10-15	1661.69	1672.08	1653.33	1658.99
2009-10-16	1656.07	1667.49	1638.49	1640.36
2009-10-19	1633.34	1649.69	1614.85	1649.07
2009-10-20	1663.95	1665.65	1649.27	1659.15
2009-10-21	1649.81	1664.52	1645.56	1653.86
2009-10-22	1638.01	1650.03	1623.96	1630.33
2009-10-23	1643.62	1647.27	1633.11	1640.17
2009-10-26	1634.33	1663.03	1633.92	1657.11
2009-10-27	1646.76	1651.63	1637.15	1649.53
2009-10-28	1648.8	1652.46	1604.01	1609.71
2009-10-29	1584.52	1587.19	1564.41	1585.85
2009-10-30	1605.12	1605.12	1580.69	1580.69
2009-11-02	1543.24	1570.15	1543.24	1559.09
2009-11-03	1562.1	1565.01	1549.1	1549.92
2009-11-04	1556.02	1579.93	1550.73	1579.93
2009-11-05	1568.67	1571.8	1551.94	1552.24
2009-11-06	1577.64	1577.64	1565.48	1572.46
2009-11-09	1577.92	1592.1	1573.36	1576.79
2009-11-10	1595.33	1600.41	1580.03	1582.3
2009-11-11	1590.44	1594.82	1574.78	1594.82
2009-11-12	1598.55	1603.01	1572.72	1572.73
2009-11-13	1581.6	1587.07	1561.93	1571.99
2009-11-16	1577.63	1592.48	1566.83	1592.47
2009-11-17	1599.79	1602.67	1585.97	1585.98
2009-11-18	1595.88	1612.63	1594.86	1603.97
2009-11-19	1608.94	1625.35	1608.58	1620.54
2009-11-20	1613.28	1624.9	1612.32	1620.6
2009-11-23	1623.8	1630.41	1611.73	1619.05
2009-11-24	1626.93	1627.11	1601.14	1606.42
2009-11-25	1608.83	1614.9	1599.08	1611.88
2009-11-26	1606.73	1621.21	1599.51	1599.52
2009-11-27	1574.56	1581.44	1519.4	1524.5
2009-11-30	1547.65	1566.51	1547.65	1555.6
2009-12-01	1550.35	1569.72	1541.09	1569.72
2009-12-02	1582.62	1597.12	1579.99	1591.63
2009-12-03	1597.31	1615	1594.5	1615
2009-12-04	1609.07	1629.8	1608.39	1624.76
2009-12-07	1633.3	1635.72	1625.44	1632.65
2009-12-08	1630.78	1638.22	1622.31	1627.78
2009-12-09	1615.65	1634.17	1609.81	1634.17
2009-12-10	1635.58	1652.73	1612.71	1652.73
2009-12-11	1650.57	1664.05	1641.54	1656.9
2009-12-14	1662.74	1664.85	1644.75	1664.77
2009-12-15	1659.77	1667.73	1657.85	1665.85
2009-12-16	1666.16	1670.1	1652.1	1664.24
2009-12-17	1663.65	1664.65	1647.66	1647.84
2009-12-18	1639.25	1651.02	1632.09	1647.04
2009-12-21	1646.32	1650.89	1637.23	1644.23
2009-12-22	1656.18	1658.1	1647.21	1655.54
2009-12-23	1661.44	1661.68	1654.87	1661.35
2009-12-24	1663.66	1687.08	1662.31	1682.34
2009-12-28	1695.19	1695.33	1679.56	1685.59
2009-12-29	1674.96	1683.05	1662.07	1672.48
2009-12-30	1670.19	1682.77	1661.11	1682.77
2010-01-04	1681.71	1696.14	1681.71	1696.14
2010-01-05	1701.62	1702.39	1686.45	1690.62
2010-01-06	1697.88	1706.89	1696.1	1705.32
2010-01-07	1702.92	1707.9	1683.45	1683.45
2010-01-08	1694.06	1695.26	1668.84	1695.26
2010-01-11	1700.79	1705.73	1694.12	1694.12
2010-01-12	1695.83	1701.16	1683.29	1698.64
2010-01-13	1683.51	1687.58	1671.11	1671.41
2010-01-14	1680.68	1692.78	1677.46	1685.77
2010-01-15	1694.65	1704.43	1686.12	1701.8
2010-01-18	1696.14	1716.62	1688.89	1711.78
2010-01-19	1719.41	1723.22	1706.73	1710.22
2010-01-20	1723.01	1723.01	1708.58	1714.38
2010-01-21	1700.53	1722.01	1695.18	1722.01
2010-01-22	1696.21	1706.09	1665.6	1684.35
2010-01-25	1662.77	1681.83	1660.58	1670.2
2010-01-26	1670.47	1671.66	1626.98	1637.34
2010-01-27	1641.88	1643.64	1620.55	1625.48
2010-01-28	1632.58	1649.46	1619.26	1642.43
2010-01-29	1621	1626.57	1595.39	1602.43
2010-02-01	1603.87	1611.99	1590.8	1606.44
2010-02-02	1618.6	1618.6	1591.24	1595.81
2010-02-03	1614.16	1618.86	1602.55	1615.02
2010-02-04	1615.48	1619.37	1607.87	1616.42
2010-02-05	1567.59	1575.16	1560.99	1567.12
2010-02-08	1565.24	1566.3	1548.78	1552.79
2010-02-09	1550.8	1571.96	1549.11	1570.49
2010-02-10	1578.83	1581.56	1565.79	1570.12
2010-02-11	1574.95	1600.41	1574.77	1597.81
2010-02-12	1595.95	1598.41	1577.89	1593.66
2010-02-16	1589.97	1608.86	1586.87	1601.05
2010-02-17	1619.04	1628.31	1618.27	1627.43
2010-02-18	1630.89	1631.71	1618.81	1621.19
2010-02-19	1611.09	1623.25	1592.92	1593.9
2010-02-22	1617.16	1630.51	1617.16	1627.1
2010-02-23	1626.75	1630.45	1616.04	1628.9
2010-02-24	1616.55	1618.46	1606.24	1612.83
2010-02-25	1620.25	1621.84	1582.22	1587.51
2010-02-26	1593.73	1596.55	1580.7	1594.58
2010-03-02	1612.43	1620.15	1608.97	1615.12
2010-03-03	1615.25	1622.63	1611.35	1622.44
2010-03-04	1625.35	1631.1	1612.47	1618.2
2010-03-05	1624.8	1634.57	1624.74	1634.57
2010-03-08	1653.54	1660.28	1649.67	1660.04
2010-03-09	1657.94	1661.26	1653.98	1660.83
2010-03-10	1662	1662.88	1653.69	1662.24
2010-03-11	1670.82	1672.48	1656.48	1656.62
2010-03-12	1666.59	1666.86	1653.03	1662.74
2010-03-15	1663.86	1667.44	1643.51	1649.5
2010-03-16	1654.52	1655.27	1642.86	1648.01
2010-03-17	1663.3	1682.86	1659.64	1682.86
2010-03-18	1679.21	1687.7	1675.1	1675.17
2010-03-19	1682.52	1687.68	1677.62	1686.11
2010-03-22	1678.51	1680.94	1664.88	1672.67
2010-03-23	1685.07	1689.46	1677.91	1681.82
2010-03-24	1693.56	1695.03	1678.07	1681.01
2010-03-25	1680.42	1688.39	1677.05	1688.39
2010-03-26	1683.96	1699.94	1680.91	1697.72
2010-03-29	1681.99	1699.81	1681.44	1691.99
2010-03-30	1705.51	1705.57	1693.83	1700.19
2010-03-31	1702.58	1704.81	1689.92	1692.85
2010-04-01	1695.3	1719.74	1695.3	1719.17
2010-04-02	1723.29	1725.39	1715.56	1723.49
2010-04-05	1728.27	1731	1711.16	1724.99
2010-04-06	1732.98	1732.98	1719.14	1726.09
2010-04-07	1725.31	1729.23	1722.19	1726.6
2010-04-08	1722.13	1733.78	1719.51	1733.78
2010-04-09	1735	1737.45	1710.11	1724.47
2010-04-12	1730.37	1733.3	1707.92	1710.3
2010-04-13	1714.96	1716.09	1699.58	1710.59
2010-04-14	1720.42	1735.33	1720.42	1735.33
2010-04-15	1745.52	1747.38	1729.59	1743.91
2010-04-16	1742.24	1743.65	1723.28	1734.49
2010-04-19	1708.39	1720.03	1700.69	1705.3
2010-04-20	1715.83	1721.36	1710.18	1718.03
2010-04-21	1730.37	1748.19	1729.77	1747.58
2010-04-22	1737.29	1740.04	1727.61	1739.52
2010-04-23	1747.92	1748.46	1732.88	1737.03
2010-04-26	1745.98	1757.76	1745.8	1752.2
2010-04-27	1748.84	1756.15	1742.27	1749.55
2010-04-28	1716.17	1733.91	1714.53	1733.91
2010-04-29	1738.77	1738.77	1720.67	1728.42
2010-04-30	1742.32	1749.69	1739.81	1741.56
2010-05-03	1735.68	1740.15	1709.81	1721.21
2010-05-04	1730.57	1734.21	1714.17	1718.75
2010-05-06	1679.79	1689.16	1674.11	1684.71
2010-05-07	1632.45	1658.3	1625.83	1647.5
2010-05-10	1661.61	1679.58	1654.41	1677.63
2010-05-11	1692.4	1692.4	1661.71	1670.24
2010-05-12	1678.79	1680.16	1657.67	1663.03
2010-05-13	1683.76	1700	1682.91	1694.58
2010-05-14	1685.75	1699.59	1677.44	1695.63
2010-05-17	1668.57	1673.01	1644.71	1651.51
2010-05-18	1662.31	1663.15	1629.35	1643.24
2010-05-19	1621.32	1630.31	1601.54	1630.08
2010-05-20	1624.17	1640.47	1591.93	1600.18
2010-05-24	1589.83	1612.91	1585.62	1604.93
2010-05-25	1585.17	1585.6	1532.68	1560.83
2010-05-26	1575.29	1582.12	1549.65	1582.12
2010-05-27	1565.59	1611.59	1565.4	1607.5
2010-05-28	1630.14	1630.18	1606.76	1622.78
2010-05-31	1625.08	1641.25	1621.09	1641.25
2010-06-01	1634.55	1643.08	1623.4	1630.4
2010-06-03	1643.74	1663.67	1641.77	1661.84
2010-06-04	1660.99	1670.94	1658.52	1664.13
2010-06-07	1628.06	1638.88	1618.57	1637.97
2010-06-08	1635.01	1656.37	1630.43	1651.48
2010-06-09	1653.12	1655.61	1638.38	1647.22
2010-06-10	1651.92	1662.32	1643.71	1651.7
2010-06-11	1674.61	1681.7	1662.75	1675.34
2010-06-14	1683.29	1698.21	1681.95	1690.6
2010-06-15	1687.85	1696.74	1684.52	1690.03
2010-06-16	1707.98	1710.57	1694.92	1705.33
2010-06-17	1707.29	1711.48	1701.28	1707.92
2010-06-18	1710.4	1712.35	1701.92	1711.95
2010-06-21	1728.37	1741.48	1723.77	1739.68
2010-06-22	1727.96	1734.42	1723.96	1731.48
2010-06-23	1722.52	1731.78	1721.41	1725.82
2010-06-24	1724.85	1739.87	1721.72	1739.87
2010-06-25	1721.53	1733.7	1719.08	1729.84
2010-06-28	1734.53	1735.27	1726.25	1732.03
2010-06-29	1735.31	1739.97	1703.47	1707.76
2010-06-30	1678.54	1699.55	1675.47	1698.29
2010-07-01	1687	1693.9	1664.54	1686.24
2010-07-02	1688.95	1693.75	1667.38	1671.82
2010-07-05	1675.43	1680.39	1664.22	1675.37
2010-07-06	1664.87	1684.94	1650.3	1684.94
2010-07-07	1685.77	1685.77	1668.61	1675.65
2010-07-08	1699.17	1702.65	1692.93	1698.64
2010-07-09	1708.72	1723.14	1697.61	1723.01
2010-07-12	1731.73	1734.05	1724.6	1734.05
2010-07-13	1737.92	1750.48	1732.85	1735.08
2010-07-14	1754.43	1764.81	1754.12	1758.01
2010-07-15	1754.71	1759.19	1748.98	1751.29
2010-07-16	1751.2	1754.28	1736.66	1738.45
2010-07-19	1719.14	1737.9	1717.97	1731.95
2010-07-20	1727.38	1740.82	1724.6	1736.77
2010-07-21	1752.69	1755.66	1740.11	1748.78
2010-07-22	1744.7	1752.58	1732.49	1735.53
2010-07-23	1756.38	1760.62	1745.04	1758.06
2010-07-26	1760.1	1774.05	1758.99	1769.07
2010-07-27	1775.47	1778.72	1765.42	1768.31
2010-07-28	1773.69	1775.82	1764.54	1773.47
2010-07-29	1770.44	1776.96	1767.96	1770.88
2010-07-30	1768.24	1774.74	1754.58	1759.33
2010-08-02	1771.38	1784.1	1767.6	1782.27
2010-08-03	1796	1796.28	1784.57	1790.6
2010-08-04	1795.23	1795.23	1774.48	1789.26
2010-08-05	1796.63	1797.42	1773.49	1783.86
2010-08-06	1782.47	1785.98	1769.46	1783.83
2010-08-09	1779.38	1790.21	1776.72	1790.17
2010-08-10	1792.12	1794.55	1779.57	1781.13
2010-08-11	1775.34	1776.99	1754.18	1758.19
2010-08-12	1731.34	1742.8	1721.75	1721.75
2010-08-13	1731.15	1747.11	1725.24	1746.24
2010-08-16	1735.36	1746.02	1716.86	1743.31
2010-08-17	1737.36	1757.22	1734.51	1755.03
2010-08-18	1763.84	1765.01	1753.68	1761.99
2010-08-19	1763.6	1781.07	1762.98	1779.64
2010-08-20	1769.02	1776.35	1765.58	1775.54
2010-08-23	1780.59	1788.71	1766.77	1767.71
2010-08-24	1757.1	1771.76	1749.11	1760.53
2010-08-25	1745.77	1753.57	1734.79	1734.79
2010-08-26	1744.08	1744.4	1729.76	1729.76
2010-08-27	1724	1732.84	1719.2	1729.56
2010-08-30	1749.02	1760.35	1746.21	1760.13
2010-08-31	1746.85	1752.07	1736.23	1742.75
2010-09-01	1751.96	1767.21	1748.3	1764.69
2010-09-02	1783.22	1783.85	1767.67	1775.73
2010-09-03	1780.8	1786.04	1774.95	1780.02
2010-09-06	1791.76	1794.07	1784.49	1792.42
2010-09-07	1792.07	1796.5	1786.37	1787.74
2010-09-08	1780.48	1785.48	1770.78	1779.22
2010-09-09	1786.83	1790.47	1775.07	1784.36
2010-09-10	1792.75	1808.18	1791.95	1802.58
2010-09-13	1812.03	1819.12	1807.59	1818.86
2010-09-14	1824.78	1827.03	1810.78	1815.25
2010-09-15	1817.3	1827	1813.09	1823.88
2010-09-16	1822.35	1824.61	1811.85	1811.85
2010-09-17	1823.64	1828.54	1812.05	1827.35
2010-09-20	1821.52	1833.78	1818.6	1832.63
2010-09-24	1830.22	1846.6	1825.8	1846.6
2010-09-27	1856.42	1862.03	1851.97	1860.83
2010-09-28	1859.04	1862.72	1852.52	1855.97
2010-09-29	1865.27	1873.79	1864.43	1866.45
2010-09-30	1870.21	1872.81	1861.18	1872.81
2010-10-01	1872.39	1884	1868.9	1876.73
2010-10-04	1884.49	1889.5	1875.93	1879.29
2010-10-05	1874.1	1885	1868.89	1878.94
2010-10-06	1897.07	1905.73	1894.02	1903.95
2010-10-07	1901.2	1906.02	1893.14	1900.85
2010-10-08	1900.86	1900.86	1887.98	1897.07
2010-10-11	1908.55	1909.01	1885.08	1889.91
2010-10-12	1892.27	1893.13	1857.93	1868.04
2010-10-13	1878.58	1881.2	1866.41	1876.15
2010-10-14	1886.68	1899.76	1884.45	1899.76
2010-10-15	1898.85	1903.25	1893.76	1902.29
2010-10-18	1904.57	1904.79	1875.42	1875.42
2010-10-19	1878.98	1885.23	1857.32	1857.32
2010-10-20	1844.41	1875.76	1837.08	1870.44
2010-10-21	1878.51	1879.08	1858.38	1874.69
2010-10-22	1882.08	1897.31	1880.25	1897.31
2010-10-25	1902.51	1918.87	1899.08	1915.71
2010-10-26	1913.25	1919.56	1909.27	1919.41
2010-10-27	1919.48	1924.61	1902.18	1909.54
2010-10-28	1909.38	1914.89	1901.8	1907.87
2010-10-29	1913.61	1913.95	1875.31	1882.95
2010-11-01	1889.57	1914.74	1880.25	1914.74
2010-11-02	1912.28	1920.29	1907.18	1918.04
2010-11-03	1931.13	1943.23	1930.11	1935.97
2010-11-04	1941.56	1945.58	1936.04	1942.5
2010-11-05	1962.34	1966.99	1938.57	1938.96
2010-11-08	1946.76	1948.44	1930.29	1942.41
2010-11-09	1943.56	1947.66	1935.38	1947.46
2010-11-10	1945.73	1967.85	1945.28	1967.85
2010-11-11	1966.5	1976.46	1914.73	1914.73
2010-11-12	1951.35	1958.22	1899.49	1913.12
2010-11-15	1918.69	1925.43	1900.25	1913.81
2010-11-16	1912.11	1916.07	1890	1899.13
2010-11-17	1877.23	1908.17	1875.34	1897.11
2010-11-18	1908.38	1929.24	1904.37	1927.86
2010-11-19	1936.74	1940.96	1927.81	1940.96
2010-11-22	1947.01	1954.78	1939.51	1944.34
2010-11-23	1938.91	1943.48	1919.15	1928.94
2010-11-24	1883.92	1928.45	1882.52	1925.98
2010-11-25	1934.97	1935.59	1916.16	1927.68
2010-11-26	1932.78	1936.72	1893.94	1901.8
2010-11-29	1904.95	1912.53	1880.58	1895.54
2010-11-30	1889.89	1917.57	1889.86	1904.63
2010-12-01	1907.7	1929.32	1904.71	1929.32
2010-12-02	1943.71	1950.26	1940.23	1950.26
2010-12-03	1960.61	1960.61	1948.51	1957.26
2010-12-06	1961.23	1961.47	1946.35	1953.64
2010-12-07	1955.63	1964.64	1952.56	1962.52
2010-12-08	1960.3	1970.91	1953.97	1955.72
2010-12-09	1963.88	1988.96	1961.68	1988.96
2010-12-10	1984.11	1991.96	1979.73	1986.14
2010-12-13	1993.42	1997.36	1983.93	1996.59
2010-12-14	2000.6	2009.05	1996.82	2009.05
2010-12-15	2009.2	2017.48	2004.06	2017.48
2010-12-16	2009.86	2019.49	2002.33	2009.24
2010-12-17	2018.28	2027.55	2010.75	2026.3
2010-12-20	2008.14	2021.7	1996.44	2020.28
2010-12-21	2035.11	2043.81	2032.66	2037.09
2010-12-22	2039.35	2045.39	2035.25	2038.11
2010-12-23	2042.41	2043.62	2028.78	2037.53
2010-12-24	2040.64	2042.89	2027.96	2029.6
2010-12-27	2024.56	2034.62	2018.75	2022.19
2010-12-28	2028.41	2041.83	2026.57	2033.32
2010-12-29	2028.57	2043.49	2027.52	2043.49
2010-12-30	2047.82	2052.97	2041.66	2051
