# Supplementary material for: Analysis of global stock index data during crisis period via complex network approach
Source: PLoS One. 2018 Jul 18;13(7):e0200600. doi: 10.1371/journal.pone.0200600 (PMC6051609; doi:10.1371/journal.pone.0200600)
Supplement: S1 File — See the respective attached file. (ZIP) [file pone.0200600.s001.zip › Global stock index data 2005-2010/Mumbai India SENSEX30 index.xls]

## Sheet: Sheet1
Date	Open	High	Low	Close
2005-01-03	6626.49	6684.77	6626.49	6679.2
2005-01-04	6683.56	6696.31	6640.9	6651.01
2005-01-05	6628.89	6629.98	6334.74	6458.84
2005-01-06	6447.27	6481.23	6324.53	6367.39
2005-01-07	6371.73	6440.31	6347.5	6420.46
2005-01-10	6440.33	6469.09	6286.85	6308.54
2005-01-11	6317.39	6329.89	6208.82	6222.87
2005-01-12	6250.35	6263.71	6070.33	6102.74
2005-01-13	6138.05	6242.95	6138.05	6221.06
2005-01-14	6232.42	6249.39	6142.34	6173.82
2005-01-17	6202.74	6232.97	6087.55	6194.07
2005-01-18	6221.28	6267.97	6173.09	6192.35
2005-01-19	6211.28	6230.62	6160.4	6173.32
2005-01-20	6170.33	6197.21	6091.08	6183.24
2005-01-24	6201.6	6215.78	6086.73	6106.43
2005-01-25	6093.66	6174	6069.33	6162.98
2005-01-27	6188.38	6252.39	6188.38	6239.43
2005-01-28	6245.26	6432.58	6245.26	6419.09
2005-01-31	6463.52	6565.3	6455.55	6555.94
2005-02-01	6565.21	6586.66	6508.84	6552.47
2005-02-02	6560.62	6600.25	6509.92	6530.06
2005-02-03	6550.75	6632.5	6550.75	6619.97
2005-02-04	6635.85	6684.16	6571.51	6618.23
2005-02-07	6652.33	6658.33	6514.86	6535.17
2005-02-08	6528.81	6573.93	6508.33	6544.77
2005-02-09	6556.53	6613.54	6553.4	6593.53
2005-02-10	6600.85	6608.96	6533.97	6577.83
2005-02-11	6594.32	6640.29	6594.32	6633.76
2005-02-14	6673.39	6719.2	6659.64	6679.33
2005-02-15	6694.79	6694.79	6640.42	6670.06
2005-02-16	6673.71	6714.13	6580.97	6607.78
2005-02-17	6598.77	6599.48	6532.5	6589.29
2005-02-18	6595.19	6642.77	6564.36	6584.32
2005-02-21	6585.88	6602.53	6521.07	6534.68
2005-02-22	6531.58	6603.14	6515.73	6589.41
2005-02-23	6593.85	6607.78	6565.42	6582.5
2005-02-24	6616.37	6621.68	6563.41	6574.21
2005-02-25	6588.29	6622.62	6543.91	6569.72
2005-02-28	6584.34	6721.08	6545.94	6713.86
2005-03-01	6725.92	6725.92	6628.22	6651.08
2005-03-02	6658.94	6708.78	6647.11	6686.89
2005-03-03	6700.79	6794.22	6691.18	6784.72
2005-03-04	6798.62	6864.62	6798.62	6849.48
2005-03-07	6863.58	6902.49	6854.96	6878.98
2005-03-08	6885.73	6929.59	6872.72	6915.09
2005-03-09	6895.62	6954.86	6843.44	6892.82
2005-03-10	6888.73	6917.6	6849.98	6907.65
2005-03-11	6921.02	6948.54	6838.95	6853.73
2005-03-14	6854.92	6882.23	6794.92	6810.04
2005-03-15	6815.59	6823.46	6730.23	6752.45
2005-03-16	6757.49	6806.72	6732.33	6746.88
2005-03-17	6719.11	6737.29	6640.88	6669.52
2005-03-18	6664.65	6710.98	6595.53	6700.34
2005-03-21	6716.41	6734.72	6633.52	6656.69
2005-03-22	6655.78	6656.31	6520.15	6535.45
2005-03-23	6533.65	6568.2	6434.81	6454.46
2005-03-24	6456.02	6514.73	6412.89	6442.87
2005-03-28	6471.47	6555.1	6471.47	6510.74
2005-03-29	6512.98	6512.98	6326.73	6367.86
2005-03-30	6371.4	6400.07	6321.31	6381.4
2005-03-31	6404.78	6509.02	6404.78	6492.82
2005-04-01	6506.6	6618.08	6468.52	6605.04
2005-04-04	6616.83	6649.42	6586.25	6604.42
2005-04-05	6611.53	6621.91	6532.94	6550.29
2005-04-06	6555.92	6617.2	6551.68	6606.41
2005-04-07	6629.12	6644.69	6530.97	6545.64
2005-04-08	6544.81	6560.88	6456.84	6479.54
2005-04-11	6477.14	6477.14	6382.13	6397.52
2005-04-12	6407.39	6472.04	6404.35	6464.61
2005-04-13	6466.92	6515.82	6449.33	6467.92
2005-04-15	6339.73	6339.73	6232.37	6248.34
2005-04-18	6220.98	6220.98	6118.42	6156.78
2005-04-19	6181.39	6269.75	6121.42	6134.86
2005-04-20	6169.83	6259.28	6151.26	6243.74
2005-04-21	6249.29	6305.88	6174.3	6299.2
2005-04-22	6329.85	6374.03	6302.03	6346.57
2005-04-25	6338.67	6391.73	6308.48	6377.85
2005-04-26	6374.28	6377.54	6323.32	6339.98
2005-04-27	6323.9	6358.59	6258.07	6278.5
2005-04-28	6271.61	6293.97	6232.48	6284.2
2005-04-29	6283.07	6288.44	6138.47	6154.44
2005-05-02	6183.07	6223.78	6141.37	6195.15
2005-05-03	6200.39	6246.63	6189.16	6216.77
2005-05-04	6218.95	6295.14	6218.95	6289.55
2005-05-05	6322.02	6391.32	6322.02	6359.65
2005-05-06	6367.25	6404.36	6333.83	6388.48
2005-05-09	6391.8	6487.12	6391.8	6481.35
2005-05-10	6486.08	6494.91	6439.69	6454.71
2005-05-11	6420.25	6456.52	6380.76	6445.13
2005-05-12	6442.86	6482.39	6432.17	6456.82
2005-05-13	6447.72	6463.14	6418.78	6451.54
2005-05-16	6456.97	6532.17	6456.97	6528.03
2005-05-17	6545.22	6568.61	6449.98	6466
2005-05-18	6457.37	6458.29	6380.53	6447
2005-05-19	6461.07	6538.19	6460.24	6478.94
2005-05-20	6462.16	6512.96	6438.6	6499.5
2005-05-23	6504.49	6549.57	6499.21	6539.83
2005-05-24	6563.02	6579.05	6522.8	6565.37
2005-05-25	6566.84	6612.25	6537.61	6597.6
2005-05-26	6599.27	6685.33	6587.57	6670.78
2005-05-27	6689.56	6772.74	6689.14	6707.72
2005-05-30	6697.15	6724.99	6642.61	6663.55
2005-05-31	6666.17	6722.55	6647.7	6715.11
2005-06-01	6729.39	6763.28	6710.37	6729.9
2005-06-02	6733.46	6756.62	6647.36	6655.56
2005-06-03	6664.98	6761.13	6647.69	6748.85
2005-06-06	6747.2	6813.91	6740.63	6758.19
2005-06-07	6756.6	6795.03	6737.09	6781.25
2005-06-08	6768.2	6862.83	6768.2	6858.24
2005-06-09	6858.7	6862.79	6813.2	6832.53
2005-06-10	6833.58	6883.67	6774.14	6781.99
2005-06-13	6790.33	6843.62	6757.04	6832.68
2005-06-14	6847.62	6865.18	6819.31	6860.18
2005-06-15	6876.79	6916.33	6858.08	6906.98
2005-06-16	6906.12	6933.26	6869.47	6900.41
2005-06-17	6913.07	6921.6	6855.55	6906.52
2005-06-20	6940.06	7001.55	6940.06	6984.55
2005-06-21	6985.91	7083.58	6967.95	7076.52
2005-06-22	7079.87	7167.32	7079.87	7145.34
2005-06-23	7142.91	7156.55	7090.48	7119.76
2005-06-24	7104.43	7178.04	7058.01	7148.62
2005-06-27	7136.39	7228.21	7133.94	7151.08
2005-06-28	7158.66	7175.15	7036.06	7049
2005-06-29	7059.37	7125.21	7034.48	7119.88
2005-06-30	7154.27	7218.28	7154.27	7193.85
2005-07-01	7165.45	7228.57	7154.93	7210.77
2005-07-04	7186.74	7284.41	7186.74	7277.31
2005-07-05	7275	7308.72	7209.86	7220.25
2005-07-06	7227.22	7296.18	7227.22	7287.6
2005-07-07	7281.07	7306.54	7123.11	7145.13
2005-07-08	7171.52	7240.39	7158.14	7212.08
2005-07-11	7227.51	7320.25	7227.51	7306.74
2005-07-12	7297.95	7352.46	7217.6	7303.95
2005-07-13	7303.19	7338.01	7236.78	7247.91
2005-07-14	7262.86	7263.03	7163.85	7187.7
2005-07-15	7192.45	7283.04	7178.09	7271.54
2005-07-18	7325.65	7359.81	7308.87	7347.1
2005-07-19	7348.6	7385.69	7317.85	7346.63
2005-07-20	7373.94	7392.67	7334.48	7342.89
2005-07-21	7345.98	7380.69	7275.59	7304.32
2005-07-22	7306.64	7429.95	7273.19	7423.25
2005-07-25	7427.65	7526.88	7427.65	7505.6
2005-07-26	7524.1	7564.79	7473.24	7552.77
2005-07-27	7559.76	7620.37	7504.96	7605.03
2005-07-29	7556.17	7708.59	7545.79	7635.42
2005-08-01	7632.01	7681.11	7596.74	7669.45
2005-08-02	7683.13	7762.8	7683.13	7756.04
2005-08-03	7774.29	7843.77	7740.83	7756.47
2005-08-04	7810.05	7826.36	7756.97	7797.08
2005-08-05	7806.11	7817.61	7738.64	7754
2005-08-08	7760.67	7781.04	7594.94	7606.17
2005-08-09	7617.46	7686.85	7559.8	7595.57
2005-08-10	7615.9	7741.35	7615.9	7729.82
2005-08-11	7749.01	7842.55	7727.5	7816.51
2005-08-12	7835.7	7861.26	7755.58	7767.49
2005-08-16	7774.27	7828.01	7737.76	7768.24
2005-08-17	7771.78	7870.62	7735.37	7859.53
2005-08-18	7902.84	7921.39	7791.91	7811.33
2005-08-19	7817.74	7867.89	7760.69	7780.76
2005-08-22	7814.93	7846.02	7711.18	7750.6
2005-08-23	7764.86	7770.83	7601.34	7615.99
2005-08-24	7615.68	7639.68	7537.5	7612
2005-08-25	7651.11	7672.18	7595.84	7660.42
2005-08-26	7701.07	7732.31	7644.41	7680.22
2005-08-29	7693	7699.56	7566.21	7634.43
2005-08-30	7681.67	7758.36	7679.44	7745
2005-08-31	7746.8	7807.67	7726.98	7805.43
2005-09-01	7818.9	7902.19	7818.9	7876.15
2005-09-02	7888.11	7928.07	7836.34	7899.77
2005-09-05	7901.35	7983.33	7901.35	7925.24
2005-09-06	7931.42	7976.4	7914.41	7946.78
2005-09-08	7957.35	8060.26	7957.35	8052.56
2005-09-09	8060.89	8077.74	8015.75	8060.01
2005-09-12	8072.99	8142.81	8072.99	8138.42
2005-09-13	8137.39	8202.04	8121.08	8193.96
2005-09-14	8207.53	8260.01	8144.32	8189.48
2005-09-15	8208.21	8294.24	8203.77	8283.76
2005-09-16	8296.88	8388.8	8268.6	8380.96
2005-09-19	8399.51	8461.1	8382.96	8444.84
2005-09-20	8412.71	8515.5	8376.12	8500.28
2005-09-21	8499.33	8521.75	8261.58	8487.14
2005-09-22	8480.62	8519.6	8186.13	8221.64
2005-09-23	8255.05	8327.35	8121.81	8222.59
2005-09-26	8280.06	8487.36	8280.06	8478.91
2005-09-27	8497.25	8585.76	8444.98	8525.52
2005-09-28	8535.81	8613.83	8475.68	8606.03
2005-09-29	8588.47	8722.17	8588.47	8650.17
2005-09-30	8672.66	8683.57	8527.38	8634.48
2005-10-03	8662.99	8725.75	8662.99	8697.65
2005-10-04	8706.7	8808.83	8706.7	8799.96
2005-10-05	8815.67	8821.84	8695.69	8724.47
2005-10-06	8693.2	8693.2	8508.43	8528.7
2005-10-07	8525.8	8586.43	8410.69	8491.56
2005-10-10	8516.44	8564.85	8465.9	8483.86
2005-10-11	8547.95	8563.85	8381.96	8540.56
2005-10-13	8520.48	8547.8	8346.32	8376.9
2005-10-14	8389.45	8396.42	8180.1	8201.73
2005-10-17	8230.47	8254.8	8131.77	8202.62
2005-10-18	8232.26	8317.38	8067.91	8122.25
2005-10-19	8066.06	8084.79	7922.89	7971.06
2005-10-20	8075.82	8134.83	7838.02	7935.12
2005-10-21	7930.5	8080.77	7901.14	8068.95
2005-10-24	8096.49	8126.27	7898.41	7920.8
2005-10-25	7974.17	8074.08	7921.44	7991.74
2005-10-26	7996.92	8047.86	7951.05	7974.69
2005-10-27	7989.35	7994.82	7766.99	7798.49
2005-10-28	7795.03	7795.03	7656.15	7685.64
2005-10-31	7717.07	7905.7	7717.07	7892.32
2005-11-01	7989.86	8023.52	7914.77	7944.1
2005-11-02	7953.28	8086.84	7891.23	8072.75
2005-11-07	8083.59	8216.42	8049.65	8206.83
2005-11-08	8218.82	8353.1	8213.75	8317.8
2005-11-09	8332.01	8405.46	8269.09	8308.78
2005-11-10	8314.39	8342.53	8265.26	8308.93
2005-11-11	8332.94	8483.68	8332.94	8471.04
2005-11-14	8503.7	8569.91	8416.89	8494.29
2005-11-16	8511.1	8606.95	8503	8595.92
2005-11-17	8611.79	8662.57	8547.34	8649.52
2005-11-18	8669.84	8739.57	8661.6	8686.65
2005-11-21	8699.27	8713.1	8586.92	8610.74
2005-11-22	8602.82	8664.46	8518.18	8534.97
2005-11-23	8542.61	8649.68	8537.48	8638.34
2005-11-24	8655.14	8765.71	8655.14	8744.04
2005-11-25	8760.7	8863.93	8760.7	8853.21
2005-11-28	8905.68	9005.63	8905.68	8994.94
2005-11-29	9000.65	9000.65	8875.82	8931.16
2005-11-30	8962.92	9033.99	8768.8	8788.81
2005-12-01	8813.82	8960.11	8769.56	8944.78
2005-12-02	9010.58	9057.97	8943.7	8961.61
2005-12-05	8965.83	9010.73	8803.37	8823.31
2005-12-06	8827	8915.12	8783.93	8815.53
2005-12-07	8825.93	8915.88	8825.93	8895.81
2005-12-08	8918.63	8931.58	8826.39	8906.31
2005-12-09	8907.72	9080.76	8907.72	9067.28
2005-12-12	9092.65	9175.6	9092.65	9133.67
2005-12-13	9160.76	9274.19	9111.03	9263.9
2005-12-14	9264.99	9309.01	9199.85	9241.76
2005-12-15	9259.78	9298.28	9117.26	9170.4
2005-12-16	9191.63	9290.31	9137.16	9284.46
2005-12-19	9263.32	9402.68	9263.32	9394.27
2005-12-20	9400.25	9427.57	9310.63	9346.24
2005-12-21	9349.24	9423.25	9272.76	9339.17
2005-12-22	9398.62	9413.7	9328.76	9372.3
2005-12-23	9417.29	9442.98	9237.94	9256.91
2005-12-26	9254.09	9262.48	9050.51	9085.89
2005-12-27	9071.25	9297.07	9020.8	9283.16
2005-12-28	9292.18	9350.82	9207.27	9257.51
2005-12-29	9272.63	9338.11	9271.63	9323.25
2005-12-30	9339.32	9427.23	9311.53	9397.93
2006-01-02	9422.49	9457.09	9366.09	9390.14
2006-01-03	9401.83	9546.78	9390.79	9539.37
2006-01-04	9523.29	9664.94	9523.29	9648.08
2006-01-05	9638.27	9679.72	9571.31	9617.74
2006-01-06	9635.09	9680.92	9535.66	9640.29
2006-01-09	9643.92	9689.68	9539.63	9583.45
2006-01-10	9584.47	9600.08	9418.63	9445.3
2006-01-12	9334.13	9435.26	9303.71	9380.88
2006-01-13	9425.07	9471.89	9362.25	9374.19
2006-01-16	9382.86	9397.62	9287.09	9311.19
2006-01-17	9317.99	9421.52	9289.23	9314.13
2006-01-18	9293.8	9302.78	9158.44	9237.53
2006-01-19	9271.63	9473.86	9271.63	9449.84
2006-01-20	9493.39	9556.19	9466.1	9520.96
2006-01-23	9467.56	9503.4	9432.93	9464.9
2006-01-24	9503.42	9574.14	9503.42	9549.92
2006-01-25	9580.3	9714.48	9580.3	9685.74
2006-01-27	9764.26	9883.95	9764.26	9870.79
2006-01-30	9896.46	9945.19	9803.68	9849.03
2006-01-31	9892.23	9939.55	9873.37	9919.89
2006-02-01	9959.24	9993.92	9819.32	9859.26
2006-02-02	9890.9	9956.1	9816.01	9843.87
2006-02-03	9834.97	9837.74	9713.51	9742.58
2006-02-06	9746.09	10002.8	9739.71	9980.42
2006-02-07	9993.39	10099.6	9972.43	10082.3
2006-02-08	10083.5	10083.5	9958.55	10044.8
2006-02-10	10066.4	10122.2	10057.1	10111
2006-02-13	10117.5	10182.8	10096.3	10173.2
2006-02-14	10180.5	10185.1	10064.5	10086.6
2006-02-15	10144.9	10192	10036	10113.2
2006-02-16	10133.4	10195.4	10110.5	10124.3
2006-02-17	10168.5	10184	9970	9981.11
2006-02-20	10002.4	10092.9	9896.64	10079.3
2006-02-21	10108.2	10195.5	10108.2	10168.1
2006-02-22	10179.3	10237.6	10157.3	10224.3
2006-02-23	10268.5	10304.9	10228.2	10244
2006-02-24	10256.7	10271.7	10177.1	10200.8
2006-02-27	10214.6	10296.2	10109.3	10282.1
2006-02-28	10308.7	10422.6	10206.1	10370.2
2006-03-01	10368.8	10573.3	10344.3	10565.5
2006-03-02	10597.2	10706.2	10593.8	10626.8
2006-03-03	10649.3	10690	10556	10595.4
2006-03-06	10617	10742.3	10617	10735.4
2006-03-07	10747.9	10753.1	10661.6	10725.7
2006-03-08	10728.4	10740.6	10493.9	10508.9
2006-03-09	10533.9	10593.1	10376.5	10573.5
2006-03-10	10581.6	10782.3	10581.6	10765.2
2006-03-13	10818.9	10884.5	10782.5	10803.7
2006-03-14	10796.8	10896.4	10761.2	10801.7
2006-03-16	10859.4	10889.2	10830.2	10878.7
2006-03-17	10902.3	10951.4	10844	10860
2006-03-20	10903.2	10946.9	10889.4	10941.1
2006-03-21	10945.6	11017.2	10863.6	10905.2
2006-03-22	10900	10935.1	10784.4	10841.4
2006-03-23	10862	10924.3	10793	10840.6
2006-03-24	10851.8	10966.1	10851.8	10950.3
2006-03-27	10996.4	11101.4	10996.4	11079
2006-03-28	11114.4	11146.9	11051.1	11086
2006-03-29	11103.9	11197.6	11103.9	11183.5
2006-03-30	11241.8	11338.7	11227.8	11307
2006-03-31	11326	11357	11231.2	11280
2006-04-03	11343	11579.1	11343	11564.4
2006-04-04	11599.8	11710.7	11570.1	11638
2006-04-05	11671.1	11755.2	11653.4	11746.9
2006-04-07	11845.1	11930.7	11564.9	11589.4
2006-04-10	11620.4	11691.9	11535.3	11662.5
2006-04-12	11693.1	11702.8	11302.8	11355.7
2006-04-13	11366.9	11380.8	11008.4	11237.2
2006-04-17	11323.7	11560.9	11323.7	11539.7
2006-04-18	11625	11834.8	11625	11821.6
2006-04-19	11880	11986.1	11799.6	11896
2006-04-20	11941.5	12053.7	11866.2	12039.5
2006-04-21	12053.9	12102	11860.4	12030.3
2006-04-24	12063.7	12071.1	11882.5	11915.2
2006-04-25	11943.1	11953	11621.6	11646.8
2006-04-26	11677	11965.1	11635.4	11938.5
2006-04-27	11968.8	12086.9	11803.5	11835
2006-04-28	11698.7	11877.3	11344.6	11851.9
2006-05-02	12103.8	12288.5	12103.8	12218.8
2006-05-03	12231.1	12337	12134.2	12310.7
2006-05-04	12343.6	12482.9	12264.1	12347.6
2006-05-05	12373.5	12443.5	12304.6	12359.7
2006-05-08	12393.2	12511.1	12393.2	12462.5
2006-05-09	12488.4	12546.5	12356	12513.9
2006-05-10	12546.9	12624.4	12531	12612.4
2006-05-11	12631.5	12671.1	12397	12435.4
2006-05-12	12400.7	12421.8	12224.4	12285.1
2006-05-15	12272.6	12272.6	11770.8	11822.2
2006-05-16	11861.2	11954.5	11379	11873.7
2006-05-17	11962.9	12238.8	11962.9	12217.8
2006-05-18	12164	12164	11330.5	11391.4
2006-05-19	11549.7	11697.1	10799	10938.6
2006-05-22	11071.6	11142.9	9826.91	10481.8
2006-05-23	10590.7	10859.2	10185.5	10822.8
2006-05-24	10831	11001	10504.6	10573.1
2006-05-25	10520.9	10720.7	10274.9	10666.3
2006-05-26	10735.1	11050.8	10735.1	10809.4
2006-05-29	10855	10992.4	10781.6	10853.1
2006-05-30	10886.6	10988.2	10722.9	10786.6
2006-05-31	10679.5	10679.5	10112	10398.6
2006-06-01	10472.5	10597.2	10017.8	10071.4
2006-06-02	10104.6	10477.4	10011.5	10451.3
2006-06-05	10537.1	10552.4	10186.3	10213.5
2006-06-06	10088	10192.7	9884.89	9957.32
2006-06-07	9919.28	10051.8	9609.21	9756.76
2006-06-08	9664.9	9664.9	9200.8	9295.81
2006-06-09	9270.78	9849.2	9262.2	9810.46
2006-06-12	9858.47	9859.38	9428.03	9476.15
2006-06-13	9360.06	9360.06	8993.58	9062.65
2006-06-14	9156.97	9387.06	8799.01	8929.44
2006-06-15	9133.36	9589.05	9092.16	9545.06
2006-06-16	9703.06	10118.3	9703.06	9884.51
2006-06-19	9903.11	10049.9	9755.21	9997.84
2006-06-20	9958.33	9958.33	9745.17	9822.52
2006-06-21	9828.93	10054	9752.65	10040.1
2006-06-22	10093.4	10362.7	10093.4	10275.9
2006-06-23	10201.3	10453.6	10025.2	10401.3
2006-06-26	10427.9	10451.5	9991.12	10042.1
2006-06-27	10058.3	10224.3	9902.33	10151
2006-06-28	10067.5	10204.7	9909.76	10129.7
2006-06-29	10193.9	10326	10109.6	10162.2
2006-06-30	10316.1	10626.8	10316.1	10609.2
2006-07-03	10646.6	10729.9	10589.5	10695.3
2006-07-04	10755.5	10800.1	10644.7	10662.2
2006-07-05	10641.3	10940.5	10611.4	10919.6
2006-07-06	10836.5	10839.5	10703	10768
2006-07-07	10813.8	10887.7	10440	10509.5
2006-07-10	10484.2	10704.8	10461.7	10684.3
2006-07-11	10699.6	10699.6	10566.7	10614.4
2006-07-12	10604.6	10939.7	10549.9	10930.1
2006-07-13	10922.6	10922.6	10797.5	10858.5
2006-07-14	10783	10783	10563.8	10678.2
2006-07-17	10647.3	10647.3	10262.6	10293.2
2006-07-18	10336.6	10406.4	10149.9	10226.8
2006-07-19	10320.6	10408.2	9972.73	10007.3
2006-07-20	10189.7	10409.6	10189.7	10352.9
2006-07-21	10336.4	10336.4	10035.2	10085.9
2006-07-24	10042.5	10252.8	9875.35	10215.4
2006-07-25	10351.8	10443	10302.6	10415.6
2006-07-26	10465.3	10648.8	10362.6	10617.3
2006-07-27	10671.8	10762.7	10589.7	10741.6
2006-07-28	10787.6	10787.6	10603.8	10680.2
2006-07-31	10759.2	10853.9	10710.3	10743.9
2006-08-01	10737.5	10777.5	10646	10751.7
2006-08-02	10747.1	10891.4	10730.1	10876.2
2006-08-03	10929	11081.9	10875.9	10923.2
2006-08-04	10939.8	11039.3	10810	10866.5
2006-08-07	10863.3	10869.7	10780	10812.6
2006-08-08	10839.5	11028	10839.5	11015
2006-08-09	10990.7	11187.6	10939.2	11145.2
2006-08-10	11175	11213	11051.8	11149.2
2006-08-11	11181.3	11241.1	11069.2	11192.5
2006-08-14	11221.9	11330.3	11221.9	11313
2006-08-16	11384	11507.9	11384	11448.3
2006-08-17	11498.5	11551.6	11379.4	11477.5
2006-08-18	11507.1	11508.2	11409.1	11465.7
2006-08-21	11488	11531.6	11375.9	11511.7
2006-08-22	11547.4	11619.9	11460.9	11502.6
2006-08-23	11579.9	11579.9	11374.9	11406.6
2006-08-24	11367.7	11566.9	11297.2	11532
2006-08-25	11589.4	11635.2	11542.1	11572.2
2006-08-28	11583.7	11633.4	11552.4	11619.5
2006-08-29	11652	11739.8	11652	11706.9
2006-08-30	11735	11756.1	11643.4	11723.9
2006-08-31	11754.1	11794.4	11675.1	11699
2006-09-01	11699.6	11795	11666	11778
2006-09-04	11824.5	11940	11824.5	11914.2
2006-09-05	11927.4	11945.5	11847.9	11904.6
2006-09-06	11908.5	11983.5	11904.9	11933.2
2006-09-07	11893.3	11921.3	11815.4	11853.9
2006-09-08	11859.4	11940.6	11825.2	11918.6
2006-09-11	11959.6	11971.6	11505.6	11550.7
2006-09-12	11565	11671.8	11444.2	11660.8
2006-09-13	11723.8	11938.4	11723.8	11893.8
2006-09-14	11936.8	12003.7	11892.2	11973
2006-09-15	11977.7	12041.7	11847.6	12009.6
2006-09-18	12006.2	12115	12006.2	12071.3
2006-09-19	12103.4	12152.6	11915.2	11970.5
2006-09-20	11946.3	12129	11833.6	12109.1
2006-09-21	12167.9	12285.9	12167.9	12274.3
2006-09-22	12244.4	12303.4	12170.2	12236.8
2006-09-25	12257.3	12273.7	12145.1	12173.9
2006-09-26	12206.8	12331.5	12160.6	12321.2
2006-09-27	12359	12442.8	12340	12366.9
2006-09-28	12388.7	12431.8	12340.2	12380.7
2006-09-29	12414.7	12485.2	12381.3	12454.4
2006-10-03	12473.8	12489.3	12343.8	12366.4
2006-10-04	12401.1	12419.6	12178.8	12204
2006-10-05	12299.2	12416	12299.2	12389.4
2006-10-06	12391.3	12434.2	12357.7	12372.8
2006-10-09	12335.8	12429.7	12261.5	12365.8
2006-10-10	12416.4	12481.9	12341.3	12363.8
2006-10-11	12446.7	12514.2	12301.5	12353.5
2006-10-12	12387.9	12558.7	12315	12538
2006-10-13	12632.6	12756.2	12632.6	12736.4
2006-10-16	12785	12953.8	12785	12928.2
2006-10-17	12981.5	12994.5	12819.4	12883.8
2006-10-18	12875.4	12920.6	12830.8	12858.5
2006-10-19	12881.8	12925.6	12655	12723.6
2006-10-20	12756.4	12849	12679.9	12709.4
2006-10-23	12757.3	12766.3	12612.4	12623.3
2006-10-26	12636.2	12718.3	12636.2	12698.4
2006-10-27	12741.9	12921.2	12741.9	12906.8
2006-10-30	12925.4	13039.3	12844.9	13024.3
2006-10-31	13048.8	13075.9	12907.9	12961.9
2006-11-01	12992.6	13050.7	12937.3	13033
2006-11-02	13062.5	13137.7	13014.6	13091.1
2006-11-03	13119.3	13146.9	13017.8	13130.8
2006-11-06	13155.1	13206.9	13111.6	13186.9
2006-11-07	13208.8	13300.7	13135.2	13156.7
2006-11-08	13176.1	13202.7	12950.1	13072.5
2006-11-09	13107.8	13192.9	13069.9	13137.5
2006-11-10	13187.5	13303.9	13105	13282.9
2006-11-13	13295.2	13410.1	13287.3	13399
2006-11-14	13439.7	13486.7	13380.8	13425.5
2006-11-15	13476.3	13506.1	13390.8	13469.4
2006-11-16	13500.7	13588	13459.3	13505.9
2006-11-17	13678	13678	13383.4	13429.5
2006-11-20	13391	13463.1	13200.4	13430.7
2006-11-21	13434.6	13630.4	13434.6	13616.8
2006-11-22	13625.1	13740.4	13625.1	13706.5
2006-11-23	13667.1	13790.8	13643.5	13680.8
2006-11-24	13669.8	13767.9	13665.5	13703.3
2006-11-27	13716.5	13799.1	13716.5	13773.6
2006-11-28	13690.7	13691.1	13577.4	13602
2006-11-29	13649.2	13711.8	13586	13616.7
2006-11-30	13630.9	13745.2	13630.6	13696.3
2006-12-01	13729.7	13857.8	13725.8	13844.8
2006-12-04	13846.7	13912.5	13828.5	13874.3
2006-12-05	14028.5	14028.5	13905.6	13937.6
2006-12-06	13951.1	14035.3	13847.7	13949
2006-12-07	13962.9	14002.7	13915.7	13972
2006-12-08	14007.7	14009.6	13756.9	13799.5
2006-12-11	13783	13802	13261.7	13399.4
2006-12-12	13413.6	13492.2	12801.6	12995
2006-12-13	13011.4	13223	12830.4	13181.3
2006-12-14	13256.8	13524.8	13239.8	13487.2
2006-12-15	13545.6	13669.6	13545.6	13614.5
2006-12-18	13695.6	13744.2	13416.4	13731.1
2006-12-19	13737.4	13748.6	13237.4	13382
2006-12-20	13452.7	13568.1	13232.6	13340.2
2006-12-21	13313.9	13441.4	13182.4	13384.9
2006-12-22	13398.1	13493.9	13362.1	13471.7
2006-12-26	13501.4	13726.6	13490.8	13708.3
2006-12-27	13734	13911.6	13734	13859.7
2006-12-28	13893.3	13960.4	13819.8	13846.3
2006-12-29	13873	13929.1	13770.1	13786.9
2007-01-02	13827.8	13980.5	13797.4	13942.2
2007-01-03	13969.5	14035.7	13897.4	14014.9
2007-01-04	14029	14060.4	13850.4	13871.7
2007-01-05	13768.8	13971.8	13763.4	13860.5
2007-01-08	13855.9	13855.9	13599.9	13652.1
2007-01-09	13651	13748.4	13493.4	13566.3
2007-01-10	13569.6	13569.6	13336.5	13362.2
2007-01-11	13331.4	13667.8	13303.2	13630.7
2007-01-12	13729.1	14070.9	13729.1	14056.5
2007-01-15	14110.4	14202.1	14103.1	14129.6
2007-01-16	14146	14211.1	14070.6	14114.7
2007-01-17	14116.2	14185.1	14089.6	14131.3
2007-01-18	14165.8	14325.9	14140.4	14217.8
2007-01-19	14271.2	14300.1	14067.5	14182.7
2007-01-22	14217.8	14259.1	14111.8	14209.2
2007-01-23	14212.1	14212.1	14025.7	14041.2
2007-01-24	14069.6	14156.5	14043.5	14110.5
2007-01-25	14151.6	14307.2	14115.4	14282.7
2007-01-29	14307	14316.5	14185.9	14212
2007-01-31	14219.4	14269.3	14045.6	14090.9
2007-02-01	14124.4	14278.1	14109.9	14267.2
2007-02-02	14293.1	14462.8	14293.1	14403.8
2007-02-05	14432.1	14526.5	14372.4	14515.9
2007-02-06	14541.2	14564.8	14452.8	14478.2
2007-02-07	14493.6	14663.3	14478.5	14643.1
2007-02-08	14690.6	14697.7	14523.2	14652.1
2007-02-09	14684.4	14723.9	14493.7	14538.9
2007-02-12	14529.3	14529.3	14146.2	14190.7
2007-02-13	14168.3	14363.7	13957.7	14091
2007-02-14	13990.4	14036.6	13805.4	14009.9
2007-02-15	14107.1	14373	14107.1	14355.5
2007-02-19	14406.9	14479.2	14372.1	14402.9
2007-02-20	14449.2	14466.8	14230.5	14253.4
2007-02-21	14199.1	14312.9	14157.7	14188.5
2007-02-22	14200.1	14287	13978	14021.3
2007-02-23	14071.3	14071.3	13568.1	13632.5
2007-02-26	13685	13723.4	13383.9	13649.5
2007-02-27	13703.4	13703.4	13408.6	13478.8
2007-02-28	13045.1	13298.5	12800.9	12938.1
2007-03-01	13013.7	13193.1	12861.4	13159.5
2007-03-02	13139.1	13254	12836.8	12886.1
2007-03-05	12716.9	12716.9	12344.4	12415
2007-03-06	12573	12760.2	12427.1	12697.1
2007-03-07	12792.9	12902.2	12390.5	12579.8
2007-03-08	12649.8	13099.8	12596.9	13049.4
2007-03-09	13107.4	13145.7	12788.2	12885
2007-03-12	12916.7	13056.9	12845	12902.6
2007-03-13	12924.5	13026.9	12817.6	12983
2007-03-14	12694.4	12694.4	12504.1	12529.6
2007-03-15	12655.9	12789.8	12510.8	12543.9
2007-03-16	12570.5	12638.8	12316.1	12430.4
2007-03-19	12484.6	12655	12426.7	12645
2007-03-20	12746.9	12798.8	12674.8	12705.9
2007-03-21	12735.9	12964.9	12664.3	12945.9
2007-03-22	13071.8	13326.2	13071.8	13308
2007-03-23	13343.6	13387	13196.9	13285.9
2007-03-26	13345.7	13345.7	13090.8	13124.3
2007-03-28	13034.3	13035.6	12861.2	12884.3
2007-03-29	12862.5	13004.4	12832.7	12979.7
2007-03-30	13018.2	13111.9	12984.1	13072.1
2007-04-02	12811.9	12811.9	12425.5	12455.4
2007-04-03	12503.8	12657.8	12481.9	12624.6
2007-04-04	12691.2	12835.4	12691.2	12786.8
2007-04-05	12791.6	12899.3	12711.5	12856.1
2007-04-09	12904.9	13194	12904.9	13177.7
2007-04-10	13236.2	13236.2	13075.5	13189.5
2007-04-11	13221.8	13294.9	13161.2	13183.2
2007-04-12	13127.9	13160.1	13030.9	13113.8
2007-04-13	13163	13421	13119.9	13384.1
2007-04-16	13479.5	13708.4	13479.5	13695.6
2007-04-17	13733.2	13755.8	13581	13607
2007-04-18	13602.9	13762.9	13602.9	13672.2
2007-04-19	13538.7	13658.1	13423.6	13619.7
2007-04-20	13685	13915.6	13685	13897.4
2007-04-23	13972.8	14046.5	13879.4	13928.3
2007-04-24	13893.7	14197.3	13850.1	14136.7
2007-04-25	14141.7	14238.3	14052.2	14217.8
2007-04-26	14273.2	14383.7	14127.2	14228.9
2007-04-27	14219.2	14219.2	13884.5	13908.6
2007-04-30	13823.4	13901.1	13693.6	13872.4
2007-05-03	13987.8	14107.1	13987.8	14078.2
2007-05-04	14129.9	14189.2	13912.9	13934.3
2007-05-07	14044.7	14067.1	13861.4	13879.2
2007-05-08	13886	13956.4	13741.2	13765.5
2007-05-09	13771.7	13806.4	13612	13781.5
2007-05-10	13823.4	13976.8	13745.2	13771.2
2007-05-11	13691.9	13864.2	13554.3	13796.2
2007-05-14	13954.4	14026	13924	13965.9
2007-05-15	13948.9	14023.9	13885.5	13929.3
2007-05-16	13949.8	14159.4	13936.9	14127.3
2007-05-17	14217.4	14353	14217.4	14299.7
2007-05-18	14261.5	14337.1	14201	14303.4
2007-05-21	14362.6	14451.3	14362.6	14418.6
2007-05-22	14459	14483.6	14348.3	14453.7
2007-05-23	14490	14500.6	14325.9	14363.3
2007-05-24	14344.7	14389.7	14174	14218.1
2007-05-25	14073.6	14365	14046.1	14338.5
2007-05-28	14467.9	14527.5	14368.4	14397.9
2007-05-29	14419	14530.1	14372.1	14508.2
2007-05-30	14501.5	14576.4	14379.2	14411.4
2007-05-31	14451.3	14573.8	14448.6	14544.5
2007-06-01	14610.3	14682.1	14539.9	14570.8
2007-06-04	14618.8	14683.4	14465.7	14495.8
2007-06-05	14514.2	14571.3	14432.7	14535
2007-06-06	14551.5	14590.8	14234.1	14255.9
2007-06-07	14195.8	14362.6	14139.1	14186.2
2007-06-08	14063.9	14229.2	14010.6	14063.8
2007-06-11	14170.8	14268.9	14057.6	14083.4
2007-06-12	14122.3	14153.4	13947	14131
2007-06-13	14139.9	14152.8	13968.4	14003
2007-06-14	14087.9	14219.2	14087.9	14203.7
2007-06-15	14277.6	14326.5	14112.5	14162.7
2007-06-18	14241.8	14283.7	14057.3	14080.1
2007-06-19	14088.6	14315.2	14058.8	14295.5
2007-06-20	14360	14449.4	14347.6	14412
2007-06-21	14415.6	14526.4	14406.7	14499.2
2007-06-22	14508.6	14560.3	14441.8	14467.4
2007-06-25	14469.4	14521.6	14424.7	14487.7
2007-06-26	14478.8	14560.5	14478.8	14501.1
2007-06-27	14520.2	14520.2	14407.1	14431.1
2007-06-28	14498	14537	14435.2	14504.6
2007-06-29	14589.5	14663.2	14574.5	14650.5
2007-07-02	14685.2	14746	14638.9	14664.3
2007-07-03	14720	14828.4	14720	14806.5
2007-07-04	14868.1	14906.9	14790.8	14880.2
2007-07-05	14932.5	14963.3	14731.2	14861.9
2007-07-06	14843.4	15007.2	14826.6	14964.1
2007-07-09	15018.7	15085.2	15005.5	15045.7
2007-07-10	15100.1	15115	14966.4	15009.9
2007-07-11	14948.1	15015.4	14829.5	14910.6
2007-07-12	14963.5	15112.2	14963.5	15092
2007-07-13	15216.8	15330.7	15216.8	15272.7
2007-07-16	15295	15341.4	15239.4	15311.2
2007-07-17	15357.6	15440.2	15272.5	15289.8
2007-07-18	15296.1	15325.8	15160.3	15301.2
2007-07-19	15357.4	15593.3	15357.4	15550.1
2007-07-20	15625.6	15683	15524.7	15565.5
2007-07-23	15560.6	15773.4	15477.9	15732.2
2007-07-24	15802.2	15868.9	15742.3	15794.9
2007-07-25	15711.9	15771.3	15573	15699.3
2007-07-26	15768.3	15812.3	15654.4	15776.3
2007-07-27	15487.8	15495.5	15159.7	15234.6
2007-07-30	15278	15451.8	15135.2	15260.9
2007-07-31	15358.7	15568.9	15224.8	15551
2007-08-01	15344	15344	14910.5	14935.8
2007-08-02	15022.9	15134.5	14896.5	14985.7
2007-08-03	15061.1	15235.5	15061.1	15138.4
2007-08-06	14892.6	14928.8	14705.6	14903
2007-08-07	15038	15142	14901.8	14932.8
2007-08-08	15088.1	15340.2	15088.1	15308
2007-08-09	15452.4	15542.4	15062.1	15100.1
2007-08-10	14674.9	14901.3	14570.9	14868.2
2007-08-13	14965.6	15044.7	14869.1	15017.2
2007-08-14	15066.7	15069.6	14964.7	15000.9
2007-08-16	14584.9	14584.9	14345	14358.2
2007-08-17	14309.4	14318.6	13779.9	14141.5
2007-08-20	14512.3	14680.1	14406.9	14427.5
2007-08-21	14512.2	14534.5	13941.9	13989.1
2007-08-22	14055.4	14281.5	13870.7	14248.7
2007-08-23	14458.3	14554.9	14128.7	14164
2007-08-24	14237.3	14455.5	14163.6	14424.9
2007-08-27	14581.4	14858.9	14581.4	14842.4
2007-08-28	14857.6	14952	14751.7	14919.2
2007-08-29	14651.5	15029.5	14592.1	14993
2007-08-30	15168.7	15200.8	15054	15121.7
2007-08-31	15131.4	15350.9	15131.4	15318.6
2007-09-03	15402	15427.2	15323	15422
2007-09-04	15478.5	15521.5	15389.6	15465.4
2007-09-05	15535.4	15580.9	15407	15446.1
2007-09-06	15383.2	15637.7	15350.2	15616.3
2007-09-07	15655.4	15716.1	15565.2	15590.4
2007-09-10	15413.6	15626.3	15363.5	15596.8
2007-09-11	15668.4	15699	15506.1	15542.8
2007-09-12	15608.5	15661.4	15486.8	15505.4
2007-09-13	15547.7	15650.1	15547.7	15614.4
2007-09-14	15713.7	15824.6	15568.4	15603.8
2007-09-17	15664.7	15726.1	15467.5	15504.4
2007-09-18	15547.1	15691.9	15468.8	15669.1
2007-09-19	15940.8	16335.3	15940.8	16322.8
2007-09-20	16341.5	16415.9	16261.4	16348
2007-09-21	16352.3	16616.8	16308.1	16564.2
2007-09-24	16697.9	16869.6	16599.7	16845.8
2007-09-25	16890.8	16928	16677	16899.5
2007-09-26	16969.4	17073.9	16887.1	16921.4
2007-09-27	17059.6	17188.4	17018.6	17150.6
2007-09-28	17152.3	17361.5	17152.3	17291.1
2007-10-01	17357	17425.3	17144.6	17328.6
2007-10-03	17467.4	17953.1	17288.4	17847
2007-10-04	17799.6	17890.5	17494.7	17777.1
2007-10-05	17831.7	17979.2	17708.8	17773.4
2007-10-08	17901.9	17982.6	17322.1	17491.4
2007-10-09	17402.2	18327.4	17287.2	18280.2
2007-10-10	18473.4	18703.7	18437	18658.2
2007-10-11	18696.6	18832.7	18537	18814.1
2007-10-12	18794.6	18844.6	18336	18419
2007-10-15	18525.6	19095.8	18525.6	19058.7
2007-10-16	19102.9	19174.4	18777.8	19051.9
2007-10-17	18037.9	18841.3	17307.9	18715.8
2007-10-18	18827.5	19198.7	17771.2	17998.4
2007-10-19	18031.8	18031.8	17226.2	17560
2007-10-22	17259.7	17704.8	17171.4	17614
2007-10-23	17910.3	18542.4	17910.3	18492.8
2007-10-24	18727.9	18832.5	18317.2	18512.9
2007-10-25	18519.2	18900.1	18459.5	18770.9
2007-10-26	18823.7	19276.4	18629.5	19243.2
2007-10-29	19621.4	20024.9	19621.4	19977.7
2007-10-30	20103.4	20238.2	19694.8	19783.5
2007-10-31	19827.4	19984.1	19735.2	19838
2007-11-01	20130.2	20204.2	19634.5	19724.3
2007-11-02	19364.6	20025.6	19255.8	19976.2
2007-11-05	20009.3	20009.3	19502.4	19590.8
2007-11-06	19689.8	19919.3	19337.8	19400.7
2007-11-07	19552.5	19678.5	19249.5	19289.8
2007-11-08	19110.4	19209.9	18917.4	19058.9
2007-11-09	19282.7	19329.6	18737.2	18907.6
2007-11-12	18640.5	18815.1	18333.2	18737.3
2007-11-13	18681.1	19210.5	18636.2	19035.5
2007-11-14	19337	19987.7	19337	19929.1
2007-11-15	19947.7	19967.1	19723.2	19784.9
2007-11-16	19603.1	19838	19472.5	19698.4
2007-11-19	19895.5	19971.4	19584	19633.4
2007-11-20	19510.9	19714.2	19196.4	19280.8
2007-11-21	19197.6	19218.9	18515.3	18602.6
2007-11-22	18724.1	18744.6	18182.8	18526.3
2007-11-23	18737.2	18910.5	18548.1	18852.9
2007-11-26	19171.2	19360.2	19137.7	19247.5
2007-11-27	19128.9	19211.6	19019.3	19127.7
2007-11-28	19316.8	19316.8	18884.2	18938.9
2007-11-29	19290.7	19297	18930.3	19003.3
2007-11-30	19136.1	19425	19006.9	19363.2
2007-12-03	19547.1	19619.4	19446.7	19603.4
2007-12-04	19707.6	19707.9	19482.3	19529.5
2007-12-05	19628.8	19790.9	19560.7	19738.1
2007-12-06	20018.2	20064.3	19716.6	19795.9
2007-12-07	20063.5	20094.6	19706.4	19966
2007-12-10	20074.9	20095.7	19834	19930.7
2007-12-11	20049.3	20333.1	20019.3	20290.9
2007-12-12	20197.4	20419.1	20045.4	20375.9
2007-12-13	20498.1	20498.1	20065.6	20104.4
2007-12-14	20108.1	20171.6	19936.5	20030.8
2007-12-17	20032.7	20032.7	19177.2	19261.3
2007-12-18	19339.1	19375.1	19009.3	19079.6
2007-12-19	19255.4	19397.8	18886.4	19092
2007-12-20	19210.2	19291.1	19097.7	19162.6
2007-12-24	19308.2	19879	19308.2	19854.1
2007-12-26	19941	20211.5	19896.6	20192.5
2007-12-27	20301.1	20323.8	20159.7	20216.7
2007-12-28	20158.1	20259.4	20022.9	20206.9
2007-12-31	20323.3	20484.3	20239.6	20287
2008-01-01	20325.3	20394.9	20220.5	20300.7
2008-01-02	20393.1	20529.5	20077.4	20465.3
2008-01-03	20383	20519.7	20293.9	20345.2
2008-01-04	20367.9	20762.8	20367.9	20686.9
2008-01-07	20637.2	20861.8	20438.2	20812.7
2008-01-08	20970.1	21077.5	20696.6	20873.3
2008-01-09	20903	21113.1	20701.5	20869.8
2008-01-10	20930.3	21206.8	20530.1	20582.1
2008-01-11	20702.9	20894.8	20505.8	20827.4
2008-01-14	20918.2	20959.2	20661.9	20728.1
2008-01-15	20836.5	20872.9	20203.6	20251.1
2008-01-16	20079.9	20079.9	19513.2	19868.1
2008-01-17	19972.8	20026.1	19643.8	19700.8
2008-01-18	19579.6	19715.8	18930.4	19013.7
2008-01-21	18919.6	18919.6	16951.5	17605.3
2008-01-22	16884.1	17068.6	15332.4	16729.9
2008-01-23	17415.3	17997.1	16951	17594.1
2008-01-24	17921	18185.1	17070.1	17221.7
2008-01-25	17504	18406.2	17504	18361.7
2008-01-28	18011.9	18213.2	17443.3	18152.8
2008-01-29	18346.5	18491.1	17927.9	18091.9
2008-01-30	18120.2	18129.2	17683.5	17758.6
2008-01-31	17810.1	18008.7	17417.6	17648.7
2008-02-01	17820.7	18312.4	17535	18242.6
2008-02-04	18496	18895.3	18439.3	18660.3
2008-02-05	18592.6	18729.8	18509.5	18663.2
2008-02-06	18247	18274.2	17936	18139.5
2008-02-07	18198.7	18198.7	17492.3	17526.9
2008-02-08	17610.1	17688.7	17203.1	17464.9
2008-02-11	17427.3	17427.3	16457.7	16630.9
2008-02-12	16812.6	16966.7	16565.5	16608
2008-02-13	16816.9	17141.1	16725.7	16949.1
2008-02-14	17265.2	17838.1	17265.2	17766.6
2008-02-15	17541.2	18142.9	17445.1	18115.2
2008-02-18	18228.2	18256.8	17901	18048.1
2008-02-19	18215.3	18314.1	18018.5	18075.7
2008-02-20	17991.3	17991.3	17505.6	17617.6
2008-02-21	17825.2	17911.7	17482.3	17734.7
2008-02-22	17515.6	17526.8	17294.7	17349.1
2008-02-25	17523.8	17674.1	17138	17650.6
2008-02-26	17799.6	17860.1	17678.7	17806.2
2008-02-27	17983.4	18137.3	17770.7	17826
2008-02-28	17810.5	17921.5	17690.2	17824.5
2008-02-29	17779.5	17779.5	17258.2	17578.7
2008-03-03	17227.6	17227.6	16634.6	16677.9
2008-03-04	16742.2	16754.1	16164.6	16339.9
2008-03-05	16328.9	16595.6	16253	16542.1
2008-03-07	16212	16212	15689.9	15975.5
2008-03-10	15684.2	15998.3	15362.2	15923.7
2008-03-11	15778.3	16168.1	15739	16123.1
2008-03-12	16541.1	16683.4	16064.1	16128
2008-03-13	15873.3	15873.3	15229	15357.4
2008-03-14	15467.4	15798.4	15331.4	15760.5
2008-03-17	15326.9	15326.9	14738.3	14809.5
2008-03-18	14725.7	15169.6	14677.2	14833.5
2008-03-19	15325.8	15465.8	14930.1	14994.8
2008-03-24	15093.8	15351.3	15056.1	15289.4
2008-03-25	15612.6	16262.4	15612.6	16217.5
2008-03-26	16270.1	16309.9	16009.9	16086.8
2008-03-27	15950.3	16111.4	15869.1	16015.6
2008-03-28	16100.3	16452.1	15884.5	16371.3
2008-03-31	16226.7	16226.7	15563.1	15644.4
2008-04-01	15771.7	15834	15298	15626.6
2008-04-02	16023.3	16236.7	15719.5	15750.4
2008-04-03	15805.6	16002.7	15699.2	15832.5
2008-04-04	15896.1	15896.1	15303	15343.1
2008-04-07	15390.1	15851.9	15321.6	15757.1
2008-04-08	15770.2	15770.4	15479.4	15587.6
2008-04-09	15512.7	15829.6	15464.7	15790.5
2008-04-10	15754.9	15953.5	15655.2	15695.1
2008-04-11	15840.6	15957.2	15673.7	15807.6
2008-04-15	15694.4	16249.5	15573	16153.7
2008-04-16	16288.8	16413.8	16198.6	16244.2
2008-04-17	16456	16570.6	16397.2	16481.2
2008-04-21	16611.4	16778.6	16611.4	16739.3
2008-04-22	16686.6	16854	16597.5	16783.9
2008-04-23	16824	16871.3	16589.4	16698
2008-04-24	16796.3	16844	16668.6	16721.1
2008-04-25	16782	17150.9	16782	17126
2008-04-28	17251.6	17271.6	16978.9	17016
2008-04-29	17050.9	17424.9	17011.6	17378.5
2008-04-30	17479	17480.7	17241.9	17287.3
2008-05-02	17560.2	17621.2	17445.9	17600.1
2008-05-05	17687	17735.7	17457.3	17490.9
2008-05-06	17441.4	17502.2	17237.7	17373
2008-05-07	17404.2	17413.8	17230	17339.3
2008-05-08	17212.6	17212.6	17038	17080.7
2008-05-09	17020.8	17125.9	16678.9	16737.1
2008-05-12	16641.4	16897.4	16546.6	16860.9
2008-05-13	17008	17085.6	16697.5	16752.9
2008-05-14	16691.3	17014.9	16626.3	16978.3
2008-05-15	17084.9	17366.2	17079.9	17353.5
2008-05-16	17476.4	17497.4	17315.5	17434.9
2008-05-20	17366.1	17367.1	17136.3	17230.2
2008-05-21	17065.6	17293.3	17041.6	17243.2
2008-05-22	17104.6	17104.6	16863.4	16907.1
2008-05-23	16958.8	17054.3	16626.1	16649.6
2008-05-26	16468.3	16498.2	16300.9	16348.5
2008-05-27	16454.8	16506.3	16237.9	16275.6
2008-05-28	16358.6	16563.3	16217.8	16525.4
2008-05-29	16666	16666	16196	16316.3
2008-05-30	16454	16540.5	16315	16415.6
2008-06-02	16591.5	16632.7	15991.2	16063.2
2008-06-03	15851.7	15985.4	15709.5	15962.6
2008-06-04	15992.9	15992.9	15442.3	15514.8
2008-06-05	15479.6	15814.8	15314	15769.7
2008-06-06	15914.4	15970.7	15526.5	15572.2
2008-06-09	15116	15202.7	14846.2	15066.1
2008-06-10	14980	15088	14645.3	14889.2
2008-06-11	15018.7	15225.8	15009.5	15185.3
2008-06-12	14957.5	15270.9	14748	15250.2
2008-06-13	15327.1	15337.1	15135.8	15189.6
2008-06-16	15334.6	15551.8	15334.6	15374.8
2008-06-17	15388.4	15732.8	15358	15696.9
2008-06-18	15744.2	15789.6	15390.2	15422.3
2008-06-19	15250.5	15259.4	15051.7	15088
2008-06-20	15194.7	15194.7	14520.9	14571.3
2008-06-23	14423	14510.5	14163.5	14293.3
2008-06-24	14290.2	14432.9	13991.3	14106.6
2008-06-25	13776.2	14247.2	13731.5	14220.1
2008-06-26	14300.7	14449.8	14196.7	14421.8
2008-06-27	14127.8	14127.8	13760.8	13802.2
2008-06-30	13791	13872.1	13405.5	13461.6
2008-07-01	13480	13613.8	12904.1	12961.7
2008-07-02	12948	13712.3	12822.8	13664.6
2008-07-03	13458.3	13458.3	12934.9	13094.1
2008-07-04	13097	13508.4	13031.4	13454
2008-07-07	13561.9	13793.4	13475.8	13526
2008-07-08	13292.8	13451.7	13050	13349.6
2008-07-09	13581.4	13998.5	13581.4	13964.3
2008-07-10	13861.6	14047.4	13763.9	13926.2
2008-07-11	14032.1	14066.4	13351.3	13469.9
2008-07-14	13333	13557.2	13270.4	13330.5
2008-07-15	13067.1	13067.1	12605	12676.2
2008-07-16	12740.8	12935.2	12514	12575.8
2008-07-17	12909.6	13150.4	12843.8	13111.9
2008-07-18	13234.5	13684.3	13093.3	13635.4
2008-07-21	13782.1	13878.9	13581.2	13850
2008-07-22	13837.6	14206.1	13798.2	14104.2
2008-07-23	14568.2	14979.9	14568.2	14942.3
2008-07-24	15082.4	15130.1	14608	14777
2008-07-25	14452	14484.4	14210.6	14274.9
2008-07-28	14267	14421.6	14219.4	14349.1
2008-07-29	14085.5	14153.1	13727.1	13791.5
2008-07-30	14007.3	14322.7	14002.2	14287.2
2008-07-31	14359.5	14369.4	14161.8	14355.8
2008-08-01	14064.3	14682.3	14032.9	14656.7
2008-08-04	14594.6	14725.9	14503.5	14577.9
2008-08-05	14562.7	14986.6	14529.2	14961.1
2008-08-06	15263.6	15422.8	15035.6	15073.5
2008-08-07	15031.9	15280.1	14993	15117.2
2008-08-08	15036.6	15228.8	14888.1	15167.8
2008-08-11	15430.3	15520.7	15368	15503.9
2008-08-12	15577.2	15579.8	15124.9	15212.1
2008-08-13	15030.2	15272.6	15013.1	15093.1
2008-08-14	15017.7	15033.3	14686.7	14724.2
2008-08-18	14681.1	14824.9	14600.6	14645.7
2008-08-19	14517.8	14604.1	14368.7	14543.7
2008-08-20	14610.6	14746.2	14584	14678.2
2008-08-21	14647	14647	14201.2	14243.7
2008-08-22	14153.4	14428.5	14136.9	14401.5
2008-08-25	14643.4	14672.7	14416.2	14450.4
2008-08-26	14338.3	14495.3	14286.4	14482.2
2008-08-27	14563.1	14563.1	14261.7	14296.8
2008-08-28	14290	14347.2	14002.4	14048.3
2008-08-29	14279	14586.2	14279	14564.5
2008-09-01	14413	14547.4	14281.1	14498.5
2008-09-02	14609.4	15106.1	14543.2	15049.9
2008-09-04	14895.9	14994.1	14766	14899.1
2008-09-05	14569	14601.4	14438.6	14483.8
2008-09-08	14978.2	15107	14917.1	14945
2008-09-09	14852.2	14998.3	14714.9	14900.8
2008-09-10	14717.5	14866.3	14609.8	14662.6
2008-09-11	14557.3	14557.3	14265.4	14324.3
2008-09-12	14432.1	14433.2	13933.9	14000.8
2008-09-15	13666.3	13666.3	13150.8	13531.3
2008-09-16	13086	13556	13051.7	13518.8
2008-09-17	13620.7	13620.7	13128	13262.9
2008-09-18	12712.8	13346.8	12558.1	13315.6
2008-09-19	13763.8	14097.4	13675	14042.3
2008-09-22	14215.3	14221	13917.5	13995
2008-09-23	13721.4	13978.3	13543.5	13570.3
2008-09-24	13630.5	13840.8	13592.8	13692.5
2008-09-25	13716.9	13716.9	13430.7	13547.2
2008-09-26	13481.9	13486.2	13054.4	13102.2
2008-09-29	13110	13113.5	12402.8	12595.8
2008-09-30	12178.2	12995.2	12153.5	12860.4
2008-10-01	13006.7	13203.9	12697.3	13055.7
2008-10-03	12899.6	13001.2	12472.6	12526.3
2008-10-06	12284.5	12284.5	11733	11801.7
2008-10-07	12068.1	12181.4	11501.9	11695.2
2008-10-08	11316.2	11405.7	10740.8	11328.4
2008-10-10	10632.3	10904.1	10239.8	10527.9
2008-10-13	10817.7	11361.3	10817.7	11309.1
2008-10-14	11781.4	11870.2	11410.5	11483.4
2008-10-15	11245.3	11257.1	10760.3	10809.1
2008-10-16	10284.9	10787.2	10017.8	10581.5
2008-10-17	10763.3	10786.9	9911.32	9975.35
2008-10-20	10160.5	10538	10023.3	10223.1
2008-10-21	10428.1	10750.2	10250.2	10683.4
2008-10-22	10455.2	10484.9	10128.2	10169.9
2008-10-23	9683.41	10260.5	9681.28	9771.7
2008-10-24	9535.41	9570.71	8566.82	8701.07
2008-10-27	8599.58	8739.48	7697.39	8509.56
2008-10-28	8957.38	9056.97	8909.34	9008.08
2008-10-29	9297.76	9297.76	8894.34	9044.51
2008-10-31	9361.66	9870.42	9361.66	9788.06
2008-11-03	10209.4	10373.2	10112.7	10337.7
2008-11-04	10304.6	10668.5	10116.2	10631.1
2008-11-05	10931.2	10945.4	10051.5	10120
2008-11-06	9755.03	10109.5	9635.22	9734.22
2008-11-07	9631.59	10065.4	9631.59	9964.29
2008-11-10	10154.6	10570.6	10095.9	10536.2
2008-11-11	10405.4	10405.4	9799.45	9839.69
2008-11-12	9683.75	9928.6	9376.73	9536.33
2008-11-14	9799.25	9836.11	9267.49	9385.42
2008-11-17	9396.93	9435.89	8956.68	9291.01
2008-11-18	9084.12	9169.05	8871.71	8937.2
2008-11-19	8970.67	9236.27	8726.8	8773.78
2008-11-20	8400.88	8540.46	8316.39	8451.01
2008-11-21	8446.74	8988.03	8442.31	8915.21
2008-11-24	8840.53	9042.02	8701.93	8903.12
2008-11-25	9160.5	9182.8	8649.4	8695.53
2008-11-26	8768.2	9061.72	8658.53	9026.72
2008-11-28	8889.18	9157.62	8889.18	9092.72
2008-12-01	9162.94	9326.68	8803.34	8839.87
2008-12-02	8535.83	8785.04	8467.43	8739.24
2008-12-03	8851.22	8854.81	8601.41	8747.43
2008-12-04	8779.02	9245.06	8726.71	9229.75
2008-12-05	9204.69	9340.69	8914.38	8965.2
2008-12-08	9276.89	9432.11	9095.7	9162.62
2008-12-10	9316.4	9678.7	9280.16	9654.9
2008-12-11	9679.32	9746.01	9441.97	9645.46
2008-12-12	9370.87	9745.51	9281.89	9690.07
2008-12-15	9821.85	9948.33	9749.29	9832.39
2008-12-16	9794.48	10009.2	9790.31	9976.98
2008-12-17	10073.1	10073.1	9682.91	9715.29
2008-12-18	9710.2	10110.3	9633.04	10076.4
2008-12-19	10001.3	10188.5	9987.42	10099.9
2008-12-22	10102.4	10173.3	9894.01	9928.35
2008-12-23	9821.57	9838.38	9643.56	9686.75
2008-12-24	9626.07	9653.42	9502.53	9568.72
2008-12-26	9638.83	9706.38	9294.98	9328.92
2008-12-29	9318.86	9550.4	9162.66	9533.52
2008-12-30	9625.13	9785.04	9494.7	9716.16
2008-12-31	9806.64	9825.9	9587.92	9647.31
2009-01-01	9720.55	9921.7	9711.64	9903.46
2009-01-02	9973.06	10070.3	9863.86	9958.22
2009-01-05	10109.7	10306.2	10069.1	10275.6
2009-01-06	10258.4	10392.1	10150.7	10335.9
2009-01-07	10425	10469.7	9510.15	9586.88
2009-01-09	9434.85	9630.4	9250.82	9406.47
2009-01-12	9316.33	9331.13	9024.45	9110.05
2009-01-13	9042.36	9261	8992.92	9071.36
2009-01-14	9207.52	9412.97	9202.57	9370.49
2009-01-15	9098.08	9123.78	8946.62	9046.74
2009-01-16	9125.65	9342.47	9125.65	9323.59
2009-01-19	9381.78	9409.51	9273.47	9329.57
2009-01-20	9159.76	9159.76	9033.55	9100.55
2009-01-21	8900.78	9051.31	8734.93	8779.17
2009-01-22	8905.97	8927.69	8699.32	8813.84
2009-01-23	8804.15	8858.84	8631.6	8674.35
2009-01-27	8803.07	9021.97	8789.06	9004.08
2009-01-28	9077.65	9270.75	9053.8	9257.47
2009-01-29	9334.47	9379.68	9164.96	9236.28
2009-01-30	9111.12	9438.31	9087.36	9424.24
2009-02-02	9363.58	9363.58	9048.97	9066.7
2009-02-03	9128.99	9302.75	9040.56	9149.3
2009-02-04	9226.2	9338.21	9164.16	9201.85
2009-02-05	9241.56	9247.09	9017.08	9090.88
2009-02-06	9161.49	9321.38	9158.59	9300.86
2009-02-09	9359	9601.56	9329.23	9583.89
2009-02-10	9589.95	9724.87	9510.5	9647.47
2009-02-11	9462.14	9648.39	9459.59	9618.54
2009-02-12	9559.03	9580.13	9445.54	9465.83
2009-02-13	9540.6	9695.59	9540.6	9634.74
2009-02-16	9637.04	9637.04	9279.1	9305.45
2009-02-17	9213.4	9213.4	8994.34	9035
2009-02-18	8939.38	9113.92	8922.31	9015.18
2009-02-19	9034.9	9111.95	8977.66	9042.63
2009-02-20	8943.78	8943.78	8762.58	8843.21
2009-02-24	8707.35	8856.52	8619.22	8822.06
2009-02-25	8913.44	8981.33	8913.44	8965.62
2009-02-26	8905.56	8906.88	8788.94	8906.88
2009-02-27	8944.11	8944.11	8728.66	8874.66
2009-03-02	8762.88	8762.88	8623.83	8660.99
2009-03-03	8583.06	8635.2	8464.89	8469.71
2009-03-04	8473.25	8501.46	8373.24	8464.92
2009-03-05	8535.03	8535.03	8167.75	8208
2009-03-06	8103.75	8343.48	8047.17	8338.9
2009-03-09	8259.22	8259.22	8110.31	8151.81
2009-03-12	8274.78	8439.23	8274.78	8379.45
2009-03-13	8480.74	8718.57	8480.74	8707.84
2009-03-16	8793.89	8944.05	8697.46	8923.96
2009-03-17	8942.01	9024.12	8801.79	8851.1
2009-03-18	8956.3	9120.4	8956.3	8980.03
2009-03-19	9023.04	9086.77	8900.39	9035.47
2009-03-20	8951.34	8999.98	8867.13	8973.22
2009-03-23	9040.3	9383.05	9040.3	9382.55
2009-03-24	9549.52	9699	9466.78	9490.17
2009-03-25	9442.3	9648.67	9430.45	9607.77
2009-03-26	9739.93	10003.2	9739.93	9994.33
2009-03-27	10036.8	10127.1	9913.4	10074.6
2009-03-30	9902.35	9902.35	9577.21	9582.53
2009-03-31	9633.21	9826.22	9547.21	9762.08
2009-04-01	9745.77	9877.95	9546.29	9865.47
2009-04-02	10107.2	10432	10107.2	10366
2009-04-06	10521.8	10654.9	10411	10534.9
2009-04-08	10283.6	10778.1	10173	10742.3
2009-04-09	10876.1	10929.3	10656	10803.9
2009-04-13	10916.4	11068.6	10800.8	10967.2
2009-04-15	10805.1	11337.8	10719.2	11284.7
2009-04-16	11358.1	11362.3	10900.5	10947.4
2009-04-17	11067.7	11339.5	10946.2	11023.1
2009-04-20	11065.1	11209.7	10863.3	10979.5
2009-04-21	10765.4	11068.8	10764.1	10898.1
2009-04-22	10968.6	11036.2	10715.7	10817.5
2009-04-23	10841.6	11200.9	10759	11135
2009-04-24	11149.5	11362.9	11070.3	11329
2009-04-27	11237.4	11491	11176.5	11371.9
2009-04-28	11371.3	11371.3	10961.8	11001.8
2009-04-29	11091.6	11430.2	11091.6	11403.2
2009-05-04	11635.2	12160.3	11635.2	12134.8
2009-05-05	12159.7	12197.9	11985.9	12131.1
2009-05-06	12100.7	12272	11899.4	11952.8
2009-05-07	12064.5	12144	11981.1	12116.9
2009-05-08	12093	12180.1	11765.1	11876.4
2009-05-11	11997.4	12026.6	11621.3	11683
2009-05-12	11625.4	12194.1	11625.4	12158
2009-05-13	12201.9	12256.4	11934.4	12019.6
2009-05-14	11774	11935.9	11695.5	11872.9
2009-05-15	11948.7	12219	11948.7	12173.4
2009-05-18	13479.4	14284.2	13479.4	14284.2
2009-05-20	14241.2	14405.5	13976.5	14060.7
2009-05-21	14060.7	14089.5	13704.4	13736.5
2009-05-22	13663.5	13936.9	13611.3	13887.1
2009-05-25	13999.4	14027.6	13819.8	13913.2
2009-05-26	13983.3	13991.5	13524.9	13589.2
2009-05-27	13851.9	14122.8	13848.1	14109.6
2009-05-28	14139.1	14376.3	14081	14296
2009-05-29	14384.8	14726.6	14384.8	14625.2
2009-06-01	14790.9	14906.8	14658	14840.6
2009-06-02	14942.2	14994.2	14608.2	14887.7
2009-06-03	14902.6	15045.9	14734.9	14870.9
2009-06-04	14755.1	15026	14601.9	15008.7
2009-06-05	15040.2	15257.3	14994	15103.5
2009-06-08	15153.2	15184.9	14604.2	14665.9
2009-06-09	14619	15159.3	14526.7	15127
2009-06-10	15168.2	15580.8	15168.2	15466.8
2009-06-11	15517.4	15568.7	15242.2	15411.5
2009-06-12	15446.8	15600.3	15174.3	15237.9
2009-06-15	15195.8	15261	14808.1	14937.6
2009-06-16	14788.3	15022.2	14622	14957.9
2009-06-17	14978.5	14995.7	14447.9	14522.8
2009-06-18	14503	14630.7	14188.2	14265.5
2009-06-19	14322	14559.1	14179.8	14521.9
2009-06-22	14591.3	14668.4	14269.8	14326.2
2009-06-23	14147.9	14394.2	14017	14324
2009-06-24	14388.2	14479.8	14207	14422.7
2009-06-25	14476.1	14578.5	14261.1	14345.6
2009-06-26	14373.6	14781.9	14373.6	14764.6
2009-06-29	14815.9	14955.5	14685.5	14785.7
2009-06-30	14831	14907.5	14420.4	14493.8
2009-07-01	14506.4	14727.5	14355.5	14645.5
2009-07-02	14691.6	14764.4	14469.7	14658.5
2009-07-03	14552.7	14945.9	14499.7	14913
2009-07-06	14962.1	15097.9	13959.4	14043.4
2009-07-07	14103.6	14251.9	14000.7	14170.5
2009-07-08	14039.6	14039.6	13701.8	13769.1
2009-07-09	13787.4	13879.2	13644	13757.5
2009-07-10	13803.1	13897.2	13418.4	13504.2
2009-07-13	13406	13461.7	13220	13400.3
2009-07-14	13549.4	13903.5	13549.4	13853.7
2009-07-15	13958.5	14299.5	13891	14253.2
2009-07-16	14352	14493.1	14169.6	14250.2
2009-07-17	14325.6	14800.7	14325.6	14744.9
2009-07-20	14854.2	15209.4	14854.2	15191
2009-07-21	15218.8	15234.2	14955.9	15027.2
2009-07-22	15124.9	15369.4	14786.6	14843.1
2009-07-23	15008.8	15264.8	14997.8	15231
2009-07-24	15272	15418.6	15168.5	15379
2009-07-27	15350.9	15463.1	15228.5	15375
2009-07-28	15422.6	15463.5	15240.5	15331.9
2009-07-29	15293.2	15379.4	14888.4	15173.5
2009-07-30	15148.8	15409.9	15065.5	15388
2009-07-31	15449.5	15732.2	15449.5	15670.3
2009-08-03	15694.8	15963.4	15608.4	15924.2
2009-08-04	15962.6	16002.5	15699.1	15831
2009-08-05	15882.4	15973.1	15695.1	15903.8
2009-08-06	15881.5	15969.8	15443.2	15514
2009-08-07	15441	15501.9	15104	15160.2
2009-08-10	15287.1	15417.3	14902	15009.8
2009-08-11	15000.4	15218.6	14864.2	15074.6
2009-08-12	14953.4	15043.6	14701	15020.2
2009-08-13	15281.5	15545.1	15236.7	15518.5
2009-08-14	15530.4	15535.5	15367.6	15376.1
2009-08-17	15284.2	15284.2	14740.6	14784.9
2009-08-18	14745.8	15134.5	14740.3	15035.3
2009-08-19	15079	15096.9	14684.5	14809.6
2009-08-20	14930	15145	14928.2	15012.3
2009-08-21	14951.5	15275.2	14835.1	15240.8
2009-08-24	15362.9	15676.4	15362.9	15628.8
2009-08-25	15573.9	15735.3	15423.4	15688.5
2009-08-26	15763.1	15831.5	15695.9	15769.9
2009-08-27	15711.8	15853.7	15685.5	15781.1
2009-08-28	15801.7	15957.7	15663.4	15922.3
2009-08-31	15812.1	15821.4	15589.8	15666.6
2009-09-01	15691.3	15923.1	15475.3	15551.2
2009-09-02	15471	15628.1	15392.7	15467.5
2009-09-03	15539.3	15598.2	15356.7	15398.3
2009-09-04	15425.9	15740.8	15358.9	15689.1
2009-09-07	15793.3	16030.3	15793.3	16016.3
2009-09-08	16030.6	16232.2	16030.6	16123.7
2009-09-09	16111.1	16215.7	16044.8	16183.5
2009-09-10	16323.7	16434.8	16166.4	16216.9
2009-09-11	16254.6	16338	16130.3	16264.3
2009-09-14	16185.3	16252.2	16120	16214.2
2009-09-15	16255.4	16477.2	16255.4	16454.4
2009-09-16	16498.6	16700.6	16498.6	16677
2009-09-17	16686.4	16820	16636.6	16711.1
2009-09-18	16650.1	16765	16610.1	16741.3
2009-09-22	16805.2	16943.5	16763.8	16886.4
2009-09-23	16905.5	16905.6	16683.8	16719.5
2009-09-24	16634.4	16834.1	16494.9	16781.4
2009-09-25	16680	16812	16613.2	16693
2009-09-29	16829.1	16907.8	16802.8	16852.9
2009-09-30	16868.5	17142.5	16868.5	17126.8
2009-10-01	17186.2	17190.2	17059.4	17134.6
2009-10-05	17062	17062	16835.8	16866.4
2009-10-06	16879.4	16988.6	16622.1	16958.5
2009-10-07	17069.4	17120.6	16764.1	16806.7
2009-10-08	16908	16998.5	16775.4	16843.5
2009-10-09	16916	16963.1	16606.9	16642.7
2009-10-12	16687.3	17068.8	16687.3	17026.7
2009-10-14	17117.9	17274.6	17117.9	17231.1
2009-10-15	17274.1	17350.4	17092.8	17195.2
2009-10-16	17196.8	17347.8	17126.6	17322.8
2009-10-20	17414.8	17457.3	17185	17214.9
2009-10-21	17229.7	17248.7	16997.9	17009.2
2009-10-22	16907.3	17006	16721.3	16789.7
2009-10-23	16895.5	17006.8	16765.2	16810.8
2009-10-26	16862.7	16938.9	16706.1	16740.5
2009-10-27	16644.9	16696.4	16311.5	16353.4
2009-10-28	16314.5	16411.1	16144.2	16283.5
2009-10-29	16107.2	16264.1	15993.8	16052.7
2009-10-30	16198.9	16360.9	15805.2	15896.3
2009-11-03	15830.3	15957.1	15330.6	15404.9
2009-11-04	15555.9	15739.7	15492.4	15735.1
2009-11-05	15657.8	16092.4	15564.9	16063.9
2009-11-06	16208.8	16283.9	16075.2	16158.3
2009-11-09	16222.5	16517.4	16147.2	16498.7
2009-11-10	16605.3	16677.5	16371.7	16440.6
2009-11-11	16433.8	16887.8	16405.2	16849.6
2009-11-12	16826.9	16896.6	16605	16696
2009-11-13	16697.5	16909.7	16666.7	16848.8
2009-11-16	16922.3	17083.2	16922.3	17032.5
2009-11-17	17052.4	17080.2	16883	17050.7
2009-11-18	17056	17098.8	16958.4	16998.8
2009-11-19	17000.1	17000.1	16712.3	16785.7
2009-11-20	16719.1	17041.8	16635.8	17021.8
2009-11-23	17100.5	17214.6	17045	17180.2
2009-11-24	17206.1	17206.1	17027.5	17131.1
2009-11-26	17191.6	17201.5	16854.9	16854.9
2009-11-27	16718.8	16718.8	16210.4	16632
2009-11-30	16655.8	17026.9	16655.8	16926.2
2009-12-01	16967.9	17218.5	16967.9	17199.8
2009-12-02	17289.1	17329.7	17142.4	17169.9
2009-12-03	17205	17361.3	17128.2	17158.2
2009-12-04	17142.2	17291.8	17032.8	17127.8
2009-12-07	17089.9	17176.6	16943	16949.9
2009-12-08	16975.4	17237.8	16964.1	17234.3
2009-12-09	17179.2	17228	17057.4	17123.1
2009-12-10	17114.5	17231.1	17032.3	17172.7
2009-12-11	17219.7	17351.7	17056.1	17095.9
2009-12-14	17106.6	17275.2	17048.2	17097.6
2009-12-15	17173.9	17192.9	16835.8	16877.2
2009-12-16	16872.7	16996.1	16777.9	16912.8
2009-12-17	16937.2	16979.5	16826	16894.2
2009-12-18	16862.2	16899.2	16693.1	16719.8
2009-12-21	16733.1	16751	16577.8	16601.2
2009-12-22	16694	16738.1	16647	16692
2009-12-23	16735.6	17252.1	16735.6	17231.1
2009-12-24	16862.2	16899.2	16693.1	16719.8
2009-12-29	17401.4	17486.1	17372.6	17450.2
2009-12-30	17403.6	17440.1	17322.8	17343.8
2009-12-31	17435.7	17530.9	17417.7	17477.9
2010-01-04	17378.4	17582.8	17378.4	17561.8
2010-01-05	17579	17729.8	17579	17672.9
2010-01-06	17722	17790.3	17636.7	17696.6
2010-01-07	17721.2	17733.3	17566.5	17589.3
2010-01-08	17606.1	17658.1	17509	17541
2010-01-11	17723	17776.6	17500.8	17526.7
2010-01-12	17534.1	17612	17392.6	17422.5
2010-01-13	17332.9	17528.3	17276.5	17509.8
2010-01-14	17622.9	17628	17532.5	17584.9
2010-01-15	17623.3	17639.8	17529.1	17554.3
2010-01-18	17538.7	17712.6	17505.5	17641.1
2010-01-19	17609.5	17664.9	17463.8	17486.1
2010-01-20	17506.3	17590.6	17425.1	17474.5
2010-01-21	17465.4	17465.4	17025.3	17051.1
2010-01-22	16978.4	17000.3	16608.1	16859.7
2010-01-25	16865.6	16877.8	16705.6	16780.5
2010-01-27	16706.8	16706.8	16230.9	16289.8
2010-01-28	16393.5	16524	16182.1	16306.9
2010-01-29	16210.4	16390.3	15982.1	16358
2010-02-01	16331.9	16422.4	16160.8	16392.5
2010-02-02	16445.4	16526	16129.1	16148.5
2010-02-03	16218.6	16553	16218.6	16490.7
2010-02-04	16508.2	16508.2	16188.8	16243.4
2010-02-05	15986.4	15986.4	15725.4	15774.2
2010-02-08	15952.8	16061.4	15652	15943
2010-02-15	16207.3	16227	16011.8	16028.3
2010-02-16	16051.1	16310.4	16021.3	16226.7
2010-02-17	16248.7	16480.9	16248.7	16428.9
2010-02-18	16441.4	16452.5	16287.2	16327.8
2010-02-19	16232.4	16301.9	16074.6	16191.6
2010-02-22	16256.1	16423.2	16202	16237
2010-02-23	16206.1	16324.9	16178.9	16286.3
2010-02-24	16225.5	16328.4	16187.4	16256
2010-02-25	16294.8	16329.3	16167.6	16254.2
2010-02-26	16265.2	16669.2	16249.7	16438.8
2010-03-02	16524.9	16808.5	16524.9	16772.6
2010-03-03	16803.6	17012.6	16803.6	17000
2010-03-04	17014	17025	16888.1	16971.7
2010-03-05	17024.7	17097.7	16936.1	16994.5
2010-03-08	17050	17187.6	17050	17098.1
2010-03-09	17094.4	17130.8	17031.2	17046.7
2010-03-10	17078.8	17183.5	17027.9	17092.2
2010-03-11	17125.1	17215.1	17054.3	17207.6
2010-03-12	17185	17244.5	17126.9	17171.7
2010-03-15	17161.6	17195.5	17061.1	17165
2010-03-16	17181.8	17416.6	17150.1	17383.2
2010-03-17	17445.5	17576.8	17444.6	17490.1
2010-03-18	17509.9	17548.1	17417.6	17519.3
2010-03-19	17548.9	17600.9	17502.1	17578.2
2010-03-22	17390.1	17559.2	17337.4	17410.6
2010-03-23	17434.4	17530.8	17356.6	17451
2010-03-25	17446.8	17575.2	17383.2	17558.8
2010-03-26	17600.2	17682.9	17591.8	17644.8
2010-03-29	17673.9	17793	17651.7	17711.3
2010-03-30	17749	17783.3	17558.2	17590.2
2010-03-31	17614.2	17699.5	17488.6	17527.8
2010-04-01	17565.2	17706.6	17565.2	17692.6
2010-04-05	17719.2	17948.5	17719.2	17933.9
2010-04-06	17979.3	17991.4	17898	17950.5
2010-04-07	17925.5	18047.9	17878.3	17966.1
2010-04-08	17939	17960.9	17679.3	17683.4
2010-04-09	17749.9	17971.5	17749.9	17935.4
2010-04-12	17910.3	17995.2	17816.2	17853
2010-04-13	17845.6	17892.8	17736.4	17822
2010-04-15	17850.9	17975.6	17619	17639.3
2010-04-16	17603	17664	17529.6	17591.2
2010-04-19	17531.4	17531.4	17276.8	17400.7
2010-04-20	17425.8	17560.1	17406.1	17460.6
2010-04-21	17495	17565.6	17446.7	17472.6
2010-04-22	17455.2	17778.3	17408	17574
2010-04-23	17570.3	17725.9	17570.3	17694.2
2010-04-26	17723.4	17826.5	17723.4	17745.3
2010-04-27	17731.1	17769.2	17678.6	17690.6
2010-04-28	17604.1	17604.1	17344.6	17380.1
2010-04-29	17402.8	17532.9	17402	17497.2
2010-04-30	17526.3	17646.6	17526.3	17558.7
2010-05-03	17493.3	17493.3	17345.9	17386.1
2010-05-04	17377.4	17464.8	17102	17137.1
2010-05-05	17077.7	17121.7	16858.2	17088
2010-05-06	17074.3	17074.3	16823	16987.5
2010-05-07	16853.7	16876.8	16684.1	16769.1
2010-05-10	16851.1	17356.5	16851.1	17330.6
2010-05-11	17359.5	17379.2	17104.4	17141.5
2010-05-12	17116.7	17252.5	17028.1	17195.8
2010-05-13	17347.9	17389.2	17240.3	17265.9
2010-05-14	17243.6	17329.3	16923.7	16994.6
2010-05-17	16859.3	16881.4	16551	16835.6
2010-05-18	16846.5	17000.3	16744.1	16875.8
2010-05-19	16763.9	16763.9	16373.3	16408.5
2010-05-20	16496.2	16617.8	16443.6	16519.7
2010-05-21	16317.9	16486.7	16187	16445.6
2010-05-24	16494.6	16757.7	16413	16469.6
2010-05-25	16444.6	16444.6	15960.1	16022.5
2010-05-26	16069.8	16410.3	16069.8	16387.8
2010-05-27	16410.9	16694.6	16331.1	16666.4
2010-05-28	16692.7	16891.2	16692.7	16837.8
2010-05-31	16872.2	16971.2	16806.5	16944.6
2010-06-01	16942.8	16942.8	16318.4	16572
2010-06-02	16574.8	16774.2	16571.4	16741.8
2010-06-03	16786.3	17072.6	16786.3	17022.3
2010-06-04	17036.6	17150.4	16963.9	17117.7
2010-06-07	17069.8	17069.8	16686.7	16781.1
2010-06-08	16760.6	16895.7	16560.6	16617.1
2010-06-09	16621.1	16817.7	16591.3	16657.9
2010-06-10	16668.9	16942.6	16668.9	16922.1
2010-06-11	16994.1	17131.4	16994.1	17064.9
2010-06-14	17118.7	17351.2	17118.7	17338.2
2010-06-15	17355.5	17442.5	17249.5	17412.8
2010-06-16	17500.3	17530.4	17407.3	17441.2
2010-06-17	17490.5	17647.4	17394.9	17616.7
2010-06-18	17628	17722	17525.3	17570.8
2010-06-21	17654.8	17919.6	17654.8	17876.6
2010-06-22	17868.1	17868.1	17725.6	17749.7
2010-06-23	17694.9	17782.3	17629.2	17755.9
2010-06-24	17750.5	17845.7	17632.8	17730.2
2010-06-25	17705.1	17714.7	17546.7	17574.5
2010-06-28	17577.7	17794.8	17571.8	17774.3
2010-06-29	17777.9	17777.9	17465.7	17534.1
2010-06-30	17476.8	17725	17373.8	17700.9
2010-07-01	17679.3	17679.3	17455.4	17509.3
2010-07-02	17523.5	17598.9	17426.8	17460.9
2010-07-05	17473.8	17505.7	17423.7	17441.4
2010-07-06	17402.7	17643.1	17395.6	17614.5
2010-07-07	17623.7	17623.7	17447.2	17471
2010-07-08	17536.5	17728.4	17536.5	17651.7
2010-07-09	17667.8	17857.6	17667.8	17833.5
2010-07-12	17876	18010.1	17874.9	17937.2
2010-07-13	17908.3	17998	17855.8	17985.9
2010-07-14	18024.9	18167.2	17897.3	17938.2
2010-07-15	17872.9	17978.6	17858.7	17909.5
2010-07-16	17911.1	17980.3	17892.2	17955.8
2010-07-19	17914.1	18005.1	17856.4	17928.4
2010-07-20	17921.9	18040.2	17848.1	17878.1
2010-07-21	17873.9	18012.2	17873.9	17977.2
2010-07-22	17978.4	18127.9	17879.9	18113.2
2010-07-23	18183.1	18237.6	18093.9	18131
2010-07-26	18094.6	18194.1	17993.9	18020.1
2010-07-27	17998.7	18149.6	17998.7	18077.6
2010-07-28	18077.8	18137.1	17925.4	17957.4
2010-07-29	17954.3	18013.1	17902.8	17992
2010-07-30	17948.7	18000.3	17838.9	17868.3
2010-08-02	17911.3	18104.2	17911.3	18081.2
2010-08-03	18146.7	18167.4	18072.4	18114.8
2010-08-04	18115.6	18249.5	18093	18217.4
2010-08-05	18255.5	18295.4	18156.4	18172.8
2010-08-06	18165.5	18244.6	18118.2	18144
2010-08-09	18141.1	18309.2	18139.9	18287.5
2010-08-10	18272.3	18293.4	18170.8	18220
2010-08-11	18177.3	18263.9	18042.9	18070.2
2010-08-12	17972.7	18113.6	17914.8	18073.9
2010-08-13	18080.3	18260.4	18050.4	18167
2010-08-16	18153.8	18203.9	17997.5	18050.8
2010-08-17	18086.5	18140.1	18026	18048.8
2010-08-18	18083.5	18286	18082.1	18257.1
2010-08-19	18278.6	18475.3	18278.6	18454.9
2010-08-20	18406.6	18464.1	18360.9	18401.8
2010-08-23	18415.4	18454.4	18371	18409.3
2010-08-24	18407	18451.7	18260.7	18311.6
2010-08-25	18274.8	18312.4	18156	18179.6
2010-08-26	18196.7	18261.1	18159.1	18226.3
2010-08-27	18201.2	18248.4	17944.2	17998.4
2010-08-30	18111.8	18216.5	17960.2	18032.1
2010-08-31	18014.7	18014.7	17820	17971.1
2010-09-01	18027.4	18227.1	18027.4	18205.9
2010-09-02	18268.2	18355.8	18218.8	18238.3
2010-09-03	18263	18316.3	18206.5	18221.4
2010-09-06	18124.3	18600.3	18124.3	18560.1
2010-09-07	18571.7	18711.2	18571.4	18645.1
2010-09-08	18602.9	18721.2	18540.7	18666.7
2010-09-09	18669.1	18823.2	18669.1	18799.7
2010-09-13	18845.3	19243.4	18845.3	19208.3
2010-09-14	19218.1	19487	19218.1	19347
2010-09-15	19349.9	19554.5	19341	19502.1
2010-09-16	19476.9	19636.7	19383.5	19417.5
2010-09-17	19436.7	19639.2	19436.7	19594.8
2010-09-20	19445.4	19927.3	19445.4	19906.1
2010-09-21	19925.8	20089	19860.9	20001.6
2010-09-22	20039.4	20105.5	19804	19941.7
2010-09-23	19944.3	19998.3	19771.6	19861
2010-09-24	19836.4	20071.8	19833.5	20020.1
2010-09-27	20183.8	20268	20088.5	20117.4
2010-09-28	20114.4	20157.5	19982	20104.9
2010-09-29	20086.9	20234.1	19923.1	19956.3
2010-09-30	19931.5	20114.7	19864.5	20069.1
2010-10-01	20101.6	20475.5	20101.6	20445
2010-10-04	20501.2	20706.7	20437.4	20475.7
2010-10-05	20463.7	20560.5	20383.2	20407.7
2010-10-06	20533.6	20669.9	20447.1	20543.1
2010-10-07	20544.3	20581.3	20272.8	20315.3
2010-10-08	20297.6	20409.2	20145.7	20250.3
2010-10-11	20291.6	20461.3	20250.2	20320.6
2010-10-12	20337.6	20343.6	20107.2	20203.3
2010-10-13	20245.6	20702.6	20211.7	20687.9
2010-10-14	20712.1	20854.6	20442.8	20497.6
2010-10-15	20518.5	20578.4	20090.2	20125.1
2010-10-18	20160.6	20229.4	19870.5	20168.9
2010-10-19	20298.6	20332	19924	19983.1
2010-10-20	19924	20043.8	19822.7	19872.2
2010-10-21	19898.1	20293.1	19872.2	20260.6
2010-10-22	20300.8	20351.7	20088.7	20165.9
2010-10-25	20174.8	20452.3	20150.6	20303.1
2010-10-26	20246.2	20344.7	20189.3	20221.4
2010-10-27	20229.8	20250.1	19923.7	20005.4
2010-10-28	20037.8	20311.5	19869.3	19941
2010-10-29	19944.9	20080.3	19769	20032.3
2010-11-01	20100.8	20609.7	20032.3	20355.6
2010-11-02	20302.4	20425.1	20281.7	20345.7
2010-11-03	20352.7	20538.8	20345.7	20465.7
2010-11-04	20374.7	20917	20374.7	20893.6
2010-11-08	21078.4	21079.8	20822.4	20852.4
2010-11-09	20848.7	20984.1	20762.8	20932.5
2010-11-10	20922.4	20970.9	20849.9	20875.7
2010-11-11	20894.4	20961.3	20544.2	20589.1
2010-11-12	20592.9	20594.1	20108.4	20156.9
2010-11-15	20163.5	20335.5	20046.6	20309.7
2010-11-16	20312.8	20382.3	19832.2	19865.1
2010-11-18	19870.7	20056.4	19615.5	19930.6
2010-11-19	19902.7	20045.5	19504.9	19585.4
2010-11-22	19608.1	19989	19585.4	19957.6
2010-11-23	19916.4	19957.6	19342.7	19665.9
2010-11-24	19736.1	19835.6	19375.9	19459.8
2010-11-25	19474.2	19628.3	19258.4	19318.2
2010-11-26	19312.5	19417.6	18954.8	19136.6
2010-11-29	19130.3	19450.1	19130.3	19405.1
2010-11-30	19419.2	19610.5	19218	19521.2
2010-12-01	19520.8	19887.3	19511.2	19850
2010-12-02	19927.3	20084.2	19917.8	19992.7
2010-12-03	19959.6	20067.8	19877.1	19966.9
2010-12-06	19947.8	20217.9	19937.2	19981.3
2010-12-07	19952.4	20019.3	19824.4	19934.6
2010-12-08	19934.3	19981	19611.3	19696.5
2010-12-09	19706.7	19771.1	19160.9	19242.4
2010-12-10	19286	19537.4	19074.6	19508.9
2010-12-13	19545.2	19710.6	19321.4	19691.8
2010-12-14	19716.8	19837.7	19621.4	19799.2
2010-12-15	19793.1	19875.4	19571.4	19647.8
2010-12-16	19648.8	19894.9	19554.3	19864.8
2010-12-20	19859.8	20006.2	19678.6	19888.9
2010-12-21	19884	20182.9	19847.2	20060.3
2010-12-22	20064.5	20240.6	19931.3	20015.8
2010-12-23	20021.3	20183.3	19939.3	19982.9
2010-12-24	19968.5	20086.4	19880.4	20073.7
2010-12-27	20090.4	20190.1	20010.3	20028.9
2010-12-28	20023.9	20162.8	19981.8	20025.4
2010-12-29	20028.4	20297.6	20003.8	20256
2010-12-30	20257.7	20410.9	20251.9	20389.1
2010-12-31	20338.4	20552	20338.4	20509.1
