# Supplementary material for: Analysis of global stock index data during crisis period via complex network approach
Source: PLoS One. 2018 Jul 18;13(7):e0200600. doi: 10.1371/journal.pone.0200600 (PMC6051609; doi:10.1371/journal.pone.0200600)
Supplement: S1 File — See the respective attached file. (ZIP) [file pone.0200600.s001.zip › Global stock index data 2005-2010/NASDAQ Composite Index.xls]

## Sheet: Sheet1
Date	Open	High	Low	Close
2005-01-03	2184.75	2191.6	2148.72	2152.15
2005-01-04	2158.31	2159.64	2100.56	2107.86
2005-01-05	2102.9	2116.75	2091.24	2091.24
2005-01-06	2098.51	2103.9	2088.03	2090
2005-01-07	2099.95	2103.39	2076.69	2088.61
2005-01-10	2087.62	2111.43	2086.66	2097.04
2005-01-11	2089.07	2090.62	2072.62	2079.62
2005-01-12	2089.7	2093.44	2066.79	2092.53
2005-01-13	2093.54	2094.8	2067.94	2070.56
2005-01-14	2079.47	2088.58	2075.47	2087.91
2005-01-18	2081.86	2106.19	2078.04	2106.04
2005-01-19	2105.74	2105.84	2072.2	2073.59
2005-01-20	2056.38	2065.59	2045.88	2045.88
2005-01-21	2053.15	2058	2032.88	2034.27
2005-01-24	2040.13	2043.97	2008.68	2008.7
2005-01-25	2022.08	2037.18	2017.58	2019.95
2005-01-26	2034.69	2049.34	2028.19	2046.09
2005-01-27	2042.77	2053.94	2036.09	2047.15
2005-01-28	2052.54	2055.13	2024.36	2035.83
2005-01-31	2053.47	2063.18	2053.47	2062.41
2005-02-01	2063.27	2071.52	2058.66	2068.7
2005-02-02	2074.06	2079.58	2064.2	2075.06
2005-02-03	2065.44	2066.93	2049.25	2057.64
2005-02-04	2056.47	2086.72	2056.29	2086.66
2005-02-07	2086.55	2091.17	2075.41	2082.03
2005-02-08	2082.11	2095.64	2080.42	2086.68
2005-02-09	2088.52	2089.38	2051	2052.55
2005-02-10	2058.53	2059.65	2040.04	2053.1
2005-02-11	2048.96	2081.48	2039.72	2076.66
2005-02-14	2076.75	2085.12	2074.81	2082.91
2005-02-15	2083.64	2103.45	2081.46	2089.21
2005-02-16	2082.46	2093.37	2079.37	2087.43
2005-02-17	2088.67	2093.68	2061.34	2061.34
2005-02-18	2065.15	2068.89	2056.2	2058.62
2005-02-22	2046.18	2064.67	2030.17	2030.32
2005-02-23	2039.55	2040.84	2024.64	2031.25
2005-02-24	2028.43	2051.81	2023	2051.7
2005-02-25	2050.49	2065.4	2047.23	2065.4
2005-02-28	2058.28	2066.53	2038.77	2051.72
2005-03-01	2057.47	2073.74	2057.19	2071.25
2005-03-02	2060.3	2084.15	2057.22	2067.5
2005-03-03	2073.33	2074.71	2047.92	2058.4
2005-03-04	2071.15	2078.14	2064.93	2070.61
2005-03-07	2073.9	2100.57	2073.82	2090.21
2005-03-08	2087.11	2095.74	2072.59	2073.55
2005-03-09	2070.85	2079.37	2060.23	2061.29
2005-03-10	2065.09	2067.21	2042.02	2059.72
2005-03-11	2063.56	2069.4	2036.41	2041.6
2005-03-14	2043.64	2051.04	2037.41	2051.04
2005-03-15	2057.17	2059.07	2034.41	2034.98
2005-03-16	2028.29	2037.96	2011.67	2015.75
2005-03-17	2016.91	2023.67	2010.52	2016.42
2005-03-18	2018.41	2020.4	1999.98	2007.79
2005-03-21	2008.16	2011.39	1993.76	2007.51
2005-03-22	2007.72	2017.66	1988.86	1989.34
2005-03-23	1985.49	1999.43	1985.22	1990.22
2005-03-24	1997.48	2008.63	1991.06	1991.06
2005-03-28	1998.76	2005.49	1992.52	1992.52
2005-03-29	1990.27	2002.65	1968.58	1973.88
2005-03-30	1980.07	2005.67	1980.07	2005.67
2005-03-31	2005.71	2006.62	1994.8	1999.23
2005-04-01	2009.09	2014.73	1982.19	1984.81
2005-04-04	1983.81	1995.8	1972.07	1991.07
2005-04-05	1994.38	2002.35	1991.88	1999.32
2005-04-06	2004.25	2017.08	1996.91	1999.14
2005-04-07	1999.61	2018.79	1998.14	2018.79
2005-04-08	2018.42	2021.82	1999.33	1999.35
2005-04-11	2004.16	2006.24	1991.21	1992.12
2005-04-12	1988.33	2007.24	1970.01	2005.4
2005-04-13	2000.46	2001.3	1972.1	1974.37
2005-04-14	1974.18	1975.42	1946.58	1946.71
2005-04-15	1932.96	1940.15	1906.71	1908.15
2005-04-18	1906.43	1921.69	1904.27	1912.92
2005-04-19	1922.82	1933.21	1918.15	1932.36
2005-04-20	1944.64	1945.6	1912.35	1913.76
2005-04-21	1931.85	1962.41	1928.52	1962.41
2005-04-22	1953.58	1953.77	1921.38	1932.19
2005-04-25	1942.02	1954.87	1938.45	1950.78
2005-04-26	1943.75	1958.58	1927.44	1927.44
2005-04-27	1919.42	1937.15	1913.14	1930.43
2005-04-28	1922.03	1927.31	1904.08	1904.18
2005-04-29	1917.64	1921.77	1889.83	1921.65
2005-05-02	1923.23	1933.42	1916.03	1928.65
2005-05-03	1924.78	1944.53	1924.78	1933.07
2005-05-04	1937.79	1963.26	1935.24	1962.23
2005-05-05	1960.38	1969.29	1951.49	1961.8
2005-05-06	1972.66	1973.5	1960.76	1967.35
2005-05-09	1967.74	1979.67	1960.27	1979.67
2005-05-10	1968.08	1971.25	1957.29	1962.77
2005-05-11	1966.06	1972.52	1943.89	1971.55
2005-05-12	1970.8	1982.2	1956.45	1963.88
2005-05-13	1978.28	1990	1964.77	1976.78
2005-05-16	1976.38	1994.47	1973.67	1994.43
2005-05-17	1986.16	2004.15	1980.94	2004.15
2005-05-18	2008.63	2034.3	2007.2	2030.65
2005-05-19	2032.09	2042.68	2030.05	2042.58
2005-05-20	2040.63	2046.42	2033.35	2046.42
2005-05-23	2045.69	2062.95	2045.69	2056.65
2005-05-24	2052.28	2062.52	2049.77	2061.62
2005-05-25	2055.78	2055.78	2041.95	2050.12
2005-05-26	2057.99	2072.54	2057.8	2071.24
2005-05-27	2068.53	2076.8	2064.99	2075.73
2005-05-31	2073.92	2076.01	2065.02	2068.22
2005-06-01	2067.23	2095.54	2067.23	2087.86
2005-06-02	2081.69	2097.8	2081.4	2097.8
2005-06-03	2094.18	2095.99	2069.17	2071.43
2005-06-06	2072.36	2078.61	2066.36	2075.76
2005-06-07	2079.06	2095.96	2067.14	2067.16
2005-06-08	2073.21	2074.61	2057.58	2060.18
2005-06-09	2059.58	2077.47	2052.96	2076.91
2005-06-10	2076.25	2076.25	2055.94	2063
2005-06-13	2059.96	2078.26	2058.72	2068.96
2005-06-14	2068.04	2074.78	2064.08	2069.04
2005-06-15	2076.73	2079.13	2053.39	2074.92
2005-06-16	2076.27	2089.51	2073.29	2089.15
2005-06-17	2098.33	2098.53	2085.24	2090.11
2005-06-20	2081.05	2096.77	2076.42	2088.13
2005-06-21	2087.63	2095.69	2083.59	2091.07
2005-06-22	2097.05	2102.75	2083.76	2092.03
2005-06-23	2093.91	2106.57	2070.57	2070.66
2005-06-24	2070.33	2071.52	2050.76	2053.27
2005-06-27	2050.3	2054.47	2039.69	2045.2
2005-06-28	2051.77	2072.58	2050.98	2069.89
2005-06-29	2074.44	2076.02	2066.45	2068.89
2005-06-30	2072.05	2076.16	2056.24	2056.96
2005-07-01	2060.97	2064.81	2053.06	2057.37
2005-07-05	2052.1	2079.6	2052.1	2078.75
2005-07-06	2076.9	2084.76	2068.42	2068.65
2005-07-07	2050.71	2076.43	2050.3	2075.66
2005-07-08	2077.9	2113.91	2076.53	2112.88
2005-07-11	2115.98	2135.69	2115.57	2135.43
2005-07-12	2132.51	2149.78	2128.82	2143.15
2005-07-13	2142.6	2146.56	2136.37	2144.11
2005-07-14	2156.56	2164.18	2148.61	2152.82
2005-07-15	2152.7	2160.64	2145.18	2156.78
2005-07-18	2151.84	2153.52	2144.78	2144.87
2005-07-19	2156.77	2173.87	2154.36	2173.18
2005-07-20	2158.97	2191.09	2158.09	2188.57
2005-07-21	2191.77	2193.19	2171.98	2178.6
2005-07-22	2176.14	2182.64	2165.44	2179.74
2005-07-25	2179.04	2186.46	2165.93	2166.74
2005-07-26	2170.6	2181.14	2167.09	2175.99
2005-07-27	2178.73	2187.15	2167.88	2186.22
2005-07-28	2188.29	2198.52	2183.27	2198.44
2005-07-29	2195.47	2201.39	2184.43	2184.83
2005-08-01	2191.49	2201.87	2189.08	2195.38
2005-08-02	2197.79	2219	2197.79	2218.15
2005-08-03	2211.09	2219.91	2209.4	2216.81
2005-08-04	2208.33	2209.37	2190.3	2191.32
2005-08-05	2189.42	2195.1	2175.91	2177.91
2005-08-08	2182.99	2185.56	2163.5	2164.39
2005-08-09	2170.44	2181.27	2167.88	2174.19
2005-08-10	2178.07	2185.91	2152.82	2157.81
2005-08-11	2158.3	2174.55	2156.97	2174.55
2005-08-12	2158.94	2161.07	2144.6	2156.9
2005-08-15	2153.71	2173.66	2147.85	2167.04
2005-08-16	2160.97	2161.46	2136.49	2137.06
2005-08-17	2139.36	2153.04	2137.18	2145.15
2005-08-18	2139.4	2146.49	2133.08	2136.08
2005-08-19	2138.74	2143.92	2134.99	2135.56
2005-08-22	2140.95	2151.84	2129.46	2141.41
2005-08-23	2142.29	2145.71	2131.02	2137.25
2005-08-24	2133.17	2156.13	2127.3	2128.91
2005-08-25	2131.3	2138.46	2129.46	2134.37
2005-08-26	2132.97	2133.17	2118.04	2120.77
2005-08-29	2112.44	2139.4	2112.25	2137.65
2005-08-30	2130.88	2132.21	2118.27	2129.76
2005-08-31	2130.81	2152.09	2124.08	2152.09
2005-09-01	2150.03	2157.32	2142.32	2147.9
2005-09-02	2150.52	2152.22	2139.28	2141.07
2005-09-06	2147.31	2167.1	2147.31	2166.86
2005-09-07	2164.14	2172.39	2158.61	2172.03
2005-09-08	2165.72	2173.85	2161.29	2166.03
2005-09-09	2168.9	2177.23	2164.41	2175.51
2005-09-12	2176.47	2186.83	2175.23	2182.83
2005-09-13	2177.95	2185.89	2167.83	2171.75
2005-09-14	2173.62	2174.01	2149.19	2149.33
2005-09-15	2153.75	2155.75	2142.73	2146.15
2005-09-16	2153.75	2160.83	2146.79	2160.35
2005-09-19	2157.37	2159.49	2139.89	2145.26
2005-09-20	2149.44	2162.14	2127.48	2131.33
2005-09-21	2129.65	2129.96	2106.64	2106.64
2005-09-22	2104.39	2114.59	2093.06	2110.78
2005-09-23	2105.37	2121.05	2099.95	2116.84
2005-09-26	2127.9	2132.6	2112.27	2121.46
2005-09-27	2123.65	2125.9	2109.05	2116.42
2005-09-28	2122.19	2127.49	2109.75	2115.4
2005-09-29	2114.97	2141.43	2107.7	2141.22
2005-09-30	2140.17	2151.69	2138.23	2151.69
2005-10-03	2152.7	2162.79	2152.59	2155.43
2005-10-04	2156.26	2167	2139	2139.36
2005-10-05	2139.16	2139.6	2103.02	2103.02
2005-10-06	2104.92	2110.83	2069.04	2084.08
2005-10-07	2091.12	2097.42	2082.44	2090.35
2005-10-10	2091.68	2093.23	2078.11	2078.92
2005-10-11	2084.38	2085.61	2058.19	2061.09
2005-10-12	2055.44	2064.66	2032.79	2037.47
2005-10-13	2033.86	2051.23	2025.58	2047.22
2005-10-14	2054.5	2064.95	2042.54	2064.83
2005-10-17	2065.54	2071.25	2054.19	2070.3
2005-10-18	2069.32	2072.5	2055.96	2056
2005-10-19	2048.66	2091.24	2042.03	2091.24
2005-10-20	2088.04	2096.43	2058.52	2068.11
2005-10-21	2083.84	2091.44	2074.2	2082.21
2005-10-24	2089.51	2115.88	2083.98	2115.83
2005-10-25	2109.55	2116.42	2094.79	2109.45
2005-10-26	2104.02	2121.36	2098.15	2100.05
2005-10-27	2095.85	2098.04	2063.81	2063.81
2005-10-28	2073.85	2089.88	2064.92	2089.88
2005-10-31	2094.37	2125.73	2094.37	2120.3
2005-11-01	2109.89	2121.25	2108.86	2114.05
2005-11-02	2110.95	2144.56	2110.87	2144.31
2005-11-03	2157.3	2169.98	2153.2	2160.22
2005-11-04	2165.1	2172.68	2156.6	2169.43
2005-11-07	2174.25	2182.09	2165.82	2178.24
2005-11-08	2172.37	2180.79	2166.25	2172.07
2005-11-09	2171.23	2182.9	2166.16	2175.81
2005-11-10	2175.02	2196.75	2162.65	2196.68
2005-11-11	2198.26	2205.36	2198.26	2202.47
2005-11-14	2203.79	2206.88	2197.12	2200.95
2005-11-15	2199.39	2204.69	2181.92	2186.74
2005-11-16	2189.46	2191.19	2176.54	2187.93
2005-11-17	2195.48	2220.46	2194.66	2220.46
2005-11-18	2232.36	2234.3	2218.81	2227.07
2005-11-21	2226.62	2242.3	2219.25	2241.67
2005-11-22	2235.3	2257.77	2232.74	2253.56
2005-11-23	2251.37	2269.3	2250.4	2259.98
2005-11-25	2262.43	2264.13	2256.45	2263.01
2005-11-28	2263.55	2264.06	2239.34	2239.37
2005-11-29	2247.7	2253.25	2232.54	2232.71
2005-11-30	2232.5	2243.41	2230.19	2232.82
2005-12-01	2244.85	2269.39	2244.71	2267.17
2005-12-02	2266.17	2273.61	2261.13	2273.37
2005-12-05	2269.07	2269.48	2250.84	2257.64
2005-12-06	2267.76	2278.16	2259.37	2260.76
2005-12-07	2263.29	2264.91	2244.62	2252.01
2005-12-08	2254.8	2261.61	2233.74	2246.46
2005-12-09	2247.28	2258.67	2241.03	2256.73
2005-12-12	2263.97	2266.14	2253.44	2260.95
2005-12-13	2256.6	2271.85	2254.92	2265
2005-12-14	2261.94	2270.44	2254.44	2262.59
2005-12-15	2266.05	2267.55	2247.32	2260.63
2005-12-16	2262.08	2263.89	2251.67	2252.48
2005-12-19	2254.64	2256.03	2221.79	2222.74
2005-12-20	2223.56	2231.02	2213.52	2222.42
2005-12-21	2227.53	2241.94	2225.19	2231.66
2005-12-22	2233.79	2247.09	2232.57	2246.49
2005-12-23	2249.41	2254.71	2245.58	2249.42
2005-12-27	2253.05	2259.68	2226.62	2226.89
2005-12-28	2230.36	2233.54	2221.41	2228.94
2005-12-29	2229.6	2232.89	2216.98	2218.16
2005-12-30	2209.03	2209.97	2200.51	2205.32
2006-01-03	2216.53	2249.68	2189.91	2243.74
2006-01-04	2246.96	2265.28	2246.07	2263.46
2006-01-05	2264.93	2277.56	2264.5	2276.87
2006-01-06	2289.21	2306.72	2281.01	2305.62
2006-01-09	2306.18	2322.63	2303.13	2318.69
2006-01-10	2306.22	2320.32	2303.93	2320.32
2006-01-11	2321.41	2332.92	2316.49	2331.36
2006-01-12	2327.17	2330.31	2313.22	2316.69
2006-01-13	2317.74	2321.7	2308.16	2317.04
2006-01-17	2302.56	2305.87	2294.05	2302.69
2006-01-18	2265.5	2285.94	2264.08	2279.64
2006-01-19	2291.69	2311.71	2289.82	2301.81
2006-01-20	2300.36	2300.73	2245.2	2247.7
2006-01-23	2255.31	2256.24	2241.02	2248.47
2006-01-24	2256.13	2269.44	2256.03	2265.25
2006-01-25	2275.3	2275.3	2253.06	2260.65
2006-01-26	2274.85	2284.07	2264.85	2283
2006-01-27	2293.37	2314.36	2289.47	2304.23
2006-01-30	2306.24	2313.98	2304.75	2306.78
2006-01-31	2305.82	2311.83	2292.95	2305.82
2006-02-01	2294.11	2311.57	2292.23	2310.56
2006-02-02	2306.57	2308.05	2277.3	2281.57
2006-02-03	2268.43	2274.62	2255.99	2262.58
2006-02-06	2263.12	2265.81	2249.75	2258.8
2006-02-07	2255.94	2265.54	2239.51	2244.96
2006-02-08	2260.22	2268.72	2246.98	2266.98
2006-02-09	2273.77	2284.52	2254.26	2255.87
2006-02-10	2255.77	2266.44	2235.41	2261.88
2006-02-13	2252.04	2254.31	2232.68	2239.81
2006-02-14	2243.54	2266.82	2237.47	2262.17
2006-02-15	2259.04	2277.13	2255.1	2276.43
2006-02-16	2281.88	2294.63	2278.06	2294.63
2006-02-17	2291.73	2291.76	2279.63	2282.36
2006-02-21	2283.52	2284.82	2256.75	2262.96
2006-02-22	2264.69	2287.99	2259.17	2283.17
2006-02-23	2279.59	2293.74	2271.82	2279.32
2006-02-24	2278.27	2287.86	2272.78	2287.04
2006-02-27	2291.48	2313.53	2291.24	2307.18
2006-02-28	2300.96	2305.62	2276.74	2281.39
2006-03-01	2288.15	2315.95	2285.64	2314.64
2006-03-02	2305.53	2316.93	2299.76	2311.11
2006-03-03	2299.1	2324.92	2297.09	2302.6
2006-03-06	2306.66	2309.51	2281.37	2286.03
2006-03-07	2280.08	2280.08	2259.64	2268.38
2006-03-08	2260.87	2275.13	2248.65	2267.46
2006-03-09	2272.26	2279.28	2249.56	2249.72
2006-03-10	2251.81	2266.99	2239.54	2262.04
2006-03-13	2269.44	2280.2	2263.68	2267.03
2006-03-14	2264.25	2296.92	2264.24	2295.9
2006-03-15	2301.17	2312.49	2293.06	2311.84
2006-03-16	2319.11	2323.79	2299.55	2299.56
2006-03-17	2306.17	2310.84	2294.5	2306.48
2006-03-20	2311.93	2317.13	2305.59	2314.11
2006-03-21	2312.9	2332.95	2292.55	2294.23
2006-03-22	2283.39	2305.44	2282.38	2303.35
2006-03-23	2300.17	2305.17	2287.9	2300.15
2006-03-24	2304.74	2316.15	2300.37	2312.82
2006-03-27	2312.47	2319.93	2310.02	2315.58
2006-03-28	2315.61	2327.83	2299.56	2304.46
2006-03-29	2309.94	2344.67	2308.41	2337.78
2006-03-30	2340.23	2353.14	2330.84	2340.82
2006-03-31	2345.53	2348.89	2334.54	2339.79
2006-04-03	2352.24	2357.53	2334.6	2336.74
2006-04-04	2337.95	2350.7	2332.67	2345.36
2006-04-05	2349.82	2361.91	2341.66	2359.75
2006-04-06	2358.92	2366.56	2347.64	2361.17
2006-04-07	2367.32	2375.45	2336.71	2339.02
2006-04-10	2340.39	2343.59	2326.47	2333.27
2006-04-11	2337.88	2339.79	2302.19	2310.35
2006-04-12	2309.39	2318.05	2308.33	2314.68
2006-04-13	2314.32	2333.03	2310.12	2326.11
2006-04-17	2325.56	2332.67	2299.42	2311.16
2006-04-18	2318.27	2357.46	2318.27	2356.14
2006-04-19	2358.87	2370.93	2350.04	2370.88
2006-04-20	2368.74	2375.54	2354.07	2362.55
2006-04-21	2371.65	2371.65	2333.5	2342.86
2006-04-24	2338.78	2338.78	2324.28	2333.38
2006-04-25	2338.54	2338.54	2321.64	2330.3
2006-04-26	2333.57	2342.88	2327.73	2333.63
2006-04-27	2324.63	2361.89	2315.12	2344.95
2006-04-28	2321.61	2337.28	2317.47	2322.57
2006-05-01	2329.79	2334.69	2300.25	2304.79
2006-05-02	2311.73	2313.93	2302.8	2309.84
2006-05-03	2311.2	2312.6	2295.03	2303.97
2006-05-04	2307.38	2326.82	2307.38	2323.9
2006-05-05	2335.96	2344.37	2332.68	2342.57
2006-05-08	2342.41	2352.56	2339.46	2344.99
2006-05-09	2339.71	2343.62	2334.17	2338.25
2006-05-10	2332.82	2338.25	2314.45	2320.74
2006-05-11	2319.08	2319.6	2270.51	2272.7
2006-05-12	2263.97	2264.19	2243.32	2243.78
2006-05-15	2234.01	2245.18	2220.5	2238.52
2006-05-16	2239	2243.74	2222.8	2229.13
2006-05-17	2214.9	2222.38	2193.87	2195.8
2006-05-18	2205.37	2212.95	2180.28	2180.32
2006-05-19	2183.34	2198.66	2164.54	2193.88
2006-05-22	2178.15	2184.57	2156.67	2172.86
2006-05-23	2188.38	2199.56	2158.76	2158.76
2006-05-24	2159.83	2179.84	2135.81	2169.17
2006-05-25	2182.43	2198.58	2174.24	2198.24
2006-05-26	2205.9	2210.49	2196.7	2210.37
2006-05-30	2202.57	2202.57	2164.74	2164.74
2006-05-31	2171.46	2185.33	2165.79	2178.88
2006-06-01	2179.82	2219.86	2177.8	2219.86
2006-06-02	2229.84	2233.88	2203.73	2219.41
2006-06-05	2212.35	2219.41	2169.4	2169.62
2006-06-06	2174.28	2176.47	2144.2	2162.78
2006-06-07	2166.58	2184.44	2150.69	2151.8
2006-06-08	2141.59	2151.8	2100.43	2145.32
2006-06-09	2151.92	2163.21	2133.47	2135.06
2006-06-12	2137.47	2138.68	2091.32	2091.32
2006-06-13	2089.88	2108.36	2067.74	2072.47
2006-06-14	2075.55	2091.94	2065.11	2086
2006-06-15	2098.37	2147.91	2086	2144.15
2006-06-16	2140.51	2144.15	2122.78	2129.95
2006-06-19	2136.6	2138.77	2104.38	2110.42
2006-06-20	2110.92	2126.72	2103.77	2107.06
2006-06-21	2109.22	2152.56	2107.06	2141.2
2006-06-22	2138.97	2141.2	2113.59	2122.98
2006-06-23	2120.3	2137.43	2110.81	2121.47
2006-06-26	2126.46	2135.71	2123.71	2133.67
2006-06-27	2134.58	2139.43	2098.76	2100.25
2006-06-28	2105.94	2112.62	2090.78	2111.84
2006-06-29	2121.5	2174.38	2121.5	2174.38
2006-06-30	2181.47	2183.48	2164.67	2172.09
2006-07-03	2177.91	2190.44	2172.09	2190.43
2006-07-05	2174.69	2190.43	2147.12	2153.34
2006-07-06	2156.3	2168.54	2148.21	2155.09
2006-07-07	2146.89	2155.09	2126.64	2130.06
2006-07-10	2135.96	2142.36	2109.18	2116.93
2006-07-11	2110.42	2129.47	2095.69	2128.86
2006-07-12	2121.71	2128.86	2090.23	2090.24
2006-07-13	2076.39	2090.24	2054.1	2054.11
2006-07-14	2053.88	2056.53	2027.11	2037.35
2006-07-17	2034.76	2050.65	2028.3	2037.72
2006-07-18	2043.18	2052.53	2012.78	2043.22
2006-07-19	2037.68	2086.07	2037.1	2080.71
2006-07-20	2083.83	2084.24	2038.71	2039.42
2006-07-21	2035.26	2035.78	2014.07	2020.39
2006-07-24	2030.49	2061.84	2030.49	2061.84
2006-07-25	2060.38	2080.11	2055.34	2073.9
2006-07-26	2066.46	2083.96	2053.64	2070.46
2006-07-27	2082.57	2093.14	2052.02	2054.47
2006-07-28	2065.28	2094.95	2065.06	2094.14
2006-07-31	2087.86	2098.24	2082.62	2091.47
2006-08-01	2080.34	2080.34	2052.75	2061.99
2006-08-02	2069.91	2089	2069.58	2078.81
2006-08-03	2064.56	2099.81	2060.91	2092.34
2006-08-04	2107.83	2119.01	2068.8	2085.05
2006-08-07	2079.45	2079.45	2064.94	2072.5
2006-08-08	2079.52	2083.9	2054.13	2060.85
2006-08-09	2085.56	2097.76	2056.77	2060.28
2006-08-10	2052.98	2076.35	2048.22	2071.74
2006-08-11	2066.23	2066.23	2049.84	2057.71
2006-08-14	2073.01	2092.66	2067.69	2069.04
2006-08-15	2092.49	2115.01	2089.6	2115.01
2006-08-16	2127.06	2149.54	2120.11	2149.54
2006-08-17	2144.3	2168.11	2141.56	2157.61
2006-08-18	2157.14	2165.47	2138.45	2163.95
2006-08-21	2151.91	2153.53	2140.81	2147.75
2006-08-22	2145.31	2162.68	2140.63	2150.02
2006-08-23	2152.91	2160.11	2126.75	2134.66
2006-08-24	2142.34	2144.33	2122.65	2137.11
2006-08-25	2132.17	2152.92	2129.25	2140.29
2006-08-28	2140.52	2164.22	2139.57	2160.7
2006-08-29	2161.96	2173.88	2145.22	2172.3
2006-08-30	2175.07	2188.55	2167.48	2185.73
2006-08-31	2189.17	2193.34	2181.77	2183.75
2006-09-01	2194.56	2198.58	2182.93	2193.16
2006-09-05	2192.94	2207.55	2184.42	2205.7
2006-09-06	2189.7	2190.26	2167.63	2167.84
2006-09-07	2160.05	2174.8	2149.36	2155.29
2006-09-08	2160.02	2168.44	2154.55	2165.79
2006-09-11	2152.12	2180.39	2147.44	2173.25
2006-09-12	2174.61	2217.28	2174.61	2215.82
2006-09-13	2214.8	2229.18	2211.14	2227.67
2006-09-14	2221.73	2230.97	2218.86	2228.73
2006-09-15	2243.28	2247.16	2227.72	2235.59
2006-09-18	2232.99	2247.47	2228.52	2235.75
2006-09-19	2239.86	2239.86	2202.93	2222.37
2006-09-20	2242.11	2257.28	2242.11	2252.89
2006-09-21	2257.54	2261.47	2232.89	2237.75
2006-09-22	2233.55	2233.55	2210.13	2218.93
2006-09-25	2227.37	2253.45	2212.02	2249.07
2006-09-26	2247.72	2261.78	2243.67	2261.34
2006-09-27	2256.17	2271	2254.37	2263.39
2006-09-28	2266.93	2273.12	2252.91	2270.02
2006-09-29	2273.3	2273.3	2257.98	2258.43
2006-10-02	2257	2262.67	2235.68	2237.6
2006-10-03	2233.01	2251.86	2224.21	2243.65
2006-10-04	2239.88	2290.98	2239.26	2290.95
2006-10-05	2289.53	2306.35	2287.61	2306.34
2006-10-06	2296.15	2306.28	2289.99	2299.99
2006-10-09	2297.82	2317.42	2295.25	2311.77
2006-10-10	2314.12	2319.06	2302.24	2315.43
2006-10-11	2304.67	2322.07	2292.29	2308.27
2006-10-12	2318.28	2346.29	2318.28	2346.18
2006-10-13	2344.7	2360.23	2341.4	2357.29
2006-10-16	2359.19	2368.11	2358.01	2363.84
2006-10-17	2354.07	2354.07	2329.8	2344.95
2006-10-18	2355.42	2362.09	2330.49	2337.15
2006-10-19	2332.54	2345.24	2324.43	2340.94
2006-10-20	2340.94	2349.36	2329.13	2342.3
2006-10-23	2338.15	2364.2	2330.61	2355.56
2006-10-24	2352.49	2356.03	2335.91	2344.84
2006-10-25	2346.77	2359.76	2338.65	2356.59
2006-10-26	2361.09	2379.29	2347.88	2379.1
2006-10-27	2375.17	2377.34	2347.07	2350.62
2006-10-30	2347.21	2371.06	2341.03	2363.77
2006-10-31	2368.75	2374.64	2355.95	2366.71
2006-11-01	2373.49	2375.53	2330.57	2334.35
2006-11-02	2324.48	2339.13	2320.84	2334.02
2006-11-03	2339.04	2343.98	2316.82	2330.79
2006-11-06	2341.66	2371.81	2341.66	2365.95
2006-11-07	2366.01	2391.34	2363.64	2375.88
2006-11-08	2363.92	2393.47	2358.44	2384.94
2006-11-09	2399.28	2401.33	2370.6	2376.01
2006-11-10	2378.26	2389.72	2373.62	2389.72
2006-11-13	2389.52	2408.91	2387.88	2406.38
2006-11-14	2408.05	2430.83	2394.62	2430.66
2006-11-15	2430.14	2452.56	2429.68	2442.75
2006-11-16	2447.09	2453.35	2438.04	2449.06
2006-11-17	2439.63	2445.86	2431.79	2445.86
2006-11-20	2441.16	2457.14	2437.84	2452.72
2006-11-21	2454.65	2456.6	2445.04	2454.84
2006-11-22	2463.21	2467.2	2450.64	2465.98
2006-11-24	2449.73	2468.42	2449.32	2460.26
2006-11-27	2454.17	2454.64	2405.89	2405.92
2006-11-28	2397.32	2414.08	2390.1	2412.61
2006-11-29	2422.91	2436.61	2414.8	2432.23
2006-11-30	2430.75	2441.35	2419.23	2431.77
2006-12-01	2430.75	2434.39	2392.95	2413.21
2006-12-04	2420.92	2455.67	2420.6	2448.39
2006-12-05	2455.7	2459.51	2445.14	2452.38
2006-12-06	2447.54	2451.86	2436.47	2445.86
2006-12-07	2449.64	2454.91	2427.69	2427.69
2006-12-08	2423.67	2447.03	2416.77	2437.36
2006-12-11	2437.36	2453.22	2429.97	2442.86
2006-12-12	2443.03	2444.72	2419.32	2431.6
2006-12-13	2444.12	2444.12	2423.87	2432.41
2006-12-14	2435.75	2461.31	2435.75	2453.85
2006-12-15	2467.36	2470.02	2455.24	2457.2
2006-12-18	2462.43	2470.95	2428.66	2435.57
2006-12-19	2420.08	2437.33	2408.85	2429.55
2006-12-20	2432	2443.34	2426.41	2427.61
2006-12-21	2430.14	2433.13	2408.99	2415.85
2006-12-22	2415.98	2416.49	2400.72	2401.18
2006-12-26	2398.22	2414.21	2397.68	2413.51
2006-12-27	2418.78	2432.73	2418.78	2431.22
2006-12-28	2425.32	2432.48	2420.91	2425.57
2006-12-29	2423.03	2437.38	2413.43	2415.29
2007-01-03	2429.72	2454.62	2394.66	2423.16
2007-01-04	2423.82	2460.51	2413.75	2453.43
2007-01-05	2445.07	2445.07	2420.59	2434.25
2007-01-08	2435.25	2445.63	2421.13	2438.2
2007-01-09	2443.26	2449.87	2423.56	2443.83
2007-01-10	2434.04	2461.34	2427.9	2459.33
2007-01-11	2464.89	2489.46	2463.39	2484.85
2007-01-12	2481.72	2502.82	2481.54	2502.82
2007-01-16	2504.56	2508.93	2493.92	2497.78
2007-01-17	2487.89	2496.93	2475.83	2479.42
2007-01-18	2475.33	2475.8	2438.11	2443.21
2007-01-19	2437.63	2453.79	2435.68	2451.31
2007-01-22	2454.5	2454.66	2422.92	2431.07
2007-01-23	2428.26	2447.03	2425.98	2431.41
2007-01-24	2443.01	2466.28	2440.82	2466.28
2007-01-25	2469.27	2470.51	2430.56	2434.24
2007-01-26	2441.1	2443.44	2418.61	2435.49
2007-01-29	2434.64	2451.83	2431.31	2441.09
2007-01-30	2446.66	2451	2437.42	2448.64
2007-01-31	2443.33	2471.2	2433.76	2463.93
2007-02-01	2474.08	2481.38	2458.71	2468.38
2007-02-02	2474.19	2478.41	2466.56	2475.88
2007-02-05	2475.03	2481.57	2466.18	2470.6
2007-02-06	2475.78	2478.24	2454.6	2471.49
2007-02-07	2483.73	2495.27	2475.57	2490.5
2007-02-08	2484.5	2492.41	2477.71	2488.67
2007-02-09	2491.65	2496.52	2453.44	2459.82
2007-02-12	2460.63	2460.63	2444.68	2450.38
2007-02-13	2455.25	2464.56	2452.17	2459.88
2007-02-14	2468.04	2494.51	2468.04	2488.38
2007-02-15	2489.84	2498.37	2485.51	2497.1
2007-02-16	2491.48	2497.92	2482.66	2496.31
2007-02-20	2491.75	2514.22	2479.92	2513.04
2007-02-21	2503.54	2518.42	2500.96	2518.42
2007-02-22	2523.36	2531.42	2509.06	2524.94
2007-02-23	2522.53	2522.84	2506.95	2515.1
2007-02-26	2525.04	2525.98	2492.54	2504.52
2007-02-27	2468.74	2470.92	2402.36	2407.86
2007-02-28	2411.89	2431.86	2395.35	2416.15
2007-03-01	2377.18	2419.15	2359.44	2404.21
2007-03-02	2389.86	2401.26	2368	2368
2007-03-05	2368	2377.84	2340.4	2340.68
2007-03-06	2363.15	2390.14	2361.27	2385.14
2007-03-07	2382.65	2388.78	2371.92	2374.64
2007-03-08	2396.55	2402.2	2382	2387.73
2007-03-09	2403.13	2404.8	2375.57	2387.55
2007-03-12	2385.14	2404.02	2384.39	2402.29
2007-03-13	2388.86	2395.98	2350.57	2350.57
2007-03-14	2350.94	2371.74	2331.57	2371.74
2007-03-15	2371.02	2382.62	2367.74	2378.7
2007-03-16	2376.82	2385.32	2364.36	2372.66
2007-03-19	2384.66	2399.8	2381.55	2394.41
2007-03-20	2394.82	2412.64	2393.19	2408.21
2007-03-21	2415.54	2455.92	2405.39	2455.92
2007-03-22	2457.06	2457.37	2442.51	2451.74
2007-03-23	2451.83	2459.96	2447.81	2448.93
2007-03-26	2451.6	2455.63	2428	2455.63
2007-03-27	2448.92	2450.03	2435.19	2437.43
2007-03-28	2427.19	2434.32	2413.09	2417.1
2007-03-29	2432.5	2433.04	2396.83	2417.88
2007-03-30	2419.91	2432.2	2403.01	2421.64
2007-04-02	2425.36	2427.94	2409.04	2422.26
2007-04-03	2432.3	2456.17	2432.3	2450.33
2007-04-04	2451.94	2461.49	2448.69	2458.69
2007-04-05	2457.65	2471.34	2455.6	2471.34
2007-04-09	2478.02	2478.68	2464.57	2469.18
2007-04-10	2468.13	2479.46	2468.03	2477.61
2007-04-11	2477.76	2478.51	2452.05	2459.31
2007-04-12	2455.72	2480.41	2448.71	2480.32
2007-04-13	2479.69	2491.94	2468.23	2491.94
2007-04-16	2500.55	2519.03	2500.55	2518.33
2007-04-17	2519.12	2522.07	2510.6	2516.95
2007-04-18	2507.34	2518.21	2499.65	2510.5
2007-04-19	2497.22	2515.95	2490.34	2505.35
2007-04-20	2525.23	2532.24	2515.24	2526.39
2007-04-23	2525.77	2531.4	2518.47	2523.67
2007-04-24	2528.39	2529.48	2509.26	2524.54
2007-04-25	2533.54	2551.39	2523.84	2547.89
2007-04-26	2551.49	2560.64	2544.12	2554.46
2007-04-27	2554.48	2562.99	2550.1	2557.21
2007-04-30	2558.05	2558.75	2525.09	2525.09
2007-05-01	2529.95	2532.37	2510.57	2531.53
2007-05-02	2531.96	2562.78	2531.96	2557.84
2007-05-03	2560.85	2569.8	2555.84	2565.46
2007-05-04	2574.5	2577.96	2561.73	2572.15
2007-05-07	2572.64	2580.06	2569.22	2570.95
2007-05-08	2563.18	2571.75	2551.15	2571.75
2007-05-09	2557.63	2579.98	2555.71	2576.34
2007-05-10	2564.8	2570.73	2533.12	2533.74
2007-05-11	2541.66	2562.45	2539.67	2562.22
2007-05-14	2564.05	2568.93	2537.92	2546.44
2007-05-15	2544.67	2557.78	2523.83	2525.29
2007-05-16	2532.71	2547.42	2519.35	2547.42
2007-05-17	2544.32	2547.71	2535.47	2539.38
2007-05-18	2548.07	2559.03	2540.67	2558.45
2007-05-21	2560.93	2587.87	2560.85	2578.79
2007-05-22	2580.04	2593.03	2573.95	2588.02
2007-05-23	2592.62	2600.94	2576.23	2577.05
2007-05-24	2577.21	2585.73	2531.28	2537.92
2007-05-25	2547.41	2560.03	2544.46	2557.19
2007-05-29	2561.04	2576.36	2558.4	2572.06
2007-05-30	2556.17	2592.59	2551.68	2592.59
2007-05-31	2599.47	2607.9	2594.29	2604.52
2007-06-01	2614.01	2626.4	2608.69	2613.92
2007-06-04	2606.05	2619.75	2604.85	2618.29
2007-06-05	2611.16	2613.31	2595.01	2611.23
2007-06-06	2599.56	2599.56	2578.81	2587.18
2007-06-07	2577.37	2585.73	2541.38	2541.38
2007-06-08	2541.14	2573.74	2534.97	2573.54
2007-06-11	2569.64	2584.82	2566.84	2572.15
2007-06-12	2560.41	2576.89	2547.99	2549.77
2007-06-13	2558.47	2582.31	2556.72	2582.31
2007-06-14	2584.14	2604.76	2583.93	2599.41
2007-06-15	2625.33	2630.51	2620.72	2626.71
2007-06-18	2631.34	2631.45	2617.66	2626.6
2007-06-19	2620.31	2631.3	2612.42	2626.76
2007-06-20	2632.2	2634.6	2599.63	2599.96
2007-06-21	2597.65	2618.54	2586.05	2616.96
2007-06-22	2610.36	2612.75	2583.24	2588.96
2007-06-25	2590.59	2605.87	2568.5	2577.08
2007-06-26	2589.22	2590.89	2566.34	2574.16
2007-06-27	2563.83	2605.92	2560.45	2605.35
2007-06-28	2606.14	2624.6	2604.6	2608.37
2007-06-29	2619.94	2626.56	2590.09	2603.23
2007-07-02	2617.39	2632.3	2614.84	2632.3
2007-07-03	2636.71	2644.95	2635	2644.95
2007-07-05	2646.3	2658.01	2637.78	2656.65
2007-07-06	2656.3	2667.97	2649.05	2666.51
2007-07-09	2668.99	2672.59	2660.65	2670.02
2007-07-10	2657.87	2662.55	2637.66	2639.16
2007-07-11	2637.12	2652.34	2631.89	2651.79
2007-07-12	2662.76	2701.73	2662.52	2701.73
2007-07-13	2696.96	2707.64	2694.09	2707
2007-07-16	2703.4	2712.13	2693.71	2697.33
2007-07-17	2702.1	2719.94	2701.56	2712.29
2007-07-18	2695.28	2699.87	2674.26	2699.49
2007-07-19	2716.66	2724.74	2710.84	2720.04
2007-07-20	2709.99	2710.32	2674.64	2687.6
2007-07-23	2698.49	2705.03	2688.41	2690.58
2007-07-24	2673.7	2682.4	2634.03	2639.86
2007-07-25	2660.19	2665.81	2628.15	2648.17
2007-07-26	2620.75	2632.46	2563.81	2599.34
2007-07-27	2599.87	2608.99	2561.56	2561.56
2007-07-30	2568.14	2592	2552.31	2582.57
2007-07-31	2606.32	2607.45	2545.57	2545.57
2007-08-01	2538.5	2557.11	2515.81	2553.16
2007-08-02	2557.59	2579.28	2553.14	2575.98
2007-08-03	2572.92	2575.58	2511.12	2511.25
2007-08-06	2524.87	2547.33	2491.96	2547.33
2007-08-07	2532.78	2577.81	2523.44	2561.6
2007-08-08	2582.6	2627.75	2582.6	2612.98
2007-08-09	2573.03	2615.93	2556.49	2556.49
2007-08-10	2529.54	2569.25	2503.16	2544.89
2007-08-13	2566.6	2572.51	2541.35	2542.24
2007-08-14	2549.26	2552.49	2499.12	2499.12
2007-08-15	2492.76	2520.39	2457.89	2458.83
2007-08-16	2440.91	2460.5	2386.69	2451.07
2007-08-17	2510.38	2524.96	2466.36	2505.03
2007-08-20	2511.07	2516.31	2487.44	2508.59
2007-08-21	2502.31	2529.66	2500.66	2521.3
2007-08-22	2542.99	2554.9	2533.74	2552.8
2007-08-23	2562.41	2565.35	2530.57	2541.7
2007-08-24	2539.65	2576.69	2534.64	2576.69
2007-08-27	2570.41	2573.83	2557.48	2561.25
2007-08-28	2546.39	2548.06	2500.55	2500.64
2007-08-29	2518.82	2563.16	2512.6	2563.16
2007-08-30	2545.08	2587.86	2542.48	2565.3
2007-08-31	2596.19	2603.11	2579.79	2596.36
2007-09-04	2596.38	2644.45	2596.38	2630.24
2007-09-05	2618.28	2621.54	2596.7	2605.95
2007-09-06	2615.74	2620.89	2595.52	2614.32
2007-09-07	2581.48	2584.28	2556.59	2565.7
2007-09-10	2581.78	2588.88	2536.93	2559.11
2007-09-11	2573.28	2598.94	2572.86	2597.47
2007-09-12	2592.83	2612.18	2590.38	2592.07
2007-09-13	2607.13	2612.7	2589.41	2601.06
2007-09-14	2582.15	2603.63	2577.73	2602.18
2007-09-17	2594.04	2596.09	2575.36	2581.66
2007-09-18	2592.96	2651.66	2583.14	2651.66
2007-09-19	2665.89	2683.02	2654.9	2666.48
2007-09-20	2659.58	2669.43	2648.07	2654.29
2007-09-21	2670.75	2678.69	2666.32	2671.22
2007-09-24	2676.42	2692.16	2660.52	2667.95
2007-09-25	2658.53	2683.92	2656.33	2683.45
2007-09-26	2696.53	2709.23	2689.59	2699.03
2007-09-27	2711.82	2712.79	2702.02	2709.59
2007-09-28	2709.65	2716.75	2692.02	2701.5
2007-10-01	2704.25	2743.53	2704.25	2740.99
2007-10-02	2740.65	2747.11	2732.69	2747.11
2007-10-03	2734.32	2746.14	2721.23	2729.43
2007-10-04	2735.39	2735.52	2718.05	2733.57
2007-10-05	2754.68	2784.93	2749.85	2780.32
2007-10-08	2777.72	2787.37	2771.6	2787.37
2007-10-09	2793.95	2806.41	2784.52	2803.91
2007-10-10	2805.44	2813.67	2795.98	2811.61
2007-10-11	2824.55	2834	2757.76	2772.2
2007-10-12	2779.79	2806.18	2778.29	2805.68
2007-10-15	2809.17	2811.66	2764.68	2780.05
2007-10-16	2770.03	2781.8	2759.43	2763.91
2007-10-17	2801.66	2803.96	2755.26	2792.67
2007-10-18	2778.31	2803.26	2770.11	2799.31
2007-10-19	2799.32	2799.32	2725.16	2725.16
2007-10-22	2705.86	2755.47	2698.14	2753.93
2007-10-23	2775.52	2799.26	2758.53	2799.26
2007-10-24	2775.33	2781.96	2720.3	2774.76
2007-10-25	2777.59	2787.29	2733.08	2750.86
2007-10-26	2806.52	2810.31	2776.53	2804.19
2007-10-29	2815.16	2825.37	2805.25	2817.44
2007-10-30	2807.32	2828.82	2803.67	2816.71
2007-10-31	2827.8	2861.51	2815.67	2859.12
2007-11-01	2835	2835.63	2793.17	2794.83
2007-11-02	2812.79	2817.03	2773.82	2810.38
2007-11-05	2782.8	2807.51	2771.91	2795.18
2007-11-06	2809.81	2825.47	2780.22	2825.18
2007-11-07	2798.45	2810.19	2748.31	2748.76
2007-11-08	2748.4	2753.05	2648.03	2696
2007-11-09	2648.96	2668.79	2624.43	2627.94
2007-11-12	2619.41	2643	2583	2584.13
2007-11-13	2613.37	2673.65	2613.37	2673.65
2007-11-14	2698.03	2698.35	2636.32	2644.32
2007-11-15	2636.27	2652.65	2601.39	2618.51
2007-11-16	2631.81	2640.03	2596.59	2637.24
2007-11-19	2622.44	2628.15	2583.26	2593.38
2007-11-20	2603.53	2633.82	2554.32	2596.81
2007-11-21	2570.53	2597.17	2542.7	2562.15
2007-11-23	2578.99	2601.55	2567.58	2596.6
2007-11-26	2599.82	2613.69	2539.81	2540.99
2007-11-27	2557.98	2585.93	2546.37	2580.8
2007-11-28	2607.33	2667.93	2606.86	2662.91
2007-11-29	2653.36	2675.21	2648.49	2668.13
2007-11-30	2693.61	2696.24	2642.25	2660.96
2007-12-03	2654.91	2667.82	2636.96	2637.13
2007-12-04	2620.34	2636.01	2613.83	2619.83
2007-12-05	2648.96	2671.72	2647.41	2666.36
2007-12-06	2665.87	2709.1	2664.71	2709.03
2007-12-07	2710.33	2711.96	2695.96	2706.16
2007-12-10	2710.73	2727.84	2706.59	2718.95
2007-12-11	2723.09	2734.82	2650.22	2652.35
2007-12-12	2703.26	2712.59	2638.82	2671.14
2007-12-13	2651.45	2670.33	2641.57	2668.49
2007-12-14	2647.68	2671.88	2634.75	2635.74
2007-12-17	2623.23	2626.37	2574.46	2574.46
2007-12-18	2597.59	2604.38	2553.99	2596.03
2007-12-19	2593.33	2609.73	2583.32	2601.01
2007-12-20	2628.12	2640.88	2605.21	2640.86
2007-12-21	2676.85	2691.99	2671.59	2691.99
2007-12-24	2694.35	2715.77	2694.35	2713.5
2007-12-26	2702.82	2727.55	2698.48	2724.41
2007-12-27	2715.02	2717.12	2675.89	2676.79
2007-12-28	2693.36	2697.77	2661.79	2674.46
2007-12-31	2663.78	2668.61	2646.09	2652.28
2008-01-02	2653.91	2661.5	2597.81	2609.63
2008-01-03	2611.96	2624.27	2592.18	2602.68
2008-01-04	2571.08	2571.08	2502.68	2504.65
2008-01-07	2514.15	2521.62	2471.23	2499.46
2008-01-08	2506.97	2527.42	2440.51	2440.51
2008-01-09	2443.85	2474.55	2407.39	2474.55
2008-01-10	2452.12	2503.55	2446.8	2488.52
2008-01-11	2471.86	2473.95	2428.85	2439.94
2008-01-14	2470.87	2483.13	2455.34	2478.3
2008-01-15	2449.04	2455.29	2412.47	2417.59
2008-01-16	2390.56	2429.58	2361.22	2394.59
2008-01-17	2405.74	2416.51	2343.65	2346.9
2008-01-18	2365.56	2384.21	2323.29	2340.02
2008-01-22	2221.2	2318.6	2221.2	2292.27
2008-01-23	2226.77	2320.13	2202.54	2316.41
2008-01-24	2328.86	2361.89	2326.37	2360.92
2008-01-25	2402.8	2408.22	2322.56	2326.2
2008-01-28	2324.85	2349.91	2306.64	2349.91
2008-01-29	2360.43	2362.11	2332	2358.06
2008-01-30	2346.36	2396	2343.88	2349
2008-01-31	2317.11	2403.46	2313.52	2389.86
2008-02-01	2392.58	2419.23	2374.5	2413.36
2008-02-04	2413.42	2413.42	2382.09	2382.85
2008-02-05	2344.81	2359.43	2309.57	2309.57
2008-02-06	2327.18	2338.27	2277.27	2278.75
2008-02-07	2259.62	2318.52	2252.65	2293.03
2008-02-08	2290.5	2318.67	2280.27	2304.85
2008-02-11	2310.75	2326.23	2294.42	2320.06
2008-02-12	2333.31	2349.55	2305.83	2320.04
2008-02-13	2347.22	2373.93	2338.91	2373.93
2008-02-14	2376.22	2376.22	2328.59	2332.54
2008-02-15	2320.58	2329.17	2305.81	2321.8
2008-02-19	2348.98	2352.79	2300.1	2306.2
2008-02-20	2292.82	2331.7	2291.24	2327.1
2008-02-21	2344.08	2353.79	2294.77	2299.78
2008-02-22	2306.61	2308.76	2265.36	2303.35
2008-02-25	2303.41	2333.71	2294.38	2327.48
2008-02-26	2314.42	2361.1	2311.32	2344.99
2008-02-27	2329.16	2363.52	2326.34	2353.78
2008-02-28	2342.56	2352.88	2324.47	2331.57
2008-02-29	2309.06	2311.23	2264.97	2271.48
2008-03-03	2271.26	2275.75	2240.3	2258.6
2008-03-04	2244.21	2266.37	2221.09	2260.28
2008-03-05	2266.49	2290.01	2254.2	2272.81
2008-03-06	2265.67	2272.2	2219.33	2220.5
2008-03-07	2204.48	2242.5	2186.93	2212.49
2008-03-10	2211.14	2216.89	2168.67	2169.34
2008-03-11	2209.65	2255.76	2192.5	2255.76
2008-03-12	2259.97	2282.61	2241.38	2243.87
2008-03-13	2219.28	2272.55	2199.38	2263.61
2008-03-14	2271.21	2277.11	2191.75	2212.49
2008-03-17	2166.94	2200.53	2155.42	2177.01
2008-03-18	2215.61	2268.26	2206.81	2268.26
2008-03-19	2272.12	2280.9	2209.96	2209.96
2008-03-20	2220.5	2258.11	2208.12	2258.11
2008-03-24	2268.2	2336.7	2268.2	2326.75
2008-03-25	2329.16	2346.78	2312.06	2341.05
2008-03-26	2328.62	2331.18	2306.49	2324.36
2008-03-27	2315.04	2315.91	2280.47	2280.83
2008-03-28	2291.32	2304.71	2256.87	2261.18
2008-03-31	2265.15	2289.7	2260.59	2279.1
2008-04-01	2306.51	2362.75	2305.4	2362.75
2008-04-02	2363.42	2381.21	2347.78	2361.4
2008-04-03	2347.91	2373.99	2339.38	2363.3
2008-04-04	2366.91	2391.93	2351.76	2370.98
2008-04-07	2386.62	2390.04	2359.54	2364.83
2008-04-08	2353.58	2359.4	2337.84	2348.76
2008-04-09	2351.94	2353.54	2311.45	2322.12
2008-04-10	2326.78	2363.91	2324.39	2351.7
2008-04-11	2327.7	2328.45	2286.19	2290.24
2008-04-14	2287.02	2296.73	2274.91	2275.82
2008-04-15	2287.43	2291.12	2266.29	2286.04
2008-04-16	2313.42	2352.21	2313.42	2350.11
2008-04-17	2347.32	2348.31	2327.66	2341.83
2008-04-18	2394.52	2412.78	2383.24	2402.97
2008-04-21	2393.07	2410.97	2389.82	2408.04
2008-04-22	2397.12	2397.17	2361.67	2376.94
2008-04-23	2391.64	2412.53	2382.77	2405.21
2008-04-24	2408.25	2447.28	2383.76	2428.92
2008-04-25	2424.68	2427.09	2391.15	2422.93
2008-04-28	2422.63	2437	2416.9	2424.4
2008-04-29	2420	2435.38	2412.1	2426.1
2008-04-30	2434.2	2451.19	2406.37	2412.8
2008-05-01	2416.49	2480.71	2416.49	2480.71
2008-05-02	2499.14	2499.14	2461.46	2476.99
2008-05-05	2475.31	2486.05	2458.12	2464.12
2008-05-06	2455.11	2488.83	2445.37	2483.31
2008-05-07	2483.03	2496.65	2435.76	2438.49
2008-05-08	2450.01	2462.51	2436.61	2451.24
2008-05-09	2432.55	2455.33	2429.03	2445.52
2008-05-12	2454.65	2490.22	2446.36	2488.49
2008-05-13	2491.02	2498.07	2472.58	2495.12
2008-05-14	2503.28	2528.4	2493.58	2496.7
2008-05-15	2496.44	2535.19	2492.95	2533.73
2008-05-16	2537.41	2537.41	2504.18	2528.85
2008-05-19	2530.82	2551.47	2505.6	2516.09
2008-05-20	2505.86	2506.19	2479.37	2492.26
2008-05-21	2497.39	2508.9	2444.99	2448.27
2008-05-22	2454.74	2474.53	2448.84	2464.58
2008-05-23	2454.14	2456	2430.36	2444.67
2008-05-27	2450.52	2482.08	2448.58	2481.24
2008-05-28	2491.5	2493.38	2465.59	2486.7
2008-05-29	2486.09	2522.14	2485.92	2508.32
2008-05-30	2519.14	2530.16	2510.65	2522.66
2008-06-02	2514.82	2516.37	2471.41	2491.53
2008-06-03	2500.5	2513.89	2460.56	2480.48
2008-06-04	2473.03	2518.71	2471.52	2503.14
2008-06-05	2509.49	2549.94	2504.57	2549.94
2008-06-06	2528.52	2529.97	2474.56	2474.56
2008-06-09	2483.22	2485	2429.3	2459.46
2008-06-10	2436.75	2466.28	2432.47	2448.94
2008-06-11	2444.94	2446.28	2394.01	2394.01
2008-06-12	2414.46	2432.88	2388.49	2404.35
2008-06-13	2423.05	2454.5	2417.01	2454.5
2008-06-16	2443.13	2479.95	2441.24	2474.78
2008-06-17	2481.2	2483.19	2456.78	2457.73
2008-06-18	2444.96	2449.18	2422.96	2429.71
2008-06-19	2427.17	2469.15	2412.37	2462.06
2008-06-20	2441.96	2441.96	2394.26	2406.09
2008-06-23	2416.55	2419.69	2384.56	2385.74
2008-06-24	2375.8	2394.86	2352.1	2368.28
2008-06-25	2376.82	2421.25	2376.29	2401.26
2008-06-26	2365.86	2366.16	2321.37	2321.37
2008-06-27	2319.62	2329.94	2290.59	2315.63
2008-06-30	2312.42	2325.49	2292.98	2292.98
2008-07-01	2274.24	2306.91	2255.79	2304.97
2008-07-02	2311.57	2317.2	2251.3	2251.46
2008-07-03	2261.74	2262.96	2227.8	2245.38
2008-07-07	2263.69	2276.54	2214.16	2243.32
2008-07-08	2244.9	2294.44	2233.99	2294.44
2008-07-09	2290.63	2296.03	2234.59	2234.89
2008-07-10	2239.95	2267.67	2223.04	2257.85
2008-07-11	2233.38	2265.86	2203.25	2239.08
2008-07-14	2262.86	2266.44	2207	2212.87
2008-07-15	2197.18	2249.12	2167.29	2215.71
2008-07-16	2219.27	2284.85	2205.71	2284.85
2008-07-17	2296.57	2320.77	2274.27	2312.3
2008-07-18	2286.92	2293.18	2269.55	2282.78
2008-07-21	2290.75	2300.32	2270.28	2279.53
2008-07-22	2256.32	2303.96	2252.84	2303.96
2008-07-23	2305.11	2350.09	2300.2	2325.88
2008-07-24	2329.21	2329.21	2278.91	2280.11
2008-07-25	2294.69	2312.6	2282.63	2310.53
2008-07-28	2307.19	2317.75	2258.62	2264.22
2008-07-29	2274.61	2320.18	2274.37	2319.62
2008-07-30	2329.01	2342.88	2299.98	2329.72
2008-07-31	2311.33	2353.39	2309.64	2325.55
2008-08-01	2326.83	2328.95	2286.41	2310.96
2008-08-04	2309.75	2309.75	2280.93	2285.56
2008-08-05	2308.14	2349.83	2303.63	2349.83
2008-08-06	2349.17	2385.77	2333.53	2378.37
2008-08-07	2362.79	2386.44	2351.32	2355.73
2008-08-08	2356.84	2416.4	2352.04	2414.1
2008-08-11	2407.55	2461.65	2402.53	2439.95
2008-08-12	2434.26	2447.16	2421.09	2430.61
2008-08-13	2424.32	2443.44	2404.03	2428.62
2008-08-14	2414.41	2461.15	2414.41	2453.67
2008-08-15	2463.1	2473.2	2441.05	2452.52
2008-08-18	2456.96	2456.96	2404.41	2416.98
2008-08-19	2404.95	2410.96	2376.67	2384.36
2008-08-20	2396.58	2408.68	2372.34	2389.08
2008-08-21	2371.54	2387.72	2360.39	2380.38
2008-08-22	2390.34	2417.63	2390.34	2414.71
2008-08-25	2399.73	2399.73	2362.2	2365.59
2008-08-26	2364.31	2377.04	2345.79	2361.97
2008-08-27	2362.86	2395.02	2358.93	2382.46
2008-08-28	2390.11	2412.84	2388.55	2411.64
2008-08-29	2388.67	2393.49	2360.91	2367.52
2008-09-02	2402.11	2413.11	2338.37	2349.24
2008-09-03	2346.81	2357.43	2320.91	2333.73
2008-09-04	2315.18	2317.32	2259.04	2259.04
2008-09-05	2241.62	2264.35	2216.99	2255.88
2008-09-08	2296.18	2303.89	2236.97	2269.76
2008-09-09	2269.93	2285.54	2209.81	2209.81
2008-09-10	2232.21	2247.63	2209.59	2228.7
2008-09-11	2199.03	2259.25	2191.53	2258.22
2008-09-12	2239.25	2268.83	2228	2261.27
2008-09-15	2202.28	2244.88	2179.91	2179.91
2008-09-16	2149.65	2214.29	2145.17	2207.9
2008-09-17	2177.58	2183.25	2098.85	2098.85
2008-09-18	2137.42	2201.71	2070.22	2199.1
2008-09-19	2303.9	2318.43	2239.73	2273.9
2008-09-22	2265.77	2266.45	2178.98	2178.98
2008-09-23	2190.71	2209.62	2151.77	2153.33
2008-09-24	2167.55	2179.93	2147.36	2155.68
2008-09-25	2172.26	2210.74	2167.06	2186.57
2008-09-26	2144.06	2187.53	2136.85	2183.34
2008-09-29	2147.16	2152.69	1983.73	1983.73
2008-09-30	2033.69	2094.31	2015.93	2091.88
2008-10-01	2075.1	2083.2	2046.06	2069.4
2008-10-02	2052.51	2056.43	1975	1976.72
2008-10-03	2005.92	2046.81	1947.19	1947.39
2008-10-06	1898.63	1905.01	1777.02	1862.96
2008-10-07	1867.97	1886.35	1754.88	1754.88
2008-10-08	1710.96	1806.89	1706.86	1740.33
2008-10-09	1766.25	1787.41	1634.88	1645.12
2008-10-10	1590.77	1690.77	1542.45	1649.51
2008-10-13	1734.6	1844.25	1715.74	1844.25
2008-10-14	1894.87	1896.95	1752.89	1779.01
2008-10-15	1754.62	1761.23	1628.33	1628.33
2008-10-16	1644.55	1717.72	1565.72	1717.71
2008-10-17	1678.78	1782.58	1670.28	1711.29
2008-10-20	1735.13	1770.05	1698.01	1770.03
2008-10-21	1741.84	1768.54	1695.12	1696.68
2008-10-22	1671.23	1678.71	1587.22	1615.75
2008-10-23	1621.11	1645.5	1533.55	1603.91
2008-10-24	1493.79	1584.27	1493.79	1552.03
2008-10-27	1528.12	1574.54	1503.81	1505.9
2008-10-28	1552.24	1649.47	1504.13	1649.47
2008-10-29	1643.98	1705.51	1622.01	1657.21
2008-10-30	1698.43	1712.56	1658.45	1698.52
2008-10-31	1684.71	1742.54	1673.32	1720.95
2008-11-03	1718.89	1738.53	1713.39	1726.33
2008-11-04	1761.09	1785.84	1739.81	1780.12
2008-11-05	1757.01	1764.43	1679.19	1681.64
2008-11-06	1659.57	1676.92	1603.87	1608.7
2008-11-07	1629.69	1654.25	1615.51	1647.4
2008-11-10	1680.67	1680.67	1603.33	1616.74
2008-11-11	1598.59	1612.42	1563.95	1580.9
2008-11-12	1555.17	1562.78	1499.21	1499.21
2008-11-13	1503.06	1596.7	1428.54	1596.7
2008-11-14	1560.59	1587.76	1513.09	1516.85
2008-11-17	1494.74	1526.96	1481.7	1482.05
2008-11-18	1488.93	1498.42	1429.92	1483.27
2008-11-19	1479.13	1493.05	1386.42	1386.42
2008-11-20	1373.77	1414.43	1314.9	1316.12
2008-11-21	1346.77	1384.35	1295.48	1384.35
2008-11-24	1410.14	1480.41	1397.19	1472.02
2008-11-25	1486.22	1486.22	1430.4	1464.73
2008-11-26	1441.21	1532.1	1441.21	1532.1
2008-11-28	1517.95	1535.57	1512.41	1535.57
2008-12-01	1496.09	1496.24	1398.07	1398.07
2008-12-02	1423.85	1450.83	1399.88	1449.8
2008-12-03	1416.03	1493.06	1414.04	1492.38
2008-12-04	1465.77	1500.95	1426.41	1445.56
2008-12-05	1426.93	1510.39	1404.8	1509.31
2008-12-08	1541.44	1583.81	1536.71	1571.74
2008-12-09	1546.54	1602.92	1538.25	1547.34
2008-12-10	1563.66	1584.16	1542.08	1565.48
2008-12-11	1548.47	1568.61	1501.7	1507.88
2008-12-12	1482.55	1543.04	1478.03	1540.72
2008-12-15	1544.16	1544.16	1491.36	1508.34
2008-12-16	1526.06	1589.89	1526	1589.89
2008-12-17	1568.88	1598.33	1560.05	1579.31
2008-12-18	1583.17	1591.7	1535.38	1552.37
2008-12-19	1572.75	1593.35	1557.05	1564.32
2008-12-22	1562.17	1563.79	1503.66	1532.35
2008-12-23	1539.37	1548.44	1512.54	1521.54
2008-12-24	1525.15	1527.23	1516.15	1524.9
2008-12-26	1531.2	1532.13	1518.97	1530.24
2008-12-29	1529.54	1530.92	1493.45	1510.32
2008-12-30	1521.18	1550.7	1517.26	1550.7
2008-12-31	1550.87	1586.81	1548.88	1577.03
2009-01-02	1578.87	1636.03	1571.98	1632.21
2009-01-05	1621.48	1640.46	1604.63	1628.03
2009-01-06	1642.37	1665.63	1636.25	1652.38
2009-01-07	1621.63	1625.37	1588.2	1599.06
2009-01-08	1590.25	1617.01	1584.28	1617.01
2009-01-09	1617.05	1617.26	1569.87	1571.59
2009-01-12	1573.45	1573.46	1528	1538.79
2009-01-13	1537.42	1557.95	1527.47	1546.46
2009-01-14	1521.71	1528.65	1485.26	1489.64
2009-01-15	1489.46	1521.58	1456.72	1511.84
2009-01-16	1532.47	1538.82	1490.35	1529.33
2009-01-20	1520.76	1521.85	1440.86	1440.86
2009-01-21	1466.4	1507.52	1444.9	1507.07
2009-01-22	1470.85	1492.47	1444.08	1465.49
2009-01-23	1440.78	1495.27	1434.08	1477.29
2009-01-26	1479.98	1514.38	1470.81	1489.46
2009-01-27	1494.12	1513.21	1488.81	1504.9
2009-01-28	1530.48	1568.33	1530.03	1558.34
2009-01-29	1537.47	1537.84	1505.7	1507.84
2009-01-30	1519.46	1523.45	1472.51	1476.42
2009-02-02	1460.85	1502.72	1460.51	1494.43
2009-02-03	1499.59	1521.21	1479.42	1516.3
2009-02-04	1517.19	1549.64	1508.87	1515.05
2009-02-05	1498.59	1554.37	1495.52	1546.24
2009-02-06	1547	1594.26	1545.85	1591.71
2009-02-09	1590.74	1598.23	1576.1	1591.56
2009-02-10	1578.02	1598.5	1520.56	1524.73
2009-02-11	1531.58	1542.84	1509.35	1530.5
2009-02-12	1510.17	1542.51	1495.34	1541.71
2009-02-13	1539.72	1552.57	1530.05	1534.36
2009-02-17	1489.12	1492.82	1467.79	1470.66
2009-02-18	1480.65	1487.92	1454.46	1467.97
2009-02-19	1478.55	1485.14	1442.53	1442.82
2009-02-20	1427.03	1454.39	1416.96	1441.23
2009-02-23	1452.58	1452.58	1386.68	1387.72
2009-02-24	1399.37	1445.07	1395.11	1441.83
2009-02-26	1436.85	1444.52	1391.47	1391.47
2009-02-27	1374.85	1401.63	1372.44	1377.84
2009-03-02	1356.13	1371.91	1322.29	1322.85
2009-03-03	1341.42	1346.81	1313.09	1321.01
2009-03-04	1342.46	1370.09	1334.03	1353.74
2009-03-05	1333.8	1342.68	1298.74	1299.59
2009-03-06	1310.59	1319.36	1274.11	1280.54
2009-03-09	1284.86	1315.58	1265.62	1268.64
2009-03-10	1292.17	1358.28	1292.15	1358.28
2009-03-11	1364.8	1385.2	1352.6	1371.64
2009-03-13	1421	1433.97	1408.29	1429.22
2009-03-16	1443.52	1443.52	1403.05	1404.02
2009-03-17	1409.67	1462.11	1405.43	1462.11
2009-03-18	1452.88	1506.6	1448.88	1491.22
2009-03-19	1509.06	1509.06	1475.52	1483.48
2009-03-20	1488.15	1501.57	1448.9	1457.27
2009-03-23	1491.26	1555.77	1482.18	1555.77
2009-03-24	1534.71	1546.14	1515.78	1518.88
2009-03-25	1527.59	1554.02	1488.31	1528.95
2009-03-26	1548.54	1587	1545.21	1578.93
2009-03-27	1564.12	1569.14	1543.51	1545.2
2009-03-30	1516.79	1516.86	1485.09	1501.8
2009-03-31	1518.7	1554.34	1518.09	1528.59
2009-04-01	1504.87	1552.91	1498.63	1551.6
2009-04-02	1579.97	1623.31	1577.04	1602.63
2009-04-03	1609.05	1621.87	1593.12	1621.87
2009-04-06	1602.24	1607.47	1580.66	1606.71
2009-04-07	1585.58	1587.99	1559.5	1561.61
2009-04-08	1576.93	1595.9	1567.28	1590.66
2009-04-09	1618.83	1652.54	1616.59	1652.54
2009-04-13	1641.61	1660.78	1630.69	1653.31
2009-04-14	1637.5	1651.2	1618.12	1625.72
2009-04-15	1613.56	1627.63	1599.37	1626.8
2009-04-16	1645.52	1676.17	1628.13	1670.44
2009-04-17	1665.6	1682.2	1653.86	1673.07
2009-04-20	1641.35	1643.22	1606.89	1608.21
2009-04-21	1599.03	1643.85	1599.03	1643.85
2009-04-22	1630.14	1679.79	1625.73	1646.12
2009-04-23	1651.47	1654.71	1626.02	1652.21
2009-04-24	1666.43	1702.5	1657.54	1694.29
2009-04-27	1672.87	1700.49	1671.25	1679.41
2009-04-28	1668.26	1690.04	1661.53	1673.81
2009-04-29	1688.66	1726.68	1687.31	1711.94
2009-04-30	1732.47	1753.48	1710.15	1717.3
2009-05-01	1719.29	1728.03	1703.55	1719.2
2009-05-04	1733.71	1763.56	1729.73	1763.56
2009-05-05	1757.26	1759.1	1735.38	1754.12
2009-05-06	1768.69	1770.06	1730.97	1759.1
2009-05-07	1772.1	1772.9	1702.6	1716.24
2009-05-08	1733.5	1747.09	1711.31	1739
2009-05-11	1713.65	1747.9	1706.18	1731.24
2009-05-12	1742.86	1743.42	1696.24	1715.92
2009-05-13	1696.8	1697.76	1664.19	1664.19
2009-05-14	1672.48	1701.12	1667.96	1689.21
2009-05-15	1687.49	1703.42	1676.68	1680.14
2009-05-18	1696.82	1732.36	1689.63	1732.36
2009-05-19	1727	1749.97	1720.06	1734.54
2009-05-20	1743.6	1767.43	1722.58	1727.84
2009-05-21	1709.83	1718.37	1677.83	1695.25
2009-05-22	1702.06	1711.93	1682.31	1692.01
2009-05-26	1677.72	1751.41	1677.72	1750.43
2009-05-27	1745.56	1768.19	1728.99	1731.08
2009-05-28	1744.23	1754.88	1714.97	1751.79
2009-05-29	1756.26	1774.33	1743	1774.33
2009-06-01	1796.09	1833.18	1792.8	1828.68
2009-06-02	1821.22	1846.43	1816.21	1836.8
2009-06-03	1825.6	1828.04	1806.53	1825.92
2009-06-04	1829.84	1850.02	1825.69	1850.02
2009-06-05	1864.02	1865.94	1835.05	1849.42
2009-06-08	1836.87	1857.74	1818.63	1842.4
2009-06-09	1850.48	1869.47	1846.34	1860.13
2009-06-10	1872.01	1872.61	1827.76	1853.08
2009-06-11	1854.75	1879.87	1854.75	1862.37
2009-06-12	1852.43	1858.8	1833.47	1858.8
2009-06-15	1837.94	1837.94	1803.07	1816.38
2009-06-16	1825.2	1831.17	1795.86	1796.18
2009-06-17	1799.22	1824.2	1785.6	1808.06
2009-06-18	1809.04	1816.5	1795.76	1807.72
2009-06-19	1824.99	1837.52	1817.27	1827.47
2009-06-22	1809.53	1810.23	1766.19	1766.19
2009-06-23	1771.42	1777.37	1753.82	1764.92
2009-06-24	1780.88	1807.06	1780.28	1792.34
2009-06-25	1783.19	1829.6	1779.4	1829.54
2009-06-26	1819.16	1840.98	1816.84	1838.22
2009-06-29	1842.09	1854.09	1825.03	1844.06
2009-06-30	1845.47	1854.69	1824.95	1835.04
2009-07-01	1846.12	1861.62	1843.79	1845.72
2009-07-02	1823.69	1823.91	1795.95	1796.52
2009-07-06	1783.5	1793.42	1770.11	1787.4
2009-07-07	1787.44	1788.97	1745.38	1746.17
2009-07-08	1756	1757.67	1727.05	1747.17
2009-07-09	1756.97	1763.63	1747.44	1752.55
2009-07-10	1744.61	1764.11	1738.26	1756.03
2009-07-13	1761.03	1793.21	1736.95	1793.21
2009-07-14	1790.7	1800.73	1782.85	1799.73
2009-07-15	1827.61	1863.29	1824.31	1862.9
2009-07-16	1856.05	1887.89	1854.7	1885.03
2009-07-17	1880.31	1887.34	1873.81	1886.61
2009-07-20	1896.99	1909.89	1890	1909.29
2009-07-21	1917.39	1917.46	1892.17	1916.2
2009-07-22	1908.83	1934.61	1907.25	1926.38
2009-07-23	1924.96	1979.34	1924.77	1973.6
2009-07-24	1943.23	1966.26	1937.64	1965.96
2009-07-27	1964.62	1971.38	1946.95	1967.89
2009-07-28	1957.26	1978.43	1947.89	1975.51
2009-07-29	1965.32	1970.65	1953.36	1967.76
2009-07-30	1986.21	2009.81	1980.08	1984.3
2009-07-31	1980.72	1995.05	1977.65	1978.5
2009-08-03	1998.35	2008.61	1985.88	2008.61
2009-08-04	1996.38	2015.59	1993.74	2011.31
2009-08-05	2014.45	2014.45	1980.68	1993.05
2009-08-06	1999.21	2004.37	1967.68	1973.16
2009-08-07	1997	2012.33	1984.5	2000.25
2009-08-10	1991.44	1999.55	1979.39	1992.24
2009-08-11	1985.06	1986.85	1962.08	1969.73
2009-08-12	1970.95	2015.26	1970.25	1998.72
2009-08-13	2009.27	2013.43	1986.87	2009.35
2009-08-14	2005.79	2006.73	1969.68	1985.52
2009-08-17	1949.23	1949.23	1929.64	1930.84
2009-08-18	1940.55	1958.71	1935.33	1955.92
2009-08-19	1933.39	1972.32	1931.91	1969.24
2009-08-20	1967.57	1992.22	1965.69	1989.22
2009-08-21	2000.15	2021.86	1994.33	2020.9
2009-08-24	2026.11	2036.03	2012	2017.98
2009-08-25	2025.59	2040.59	2019.17	2024.23
2009-08-26	2021.3	2034.31	2013.52	2024.43
2009-08-27	2021.31	2029.27	1993.03	2027.73
2009-08-28	2050.53	2059.48	2017.42	2028.77
2009-08-31	2011.14	2013.65	1997.53	2009.06
2009-09-01	2001.3	2034.78	1965.48	1968.89
2009-09-02	1960.07	1976.35	1958.51	1967.07
2009-09-03	1975.85	1983.37	1958.04	1983.2
2009-09-04	1986.98	2018.92	1982.05	2018.78
2009-09-08	2034.74	2038.63	2023.03	2037.77
2009-09-09	2038.92	2066.34	2033.47	2060.39
2009-09-10	2059.48	2084.02	2055.49	2084.02
2009-09-11	2083.34	2088.93	2070.02	2080.9
2009-09-14	2066.15	2091.78	2065.8	2091.78
2009-09-15	2090.33	2106.93	2086.16	2102.64
2009-09-16	2110.06	2133.15	2102.86	2133.15
2009-09-17	2129.42	2140.6	2118.5	2126.75
2009-09-18	2134.85	2138.82	2120.7	2132.86
2009-09-21	2121.34	2142.41	2118.48	2138.04
2009-09-22	2150.02	2150.68	2137.39	2146.3
2009-09-23	2152.43	2167.7	2130.34	2131.42
2009-09-24	2140.06	2142.49	2097.1	2107.61
2009-09-25	2095.84	2106.99	2085.35	2090.92
2009-09-28	2101.92	2140.04	2101.43	2130.74
2009-09-29	2131.67	2141.4	2116.63	2124.04
2009-09-30	2131.3	2137.87	2092.3	2122.42
2009-10-01	2111.77	2112.9	2057.48	2057.48
2009-10-02	2040.84	2064.15	2040.73	2048.11
2009-10-05	2056.52	2074.78	2049.04	2068.15
2009-10-06	2080.4	2111.13	2079.49	2103.57
2009-10-07	2099.06	2110.33	2095.94	2110.33
2009-10-08	2124.69	2139.65	2116.06	2123.93
2009-10-09	2120	2139.62	2118.04	2139.28
2009-10-12	2145.63	2155.92	2128.39	2139.14
2009-10-13	2138.7	2146.35	2128.44	2139.89
2009-10-14	2165.83	2173.95	2157.48	2172.23
2009-10-15	2164.33	2173.29	2158.29	2173.29
2009-10-16	2164.73	2164.73	2142.88	2156.8
2009-10-19	2162.41	2180.11	2150.42	2176.32
2009-10-20	2180.43	2181.16	2151.77	2163.47
2009-10-21	2160.78	2190.64	2148.41	2150.73
2009-10-22	2146.72	2169.17	2130.7	2165.29
2009-10-23	2186.64	2190.48	2149.35	2154.47
2009-10-26	2158.81	2183.61	2136.92	2141.85
2009-10-27	2144.15	2148.88	2110.91	2116.09
2009-10-28	2103.36	2111.84	2057.4	2059.61
2009-10-29	2077.04	2101.33	2071.3	2097.55
2009-10-30	2091.56	2095.09	2040.21	2045.11
2009-11-02	2047.42	2069.49	2024.27	2049.2
2009-11-03	2034.09	2057.32	2031.25	2057.32
2009-11-04	2067.56	2081.1	2053	2055.52
2009-11-05	2078.83	2105.32	2075.61	2105.32
2009-11-06	2089.49	2117.62	2088.24	2112.44
2009-11-09	2128.46	2154.06	2128.15	2154.06
2009-11-10	2147.24	2160.64	2141.27	2151.08
2009-11-11	2166.53	2177.91	2155.25	2166.9
2009-11-12	2166.98	2179.19	2145.83	2149.02
2009-11-13	2156.68	2172.05	2145.92	2167.88
2009-11-16	2177.31	2205.32	2177	2197.85
2009-11-17	2190.12	2203.78	2185.55	2203.78
2009-11-18	2199.87	2200.15	2180.17	2193.14
2009-11-19	2176.37	2176.51	2141.59	2156.82
2009-11-20	2145.07	2150.08	2137.06	2146.04
2009-11-23	2168.95	2189.5	2168.77	2176.01
2009-11-24	2174.69	2175.15	2155.22	2169.18
2009-11-25	2174	2178.62	2170.06	2176.05
2009-11-27	2115.96	2155.41	2113.99	2138.44
2009-11-30	2135.93	2146.93	2120.7	2144.6
2009-12-01	2162.23	2182.24	2162.23	2175.81
2009-12-02	2178.51	2198.55	2177.82	2185.03
2009-12-03	2190.42	2203.75	2172.04	2173.14
2009-12-04	2203.75	2214.35	2169.66	2194.35
2009-12-07	2191.35	2201.42	2183.13	2189.61
2009-12-08	2174.72	2187.19	2160.43	2172.99
2009-12-09	2170.02	2185.7	2155.96	2183.73
2009-12-10	2194.9	2202.84	2187.08	2190.86
2009-12-11	2200.96	2202.4	2179.51	2190.31
2009-12-14	2202.31	2212.56	2193.2	2212.1
2009-12-15	2203.54	2217.63	2197.76	2201.05
2009-12-16	2210.35	2220.46	2203.33	2206.91
2009-12-17	2193.5	2198.51	2178.05	2180.05
2009-12-18	2197.57	2213.18	2190.69	2211.69
2009-12-21	2224.04	2242.22	2224.04	2237.66
2009-12-22	2242.61	2253.73	2241.33	2252.67
2009-12-23	2257.21	2271.33	2253.67	2269.64
2009-12-24	2273.95	2285.89	2273.4	2285.69
2009-12-28	2290.04	2295.8	2280.56	2291.08
2009-12-29	2293.94	2294.75	2286.57	2288.4
2009-12-30	2284.46	2293.02	2280.16	2291.28
2009-12-31	2292.92	2293.59	2269.11	2269.15
2010-01-04	2294.41	2311.15	2294.41	2308.42
2010-01-05	2307.27	2313.73	2295.62	2308.71
2010-01-06	2307.71	2314.07	2295.68	2301.09
2010-01-07	2298.09	2301.3	2285.22	2300.05
2010-01-08	2292.24	2317.6	2290.61	2317.17
2010-01-11	2324.78	2326.28	2302.21	2312.41
2010-01-12	2297.28	2298.85	2272.7	2282.31
2010-01-13	2289.46	2313.03	2274.12	2307.9
2010-01-14	2303.31	2322.56	2303.29	2316.74
2010-01-15	2316.98	2322.54	2279.2	2287.99
2010-01-19	2291.02	2320.4	2290.68	2320.4
2010-01-20	2304.31	2304.47	2268.68	2291.25
2010-01-21	2298.23	2308.98	2259.82	2265.7
2010-01-22	2255.76	2262.27	2200.37	2205.29
2010-01-25	2220.29	2223.22	2201.17	2210.8
2010-01-26	2203.44	2227.89	2195.44	2203.73
2010-01-27	2200.3	2225.67	2192.59	2221.41
2010-01-28	2220.31	2220.87	2166.9	2179
2010-01-29	2198.26	2202.84	2140.34	2147.35
2010-02-01	2155.81	2171.2	2152.26	2171.2
2010-02-02	2171.66	2193.66	2161.47	2190.06
2010-02-03	2181.01	2194.53	2176.75	2190.91
2010-02-04	2176.39	2178.25	2125.43	2125.43
2010-02-05	2131.92	2142.27	2100.17	2141.12
2010-02-08	2140.1	2152.64	2125.11	2126.05
2010-02-09	2153.1	2166.16	2132.58	2150.87
2010-02-10	2147.46	2156.36	2131.08	2147.87
2010-02-11	2145.09	2179.54	2134.14	2177.41
2010-02-12	2157.69	2184.57	2151.99	2183.53
2010-02-16	2200.38	2214.19	2189.18	2214.19
2010-02-17	2222.87	2226.32	2212.78	2226.29
2010-02-18	2223.22	2243.5	2221.14	2241.71
2010-02-19	2233.33	2249.8	2228.93	2243.87
2010-02-22	2250.92	2251.68	2235.65	2242.03
2010-02-23	2238.01	2239.8	2205.7	2213.44
2010-02-24	2222.4	2241.69	2221.28	2235.9
2010-02-25	2208.62	2236.21	2198.73	2234.22
2010-02-26	2234.44	2242.83	2222.23	2238.26
2010-03-01	2247.4	2274.02	2247.33	2273.57
2010-03-02	2279.07	2292.49	2275.35	2280.79
2010-03-03	2284.82	2293.32	2275.25	2280.68
2010-03-04	2282.57	2293.16	2273.63	2292.31
2010-03-05	2304.01	2327.03	2301.1	2326.35
2010-03-08	2326.25	2335.43	2326.11	2332.21
2010-03-09	2325.78	2353.07	2325.74	2340.68
2010-03-10	2340.95	2361.66	2340.69	2358.95
2010-03-11	2351.11	2368.46	2347.53	2368.46
2010-03-12	2376.07	2376.28	2358.08	2367.66
2010-03-15	2361.92	2367.4	2345.99	2362.21
2010-03-16	2367.32	2378.84	2360.67	2378.01
2010-03-17	2381.65	2400.09	2381.47	2389.09
2010-03-18	2387.54	2393.87	2383.26	2391.28
2010-03-19	2391.2	2396.92	2364.53	2374.41
2010-03-22	2360.35	2401.21	2358	2395.4
2010-03-23	2397.9	2416.51	2390.04	2415.24
2010-03-24	2406.72	2408.64	2396.92	2398.76
2010-03-25	2415.24	2432.25	2397.36	2397.41
2010-03-26	2406.73	2412.92	2384.69	2395.13
2010-03-29	2403.77	2411.18	2398.4	2404.36
2010-03-30	2406.69	2417.36	2395.8	2410.69
2010-03-31	2402.98	2415.44	2395.34	2397.96
2010-04-01	2411.68	2423.43	2383.77	2402.58
2010-04-05	2409.48	2429.61	2403.88	2429.53
2010-04-06	2420.33	2443.5	2417.77	2436.81
2010-04-07	2433.1	2442.27	2418.73	2431.16
2010-04-08	2423.99	2441.12	2413.74	2436.81
2010-04-09	2441.31	2454.12	2432.93	2454.05
2010-04-12	2455.4	2463.17	2450.15	2457.87
2010-04-13	2454.95	2467.94	2445.26	2465.99
2010-04-14	2481.8	2504.86	2480.43	2504.86
2010-04-15	2503.41	2517.82	2502.51	2515.69
2010-04-16	2505.38	2510.06	2467.68	2481.26
2010-04-19	2477.8	2487.67	2451.72	2480.11
2010-04-20	2492.72	2501.25	2480.7	2500.31
2010-04-21	2506.61	2510.5	2490.19	2504.61
2010-04-22	2483.52	2521.02	2468.26	2519.07
2010-04-23	2514.85	2530.15	2507.6	2530.15
2010-04-26	2529.85	2535.28	2521.51	2522.95
2010-04-27	2512.58	2525.7	2466.53	2471.47
2010-04-28	2483.03	2484.15	2456.63	2471.73
2010-04-29	2487.33	2513.69	2483.5	2511.92
2010-04-30	2509.99	2514.37	2461.09	2461.19
2010-05-03	2472.32	2503	2472.32	2498.74
2010-05-04	2465.55	2465.55	2411.28	2424.25
2010-05-05	2395.21	2421.05	2382.07	2402.29
2010-05-06	2391.21	2407.79	2185.75	2319.64
2010-05-07	2308.71	2330.65	2228.06	2265.64
2010-05-10	2365.97	2379.87	2349.4	2374.67
2010-05-11	2347.7	2405.26	2345.5	2375.31
2010-05-12	2388.64	2426.47	2384.69	2425.02
2010-05-13	2416.36	2434.29	2387.59	2394.36
2010-05-14	2373.88	2374.53	2323.63	2346.85
2010-05-17	2352.77	2364.65	2304.28	2354.23
2010-05-18	2372.84	2374.91	2309.22	2317.26
2010-05-19	2307.78	2324.99	2270.62	2298.37
2010-05-20	2245.56	2253.04	2203.5	2204.01
2010-05-21	2169.58	2243	2165.79	2229.04
2010-05-24	2220.6	2244.67	2212.37	2213.55
2010-05-25	2157.45	2211.94	2140.53	2210.95
2010-05-26	2226.24	2257.33	2190.44	2195.88
2010-05-27	2244.82	2278.37	2239.72	2277.68
2010-05-28	2275.19	2277.1	2241.52	2257.04
2010-06-01	2244.79	2277.39	2220.89	2222.33
2010-06-02	2234.59	2281.07	2221.07	2281.07
2010-06-03	2285.76	2307.47	2274.88	2303.03
2010-06-04	2257.05	2278.58	2212.3	2219.17
2010-06-07	2226.6	2232.89	2172.25	2173.9
2010-06-08	2176.07	2183.1	2139.46	2170.57
2010-06-09	2184.78	2208.65	2152.67	2158.85
2010-06-10	2188.71	2219.65	2185.98	2218.71
2010-06-11	2199.4	2243.6	2196.91	2243.6
2010-06-14	2263.66	2278.96	2242	2243.96
2010-06-15	2256.48	2307.98	2256.44	2305.88
2010-06-16	2293.56	2317.75	2290.26	2305.93
2010-06-17	2316.59	2318.27	2288.59	2307.16
2010-06-18	2308.94	2321.99	2301.48	2309.8
2010-06-21	2341.11	2341.11	2277.73	2289.09
2010-06-22	2296.83	2313.72	2259.59	2261.8
2010-06-23	2264.41	2271.74	2236.99	2254.23
2010-06-24	2246.2	2247.42	2213.5	2217.42
2010-06-25	2224.73	2240.88	2205.92	2223.48
2010-06-28	2227.43	2241.64	2208.37	2220.65
2010-06-29	2183.92	2185.3	2122.67	2135.18
2010-06-30	2134.03	2153.36	2105.26	2109.24
2010-07-01	2110.75	2117.94	2061.14	2101.36
2010-07-02	2105.5	2110.66	2077.71	2091.79
2010-07-06	2122.28	2136.3	2077.77	2093.88
2010-07-07	2099.66	2159.79	2098.11	2159.47
2010-07-08	2174.96	2181.3	2150.19	2175.4
2010-07-09	2174.2	2196.95	2170.76	2196.45
2010-07-12	2194.12	2213.39	2183.52	2198.36
2010-07-13	2221.25	2248.16	2212.97	2242.03
2010-07-14	2246.99	2260.33	2235.15	2249.84
2010-07-15	2247.76	2253.33	2218.92	2249.08
2010-07-16	2231.71	2236.66	2177.51	2179.05
2010-07-19	2185.81	2201.29	2171.2	2198.23
2010-07-20	2165.35	2222.61	2159.95	2222.49
2010-07-21	2236.13	2236.37	2183.22	2187.33
2010-07-22	2216.04	2251.42	2216.04	2245.89
2010-07-23	2234.34	2269.47	2227.5	2269.47
2010-07-26	2271.62	2296.43	2262.96	2296.43
2010-07-27	2306.62	2307.6	2280.72	2288.25
2010-07-28	2284.62	2292.24	2257.76	2264.56
2010-07-29	2279.07	2282.94	2228.52	2251.69
2010-07-30	2227.29	2264.81	2218.61	2254.7
2010-08-02	2283.32	2299.24	2274.27	2295.36
2010-08-03	2291.75	2295.03	2272.33	2283.52
2010-08-04	2291.09	2305.07	2283.21	2303.57
2010-08-05	2291.22	2298.86	2281.68	2293.06
2010-08-06	2267.42	2291.15	2253.92	2288.47
2010-08-09	2298.81	2309.43	2289.03	2305.69
2010-08-10	2279.79	2290.51	2261.5	2277.17
2010-08-11	2236.79	2236.79	2204.94	2208.63
2010-08-12	2164.64	2197.97	2163.07	2190.27
2010-08-13	2183.09	2190.27	2173.48	2173.48
2010-08-16	2161.31	2193.84	2155.66	2181.87
2010-08-17	2197.09	2225.08	2193.42	2209.44
2010-08-18	2205.3	2228.9	2196.11	2215.69
2010-08-19	2204.8	2211.73	2168.73	2178.94
2010-08-20	2172.26	2182.67	2159.54	2179.76
2010-08-23	2188.34	2200.52	2159.44	2159.63
2010-08-24	2131	2175.64	2113.71	2123.76
2010-08-25	2109.15	2148.35	2102.26	2141.54
2010-08-26	2148.48	2154.32	2116.82	2118.69
2010-08-27	2134.16	2154.99	2099.29	2153.63
2010-08-30	2145.76	2154.47	2119.92	2119.96
2010-08-31	2109.76	2128.9	2101.52	2114.03
2010-09-01	2142.75	2177.5	2141.94	2176.84
2010-09-02	2178.98	2200.01	2173.71	2200.01
2010-09-03	2227.96	2235.57	2213.56	2233.75
2010-09-07	2227.26	2231.28	2206.62	2208.89
2010-09-08	2216.07	2237.42	2215.9	2228.87
2010-09-09	2251.09	2251.98	2229.8	2236.19
2010-09-10	2239.08	2246.6	2229.12	2242.48
2010-09-13	2263.8	2289.49	2263.69	2285.71
2010-09-14	2281.31	2302.57	2274.57	2289.77
2010-09-15	2283.17	2304.6	2276.32	2301.32
2010-09-16	2297.51	2304.95	2288.71	2303.25
2010-09-17	2318.42	2320.37	2301.82	2315.61
2010-09-20	2322.8	2358.9	2317.89	2355.83
2010-09-21	2355.27	2366.76	2341.82	2349.35
2010-09-22	2339.91	2355.91	2323.55	2334.55
2010-09-23	2316.71	2353.79	2316.11	2327.08
2010-09-24	2356.26	2381.22	2353.5	2381.21
2010-09-27	2379.73	2386.01	2368.65	2369.77
2010-09-28	2373.13	2383.67	2339.5	2379.59
2010-09-29	2372.37	2382.15	2366.19	2376.56
2010-09-30	2390.96	2400.06	2354.21	2368.62
2010-10-01	2386.82	2389.45	2359.32	2370.75
2010-10-04	2362.25	2370.87	2332.46	2344.52
2010-10-05	2368.52	2402.42	2366.06	2399.83
2010-10-06	2395.16	2399.13	2368.42	2380.66
2010-10-07	2391.63	2392.74	2368.25	2383.67
2010-10-08	2384.76	2406.67	2370.53	2401.91
2010-10-11	2403.46	2413.03	2397.57	2402.33
2010-10-12	2397.69	2421.79	2379.39	2417.92
2010-10-13	2432.55	2452.54	2426.52	2441.23
2010-10-14	2441.21	2445.85	2422.07	2435.38
2010-10-15	2461.69	2468.77	2438.03	2468.77
2010-10-18	2470.12	2480.95	2462.55	2480.66
2010-10-19	2442.21	2462.94	2422.14	2436.94
2010-10-20	2443.19	2469.72	2441.07	2457.39
2010-10-21	2470.71	2482.14	2436.34	2459.67
2010-10-22	2461.6	2479.39	2459.42	2479.39
2010-10-25	2491.62	2507.03	2490.11	2490.85
2010-10-26	2476.51	2503.03	2470.12	2497.29
2010-10-27	2484.09	2505.35	2478.01	2503.26
2010-10-28	2516.16	2516.2	2489.76	2507.37
2010-10-29	2505.98	2517.5	2505.86	2507.41
2010-11-01	2520.44	2532.37	2491.46	2504.84
2010-11-02	2525.94	2534.88	2518.29	2533.52
2010-11-03	2532.83	2541.42	2511.31	2540.27
2010-11-04	2569.27	2579.62	2564.05	2577.34
2010-11-05	2577.42	2582.18	2568.78	2578.98
2010-11-08	2570.86	2583.3	2566.78	2580.05
2010-11-09	2587.08	2592.94	2552.92	2562.98
2010-11-10	2564.31	2578.78	2545.46	2578.78
2010-11-11	2534.23	2559.99	2524.12	2555.52
2010-11-12	2540.46	2552.24	2506.4	2518.21
2010-11-15	2529.02	2534.56	2512.29	2513.82
2010-11-16	2494.21	2503.29	2459.79	2469.84
2010-11-17	2471.27	2486.16	2467.19	2476.01
2010-11-18	2504.41	2526.83	2502.5	2514.4
2010-11-19	2510.79	2520.94	2499.92	2518.12
2010-11-22	2509.39	2532.02	2501.3	2532.02
2010-11-23	2504.21	2510.09	2483.16	2494.94
2010-11-24	2519.89	2545.41	2519.89	2543.12
2010-11-26	2525.91	2541.49	2522.4	2534.56
2010-11-29	2522.24	2531.03	2496.83	2525.21
2010-11-30	2497.12	2510.71	2488.61	2498.23
2010-12-01	2535.19	2558.29	2535.19	2549.42
2010-12-02	2553.67	2580.59	2551.82	2579.35
2010-12-03	2569.02	2593.68	2567.88	2591.46
2010-12-06	2591.28	2599.19	2584.09	2594.92
2010-12-07	2623.17	2623.6	2597.44	2598.48
2010-12-08	2604.85	2612.37	2592.89	2609.16
2010-12-09	2623.08	2624.84	2606.23	2616.67
2010-12-10	2623.28	2639.41	2615.42	2637.54
2010-12-13	2645.35	2645.79	2624.56	2624.91
2010-12-14	2631.34	2636.85	2621.05	2627.72
2010-12-15	2625.81	2643.11	2613.15	2617.21
2010-12-16	2620.56	2639.68	2613.71	2637.31
2010-12-17	2643.35	2651.35	2637.08	2642.97
2010-12-20	2651.98	2658.8	2634.56	2649.56
2010-12-21	2658.94	2669.01	2655.95	2667.61
2010-12-22	2669	2675.26	2666.63	2671.48
2010-12-23	2667.42	2671.63	2661.17	2665.6
2010-12-27	2657.09	2670.57	2645.38	2667.27
2010-12-28	2672.83	2673.02	2658.21	2662.88
2010-12-29	2667.18	2671.23	2664.51	2666.93
2010-12-30	2665.68	2671.11	2661.83	2662.98
2010-12-31	2660.58	2662.39	2649.04	2652.87
