# Supplementary material for: Analysis of global stock index data during crisis period via complex network approach
Source: PLoS One. 2018 Jul 18;13(7):e0200600. doi: 10.1371/journal.pone.0200600 (PMC6051609; doi:10.1371/journal.pone.0200600)
Supplement: S1 File — See the respective attached file. (ZIP) [file pone.0200600.s001.zip › Global stock index data 2005-2010/Netherlands Amsterdam Index.xls]

## Sheet: Sheet1
Date	Open	High	Low	Close
2005-01-03	348.22	351.91	347.7	351.91
2005-01-04	350.71	353.72	350.66	352.68
2005-01-05	350.35	352.01	349.96	350.16
2005-01-06	350.25	353.64	350.17	353.6
2005-01-07	352.92	355.05	352.23	354.46
2005-01-10	354.38	355.39	353.39	355.13
2005-01-11	354.9	355.6	351.66	352.38
2005-01-12	352.52	353.14	349.03	350.1
2005-01-13	352.06	352.53	349.76	351.09
2005-01-14	349.62	352.97	349.45	352.73
2005-01-17	353.32	354.57	353.32	354.24
2005-01-18	354.66	354.7	352.52	354.22
2005-01-19	354.38	355.89	353.67	353.94
2005-01-20	352.27	353.2	351.2	352.75
2005-01-21	352.41	353.99	351.99	353.55
2005-01-24	352.23	353.76	351.42	353.56
2005-01-25	352.88	356.51	352.84	356.36
2005-01-26	357.02	357.51	356.13	356.51
2005-01-27	357.98	358.57	356.62	358.57
2005-01-28	358.85	359.48	356.57	357.02
2005-01-31	358.37	360.42	358.37	360.42
2005-02-01	360.72	364.41	360.08	364.41
2005-02-02	365.15	365.92	364.24	365.46
2005-02-03	364.27	365.48	363.53	364.83
2005-02-04	364.37	367.68	364.37	367.32
2005-02-07	369.09	369.59	367.83	369.13
2005-02-08	368.76	369.29	367.67	369.1
2005-02-09	368.93	369.94	367.52	368.36
2005-02-10	368.13	368.93	367.06	367.48
2005-02-11	368.79	371.05	368.15	371.05
2005-02-14	370.99	371.93	370.72	371.8
2005-02-15	371.74	374.34	371.61	373.81
2005-02-16	373.65	373.65	370.91	372.52
2005-02-17	373.11	375.33	372.91	373.98
2005-02-18	373.43	375.84	373.37	375.47
2005-02-21	375.95	376.14	373.9	374.99
2005-02-22	373.71	374.43	370.41	373.13
2005-02-23	369.58	371.08	368.67	370.68
2005-02-24	370.87	371.2	369.91	370.29
2005-02-25	372.4	374.65	372.4	374.56
2005-02-28	375.75	377.02	374.37	374.37
2005-03-01	373.51	376.19	373.45	375.71
2005-03-02	375.88	376.27	374.24	376.27
2005-03-03	374.52	376.9	374.49	376.16
2005-03-04	376.91	378.65	376.08	378.65
2005-03-07	379.16	380.19	378.89	379.76
2005-03-08	378.87	379.03	377.03	377.68
2005-03-09	377.82	379.07	375.59	376.32
2005-03-10	373.52	374.44	372.6	372.6
2005-03-11	374.24	374.58	372.01	372.15
2005-03-14	371.47	372.55	370.84	372.16
2005-03-15	372.7	374.03	372.62	373.88
2005-03-16	373.16	373.19	368.23	368.37
2005-03-17	368.19	369.19	367.37	368.36
2005-03-18	368.79	370.63	366.5	369.84
2005-03-21	369.59	370.99	368.95	369.06
2005-03-22	369.92	370.11	367.2	369.67
2005-03-23	366.77	369.13	366.59	369.06
2005-03-24	369.21	372.45	368.84	371.62
2005-03-29	370.09	371.68	368.87	371.47
2005-03-30	368.34	369.91	368.15	368.98
2005-03-31	371.37	371.48	369.43	369.56
2005-04-01	370.09	371.44	368.2	368.2
2005-04-04	368.65	368.65	365.22	366.91
2005-04-05	368.71	369.38	368.03	369.07
2005-04-06	369.61	371.17	369.61	371.17
2005-04-07	370.61	373.22	370.61	372.79
2005-04-08	373.71	374.26	373.05	373.61
2005-04-11	372.2	373.37	371.86	372.33
2005-04-12	372.8	372.86	369.27	370.31
2005-04-13	371.14	372.43	370.44	370.68
2005-04-14	368.63	370.11	368.24	368.9
2005-04-15	365.81	366.56	364.25	364.26
2005-04-18	356.93	358.6	355.39	355.88
2005-04-19	357.41	357.97	355.76	356.65
2005-04-20	358.1	358.54	353.51	353.89
2005-04-21	352.07	355.16	352.04	353.26
2005-04-22	356.68	357.08	355.13	356.18
2005-04-25	355.33	357.47	354.23	357.1
2005-04-26	357.28	357.54	355.09	356.19
2005-04-27	355.73	355.73	349.37	350.53
2005-04-28	350.92	351.27	345.55	346.95
2005-04-29	346.01	349.7	345.92	348.2
2005-05-02	348.7	351.09	348.37	348.37
2005-05-03	349.57	349.88	347.8	349.08
2005-05-04	349.78	351.2	348.51	351.18
2005-05-05	352.7	355.41	352.44	354.78
2005-05-06	356.52	357.02	353.92	356.65
2005-05-09	356.71	356.74	354.95	355.93
2005-05-10	356.66	357.37	353.42	354.04
2005-05-11	353.6	355.11	352.43	352.78
2005-05-12	353.89	355.57	353.89	354.92
2005-05-13	354.15	355.51	353.35	355.51
2005-05-16	355.12	355.58	353.94	354.84
2005-05-17	356.08	356.1	354.39	355.35
2005-05-18	357.15	360.99	356.87	360.99
2005-05-19	361.56	363.57	361.54	363.21
2005-05-20	363.34	365.21	362.48	363.88
2005-05-23	365.23	366.07	364.38	366.07
2005-05-24	365.96	366.26	363.77	365.1
2005-05-25	365.05	366.47	364.45	366.04
2005-05-26	366.42	369.67	366.27	368.26
2005-05-27	367.74	368.39	366.06	366.94
2005-05-30	367.06	368.46	365.89	368.42
2005-05-31	368.56	368.56	364.68	364.68
2005-06-01	365.78	371.52	365.52	371.52
2005-06-02	371.18	372.6	370.66	372.4
2005-06-03	372.61	373.39	370.49	371.52
2005-06-06	371.24	371.7	368.06	368.77
2005-06-07	369.92	373	369.84	372.46
2005-06-08	371.96	373.29	371.42	372.8
2005-06-09	372.27	373.38	370.98	373.35
2005-06-10	374.57	377.13	374.57	376.09
2005-06-13	375.68	377.58	375.22	377.45
2005-06-14	376.71	377.69	376.02	377.69
2005-06-15	377.95	378.95	375.2	375.82
2005-06-16	377.57	379.83	377.57	378.95
2005-06-17	379.47	382.31	378.93	380.27
2005-06-20	380.22	380.3	377.29	379.05
2005-06-21	380.08	381.59	379.74	381.39
2005-06-22	381.49	384.18	381	382.36
2005-06-23	383.16	383.97	381.5	383.2
2005-06-24	379.77	380.77	379.27	379.97
2005-06-27	378.16	378.2	375.77	377.27
2005-06-28	377.91	381.84	377.77	381.84
2005-06-29	382.91	384.55	381.69	383.34
2005-06-30	383.09	385.44	382.48	383.83
2005-07-01	382.85	388.26	382.72	388.26
2005-07-04	388.09	390	387.55	389.84
2005-07-05	389.75	390.17	386.68	389.11
2005-07-06	390.51	391.44	389.44	390.33
2005-07-07	389.19	389.27	375.16	383.8
2005-07-08	387.58	388.66	386.46	388.6
2005-07-11	389.93	391.64	389.73	390.93
2005-07-12	390.66	391	388.1	389.35
2005-07-13	389.76	391.91	389.7	391.91
2005-07-14	392.52	395.33	392.43	393.72
2005-07-15	393.42	394.75	392.53	393.68
2005-07-18	392.68	395.23	392.21	392.88
2005-07-19	393.46	397.93	393.44	396.96
2005-07-20	396.89	398.4	393.91	395.58
2005-07-21	397.28	399.02	393.96	395.93
2005-07-22	395.43	396.74	393.32	394.3
2005-07-25	395.98	396.02	393.78	394.54
2005-07-26	393.89	396.49	393.21	395.55
2005-07-27	396.35	397.01	394.63	395.1
2005-07-28	395.49	396.4	394.21	394.97
2005-07-29	395.86	397.53	394.86	395.77
2005-08-01	396.21	397.31	395.45	396.96
2005-08-02	396.51	397.99	396.18	397.98
2005-08-03	396.86	397.99	395.85	396.92
2005-08-04	397.32	397.38	394.17	394.68
2005-08-05	393.12	394	391.31	391.31
2005-08-08	392.15	392.79	390.7	391.43
2005-08-09	391.93	395.92	391.78	395.88
2005-08-10	396.65	401.77	396.65	401.57
2005-08-11	399.71	401.63	398.58	400.15
2005-08-12	399.85	399.9	395.81	396.06
2005-08-15	395.37	396.8	394.92	395.66
2005-08-16	396.93	397.29	393.61	394.64
2005-08-17	393.33	394.18	391.5	393.53
2005-08-18	393.22	393.86	390.36	391.38
2005-08-19	391.35	393.99	390.87	393.97
2005-08-22	394.88	395.77	393.87	394.67
2005-08-23	393.63	393.63	391.62	391.73
2005-08-24	390.75	390.83	387.44	389.86
2005-08-25	388.07	388.07	385.96	386.93
2005-08-26	386.65	388.46	384.88	385.15
2005-08-29	382.57	385.74	382.16	385.65
2005-08-30	387.11	388.12	385.89	386.08
2005-08-31	386.22	390.19	386.04	389.6
2005-09-01	390.7	391.89	389.36	389.88
2005-09-02	390.35	391.2	388.06	389.31
2005-09-05	388.97	391.46	388.95	391.46
2005-09-06	391.55	394.72	391.55	394.15
2005-09-07	394.71	395.73	393.52	394.3
2005-09-08	394.62	395.1	393.11	393.92
2005-09-09	394.53	396.11	394.17	394.91
2005-09-12	396.63	397.12	395.23	395.7
2005-09-13	395.83	396.09	393.07	393.3
2005-09-14	393.33	394.58	393.21	393.9
2005-09-15	393.86	396.02	393.06	394.92
2005-09-16	394.67	399.14	394.67	398.1
2005-09-19	396.89	400.6	396.49	399.16
2005-09-20	400.01	401.85	400.01	401.41
2005-09-21	398.9	400.17	396.48	396.48
2005-09-22	395.55	395.55	392.53	393.61
2005-09-23	393.93	394.61	393.23	394.33
2005-09-26	396.69	399.69	396.69	399.37
2005-09-27	399.29	400.16	397.41	398.13
2005-09-28	399.61	402.13	399.61	401.99
2005-09-29	402.34	402.42	399.74	400.41
2005-09-30	403.44	404.09	402.19	402.99
2005-10-03	405.41	407.84	404.35	407.84
2005-10-04	407.65	408.9	405.85	408.66
2005-10-05	405.69	407.37	404.96	404.96
2005-10-06	401.35	401.43	398.42	399.89
2005-10-07	398.23	400.59	397.59	398.66
2005-10-10	399.89	400.63	397.9	398.27
2005-10-11	398.43	400.19	397.43	397.9
2005-10-12	396.43	396.43	393.58	393.7
2005-10-13	392.71	393.98	389.77	391.37
2005-10-14	392.14	395.01	391.04	394.31
2005-10-17	395.93	396.45	393.68	394.31
2005-10-18	395.95	395.95	393.3	393.92
2005-10-19	390.93	391.47	387.06	387.06
2005-10-20	392.56	392.6	388.32	389.06
2005-10-21	386.36	389.54	384.86	386.08
2005-10-24	386.66	389.93	386.3	389.73
2005-10-25	391.41	391.56	387.79	388.68
2005-10-26	388.85	391.2	388.73	390.71
2005-10-27	388.9	389.88	385.46	386.09
2005-10-28	384.8	387.08	383.31	385.95
2005-10-31	390.52	394.41	390.25	394.16
2005-11-01	394.28	396.17	393.28	394.62
2005-11-02	394.03	397.12	393.45	397.12
2005-11-03	397.53	400.34	396.53	399.91
2005-11-04	399.64	400.7	398.7	399.53
2005-11-07	399.14	402.14	398.5	401.14
2005-11-08	401.68	403.62	401.45	402.8
2005-11-09	403.44	404.71	401.94	403.89
2005-11-10	406.3	407.58	405.4	406.3
2005-11-11	409.52	411.06	408.38	410.82
2005-11-14	410.09	413.94	409.73	412.03
2005-11-15	411.98	413.64	411.14	412.61
2005-11-16	411.9	412.5	409.49	410.77
2005-11-17	411.85	414.64	411.85	413.24
2005-11-18	415.73	417.66	415.32	416.24
2005-11-21	417.48	418.52	415.99	417.55
2005-11-22	418.04	418.7	416.93	418.52
2005-11-23	419.85	420.08	417.88	419.79
2005-11-24	419.52	420.11	416.33	417.84
2005-11-25	418.06	418.86	417.42	418.3
2005-11-28	419.68	422.06	417.23	417.63
2005-11-29	417.46	421.56	416.17	420.33
2005-11-30	419.85	420.63	418.45	418.79
2005-12-01	419.72	426.5	419.72	426.17
2005-12-02	427.99	430.09	426.41	429.48
2005-12-05	429.85	430.78	427.82	428.85
2005-12-06	429.41	433.58	428.95	432.67
2005-12-07	433.16	436.38	430.95	431.52
2005-12-08	429.68	432.23	428.84	432.23
2005-12-09	431.4	433.3	430.03	431.13
2005-12-12	432.86	434.49	431.87	432.8
2005-12-13	432.85	434.13	432.38	433.17
2005-12-14	433.66	434.55	430.23	430.95
2005-12-15	432.31	432.94	430.99	432.08
2005-12-16	432.49	436.73	432.49	436.17
2005-12-19	435.39	436.97	434.72	435.31
2005-12-20	434.23	435.61	433.27	435.46
2005-12-21	435.94	439.41	435.86	438.99
2005-12-22	438.06	439.26	437.9	438.45
2005-12-23	438.99	440.29	438.44	439.16
2005-12-27	439.72	441.11	439.49	440.32
2005-12-28	439.06	440.74	438.72	439.1
2005-12-29	440.09	441.26	439.96	440.87
2005-12-30	440.3	440.45	436.45	436.78
2006-01-02	437.56	440.65	437.56	440.52
2006-01-03	441.37	445.79	439.94	441.93
2006-01-04	445.64	446.72	443.18	445
2006-01-05	444.99	445.12	442.39	443.13
2006-01-06	443.37	446.11	442.98	446.11
2006-01-09	447.47	448.61	447.03	447.88
2006-01-10	447.7	447.7	443.72	443.9
2006-01-11	445.76	447.47	445.08	446.31
2006-01-12	446.95	447.69	445.42	447.4
2006-01-13	445.51	445.69	440.23	441.37
2006-01-16	441.03	442.97	439.55	441.99
2006-01-17	439.57	439.8	437.92	438.51
2006-01-18	432.62	436.35	431.74	434.21
2006-01-19	436.42	437.66	435.93	436.62
2006-01-20	437.42	438.4	431.97	432.2
2006-01-23	428.16	432.38	427.9	431.88
2006-01-24	432.33	433.4	429.7	431.51
2006-01-25	433.26	436.46	432.57	436.46
2006-01-26	438.07	443.63	437.81	443.63
2006-01-27	446.95	449.73	445.63	449.67
2006-01-30	449.43	451.87	447.77	450.7
2006-01-31	452.35	454.46	449.77	450.5
2006-02-01	449.86	456.17	449.13	455.7
2006-02-02	456.19	457.46	450.41	450.41
2006-02-03	450.82	453.71	449.11	451.27
2006-02-06	453.32	455.1	451.62	452.52
2006-02-07	455.47	455.59	451.06	453.03
2006-02-08	449.27	453.46	448.66	452.62
2006-02-09	455.47	458.02	454.99	457.87
2006-02-10	457.02	460.39	455.29	456.26
2006-02-13	456.65	459.48	455.45	459.48
2006-02-14	460.22	461.05	457.94	460.04
2006-02-15	460.75	462.13	459.37	460.56
2006-02-16	462.16	462.27	459.94	461.66
2006-02-17	462.11	464.69	461.51	463.6
2006-02-20	463.66	464.91	463.13	464.64
2006-02-21	465.49	467.12	463.16	464.32
2006-02-22	463.31	466.26	461.63	466.02
2006-02-23	466.29	467.15	463.26	464.59
2006-02-24	464.69	466.03	463.39	464.57
2006-02-27	465.29	467.53	465.29	467.53
2006-02-28	466.51	467.01	458.19	458.72
2006-03-01	459.89	462.22	459.12	461.7
2006-03-02	462.57	463.99	455.04	457.26
2006-03-03	457.16	459.02	452.57	455.25
2006-03-06	458.3	458.68	456.42	457.86
2006-03-07	455.17	455.69	452.68	455.17
2006-03-08	454.7	455.29	449.15	451.38
2006-03-09	454.76	455.31	452.71	454.42
2006-03-10	453.18	458.59	452.4	458.59
2006-03-13	460.76	462.33	460.35	461.67
2006-03-14	461.02	462.93	460.4	462.58
2006-03-15	464.63	465.37	463.54	464.5
2006-03-16	464.36	465	462.73	464.17
2006-03-17	464.77	467.55	462.46	464.05
2006-03-20	466.28	467.56	465.39	466.53
2006-03-21	466.6	467.08	463.18	467.08
2006-03-22	465.22	469.29	464.72	469.03
2006-03-23	470.47	471.71	469.3	470.75
2006-03-24	471.24	473.02	470.57	472.07
2006-03-27	472.11	473.13	469.47	469.76
2006-03-28	469.96	472	466.37	467.75
2006-03-29	467.43	469.07	466.49	468.99
2006-03-30	471.47	472.88	469.42	472.58
2006-03-31	470.74	471.53	468.54	468.69
2006-04-03	471.45	471.45	468.92	471.33
2006-04-04	470.28	470.45	467.95	467.95
2006-04-05	470.03	470.52	464.64	468.53
2006-04-06	470.47	471.18	468.34	469.6
2006-04-07	470.23	472.93	468.19	468.68
2006-04-10	468.22	470.67	467.48	470.66
2006-04-11	470.23	470.6	463.39	464.14
2006-04-12	463.01	464.91	461.19	463.62
2006-04-13	463.42	464.44	461.36	462.76
2006-04-18	462.2	462.89	460.09	462.73
2006-04-19	467.4	469.02	466.38	468.86
2006-04-20	470.81	474.68	470.48	472.64
2006-04-21	474.05	478.22	473.8	478
2006-04-24	475.92	477.05	475.36	475.64
2006-04-25	475.79	478.44	475.13	476.04
2006-04-26	475.36	477.93	475.36	477.47
2006-04-27	476.28	476.52	470.33	474.44
2006-04-28	473.27	473.34	468.44	469.4
2006-05-02	467.67	470.23	467.56	470.13
2006-05-03	473.24	473.75	463.76	464.64
2006-05-04	465.11	467.01	463.34	466.59
2006-05-05	467.37	471.72	466.61	471.72
2006-05-08	473.15	474.26	472.08	472.67
2006-05-09	473.44	473.52	471.09	473.52
2006-05-10	470.96	472.54	469.07	469.07
2006-05-11	470.34	473.32	466.88	466.88
2006-05-12	464.12	464.21	455.09	455.09
2006-05-15	451.98	453.49	446.79	450.09
2006-05-16	450.65	453.46	448.02	451.08
2006-05-17	452.61	453.34	436.47	436.47
2006-05-18	437.41	441.41	432.01	437.1
2006-05-19	436.18	440.6	436.18	438.98
2006-05-22	434.75	436.38	426.18	428.78
2006-05-23	431.65	442.31	431.48	439.58
2006-05-24	436.59	438.04	430.44	435.84
2006-05-25	436.66	440.68	432.49	440.28
2006-05-26	444.49	446.28	440.48	446.28
2006-05-29	446.11	446.4	444.33	445.79
2006-05-30	446.12	446.57	434.5	434.7
2006-05-31	431.7	440.66	428.98	440.41
2006-06-01	439.68	442.35	435.62	441.58
2006-06-02	445.05	445.98	436.76	438.9
2006-06-05	439.6	439.6	434.15	436.21
2006-06-06	429.79	433.39	427.02	427.88
2006-06-07	429.13	433.3	425.07	432.06
2006-06-08	422.56	425.47	419.64	419.64
2006-06-09	426.06	427.89	423.17	426.47
2006-06-12	425.79	428.4	421.72	421.72
2006-06-13	414.63	416.81	410.29	412.87
2006-06-14	413.84	415.17	409.56	412.98
2006-06-15	415.82	423.96	415.82	423.73
2006-06-16	429.14	429.64	420.52	420.52
2006-06-19	422.01	426.71	422.01	423.56
2006-06-20	420.49	425.19	419.18	425.18
2006-06-21	426.98	427.31	420.06	426.64
2006-06-22	431.13	432.35	426.88	429.26
2006-06-23	430.14	431.68	427.23	429.14
2006-06-26	430.3	431.39	426.64	427.23
2006-06-27	429.46	429.52	421.89	422.8
2006-06-28	420.98	426.41	420.19	423.81
2006-06-29	427.68	432.93	426.3	432.2
2006-06-30	438.23	441.54	435.84	440.25
2006-07-03	440.79	443.47	440.61	443.47
2006-07-04	444.38	444.38	441.6	444.38
2006-07-05	441.85	443.06	438.01	439.15
2006-07-06	440.18	443.13	439.52	442.91
2006-07-07	441.69	442.79	438.82	440.7
2006-07-10	441.19	443.3	438.61	442.58
2006-07-11	441.15	441.86	437.52	438.57
2006-07-12	441.2	442.91	439.68	440.43
2006-07-13	438.72	438.72	432.84	434.41
2006-07-14	429.78	432.91	428.09	428.33
2006-07-17	429.3	429.48	422.71	427.23
2006-07-18	426.31	429.98	423.98	426.8
2006-07-19	429.23	437.49	428.35	437.44
2006-07-20	438.88	441.25	437.31	438.72
2006-07-21	436.83	438.89	435.09	436.3
2006-07-24	437.51	446.49	436.81	445.92
2006-07-25	447.27	447.59	442.85	444.05
2006-07-26	445.54	447.22	444.56	446.38
2006-07-27	448.77	452.51	448.09	452.49
2006-07-28	450.48	456.22	450.34	456.22
2006-07-31	455.75	457.64	453.11	454.06
2006-08-01	452.93	456.6	449.18	449.96
2006-08-02	451.87	455.3	450.88	455.3
2006-08-03	455.52	456.03	448.28	450.65
2006-08-04	453.5	457.62	452	455.8
2006-08-07	451.2	452.9	449.26	451.09
2006-08-08	453.58	454.18	449.23	450.2
2006-08-09	452.34	454.31	447.52	453.29
2006-08-10	449.23	452.65	446.34	451.55
2006-08-11	450.92	454.17	450.37	451.76
2006-08-14	454.38	456.05	453.71	456.05
2006-08-15	454.48	462.15	454.48	461.25
2006-08-16	461.99	463.84	460.11	462.85
2006-08-17	463.13	463.86	461.44	463.24
2006-08-18	463.03	465.42	462.76	463.92
2006-08-21	463.59	464.22	461.67	462.96
2006-08-22	464.75	465.38	459.99	463.82
2006-08-23	463.6	464.16	460.59	461.05
2006-08-24	461.91	465.94	459.46	463.74
2006-08-25	464.72	466.65	464.14	465.14
2006-08-28	464.52	468.1	463.57	467.78
2006-08-29	468.1	470.79	467.5	467.77
2006-08-30	469.42	470.99	468.37	470.14
2006-08-31	471.06	471.46	468.66	469.01
2006-09-01	469.22	473	469.15	470.93
2006-09-04	471.7	474.4	471.7	473.58
2006-09-05	473.48	473.57	471.07	471.74
2006-09-06	471.68	471.92	470.45	466.74
2006-09-07	464.62	465.23	462.67	463.46
2006-09-08	464.67	465.99	462.93	464.47
2006-09-11	462.09	463	460.17	462.55
2006-09-12	463.63	469.63	460.74	468.98
2006-09-13	470.82	472.03	469.85	471.14
2006-09-14	471.87	474.42	470.37	471.48
2006-09-15	471.84	476.43	471.84	474.85
2006-09-18	475.62	476.36	473.06	474.72
2006-09-19	475.11	475.21	468.76	470.32
2006-09-20	470.45	477.33	470.04	476.46
2006-09-21	476.22	480.59	475.92	478.05
2006-09-22	474.69	476.17	471.92	472.99
2006-09-25	474.52	476.85	471.78	473.82
2006-09-26	476.33	481.28	475.85	480.52
2006-09-27	482.32	482.97	478.99	481.9
2006-09-28	482	484.01	481.48	482.54
2006-09-29	482.75	485.8	482.53	483.62
2006-10-02	484.92	485.83	480.5	482.9
2006-10-03	480.89	481.74	478.67	481.65
2006-10-04	482.65	486.24	482.32	484.4
2006-10-05	487.42	488.31	485.73	486.16
2006-10-06	486.22	486.7	483.73	486.21
2006-10-09	484.29	487.23	484.08	487.22
2006-10-10	488.07	490.21	487.69	489.8
2006-10-11	488.59	490.01	486.43	490.01
2006-10-12	489.42	493.18	489.42	492.84
2006-10-13	494.03	494.05	491.29	492.68
2006-10-16	492.75	494.14	491.32	493.39
2006-10-17	492.42	492.5	486.78	487.01
2006-10-18	487.61	492.57	487.61	490.11
2006-10-19	488.34	492	487.06	490.36
2006-10-20	491.67	493.09	487.59	489.3
2006-10-23	490.56	492.99	487.71	492.3
2006-10-24	491.63	493.43	491.58	492.89
2006-10-25	492.39	493.72	491.63	492.71
2006-10-26	495.73	495.73	492.15	492.94
2006-10-27	493.18	493.95	487.6	489.99
2006-10-30	485.31	488.38	484.32	487.95
2006-10-31	486.81	490.67	486.04	486.57
2006-11-01	485.64	488.76	485.23	486.05
2006-11-02	484.79	486.74	482.4	484.04
2006-11-03	484.63	490.75	484.63	487.94
2006-11-06	489.87	494.21	489.52	494.06
2006-11-07	494.05	496.68	494.05	496.68
2006-11-08	494.74	498.45	494.37	497.51
2006-11-09	496.69	498.44	492.57	493.82
2006-11-10	493.23	494.05	490.89	492.96
2006-11-13	493.01	495.23	491.98	494.21
2006-11-14	494.57	495.35	491.89	493.69
2006-11-15	496.39	496.98	495.28	496.98
2006-11-16	496.58	497.63	495.51	495.99
2006-11-17	495.55	496.43	490.98	492.62
2006-11-20	490.95	492.61	487.42	491.7
2006-11-21	491.42	494.27	491.12	491.73
2006-11-22	493.26	494.41	488.45	490.31
2006-11-23	490.73	490.98	486.53	488.27
2006-11-24	487.08	487.7	482.1	484.91
2006-11-27	484.16	485.99	478.33	478.33
2006-11-28	477.5	480.43	475.4	478.49
2006-11-29	481.72	482.44	479.54	481.99
2006-11-30	482.77	482.95	476.75	477.67
2006-12-01	478.4	480.49	470.54	473.32
2006-12-04	473.75	475.18	471.25	473.75
2006-12-05	475.48	478.4	472.91	477.64
2006-12-06	478.36	478.36	474.88	476.44
2006-12-07	475.05	479.72	474.81	476.9
2006-12-08	476	477.9	473.05	476.53
2006-12-11	478	481.04	478	479.69
2006-12-12	479.54	482.68	479.23	482.66
2006-12-13	483.46	489.6	482.81	488.79
2006-12-14	490.73	494.64	490.73	493.94
2006-12-15	495.18	497.4	493.66	495.11
2006-12-18	494.76	496.06	494.38	494.38
2006-12-19	492.44	495.14	490.4	493.43
2006-12-20	495.98	496.91	495.15	495.59
2006-12-21	494.01	496.62	493.8	494.62
2006-12-22	493.67	494.49	490.67	490.77
2006-12-27	494.46	497.78	493.47	497.78
2006-12-28	498	499.17	496.39	497.18
2006-12-29	496.56	497.72	495.11	495.34
2007-01-02	497.91	501.39	497.86	501
2007-01-03	501.48	501.8	499.85	501.35
2007-01-04	498.2	500.96	497.93	500.33
2007-01-05	498.39	499.21	494.04	494.05
2007-01-08	495.37	495.88	491.42	492.81
2007-01-09	495.04	497.97	494.36	495.87
2007-01-10	493.9	494.2	490.93	492.49
2007-01-11	495.5	500.32	493.22	500.16
2007-01-12	499.44	503.31	499.18	502.84
2007-01-15	504.88	506.11	504.75	505.38
2007-01-16	505.94	506.72	504.25	504.81
2007-01-17	505.88	506.05	502.47	505.26
2007-01-18	506.71	508.64	504.24	505.53
2007-01-19	504.5	507.19	502.75	507.12
2007-01-22	508.4	509	502.33	503.51
2007-01-23	503.84	504.27	498.97	502.82
2007-01-24	504.44	507.01	503.26	506.55
2007-01-25	506.79	508.52	502.15	503.03
2007-01-26	499.65	501.61	496.62	499.8
2007-01-29	499.69	501.77	498.47	500.31
2007-01-30	500.01	503.57	499.13	502.83
2007-01-31	502	502.96	499.31	499.81
2007-02-01	505.09	507.92	504.47	505.59
2007-02-02	507.23	508.39	505.91	506.78
2007-02-05	506.88	506.88	505.39	506.19
2007-02-06	506.21	509.35	506.21	507.4
2007-02-07	507.81	509.88	507.5	509.08
2007-02-08	508.35	508.71	503.81	504.78
2007-02-09	507.32	508.66	507.03	507.3
2007-02-12	504.63	505.5	502.5	503.77
2007-02-13	504.07	507	504.07	506.66
2007-02-14	508.01	508.64	506.34	508.07
2007-02-15	508.67	509.18	506.18	507.77
2007-02-16	507.07	508.5	505.79	506.1
2007-02-19	507	510.87	507	509.22
2007-02-20	509.47	509.55	504.91	508.02
2007-02-21	509.84	511.25	507.35	508.78
2007-02-22	510.7	512.47	509.33	509.33
2007-02-23	510.56	511.45	508.73	510.61
2007-02-26	511.03	512.38	510.24	511.17
2007-02-27	507.4	507.4	499.01	500.33
2007-02-28	491.76	496.22	490.05	490.21
2007-03-01	489.58	493.71	477.49	481.96
2007-03-02	484.06	486.19	477.07	480.2
2007-03-05	471.16	476.77	469.85	475.59
2007-03-06	479.56	479.77	476.49	478.16
2007-03-07	480.28	483.52	477.51	481.9
2007-03-08	486.03	489.37	484.77	489.03
2007-03-09	489.04	492.02	486.16	490.35
2007-03-12	493.85	494.4	488.25	489.54
2007-03-13	489.98	490.29	484.38	484.38
2007-03-14	476.56	478.87	473.08	473.38
2007-03-15	480.24	483.39	477.13	483.39
2007-03-16	482.42	485.7	480.63	482.14
2007-03-19	490.05	492.44	486.97	492.44
2007-03-20	494.82	498.96	490.88	498.29
2007-03-21	497.94	501.93	497.93	500.89
2007-03-22	507.92	511.06	505.89	509.01
2007-03-23	508.85	515.33	507.35	513.84
2007-03-26	514.73	515.86	507.25	508.8
2007-03-27	511.65	511.98	506.71	508.21
2007-03-28	505.9	506.72	503	505.11
2007-03-29	507.5	511.88	507.42	511.85
2007-03-30	510.54	514.46	509.11	510.5
2007-04-02	510.5	513.33	509.76	512.02
2007-04-03	514.68	516.04	512.49	516.04
2007-04-04	517.8	517.92	515.67	517.6
2007-04-05	517.26	519.31	516.17	519.29
2007-04-10	519.26	525.35	519.13	524.09
2007-04-11	524.15	526.81	521.43	522.1
2007-04-12	520.73	521.74	516.05	518.91
2007-04-13	519.8	524.21	519.72	523.68
2007-04-16	528.53	532.23	527.32	532.09
2007-04-17	531.43	533.59	529.21	532.68
2007-04-18	531.58	532.35	528.47	531.24
2007-04-19	525.91	529	523.75	528.66
2007-04-20	531.19	539.08	530.93	536.36
2007-04-23	538.61	538.87	534.09	535.47
2007-04-24	535.25	536.36	530.64	532.56
2007-04-25	535.63	536.68	532.83	535.33
2007-04-26	536.88	537.81	533.47	534.04
2007-04-27	533.18	534.38	529.05	530.49
2007-04-30	528.36	532.47	528.36	530.81
2007-05-02	532.09	534.46	529.65	532.23
2007-05-03	536.56	537.13	533.04	536.12
2007-05-04	536.86	540.77	536.45	539.64
2007-05-07	540.05	540.32	537.32	540.03
2007-05-08	539.24	539.24	535.08	535.7
2007-05-09	535.4	537.09	532.96	534.3
2007-05-10	535.16	535.66	528.63	529.23
2007-05-11	525.41	532	521.1	531.2
2007-05-14	533	533.72	528.73	529.89
2007-05-15	528.03	532.94	525.65	531.39
2007-05-16	530.9	531.84	526.82	527.55
2007-05-17	528.88	532.27	527.93	531.53
2007-05-18	531.41	538.29	531.41	536.69
2007-05-21	538.4	539.74	535.73	538.38
2007-05-22	538.25	541.8	536.89	540.57
2007-05-23	541.03	542.07	540.3	541.61
2007-05-24	538.78	540.75	535.75	535.99
2007-05-25	532.62	535.89	531.65	535.48
2007-05-28	536.3	537.78	536	537.56
2007-05-29	538.42	538.42	535.82	537.19
2007-05-30	533.38	535.4	531.31	535.01
2007-05-31	538.9	541.64	538.51	540.39
2007-06-01	541.01	544.27	540.67	543.93
2007-06-04	543.7	545.89	543.08	545.69
2007-06-05	546	547.82	543.59	544.75
2007-06-06	543.93	545.01	536.89	537.51
2007-06-07	539.26	540.96	533.91	535.05
2007-06-08	532.27	535.99	530.8	534.69
2007-06-11	537.64	538.28	536.07	537.8
2007-06-12	536.81	538.65	532.54	534.11
2007-06-13	532.76	537.32	530.53	536.4
2007-06-14	540.94	545.34	540.49	545.34
2007-06-15	546.69	552.37	546.22	551.91
2007-06-18	552.06	553.06	549.76	551.27
2007-06-19	550.63	552.4	549.5	550.36
2007-06-20	551.83	554.96	551.31	552.14
2007-06-21	550.07	551.69	547.22	550.54
2007-06-22	551.82	552.62	548.1	548.75
2007-06-25	545.18	548.7	543.73	548.22
2007-06-26	544.54	546.15	542.88	543.26
2007-06-27	540.56	542.14	538.74	539.62
2007-06-28	543.66	546.02	542.76	546.02
2007-06-29	547.35	548.21	543.85	548.21
2007-07-02	545.5	550.36	545.5	549.84
2007-07-03	553.19	553.88	552.41	553.04
2007-07-04	553.45	554.62	552.2	554.25
2007-07-05	555.61	555.63	549.92	550.8
2007-07-06	550.97	555	550.46	555
2007-07-09	556.8	558.26	556.08	557.43
2007-07-10	558.77	559.95	553.76	554.95
2007-07-11	550.54	554.48	549.34	553.56
2007-07-12	554.55	560.14	551.34	560.14
2007-07-13	563.47	563.98	560.36	560.93
2007-07-16	563.02	563.66	560.38	561.9
2007-07-17	560.31	561.56	558.05	560.79
2007-07-18	556.79	559.83	555.63	555.63
2007-07-19	559.25	561.17	557.79	560.25
2007-07-20	559.71	561.57	554.99	555.02
2007-07-23	554.71	558.95	554.67	558.95
2007-07-24	557.98	558.83	551.03	551.59
2007-07-25	547.32	551.67	544.56	546.88
2007-07-26	549.58	549.84	533.04	533.04
2007-07-27	528.55	535.94	525.78	526.69
2007-07-30	527.11	530.74	523.76	525.76
2007-07-31	529.44	534.04	528.5	533.99
2007-08-01	523.46	528.78	519.04	524.45
2007-08-02	530.16	530.49	525.21	527.76
2007-08-03	528.13	528.36	520.1	521.52
2007-08-06	515.72	519.86	515.08	516.04
2007-08-07	521.74	522.08	517.62	521.43
2007-08-08	526.32	532.83	525.46	530.98
2007-08-09	530.24	530.24	514.44	517.85
2007-08-10	507.82	509.28	497.79	502.04
2007-08-13	508.21	513.92	506.54	513.25
2007-08-14	511.94	515.34	507.06	508.43
2007-08-15	503.21	507.6	501.27	506.04
2007-08-16	496.9	497.55	487.06	487.06
2007-08-17	485.35	506.9	479.49	499
2007-08-20	503.85	508.17	503.22	504.57
2007-08-21	506.18	507.87	499.83	505.61
2007-08-22	507.95	515.44	507.71	514.3
2007-08-23	519.3	521.15	514.75	514.75
2007-08-24	512.65	520.48	512.65	518.1
2007-08-27	519.79	521.21	517.81	518.12
2007-08-28	517.3	517.51	506.96	508.01
2007-08-29	504.32	511.35	503.14	510.79
2007-08-30	515.91	518.78	510.35	517.67
2007-08-31	521.32	525.27	519.72	522.73
2007-09-03	523.77	525.93	522.92	525.36
2007-09-04	524.34	531.75	522.32	531
2007-09-05	530.24	530.24	522.92	523.02
2007-09-06	526.04	527.29	520.81	527.21
2007-09-07	526.17	529.25	516.49	517.43
2007-09-10	517.48	520.05	512.42	512.9
2007-09-11	518.07	521.88	516.68	521.53
2007-09-12	522.43	524.18	518.59	523.38
2007-09-13	522.78	531.72	521.65	530.96
2007-09-14	529.14	530.24	524.38	528.36
2007-09-17	527.51	527.51	521.71	522.99
2007-09-18	522.03	531.35	521.56	531
2007-09-19	541.17	545.06	537.81	543.54
2007-09-20	540.25	543.03	539.41	542.45
2007-09-21	540.69	546.56	540.69	544.65
2007-09-24	543.88	544.43	540.63	541.63
2007-09-25	539.3	539.77	533.46	534.99
2007-09-26	536.65	541.51	536.65	539.37
2007-09-27	542.55	544.42	541.59	542.24
2007-09-28	542.14	542.75	537.72	540.98
2007-10-01	538.41	545.85	537.51	545.57
2007-10-02	548.68	549.02	542.14	542.93
2007-10-03	543.47	543.85	539.03	540.53
2007-10-04	538.11	542.93	537.76	541.75
2007-10-05	542.63	546.71	542.29	546.6
2007-10-08	547.3	548.45	545.64	545.79
2007-10-09	545.54	551.31	544.23	550.72
2007-10-10	551.26	557.03	549.35	554.57
2007-10-11	555.04	559.43	555.04	558.01
2007-10-12	553.64	559.14	552.03	559.14
2007-10-15	558.01	558.83	552.78	553.07
2007-10-16	551.56	552.24	547.68	550.3
2007-10-17	549.52	556.03	549.18	554.55
2007-10-18	555.89	556.99	549.02	551.53
2007-10-19	550.25	554.38	549.44	551.05
2007-10-22	541.44	543.4	538.51	541.43
2007-10-23	545.63	548.6	544.72	546.37
2007-10-24	546.76	547.52	542.14	543.34
2007-10-25	546.41	548.59	544.65	545.94
2007-10-26	546.28	548.29	542.77	547.16
2007-10-29	551.15	551.69	549.38	550.85
2007-10-30	548.58	549.79	544.77	545.25
2007-10-31	543.58	547.85	543.03	547.85
2007-11-01	549.72	549.78	537.9	540.92
2007-11-02	536.55	539.95	534.3	537.25
2007-11-05	534.26	535.79	531.48	534.02
2007-11-06	535.7	536.49	533.17	533.7
2007-11-07	535.15	535.93	526.35	530.27
2007-11-08	522.02	526.59	520.97	523.17
2007-11-09	524.07	525.2	506.74	510.65
2007-11-12	506.61	509.03	502.92	508.32
2007-11-13	505.76	509.51	504	507.89
2007-11-14	514.63	515.67	510.53	512.32
2007-11-15	511.34	513	504.96	506.78
2007-11-16	500.81	503.42	496.92	500.08
2007-11-19	501.93	504.63	490.09	491.09
2007-11-20	492.47	495.04	484.92	493.84
2007-11-21	487.1	488.53	480.87	483.53
2007-11-22	484.47	487.57	481.84	484.93
2007-11-23	484.72	493.15	484.72	492.47
2007-11-26	497.16	499.51	491.3	491.82
2007-11-27	487.98	494.83	486.73	492.24
2007-11-28	494.31	501.39	487.99	500.21
2007-11-29	503.87	504.31	497.98	501.91
2007-11-30	502.85	509.87	502.34	507.58
2007-12-03	506.86	508.91	501.96	502.88
2007-12-04	503.61	503.73	495.49	497.52
2007-12-05	499.67	508.65	499.48	507.8
2007-12-06	510.46	515.34	506.78	510.43
2007-12-07	512.82	516.39	512.25	513.59
2007-12-10	512	518.24	511.98	516.84
2007-12-11	518.69	518.82	513.45	515.49
2007-12-12	510.04	521.49	509.32	516.2
2007-12-13	511.39	511.98	507.1	507.9
2007-12-14	510.43	512.24	506.33	511.28
2007-12-17	505.66	506.16	502.38	503.46
2007-12-18	502.05	508.69	501.79	502.72
2007-12-19	504.46	505.85	499	502.63
2007-12-20	504.13	508.3	503.93	506.79
2007-12-21	512.03	514.8	510.44	513.71
2007-12-24	515.29	516.44	514.79	516.19
2007-12-27	517.95	519.08	515.52	516.43
2007-12-28	514.07	516.92	514.07	515.69
2007-12-31	516.06	516.32	515.07	515.77
2008-01-02	514.68	518.27	509.12	509.77
2008-01-03	509.7	510.33	504.81	508.67
2008-01-04	507.7	511.16	498.95	500.6
2008-01-07	498.73	501.8	496.05	500.63
2008-01-08	502.32	502.72	496.68	497.23
2008-01-09	492.81	493.76	489.08	491.74
2008-01-10	494.54	494.54	483.46	484.1
2008-01-11	482.89	483.83	479.83	481.83
2008-01-14	480.18	487.18	479.99	484.72
2008-01-15	483.58	484.39	470.54	470.54
2008-01-16	466.99	468.15	458.42	462.61
2008-01-17	465.98	469.22	459.59	460.25
2008-01-18	456.36	463.7	450.08	450.08
2008-01-21	444.41	444.76	421.21	422.45
2008-01-22	404.05	437.66	401.45	433.27
2008-01-23	442.5	442.73	413.48	417.13
2008-01-24	435.35	444.23	430.41	444.23
2008-01-25	453.69	453.69	437.02	438.69
2008-01-28	433.08	440.28	429.79	439.32
2008-01-29	443.15	448.49	440.66	446.08
2008-01-30	442.6	445.54	439.98	443.04
2008-01-31	440.39	443.12	430.14	441.33
2008-02-01	445.07	454.06	443.91	451.61
2008-02-04	456.85	457.13	449.91	451.91
2008-02-05	450.26	453.25	436.32	436.81
2008-02-06	431.33	442.69	431.24	442.33
2008-02-07	438.94	440.19	428.94	432.15
2008-02-08	436.83	439.19	429.28	432.1
2008-02-11	428.22	434.9	425.83	427.74
2008-02-12	431.51	444	425.35	443.89
2008-02-13	439.72	447.32	437.63	444.18
2008-02-14	449.55	450.49	441.63	442.53
2008-02-15	442.71	445.36	433.7	434.81
2008-02-18	438.12	446.2	438.12	444.62
2008-02-19	443.69	452.38	439.82	448.77
2008-02-20	444.83	450.67	444.04	446.69
2008-02-21	451.15	457.55	449.51	453.14
2008-02-22	450.85	456.67	448.74	451.63
2008-02-25	457.09	461.71	454.62	459.01
2008-02-26	461.01	464.47	459.1	464.34
2008-02-27	465.46	466.11	455.77	462.58
2008-02-28	460.25	461.13	452.74	452.91
2008-02-29	450.88	452.88	443.85	446.53
2008-03-03	439.07	444.33	437.03	441.48
2008-03-04	442.01	446.14	434.09	436.3
2008-03-05	440.49	444.96	436.75	444.4
2008-03-06	444.36	444.45	436.15	437.27
2008-03-07	431.71	437.99	430.02	435.09
2008-03-10	432.38	434.14	425.94	427.96
2008-03-11	429.12	439.43	427.8	433.64
2008-03-12	440.84	442.82	437.4	439.81
2008-03-13	432.73	435.35	428.02	434.55
2008-03-14	433.74	441.61	429.32	432.3
2008-03-17	419.2	423.93	414.3	415.92
2008-03-18	422.34	428.08	419.88	427.48
2008-03-19	432.3	433.42	424.2	426.94
2008-03-20	422.82	426.67	421.81	425.79
2008-03-25	437.84	439.21	433.11	437
2008-03-26	435.15	438.11	434.36	438.11
2008-03-27	437.08	445.24	437.08	441.98
2008-03-28	441.09	443.68	439.22	440.99
2008-03-31	437.72	442.88	434.88	442.43
2008-04-01	440.65	454.12	440.14	453.62
2008-04-02	456.87	457.41	450.25	456.95
2008-04-03	457.93	458.07	452.63	455.3
2008-04-04	456.93	460.9	456.28	460.81
2008-04-07	464.15	466.18	462.9	465.38
2008-04-08	462	464.44	460.65	464.44
2008-04-09	462.17	465.36	460.89	461.27
2008-04-10	460.16	461.49	453.5	459.48
2008-04-11	461.47	462.88	450.55	453.43
2008-04-14	448.21	452.01	447.6	450.76
2008-04-15	453.27	455.9	449.1	453.28
2008-04-16	457.21	463.22	455.59	463.22
2008-04-17	463.92	465.44	460.04	462.54
2008-04-18	464.16	476.31	464.13	474.75
2008-04-21	474.58	475.23	468.95	470.67
2008-04-22	468.15	470.95	463.89	466.08
2008-04-23	466.64	471.71	463.92	471.24
2008-04-24	466.62	467.36	461.01	466.14
2008-04-25	468.44	470.69	466.64	467.84
2008-04-28	468.42	473.95	468.32	472.2
2008-04-29	470.35	473.95	469.72	471.22
2008-04-30	471.68	476.39	469.83	475.56
2008-05-02	478.96	483.42	476.51	481.21
2008-05-05	480.21	482.27	479.46	481.38
2008-05-06	481.15	483.39	477.02	480.66
2008-05-07	481.61	487.38	480.56	485.3
2008-05-08	481.37	484.79	481.2	484.61
2008-05-09	482.13	482.45	478.31	480.4
2008-05-12	483.6	484.92	481.08	482.07
2008-05-13	484.37	484.37	476.35	480.48
2008-05-14	481.87	489.46	481.69	488.39
2008-05-15	486.34	490.64	485.93	489.9
2008-05-16	492.36	494.93	489.69	490.78
2008-05-19	491.71	496.12	490.84	496.12
2008-05-20	492.68	493.58	487.27	487.27
2008-05-21	488.44	490.26	485.68	487.62
2008-05-22	483.67	487.2	483.08	485.61
2008-05-23	485.11	485.24	478.39	478.39
2008-05-26	479.26	480.84	478.29	478.29
2008-05-27	480.04	480.8	473.02	473.84
2008-05-28	475.46	484.53	475.04	481.66
2008-05-29	484.47	486.11	480.8	483.81
2008-05-30	484.92	487.86	484.88	485.52
2008-06-02	483.85	483.94	477.04	479.15
2008-06-03	480.02	484.07	479.03	483.9
2008-06-04	480.34	480.34	474.74	478.57
2008-06-05	481.6	483.79	479.3	482.26
2008-06-06	486.18	487.32	471.23	471.23
2008-06-09	469.31	472.47	468.56	469.82
2008-06-10	466.56	467.13	462.27	464.19
2008-06-11	465.39	467.84	455.7	456.34
2008-06-12	456.5	460.95	456.5	459.11
2008-06-13	458.24	460.6	452.48	459.96
2008-06-16	459.78	460.99	454.64	458.7
2008-06-17	459.77	464.32	459.75	459.83
2008-06-18	457.9	458.34	448.44	450.57
2008-06-19	448.98	452.78	446.68	446.68
2008-06-20	448.62	449.94	434.79	437.33
2008-06-23	436.76	440.63	435.28	437.44
2008-06-24	437.43	440.17	428.94	437.38
2008-06-25	439.19	441.1	436.7	439.56
2008-06-26	436.02	436.71	426.03	426.03
2008-06-27	426.3	428.54	419.35	425.92
2008-06-30	427.49	428.79	419.1	425.93
2008-07-01	424.21	424.21	413.72	414.52
2008-07-02	413.94	417.69	408.4	408.4
2008-07-03	401.58	409.93	400.24	408.55
2008-07-04	410.12	410.15	403.32	403.36
2008-07-07	407.28	412.2	404.39	411.12
2008-07-08	402.1	404.96	397.67	402.79
2008-07-09	407.17	411.18	405.71	410.83
2008-07-10	404.21	407.95	399.29	401.93
2008-07-11	404.41	405.89	391.98	391.98
2008-07-14	397.48	399.65	394.55	395.35
2008-07-15	391.31	391.41	379.35	383.66
2008-07-16	385.03	385.03	374.09	383.99
2008-07-17	390.59	396.74	388.53	392.66
2008-07-18	388.51	395.94	385.54	395.94
2008-07-21	395.39	403.16	390.74	400.36
2008-07-22	396.21	400.56	392.52	400.2
2008-07-23	405.99	407.58	403.46	405.38
2008-07-24	407.33	408.28	395.37	396.65
2008-07-25	391.85	397.23	390.8	395.77
2008-07-28	394.93	396.96	391.39	392.98
2008-07-29	388.53	396.78	387.04	395.1
2008-07-30	403.57	405.35	400.93	404.39
2008-07-31	405.55	406.22	398.74	399.95
2008-08-01	396.68	399.03	392.5	394.53
2008-08-04	393.44	400.12	391.75	392.48
2008-08-05	392.71	403.46	392.01	403.46
2008-08-06	405.7	410.62	405.01	410.51
2008-08-07	408.35	412.38	404.68	405.69
2008-08-08	402.92	408.52	400.48	408.52
2008-08-11	409.6	412.57	408.86	412.13
2008-08-12	411.06	416.72	409.73	415.56
2008-08-13	414.92	417.42	410.32	410.33
2008-08-14	413.07	413.19	405.92	409.41
2008-08-15	410.65	414.23	408.08	409.86
2008-08-18	409	414.47	407.92	410.51
2008-08-19	405.87	405.87	398.75	398.75
2008-08-20	401.21	404.15	399.57	402.59
2008-08-21	400.04	403.09	396.8	400.23
2008-08-22	402.37	408.2	400.45	408.19
2008-08-25	406.18	407.91	402.7	402.7
2008-08-26	400.92	405.21	397.09	403.24
2008-08-27	403.15	407.69	400.32	406.12
2008-08-28	405.45	412.77	403.47	411.13
2008-08-29	411.78	415.11	410.33	412.84
2008-09-01	409.38	413.42	408.68	412.09
2008-09-02	410.52	416.28	409.64	414.7
2008-09-03	411.51	413.06	406.32	406.32
2008-09-04	408.71	409.84	397.17	397.17
2008-09-05	393.47	395.49	388.35	389.22
2008-09-08	405.06	405.27	395.96	398.79
2008-09-09	398.06	402.3	393.61	395.73
2008-09-10	394.87	397.21	391.56	393.9
2008-09-11	394.1	395.25	387.67	392.56
2008-09-12	397.85	399.57	392.62	399.57
2008-09-15	386.7	388.69	379.21	385.04
2008-09-16	378.5	381.13	364.98	371.2
2008-09-17	380.56	380.56	356.98	356.98
2008-09-18	354.91	361.74	349.76	351.66
2008-09-19	370.85	381.83	367.7	381.83
2008-09-22	383.18	385.43	375.19	375.19
2008-09-23	373.37	374.34	365.78	367.64
2008-09-24	368.19	370.09	360.62	360.62
2008-09-25	360	369.35	359.15	369.35
2008-09-26	364.71	364.71	354.58	354.58
2008-09-29	354.22	354.22	323.55	323.55
2008-09-30	316.8	333.42	310.67	331.45
2008-10-01	335.66	336.73	328.77	334.24
2008-10-02	334.07	342.98	330.83	330.83
2008-10-03	331.95	344.23	328.64	344.02
2008-10-06	328.12	329.89	310.78	312.56
2008-10-07	320.06	320.52	306.78	309.44
2008-10-08	293.66	308.29	280.82	285.66
2008-10-09	287.42	296.57	278.65	281.97
2008-10-10	261.78	270.9	254.36	258.05
2008-10-13	272.96	285.27	269.94	285.27
2008-10-14	299.17	302.77	280.46	284.51
2008-10-15	280.96	281.43	261.83	263
2008-10-16	249.15	262.21	244.72	248.04
2008-10-17	259.95	260.97	242.37	252.26
2008-10-20	258.26	269.41	257.62	269.41
2008-10-21	275.32	275.73	267.11	269.36
2008-10-22	262.97	265.94	254.72	255.08
2008-10-23	255.63	258.95	247.19	257.85
2008-10-24	243.97	247.23	232.43	245.92
2008-10-27	235.34	241.81	231.5	237.1
2008-10-28	244.34	244.37	233.02	237.96
2008-10-29	254.08	259.63	249.37	259.58
2008-10-30	265.82	266.21	253.47	257.65
2008-10-31	258.3	267.69	253.02	267.69
2008-11-03	269.57	273.01	266.47	273.01
2008-11-04	274.62	291.13	272.07	291.13
2008-11-05	287.9	287.9	277.52	279.44
2008-11-06	271.68	275.42	260.61	260.61
2008-11-07	262.19	268.57	257.65	265.72
2008-11-10	273.03	278.19	265.95	267.13
2008-11-11	262.51	264.4	256.79	257.13
2008-11-12	261.71	262.87	247.85	249.25
2008-11-13	245.08	251.84	243.65	249.96
2008-11-14	258.53	258.93	250.82	252.47
2008-11-17	252.32	254.06	245.25	246.33
2008-11-18	247.14	250.78	239.29	250.62
2008-11-19	250.21	250.21	238.12	238.12
2008-11-20	231.09	232.77	223.85	227.82
2008-11-21	228.04	232.94	220.12	222.93
2008-11-24	226.72	245.86	226.43	245.86
2008-11-25	243.8	251.01	240.31	245.84
2008-11-26	243.94	249.32	238.19	245.16
2008-11-27	248.13	253.26	247.99	253.26
2008-11-28	253.15	254.38	247.64	252.55
2008-12-01	252.82	252.82	235.5	235.5
2008-12-02	230.66	241.67	229.36	241.34
2008-12-03	241.14	243.34	233.94	242.04
2008-12-04	240.57	248.56	237.04	240.8
2008-12-05	238.19	239.2	227.77	229.44
2008-12-08	245.91	249.13	241.88	248.12
2008-12-09	245.32	256.41	244.03	253.39
2008-12-10	254.28	257.22	251.1	256.15
2008-12-11	256.96	257.53	252.02	254.77
2008-12-12	241.47	250.38	240.27	247.75
2008-12-15	250.64	252.41	245.42	247.11
2008-12-16	247.41	249.53	245.05	248.26
2008-12-17	250.9	251.17	243.54	247.76
2008-12-18	247.92	251.26	247.4	249.88
2008-12-19	247.08	253.11	245.06	249.54
2008-12-22	248.02	248.02	243.41	243.44
2008-12-23	242.37	248.89	242.37	244.5
2008-12-24	242.47	242.8	240.6	241.9
2008-12-29	243.31	245.25	239.37	240.81
2008-12-30	243.56	246.58	241.72	246.58
2008-12-31	248.42	249.07	245.94	245.94
2009-01-02	248.97	258.23	247.83	258.23
2009-01-05	261.25	262.2	256.71	261.78
2009-01-06	262.71	271.91	259.42	269.27
2009-01-07	268.24	269.52	262.87	265.04
2009-01-08	261.04	266.1	260.26	264.59
2009-01-09	265.26	269.74	263.31	266.18
2009-01-12	264.95	266.8	260.54	261.8
2009-01-13	259.89	262.06	256.21	260.74
2009-01-14	262.49	263.01	245.08	247.32
2009-01-15	246.84	248.96	241.56	243.6
2009-01-16	249.63	254.02	248.07	248.55
2009-01-19	252.31	255.3	241.87	245.22
2009-01-20	244.34	246.69	238.97	240.11
2009-01-21	237.27	240.5	232.91	237.71
2009-01-22	243.04	243.21	234.01	235.46
2009-01-23	234.23	235.51	227.53	234.14
2009-01-26	234.69	248.42	234	247.88
2009-01-27	248.75	248.77	242.79	248.59
2009-01-28	252.69	258.37	252.69	257.16
2009-01-29	255.41	256.01	249.76	252.35
2009-01-30	252.35	253.2	247.04	248.6
2009-02-02	245.42	247.28	241.71	245.96
2009-02-03	247.56	251.49	242.81	250.83
2009-02-04	251.6	257.78	250.29	254.79
2009-02-05	249.49	253.15	246.19	252.51
2009-02-06	255	262.56	253.92	261.35
2009-02-09	259.4	263.95	257.92	262.72
2009-02-10	259.45	260.22	251.37	251.37
2009-02-11	250.19	253.94	249.67	253.28
2009-02-12	249.33	249.47	244.96	248.27
2009-02-13	251.25	254.19	249.33	251.12
2009-02-16	249.22	250.4	246.44	247.15
2009-02-17	244.33	244.44	236.94	238.17
2009-02-18	239.21	239.77	234.37	238.3
2009-02-19	240.36	241.7	237.26	237.67
2009-02-20	234.13	234.2	228.48	229.13
2009-02-23	232.88	233.34	223.33	223.98
2009-02-24	221.86	223.08	218.01	222.55
2009-02-25	226.97	227.67	218.34	220.69
2009-02-26	222.86	225.6	220.37	223.67
2009-02-27	220.42	220.86	214.96	219.81
2009-03-02	214.45	214.45	208.53	208.84
2009-03-03	209.76	211.17	202.41	202.57
2009-03-04	205.45	211.71	205.29	211.58
2009-03-05	208.58	209.67	200.58	200.58
2009-03-06	199.94	204.32	198.22	199.5
2009-03-09	200.74	200.74	194.99	199.25
2009-03-10	199.34	211.55	198.72	210.44
2009-03-11	211.01	214.37	205.77	210.33
2009-03-12	208.16	211.98	204.21	211.31
2009-03-13	214.95	216.28	210.71	211.74
2009-03-16	215.96	216.98	212.01	215.79
2009-03-17	212.95	213.63	209.05	210.87
2009-03-18	213.07	214.03	206.93	209.34
2009-03-19	211	214.97	208.94	210.38
2009-03-20	209.15	213.33	208.44	212.71
2009-03-23	217.7	221.3	215.79	220.9
2009-03-24	224.83	225.21	218.6	221.47
2009-03-25	220.5	226.18	220.35	225.55
2009-03-26	226.69	226.77	222.45	224.8
2009-03-27	224.83	225.17	220.37	221.73
2009-03-30	216.18	216.51	211.11	211.11
2009-03-31	213.26	217.06	213.25	216.98
2009-04-01	216.27	220.76	212.77	220.7
2009-04-02	226.17	232.59	225.87	232.05
2009-04-03	231.08	235.28	229.32	230.76
2009-04-06	233.65	235.96	227.41	228.85
2009-04-07	229.85	230.5	224.6	227.39
2009-04-08	222.78	229.87	222.25	228.24
2009-04-09	230.76	233.72	228.47	232.84
2009-04-14	234.54	238.47	232.98	235.45
2009-04-15	231.84	237.55	231.72	235.9
2009-04-16	238.06	240.02	234.99	238.49
2009-04-17	240.56	244.98	239.44	243.81
2009-04-20	242.29	242.92	232.91	233.77
2009-04-21	232.89	236.32	228.19	234.72
2009-04-22	235.55	237.63	230.57	236.88
2009-04-23	235.37	240.15	234.82	235.3
2009-04-24	235.67	239.49	235.04	239.34
2009-04-27	235.16	238.85	233.51	238.14
2009-04-28	233.7	236.45	231.23	234.83
2009-04-29	235.15	238.72	234.38	238.07
2009-04-30	240.9	243.94	240.72	240.76
2009-05-04	244.99	251.6	244.62	251.47
2009-05-05	253.03	254.32	250.28	252.16
2009-05-06	251.44	257.59	251.03	255.28
2009-05-07	257.58	263.25	255.27	256.69
2009-05-08	259.97	263.75	258.98	261.35
2009-05-11	260.87	260.87	254.95	256.47
2009-05-12	254.43	259.27	254.26	255.33
2009-05-13	256.15	257.61	249.5	250.19
2009-05-14	250.65	251.35	247.46	249.02
2009-05-15	251.85	253.82	249.24	252.92
2009-05-18	249.59	259.49	248.82	259.17
2009-05-19	262.41	263.63	259.62	262.23
2009-05-20	261.56	267.15	261.56	266.3
2009-05-21	262.46	263.61	258.39	259.02
2009-05-22	260.55	262.48	258.21	260.14
2009-05-25	261.11	261.48	257.28	260.66
2009-05-26	259.36	263.62	255.06	263.43
2009-05-27	265.29	265.67	262.12	264.2
2009-05-28	260.42	262.98	258.11	260.9
2009-05-29	265.17	265.17	258.62	259.45
2009-06-01	265.24	268.91	265.03	268.42
2009-06-02	267.15	270.09	266.17	268.99
2009-06-03	271.12	271.12	263.25	264.37
2009-06-04	264.27	266.11	262.24	263.8
2009-06-05	266.26	270.05	265.35	266.93
2009-06-08	266.1	266.12	261.45	262.39
2009-06-09	264.73	266.18	261.62	263.03
2009-06-10	267.11	269.83	266.14	266.96
2009-06-11	266.87	268.64	266.19	268.11
2009-06-12	267.62	268.12	264.28	265.48
2009-06-15	262.95	263.14	257.93	258.26
2009-06-16	258.81	259.71	256.45	257.01
2009-06-17	255.65	256.11	248.93	251.23
2009-06-18	253.17	254.43	249.47	253.52
2009-06-19	254.21	257.81	253.17	257.16
2009-06-22	257.47	257.69	249.09	249.09
2009-06-23	247.1	250.43	247.03	248.69
2009-06-24	250.22	255.2	248.11	254.63
2009-06-25	254.62	254.62	249.09	254.12
2009-06-26	256.48	257.84	253.11	254.43
2009-06-29	253.92	258.76	253.41	258.24
2009-06-30	258.89	258.89	253.34	254.71
2009-07-01	256.33	261.44	256.2	260.29
2009-07-02	258.45	258.45	252.69	252.69
2009-07-03	253.28	253.87	251.08	253.7
2009-07-06	251.59	251.59	247.81	249.64
2009-07-07	251.27	252.71	248.53	249.04
2009-07-08	247.44	248.19	244.21	244.63
2009-07-09	246.36	248.91	245.66	247.11
2009-07-10	245.64	246.19	243.2	243.2
2009-07-13	242.61	249.79	241.36	249.79
2009-07-14	250.8	252.51	249.92	251.91
2009-07-15	253.68	260.82	253.68	260.82
2009-07-16	260.88	265.54	259.76	263.48
2009-07-17	265.32	267.69	264.47	266.4
2009-07-20	268.74	270.46	267.53	269.48
2009-07-21	269.5	273.32	269.06	270.68
2009-07-22	270.89	271.3	267.85	271.19
2009-07-23	271.85	276.56	269.21	276.15
2009-07-24	275.34	278.7	274.2	276.15
2009-07-27	279.14	279.68	276.17	278.14
2009-07-28	278.36	279.52	273.57	274.24
2009-07-29	272.99	278.81	272.67	277.32
2009-07-30	278.95	284.69	277.48	283.82
2009-07-31	282.63	285.24	281.48	283.17
2009-08-03	283.63	289.34	283.19	287.49
2009-08-04	287.51	287.51	283.45	286.91
2009-08-05	285.63	289.11	283.92	285.24
2009-08-06	288.18	290.15	287.17	288.11
2009-08-07	286.67	291.84	284.81	290.5
2009-08-10	289.57	289.91	287.03	288.61
2009-08-11	288.9	290.05	283.24	284.17
2009-08-12	283.72	288.95	280.79	288.95
2009-08-13	288.19	293.25	288.19	290.02
2009-08-14	290.6	292.39	286.78	288.02
2009-08-17	286.09	286.09	281.11	282.01
2009-08-18	283.33	284.46	282.05	284.46
2009-08-19	282.63	284.96	280.15	284.05
2009-08-20	287.72	288.87	285.65	288.12
2009-08-21	287.02	295.71	286.79	294.49
2009-08-24	297.1	298.81	295.92	297.88
2009-08-25	294.82	300.54	294.67	300.03
2009-08-26	299.41	302.26	297.82	298.64
2009-08-27	298	300.82	295.89	296.9
2009-08-28	299.29	302.76	298.73	300.2
2009-08-31	297.48	298.29	295.76	296.27
2009-09-01	298.03	298.93	291	291
2009-09-02	289.84	289.84	286.24	289.05
2009-09-03	290.12	291.99	288.23	289.01
2009-09-04	291.33	293.64	290.58	293.16
2009-09-07	295.33	298.47	295.16	298.41
2009-09-08	299.24	301.32	298.2	300.81
2009-09-09	299.48	304.25	299.38	304.25
2009-09-10	306.37	307.1	302.85	305.97
2009-09-11	307.09	309.2	306.65	308
2009-09-14	304.17	307.03	303.03	306.9
2009-09-15	307.56	309.66	305.71	308.37
2009-09-16	310.17	313.3	310.17	312.76
2009-09-17	315.26	315.26	311.82	313.88
2009-09-18	312.09	315.48	311.83	313.63
2009-09-21	313.54	313.74	309.67	311.34
2009-09-22	312.12	314.67	312.12	312.72
2009-09-23	313	314.55	312.08	313.36
2009-09-24	311.54	314.8	308.06	308.52
2009-09-25	309.21	309.57	305.63	305.63
2009-09-28	304.94	311.9	302.17	311.9
2009-09-29	312.82	313.97	310.22	312.12
2009-09-30	312.69	314.39	308.95	311.35
2009-10-01	312.31	313.67	305.5	305.74
2009-10-02	302.45	303.08	296.5	299.3
2009-10-05	300.25	301.73	298.31	301.22
2009-10-06	303.19	309.63	302.92	309.28
2009-10-07	309.03	312.21	308.16	309.21
2009-10-08	314.29	314.8	312.03	314.76
2009-10-09	313.38	316.74	313.33	315.55
2009-10-12	318.18	321.75	318.18	320.71
2009-10-13	320.74	322.03	318.64	319.53
2009-10-14	324	326.54	323.8	325.47
2009-10-15	326.64	326.84	323.78	325.19
2009-10-16	326.61	328.51	321.65	322.31
2009-10-19	323.75	327.28	323.75	327.03
2009-10-20	328.29	328.47	324.47	324.92
2009-10-21	326.42	327.15	320.85	325.5
2009-10-22	321.06	321.79	318.71	320.69
2009-10-23	323.97	325.37	319.61	320.14
2009-10-26	321.21	321.9	312.15	312.65
2009-10-27	312.48	314.73	310.13	311.13
2009-10-28	309.72	310	303.15	303.29
2009-10-29	301.86	309.83	301.25	309.65
2009-10-30	310.09	310.79	301.41	302.36
2009-11-02	302.11	304.69	299.88	302.82
2009-11-03	300.78	301.68	296.98	300.11
2009-11-04	302.66	306.79	302.1	305.88
2009-11-05	302.33	309.12	299.63	307.83
2009-11-06	308.44	309.75	303.55	307.14
2009-11-09	310.5	314.6	310.41	314.46
2009-11-10	314.91	315.52	312.62	313.26
2009-11-11	316.67	320.06	316.67	317.97
2009-11-12	316.94	320.06	316.57	317.06
2009-11-13	316.78	317.99	314.72	317.37
2009-11-16	320.74	322.48	319.82	322.16
2009-11-17	320.86	323.18	320.54	321.08
2009-11-18	322.44	322.91	318.18	319.42
2009-11-19	317.94	319.33	312.58	313.31
2009-11-20	314.43	315.84	309.4	310.03
2009-11-23	312.73	318.42	312.69	317.04
2009-11-24	314.73	318.76	314.27	315.86
2009-11-25	317.98	319.16	315.46	318.24
2009-11-26	315.84	316.04	306.16	306.72
2009-11-27	300.92	311.6	300.54	309.52
2009-11-30	311.05	311.05	305.18	305.9
2009-12-01	309.14	315.44	308.87	315.44
2009-12-02	315.82	317.98	315.03	316.44
2009-12-03	319.3	320.13	316.45	317.61
2009-12-04	316.63	323.95	315.39	321.13
2009-12-07	320.46	321.92	318.53	320.25
2009-12-08	319.39	321.6	313.24	315.43
2009-12-09	314.47	316.06	311.16	312.88
2009-12-10	313.36	318	312.71	317.69
2009-12-11	318.32	322.34	318.32	320.14
2009-12-14	323.2	323.99	321.19	322.51
2009-12-15	323.68	325.33	321.38	325.19
2009-12-16	325.42	328.61	325.42	328.61
2009-12-17	326.19	329.06	325.52	326.68
2009-12-18	326.64	328.36	323.78	324.63
2009-12-21	326.29	330.63	325.44	330.51
2009-12-22	331.63	334.48	331.49	332.48
2009-12-23	334.66	335.1	331.69	332.83
2009-12-24	333.63	334.16	333.12	333.6
2009-12-28	336.02	336.57	335.23	336.11
2009-12-29	336.84	338.22	336.4	337.28
2009-12-30	336.21	337.32	333.93	335.14
2009-12-31	336.7	336.79	335.21	335.33
2010-01-04	336.96	343.05	336.96	343.03
2010-01-05	343.52	343.59	340.99	342.02
2010-01-06	341.58	342.77	339.32	341.48
2010-01-07	340.56	340.96	337.94	340.55
2010-01-08	341.98	343.29	338.23	341.94
2010-01-11	344.2	345.56	340.1	340.52
2010-01-12	340.69	341.51	334.97	336.77
2010-01-13	335.36	339.01	335.32	338.18
2010-01-14	341.2	341.77	339.07	340.61
2010-01-15	341.41	343.08	337.48	337.99
2010-01-18	339.18	339.59	336.68	339.03
2010-01-19	338.68	342.27	335.72	341.61
2010-01-20	340.89	342.4	335.07	336.3
2010-01-21	338.83	339.68	331.97	332.17
2010-01-22	330.13	332.79	326.9	329.48
2010-01-25	327.37	332.07	327.37	328.51
2010-01-26	326.28	329.65	324.92	329.65
2010-01-27	326.68	328.98	325.16	327.26
2010-01-28	331.57	331.57	323.95	323.95
2010-01-29	325.52	329.84	324.24	327.9
2010-02-01	325.94	331.74	325.35	331.31
2010-02-02	331.98	334.36	329.42	334.04
2010-02-03	335.04	335.68	332.37	333.03
2010-02-04	331.79	333.14	322.22	323.23
2010-02-05	320.81	321.59	313.84	315.04
2010-02-08	317.69	318.77	311.53	316.5
2010-02-09	316.24	318.6	314.68	317.06
2010-02-10	317.29	318.76	314.7	316.1
2010-02-11	317.73	319.33	314.03	316.8
2010-02-12	319.31	320.24	314.01	315.74
2010-02-15	317.7	318.81	315.04	315.86
2010-02-16	318.44	318.91	315.12	318.84
2010-02-17	320.96	324.56	320.8	323.13
2010-02-18	322.31	324.53	321.28	324.3
2010-02-19	321.51	325.77	321.29	325.6
2010-02-22	327	327.14	324.61	325.12
2010-02-23	327.29	327.55	320.22	320.99
2010-02-24	321.45	322.05	317.86	320.92
2010-02-25	319.45	321.41	314.55	314.85
2010-02-26	317.84	318.04	313.35	317.74
2010-03-01	320.75	324.8	320.1	324.37
2010-03-02	324.87	328.36	324.34	328.24
2010-03-03	327.77	332.58	326.93	331.86
2010-03-04	330.25	333.68	329.86	332.45
2010-03-05	334.09	338.68	333.83	338.68
2010-03-08	340.21	340.66	336.89	338.17
2010-03-09	338.91	339.47	336.31	339.09
2010-03-10	338.66	341.51	337.98	340.97
2010-03-11	339.45	341.18	337.71	339.02
2010-03-12	339.68	342.29	338.75	339.57
2010-03-15	338.83	339.23	334.91	335.11
2010-03-16	336.83	340.15	336.83	339.26
2010-03-17	340.89	343.76	340.36	343.06
2010-03-18	341.51	343.11	341.22	341.95
2010-03-19	343.08	343.3	338.3	338.65
2010-03-22	337.58	338.53	334	338.13
2010-03-23	338.33	342.41	338.31	341.51
2010-03-24	342.74	343.33	338.99	341.74
2010-03-25	341.49	346	341.49	345.61
2010-03-26	344.1	345.39	343.33	343.81
2010-03-29	344.03	345.39	342.51	343.96
2010-03-30	345.24	346.08	343.27	343.6
2010-03-31	343.42	345.66	342.16	344.22
2010-04-01	345.9	351.46	345.9	351.44
2010-04-06	353.14	355.61	352.87	355.61
2010-04-07	355.84	356.13	353.49	353.89
2010-04-08	352.27	352.57	349.51	350.89
2010-04-09	353.91	356.25	353.91	355.89
2010-04-12	358.05	358.2	354.39	355.34
2010-04-13	353.66	355.71	352.75	354.43
2010-04-14	356.34	357.92	355.92	356.67
2010-04-15	356.49	356.76	353.18	355.57
2010-04-16	354.15	356.6	349.22	349.75
2010-04-19	348.88	350.8	346.97	348.57
2010-04-20	350.25	354.98	349.43	354.86
2010-04-21	356.38	356.48	352.94	353.66
2010-04-22	353.77	356.75	349.88	351.31
2010-04-23	352.72	355.14	351.06	353.38
2010-04-26	356.93	358.23	355.8	357.43
2010-04-27	356.7	356.86	349.12	349.12
2010-04-28	346.58	349.02	341.95	344.55
2010-04-29	345.46	349.37	342.72	348.46
2010-04-30	348.31	351.32	344.13	345.91
2010-05-03	345.41	348.17	342.45	346.94
2010-05-04	347.86	348.86	334.88	335.86
2010-05-05	335.46	336.76	328.73	330.78
2010-05-06	327.15	333.45	325.18	326.19
2010-05-07	316.78	323.21	307.71	312.35
2010-05-10	323.91	335.24	322.36	335.24
2010-05-11	331.46	334.01	327.79	333.48
2010-05-12	332.78	338.76	330.79	336.9
2010-05-13	340.05	340.05	335.54	337.8
2010-05-14	336.26	336.26	326.1	327.24
2010-05-17	324.1	330.23	323.2	326.57
2010-05-18	331.02	333.03	327.8	331
2010-05-19	326.17	327.93	320.73	321.45
2010-05-20	323.28	324.72	308.75	314.86
2010-05-21	312.84	315.48	306.29	313.41
2010-05-24	315.8	317.62	310.34	313.57
2010-05-25	303.95	306.39	301.48	305.03
2010-05-26	310.45	315.44	308.04	312
2010-05-27	314.63	321.2	314.38	321.16
2010-05-28	323.83	324.03	319.91	320.64
2010-05-31	320.06	322.87	319.52	320.7
2010-06-01	319.49	322.99	314.47	321.21
2010-06-02	318.77	322.84	316.45	322.56
2010-06-03	328.48	329.82	326.59	327.03
2010-06-04	328.18	331.3	320.29	321.22
2010-06-07	315.7	320.58	315.34	317.54
2010-06-08	318.71	318.97	311.82	314.83
2010-06-09	317.5	320.71	313.7	320.63
2010-06-10	318.71	326.71	317.98	325.42
2010-06-11	326.97	327.31	321.81	325.56
2010-06-14	328.86	331.5	328.57	331.45
2010-06-15	329.12	334.63	328.91	333.82
2010-06-16	336.47	336.47	332.43	334.76
2010-06-17	334.66	336.91	333.25	335.26
2010-06-18	335.93	336.89	334.17	336.06
2010-06-21	341.55	343.32	340.11	341.04
2010-06-22	338.64	340.37	336.9	339.8
2010-06-23	336.05	339.07	333.72	335.11
2010-06-24	337.39	337.42	328.49	329.22
2010-06-25	329.67	330.34	325.26	325.99
2010-06-28	327.33	331.04	325.39	330.46
2010-06-29	326.35	326.5	318.14	319.03
2010-06-30	319.85	320.31	315.81	316.81
2010-07-01	313.05	314.81	306.42	307.87
2010-07-02	310.38	312.64	308.2	308.2
2010-07-05	309.22	309.58	306.27	306.27
2010-07-06	308.33	316.83	307.89	314.43
2010-07-07	311.16	317.84	308.6	317.56
2010-07-08	320.71	323.48	318.54	322.62
2010-07-09	324.63	325.94	322.99	324.42
2010-07-12	325.7	328.36	323.9	326.56
2010-07-13	327.39	334.4	327.33	333.76
2010-07-14	336.42	336.73	332.74	335.03
2010-07-15	334.16	335.31	328.09	329.76
2010-07-16	330.29	332.12	322.7	323.99
2010-07-19	322.33	325.76	321.12	322
2010-07-20	324.14	324.35	317.31	320.46
2010-07-21	323.73	328.81	323.61	326.36
2010-07-22	325.1	335.25	324.55	335.2
2010-07-23	335.63	338.13	333.9	337.14
2010-07-26	339.73	339.87	335.62	337.82
2010-07-27	339.31	340.59	337.11	338.08
2010-07-28	338.7	339.97	333.93	335.03
2010-07-29	335.19	336.73	331.95	332.13
2010-07-30	331.02	334.3	327.34	330.64
2010-08-02	333.3	339.97	332.45	339.66
2010-08-03	339.55	339.94	336.37	339
2010-08-04	337.66	341	335.12	339.2
2010-08-05	339.07	340.61	335.66	336.57
2010-08-06	337.52	338.93	329.76	331.19
2010-08-09	334.56	336.56	334.12	335.89
2010-08-10	334.71	335.44	331.31	333.14
2010-08-11	330.23	331.02	324.84	324.99
2010-08-12	323.07	326.22	321.47	324.12
2010-08-13	326.14	326.51	321.26	323.92
2010-08-16	324.5	325.37	320.19	323.14
2010-08-17	324.36	328.55	323.9	328.45
2010-08-18	327.06	328.47	325.1	327.67
2010-08-19	329.36	330.27	321.76	322.37
2010-08-20	321.65	323.22	317.46	318.02
2010-08-23	318.33	320.92	316.95	318.54
2010-08-24	315.88	315.95	310.13	313.39
2010-08-25	312.4	314.59	308.47	311.72
2010-08-26	314.78	315.36	312.33	314.22
2010-08-27	312.81	317.21	311.27	317.04
2010-08-30	318.64	318.86	314.57	315.55
2010-08-31	311.36	316.47	311.05	316.47
2010-09-01	318.08	325.92	315.51	325.52
2010-09-02	324.68	327.69	323.87	326.57
2010-09-03	327.87	332.48	326.82	329.35
2010-09-06	331.28	331.38	329.38	330.53
2010-09-07	329.73	330.17	325.86	327.76
2010-09-08	326.32	332.05	324.91	331.43
2010-09-09	330.84	335.18	329.86	334.59
2010-09-10	333.32	335.24	332.76	334.96
2010-09-13	338.74	339.4	336.9	337.27
2010-09-14	336.94	337.81	335.12	336.73
2010-09-15	336.98	337.48	333.77	335.86
2010-09-16	335.84	336.61	334.28	334.67
2010-09-17	337.63	338.94	334.42	334.54
2010-09-20	336.27	340.19	336.27	339.81
2010-09-21	339.28	342.35	338.94	338.94
2010-09-22	339.55	339.55	334.08	334.35
2010-09-23	336.4	336.79	329.38	332.82
2010-09-24	330.89	338.48	330.78	337.85
2010-09-27	338.91	340.01	337.02	337.17
2010-09-28	336.4	338.82	333.41	338.17
2010-09-29	339.6	340.99	334.97	335.85
2010-09-30	333.83	339.51	333.04	334.39
2010-10-01	335.27	336.74	332.27	333.78
2010-10-04	334.03	334.03	329.83	330.4
2010-10-05	329.89	335.6	328.61	335.03
2010-10-06	336.49	338.46	336.03	336.97
2010-10-07	337.16	339.17	333.86	337.67
2010-10-08	337.02	337.34	334.46	336.53
2010-10-11	337.29	338.09	336.56	337.04
2010-10-12	334.8	335.49	332.37	335.09
2010-10-13	336.57	342.23	336.53	341.72
2010-10-14	342.87	344.44	341.21	341.33
2010-10-15	342.52	343.08	339.74	341.45
2010-10-18	339.9	342.55	339.02	341.72
2010-10-19	341.34	341.87	337.85	339.15
2010-10-20	338.1	340.03	337.73	339.71
2010-10-21	338.85	343.31	338.15	341.92
2010-10-22	340.8	342.65	340.53	341.07
2010-10-25	343.27	344.23	342.08	342.53
2010-10-26	340.79	342.12	338.66	340.76
2010-10-27	339.43	340.86	337.67	337.99
2010-10-28	339.47	340.62	337.57	338.1
2010-10-29	337.28	338.6	335.33	337.23
2010-11-01	339.65	340.77	337.39	339.35
2010-11-02	339.03	342.53	338.76	342.02
2010-11-03	342.57	343	338.39	339.05
2010-11-04	342.64	346.11	342.57	345.15
2010-11-05	346.25	348.43	345.09	346.9
2010-11-08	346.96	347.46	346.15	346.69
2010-11-09	346.16	348.82	346.01	347.74
2010-11-10	346.34	348.02	344.88	346.09
2010-11-11	347.67	347.82	343.62	344.83
2010-11-12	340.69	344.23	339.33	343.2
2010-11-15	341.67	346.23	341.34	345.53
2010-11-16	343.81	343.81	339.19	339.21
2010-11-17	338.92	341.97	338.59	341.5
2010-11-18	343.72	346.87	343.32	346.27
2010-11-19	346.34	346.38	342.05	344.58
2010-11-22	347.01	347.4	341.32	342.42
2010-11-23	339.97	341.4	334.82	334.82
2010-11-24	336.12	338.11	332.68	337.2
2010-11-25	337.73	339.38	337.21	338.77
2010-11-26	336.65	338.12	332.67	336.26
2010-11-29	337.75	339.37	329.62	329.67
2010-11-30	330.03	331	325.14	327.41
2010-12-01	329.91	336.2	329.06	335.8
2010-12-02	337.98	341.84	334.88	341.45
2010-12-03	340.83	343.62	340.13	342.19
2010-12-06	343.05	343.51	340.61	342.34
2010-12-07	343.71	348.1	343.52	346.21
2010-12-08	344.64	348.43	344.34	346.72
2010-12-09	349.55	350.18	348.28	349.38
2010-12-10	350.54	350.86	349.3	350.21
2010-12-13	351.15	352.8	350.99	351.3
2010-12-14	351.22	351.98	350.03	351.82
2010-12-15	350.77	351.67	349.32	350.79
2010-12-16	350.76	351.88	349.94	351.88
2010-12-17	352.78	353.28	351.22	352.05
2010-12-20	352.2	355.51	351.97	353.15
2010-12-21	355.28	356.87	354.97	356.14
2010-12-22	356.06	357.09	355.33	356.17
2010-12-23	356.42	356.9	355.77	356.21
2010-12-24	356.25	356.68	355.71	355.92
2010-12-27	355.76	356.12	353.1	355.57
2010-12-28	356.45	357.48	356.29	356.69
2010-12-29	357.58	358.8	357.33	358.32
2010-12-30	358.07	358.12	355.58	356.36
2010-12-31	357.22	357.4	354.57	354.57
