# Supplementary material for: Analysis of global stock index data during crisis period via complex network approach
Source: PLoS One. 2018 Jul 18;13(7):e0200600. doi: 10.1371/journal.pone.0200600 (PMC6051609; doi:10.1371/journal.pone.0200600)
Supplement: S1 File — See the respective attached file. (ZIP) [file pone.0200600.s001.zip › Global stock index data 2005-2010/New Zealand 50 Index.xls]

## Sheet: Sheet1
Date	Open	High	Low	Close
2005-01-05	3064.44	3087.39	3064.37	3087.39
2005-01-06	3087.39	3093.76	3081.21	3093.76
2005-01-07	3093.76	3096.83	3085.59	3086.9
2005-01-10	3086.9	3087.61	3072.7	3076.27
2005-01-11	3076.27	3087.02	3075.24	3083.71
2005-01-12	3083.71	3083.71	3058.66	3058.66
2005-01-13	3058.66	3073.22	3058.66	3072.93
2005-01-14	3072.93	3072.93	3055.68	3056.82
2005-01-17	3056.82	3064.09	3054.56	3057.42
2005-01-18	3057.42	3082.63	3057.42	3081.56
2005-01-19	3081.56	3088.08	3074.5	3078.64
2005-01-20	3078.64	3078.64	3051.29	3054.21
2005-01-21	3054.21	3057.53	3049.69	3055.46
2005-01-24	3055.46	3060.74	3055.19	3057.35
2005-01-25	3057.35	3079.2	3057.35	3076.53
2005-01-26	3076.53	3095.2	3076.53	3092.15
2005-01-27	3092.15	3096.59	3076.21	3076.29
2005-01-28	3076.29	3088.47	3075.24	3085.45
2005-01-31	3085.45	3096.88	3074.53	3075.58
2005-02-01	3075.58	3094.24	3075.58	3092.82
2005-02-02	3092.82	3095.8	3084.86	3091.87
2005-02-03	3091.87	3101.19	3087.07	3097.32
2005-02-04	3097.32	3124.05	3095.38	3124.05
2005-02-07	3124.05	3145.27	3123.53	3144.38
2005-02-08	3144.38	3148.84	3137.7	3148.61
2005-02-09	3148.61	3179.69	3148.61	3175.32
2005-02-10	3175.32	3175.32	3155.04	3161.13
2005-02-11	3161.13	3172.5	3158.84	3163.4
2005-02-14	3163.4	3190.92	3163.4	3184.94
2005-02-15	3184.94	3184.94	3166.41	3167.17
2005-02-16	3167.17	3169.48	3151.09	3158.21
2005-02-17	3158.21	3164.11	3158.07	3164.01
2005-02-18	3164.01	3164.01	3151.34	3157.15
2005-02-21	3157.15	3191.72	3157.15	3184.56
2005-02-22	3184.56	3185.26	3159.9	3162.39
2005-02-23	3162.39	3162.39	3146.32	3146.32
2005-02-24	3146.32	3156.73	3138.61	3145.39
2005-02-25	3145.39	3161.98	3145.39	3160.98
2005-02-28	3160.98	3208.42	3160.98	3208.42
2005-03-01	3208.42	3208.98	3191.48	3196.02
2005-03-02	3196.02	3211.24	3190.32	3199.2
2005-03-03	3199.2	3208.05	3183.87	3195.34
2005-03-04	3195.36	3203.58	3193.31	3200.09
2005-03-07	3200.09	3219.71	3200.09	3213.36
2005-03-08	3213.36	3232.9	3208.74	3231.11
2005-03-09	3231.11	3245.42	3230.71	3238.53
2005-03-10	3238.53	3238.53	3189.98	3195.22
2005-03-11	3195.22	3195.22	3146.87	3149.76
2005-03-14	3149.76	3157.35	3147.31	3156.03
2005-03-15	3156.03	3165.67	3148.76	3165.67
2005-03-16	3165.67	3165.67	3153.75	3155.38
2005-03-17	3155.38	3155.38	3124.01	3124.96
2005-03-18	3124.96	3137.13	3124.96	3129.2
2005-03-21	3129.2	3145.84	3129.2	3140.84
2005-03-22	3140.84	3147.8	3125.89	3127.33
2005-03-23	3127.33	3127.48	3100.81	3104.89
2005-03-24	3104.89	3104.89	3072.09	3074.97
2005-03-29	3074.97	3075.03	3037.53	3055.58
2005-03-30	3055.58	3055.58	3018.72	3039.43
2005-03-31	3039.43	3067.63	3039.08	3039.08
2005-04-01	3039.08	3039.91	3019.2	3039.91
2005-04-04	3039.91	3046.73	3029.92	3046.73
2005-04-05	3046.73	3061.8	3046.67	3048.63
2005-04-06	3048.63	3068.38	3048.63	3063.74
2005-04-07	3063.74	3073.08	3050.45	3055.42
2005-04-08	3055.42	3064.24	3053.2	3057.63
2005-04-11	3057.63	3061.77	3048.72	3051.29
2005-04-12	3051.29	3057.89	3045.51	3048.02
2005-04-13	3048.02	3055.11	3040.29	3051.66
2005-04-14	3051.66	3051.66	3034.32	3040.84
2005-04-15	3040.84	3040.84	3005.73	3010.79
2005-04-18	3010.79	3010.79	2936.76	2952.77
2005-04-19	2952.77	2992.17	2951.81	2969.91
2005-04-20	2969.91	2977.19	2951.68	2958.49
2005-04-21	2958.49	2958.49	2925.06	2939.07
2005-04-22	2939.07	2965.38	2939.07	2948.4
2005-04-26	2948.4	2954.53	2948.37	2952.63
2005-04-27	2952.63	2958.57	2937.47	2958.57
2005-04-28	2958.57	2972.38	2958.57	2968.33
2005-04-29	2968.33	2986.47	2966.29	2982.65
2005-05-02	2982.65	3002.93	2982.65	2999.24
2005-05-03	2999.24	3012.54	2998.73	2998.97
2005-05-04	2998.97	2998.97	2990.74	2991.86
2005-05-05	2991.86	2993.48	2944.24	2946.96
2005-05-06	2946.96	2946.96	2909.54	2922.37
2005-05-09	2922.37	2924.63	2900.78	2900.78
2005-05-10	2900.78	2914.56	2899.11	2901.64
2005-05-11	2901.64	2913.75	2889.86	2913.75
2005-05-12	2913.75	2940.72	2913.75	2940.72
2005-05-13	2940.72	2944.12	2929.06	2942.64
2005-05-16	2942.64	2958.43	2940.44	2955.89
2005-05-17	2955.89	2969.79	2955.49	2966.87
2005-05-18	2966.87	2979.11	2960.16	2963.38
2005-05-19	2963.38	2985.24	2963.38	2982.69
2005-05-20	2982.69	3002.36	2982.69	3000.66
2005-05-23	3000.66	3040.04	2995.55	3038.64
2005-05-24	3038.64	3053.98	3032.05	3034.65
2005-05-25	3034.65	3041.27	3026.07	3037.97
2005-05-26	3037.97	3037.97	3006.69	3007.34
2005-05-27	3007.34	3027.51	3007.34	3027.22
2005-05-30	3027.22	3046.28	3026.96	3042.77
2005-05-31	3042.77	3042.77	3023.28	3034.35
2005-06-01	3034.35	3034.35	2992.85	2996.06
2005-06-02	2996.06	3035.03	2996.06	3035.03
2005-06-03	3035.03	3061.08	3035.03	3060.98
2005-06-07	3060.98	3069.92	3054.53	3068.37
2005-06-08	3068.37	3080.94	3059.53	3080.81
2005-06-09	3080.81	3096.07	3072.48	3091.22
2005-06-10	3091.22	3092.26	3075.55	3079.22
2005-06-13	3079.22	3089.23	3077.17	3089.23
2005-06-14	3089.23	3116.23	3089.23	3116.23
2005-06-15	3116.23	3143.9	3116.23	3139.2
2005-06-16	3139.2	3163.45	3137.75	3163.25
2005-06-17	3163.25	3185.32	3163.25	3181.01
2005-06-20	3181.01	3186.87	3179.47	3168.06
2005-06-21	3168.05	3181.59	3160.04	3179.19
2005-06-22	3179.19	3179.25	3171.77	3177.68
2005-06-23	3177.68	3177.68	3168.9	3173.03
2005-06-24	3173.03	3173.03	3132.96	3137.67
2005-06-27	3137.67	3163.99	3137.67	3163.99
2005-06-28	3163.99	3197.19	3163.99	3191.19
2005-06-29	3191.19	3213.19	3191.19	3212.8
2005-06-30	3212.8	3247.21	3207.43	3246.49
2005-07-01	3246.49	3246.49	3230	3235.35
2005-07-04	3235.35	3249.95	3229.55	3249.33
2005-07-05	3249.33	3267.81	3248.45	3267.32
2005-07-06	3267.32	3291.53	3267.32	3276.75
2005-07-07	3276.75	3276.75	3246.65	3262.28
2005-07-08	3262.28	3264.77	3243.16	3257.52
2005-07-11	3257.52	3293.28	3257.52	3292.04
2005-07-12	3292.04	3313.25	3292.04	3307.67
2005-07-13	3307.67	3327.32	3307.67	3323.68
2005-07-14	3323.68	3333.82	3313.73	3321.23
2005-07-15	3321.23	3330.54	3317.89	3325.27
2005-07-18	3325.27	3342.29	3325.27	3334.1
2005-07-19	3334.1	3334.1	3306.49	3307.84
2005-07-20	3307.84	3323.98	3307.84	3319.74
2005-07-21	3319.74	3319.74	3305.94	3310.38
2005-07-22	3310.38	3318.16	3299.91	3316.23
2005-07-25	3316.23	3330.11	3313.24	3329.07
2005-07-26	3329.07	3357.46	3327.04	3348.23
2005-07-27	3348.23	3361.89	3343.07	3357.97
2005-07-28	3357.97	3379.03	3348.68	3356.92
2005-07-29	3356.92	3376.01	3351.76	3359.28
2005-08-01	3359.28	3377.9	3359.28	3372.88
2005-08-02	3372.88	3374.21	3356.75	3358.66
2005-08-03	3358.66	3364.05	3347.3	3349.06
2005-08-04	3349.06	3356.68	3342.77	3354.05
2005-08-05	3354.05	3362.18	3344.82	3348.67
2005-08-08	3348.67	3352.73	3337.96	3343.4
2005-08-09	3343.4	3343.4	3333.91	3339.7
2005-08-10	3339.7	3339.7	3319.9	3324.3
2005-08-11	3324.3	3337.42	3324.3	3330.42
2005-08-12	3330.42	3340	3326.08	3340
2005-08-15	3340	3340.87	3332.29	3338.05
2005-08-16	3338.05	3357.41	3335.48	3356.94
2005-08-17	3356.94	3378.14	3346.11	3378.14
2005-08-18	3378.14	3379.86	3360.58	3366.53
2005-08-19	3366.53	3366.53	3351.82	3356.58
2005-08-22	3356.58	3388.01	3356.58	3384.7
2005-08-23	3384.7	3407.27	3384.7	3387.41
2005-08-24	3387.41	3397.55	3374.13	3376.26
2005-08-25	3376.26	3376.99	3363.81	3365.54
2005-08-26	3365.54	3371.07	3331.76	3332.97
2005-08-29	3332.97	3356.78	3328.78	3329.26
2005-08-30	3329.26	3353.31	3329.26	3351.62
2005-08-31	3351.62	3359.99	3349.1	3353.11
2005-09-01	3353.11	3373.14	3352.83	3367.77
2005-09-02	3367.77	3382.15	3367.41	3379.9
2005-09-05	3379.9	3384.82	3366.69	3373.72
2005-09-06	3373.72	3377.73	3362.18	3362.18
2005-09-07	3362.18	3374.42	3362.18	3366.91
2005-09-08	3366.91	3388.95	3366.91	3385.42
2005-09-09	3385.42	3389.08	3379.03	3385.99
2005-09-12	3385.99	3386.55	3366.93	3367.12
2005-09-13	3367.12	3378.63	3365.92	3372.87
2005-09-14	3372.87	3405.64	3372.87	3405.64
2005-09-15	3405.64	3419.06	3400.07	3415.69
2005-09-16	3415.69	3435.1	3408.99	3434.88
2005-09-19	3434.88	3439.86	3423.12	3423.6
2005-09-20	3423.6	3423.6	3405.17	3407.76
2005-09-21	3407.76	3428.24	3407.76	3426.57
2005-09-22	3426.57	3428.71	3403.63	3405.13
2005-09-23	3405.13	3420.75	3405.13	3407.79
2005-09-26	3407.79	3418.62	3406.4	3412.57
2005-09-27	3412.57	3433.33	3412.57	3431.93
2005-09-28	3431.93	3449.59	3431.93	3449.41
2005-09-29	3449.41	3450.92	3437.6	3444.73
2005-09-30	3444.73	3463.1	3441.25	3452.79
2005-10-03	3452.79	3458.49	3447.43	3458.13
2005-10-04	3458.13	3470.74	3458.13	3468.24
2005-10-05	3468.24	3468.24	3441.27	3446.42
2005-10-06	3446.42	3446.42	3400.43	3406
2005-10-07	3406	3406	3389.17	3400.25
2005-10-10	3400.25	3416.56	3398.18	3414.03
2005-10-11	3414.03	3414.03	3400.24	3404.85
2005-10-12	3404.85	3426.41	3404.85	3417.99
2005-10-13	3417.99	3417.99	3361.49	3362.96
2005-10-14	3362.96	3366.95	3345.29	3351.62
2005-10-17	3351.62	3359.78	3350.22	3358.61
2005-10-18	3358.61	3358.66	3334.64	3346.85
2005-10-19	3346.85	3346.85	3296.37	3301.48
2005-10-20	3301.48	3301.48	3282.59	3288.97
2005-10-21	3288.97	3288.97	3232.24	3240.89
2005-10-25	3240.89	3271.17	3240.89	3267.97
2005-10-26	3267.97	3295.22	3266.53	3294.32
2005-10-27	3294.32	3294.32	3280.97	3286.96
2005-10-28	3286.96	3286.96	3262.6	3270.75
2005-10-31	3270.75	3293.79	3270.75	3293.16
2005-11-01	3293.16	3308.18	3293.16	3297.15
2005-11-02	3297.15	3297.15	3282.33	3285.58
2005-11-03	3285.58	3323.44	3285.58	3323.44
2005-11-04	3323.44	3329.71	3316.51	3325.66
2005-11-07	3325.66	3329.71	3311.56	3316.45
2005-11-08	3316.45	3325.89	3316.45	3324.19
2005-11-09	3324.19	3324.19	3297.87	3302
2005-11-10	3302	3302.52	3279.69	3281.56
2005-11-11	3281.56	3288.98	3261.8	3269.44
2005-11-14	3269.44	3284.45	3262.75	3284.44
2005-11-15	3284.44	3311.65	3284.44	3311.65
2005-11-16	3311.65	3336.99	3303.17	3334.76
2005-11-17	3334.76	3335.75	3323.59	3324.62
2005-11-18	3324.62	3334.24	3322.51	3326.02
2005-11-21	3326.02	3337.51	3324.75	3333.98
2005-11-22	3333.98	3344.73	3322.57	3327.35
2005-11-23	3327.35	3335.75	3301.19	3307.97
2005-11-24	3307.97	3316.69	3291.26	3316.69
2005-11-25	3316.69	3325.69	3310.01	3324.23
2005-11-28	3324.23	3337.53	3310.44	3310.44
2005-11-29	3310.44	3310.44	3286.11	3302.43
2005-11-30	3302.43	3317.77	3298.53	3317.77
2005-12-01	3317.77	3317.82	3292.25	3292.25
2005-12-02	3292.25	3303.99	3289.61	3297.24
2005-12-05	3297.24	3297.24	3266.5	3266.94
2005-12-06	3266.94	3266.94	3218.96	3225.15
2005-12-07	3225.15	3232.02	3221.86	3227.57
2005-12-08	3227.57	3238.18	3224.44	3229.98
2005-12-09	3229.98	3229.98	3183.31	3183.31
2005-12-12	3183.31	3198.39	3182.96	3185.28
2005-12-13	3185.28	3199.85	3185.28	3196.72
2005-12-14	3196.72	3208.36	3192.96	3207.95
2005-12-15	3207.95	3234.84	3206.19	3234.67
2005-12-16	3234.67	3286.08	3234.67	3281.9
2005-12-19	3281.9	3324.55	3281.9	3317.04
2005-12-20	3317.04	3320.39	3292.24	3319.32
2005-12-21	3319.32	3322.37	3309.76	3318.52
2005-12-22	3318.52	3320.47	3299.54	3309.66
2005-12-23	3309.66	3316.91	3307.65	3316.11
2005-12-28	3316.11	3347.04	3314.9	3344.79
2005-12-29	3344.79	3361.08	3341.06	3357.43
2005-12-30	3357.43	3373.97	3350.97	3370.51
2006-01-04	3370.51	3384.44	3368.8	3374.46
2006-01-05	3374.46	3386.34	3373.59	3375.98
2006-01-06	3375.98	3375.98	3364.08	3364.97
2006-01-09	3364.97	3385.27	3364.97	3368.05
2006-01-10	3368.05	3381.05	3368.05	3381.05
2006-01-11	3381.05	3391.32	3374.06	3391.32
2006-01-12	3391.32	3396.12	3383.03	3383.41
2006-01-13	3383.41	3383.41	3361.29	3364.74
2006-01-16	3364.74	3367.69	3351.56	3351.57
2006-01-17	3351.57	3355.47	3341.22	3348.36
2006-01-18	3348.36	3348.36	3326.08	3328.66
2006-01-19	3328.66	3359.63	3321.64	3358.9
2006-01-20	3358.9	3358.9	3338.16	3341.97
2006-01-23	3341.97	3341.97	3301.18	3309.05
2006-01-24	3309.05	3319.2	3306.25	3318.93
2006-01-25	3318.93	3327.08	3299.65	3324.68
2006-01-26	3324.68	3328.19	3315.52	3328.19
2006-01-27	3328.19	3350.5	3328.19	3341.1
2006-01-30	3341.1	3345.41	3335.68	3341.68
2006-01-31	3341.68	3354.59	3339.55	3350.65
2006-02-01	3350.65	3367.63	3347.09	3364.93
2006-02-02	3364.93	3410.31	3364.93	3407.71
2006-02-03	3407.71	3407.71	3374.3	3378.63
2006-02-07	3378.63	3378.63	3368.79	3372.46
2006-02-08	3372.46	3372.46	3345.21	3348.46
2006-02-09	3348.46	3371.33	3348.46	3354.28
2006-02-10	3354.28	3363.23	3347.14	3347.89
2006-02-13	3347.89	3357.79	3345.38	3348.05
2006-02-14	3348.05	3349.83	3330.81	3340.43
2006-02-15	3340.43	3342.9	3320.53	3323.22
2006-02-16	3323.22	3324.5	3302.18	3303.26
2006-02-17	3303.26	3334.17	3303.26	3333.26
2006-02-20	3333.26	3377.13	3330.11	3369.96
2006-02-21	3369.96	3382.15	3364.51	3368.43
2006-02-22	3368.43	3412.49	3368.43	3410.03
2006-02-23	3410.03	3411.5	3394.18	3394.4
2006-02-24	3394.4	3394.4	3366.43	3377.84
2006-02-27	3377.84	3380.45	3366.35	3369.31
2006-02-28	3369.31	3405.17	3368.49	3405.17
2006-03-01	3405.17	3405.17	3384.34	3397.09
2006-03-02	3397.09	3407.33	3393.6	3407.33
2006-03-03	3407.33	3414.62	3401.89	3407.55
2006-03-06	3407.55	3428.85	3407.26	3420.9
2006-03-07	3420.9	3460.99	3420.9	3458.68
2006-03-08	3458.68	3458.68	3447.81	3449.48
2006-03-09	3449.48	3470.68	3449.48	3462.67
2006-03-10	3462.67	3491.44	3462.67	3487.72
2006-03-13	3487.72	3517.68	3487.72	3516.99
2006-03-14	3516.99	3579.16	3516.99	3579.16
2006-03-15	3579.16	3579.16	3565.58	3571.25
2006-03-16	3571.25	3571.58	3551.82	3553.47
2006-03-17	3553.47	3568.73	3548.39	3552.45
2006-03-20	3552.45	3552.45	3540.56	3547.47
2006-03-21	3547.47	3547.47	3528.69	3530.55
2006-03-22	3530.55	3561.78	3529.98	3561.71
2006-03-23	3561.71	3571.28	3548.56	3571.23
2006-03-24	3571.23	3582.78	3562.21	3580.79
2006-03-27	3580.79	3640.81	3580.47	3640.44
2006-03-28	3640.44	3677.58	3640.44	3677.58
2006-03-29	3677.58	3688.81	3667.43	3687.37
2006-03-30	3687.37	3708.9	3687.37	3695.12
2006-03-31	3695.12	3707.56	3683.15	3702.48
2006-04-03	3702.48	3705.47	3692.96	3705.07
2006-04-04	3705.07	3761.74	3705.07	3739.55
2006-04-05	3739.55	3763.9	3739.55	3762.95
2006-04-06	3762.95	3783.53	3762.95	3776.14
2006-04-07	3776.14	3807.26	3776.14	3800.97
2006-04-10	3800.97	3803.12	3774.09	3774.09
2006-04-11	3774.09	3774.09	3746.98	3759.7
2006-04-12	3759.7	3766.1	3748.49	3762.56
2006-04-13	3762.56	3764.04	3731.8	3734.68
2006-04-18	3734.68	3735.31	3722.5	3726.18
2006-04-19	3726.18	3740.25	3704.57	3704.57
2006-04-20	3704.57	3705.1	3680.55	3680.55
2006-04-21	3680.55	3709.34	3680.55	3699.88
2006-04-24	3699.88	3712.02	3699.88	3710.11
2006-04-26	3710.11	3761.76	3710.11	3760.41
2006-04-27	3760.41	3778.31	3756.51	3777.9
2006-04-28	3777.9	3803.56	3777.9	3795.17
2006-05-01	3795.17	3795.62	3777.21	3779.76
2006-05-02	3779.76	3782.38	3762.74	3762.74
2006-05-03	3762.74	3776.36	3761.54	3766.66
2006-05-04	3766.66	3766.66	3661.52	3693.21
2006-05-05	3693.21	3693.21	3632.31	3655.88
2006-05-08	3655.88	3699.35	3655.88	3693.71
2006-05-09	3693.71	3721.93	3693.55	3716.02
2006-05-10	3716.02	3738.43	3701.96	3738.15
2006-05-11	3738.15	3738.15	3718.31	3720.82
2006-05-12	3720.82	3720.82	3678.62	3680.89
2006-05-15	3680.89	3680.89	3628.7	3633.08
2006-05-16	3633.08	3641.31	3609.63	3623.65
2006-05-17	3623.65	3653.46	3623.65	3649.99
2006-05-18	3649.99	3649.99	3609.04	3639.68
2006-05-19	3639.68	3681.19	3639.68	3679.19
2006-05-22	3679.19	3679.19	3653.04	3653.53
2006-05-23	3653.53	3653.53	3593.13	3593.13
2006-05-24	3593.13	3622.94	3593.13	3618.55
2006-05-25	3618.55	3618.55	3577.55	3580.6
2006-05-26	3580.6	3601.23	3580.6	3599.43
2006-05-29	3599.43	3629.32	3599.43	3625.91
2006-05-30	3625.91	3625.91	3611.75	3617.03
2006-05-31	3617.03	3617.03	3589.43	3613.59
2006-06-01	3613.59	3627.55	3607.84	3607.84
2006-06-02	3607.84	3646.53	3607.84	3639.15
2006-06-06	3639.15	3639.15	3597.01	3600.58
2006-06-07	3600.58	3653.69	3600.58	3653.69
2006-06-08	3653.69	3653.69	3633.88	3645.99
2006-06-09	3645.99	3645.99	3607.83	3618
2006-06-12	3618	3621.65	3611.35	3613.03
2006-06-13	3613.03	3613.03	3593.5	3600.52
2006-06-14	3600.52	3600.52	3535.07	3563.25
2006-06-15	3563.25	3579.58	3529.2	3529.2
2006-06-16	3529.2	3576.82	3529.2	3558.87
2006-06-19	3558.87	3573.05	3554.92	3564.51
2006-06-20	3564.51	3564.51	3537.62	3546.55
2006-06-21	3546.55	3556.02	3526.43	3541.38
2006-06-22	3541.38	3587.91	3541.38	3584.83
2006-06-23	3584.83	3584.94	3573.56	3583.9
2006-06-26	3583.9	3590.77	3576.42	3587.86
2006-06-27	3587.86	3615.42	3587.86	3613.42
2006-06-28	3613.42	3613.42	3565.41	3574.32
2006-06-29	3574.32	3586.91	3574.32	3581.85
2006-06-30	3581.85	3614.41	3581.85	3585.87
2006-07-03	3585.87	3608.33	3585.87	3598.15
2006-07-04	3598.15	3609.23	3594.42	3597.79
2006-07-05	3597.79	3613.16	3592.38	3604.74
2006-07-06	3604.74	3606	3597.54	3603.33
2006-07-07	3603.33	3646.63	3603.33	3642.28
2006-07-10	3642.28	3651.24	3634.96	3651.24
2006-07-11	3651.24	3668.68	3651.24	3663.15
2006-07-12	3663.15	3679.33	3660.42	3669.78
2006-07-13	3669.78	3669.78	3654.85	3666.23
2006-07-14	3666.23	3666.23	3618.49	3619.44
2006-07-17	3619.44	3619.44	3586.54	3590.71
2006-07-18	3590.71	3598.22	3558.96	3558.96
2006-07-19	3558.96	3558.96	3531.82	3532.18
2006-07-20	3532.18	3551.79	3531.5	3541.66
2006-07-21	3541.66	3546.31	3529.61	3535.46
2006-07-24	3535.46	3540.69	3524.62	3525.92
2006-07-25	3525.92	3551.43	3525.92	3548.55
2006-07-26	3548.55	3565.3	3544.87	3547.53
2006-07-27	3547.53	3559.87	3543.84	3559.87
2006-07-28	3559.87	3569.07	3546.25	3553.45
2006-07-31	3553.45	3586.48	3553.45	3580.56
2006-08-01	3580.56	3588.33	3578.08	3578.13
2006-08-02	3578.13	3578.13	3563.11	3563.51
2006-08-03	3563.51	3587.57	3563.51	3583.01
2006-08-04	3583.01	3583.01	3560.88	3570.38
2006-08-07	3570.38	3570.38	3546.62	3549.84
2006-08-08	3549.84	3567.02	3549.84	3565.37
2006-08-09	3565.37	3579.99	3533.72	3537.03
2006-08-10	3537.03	3537.03	3513.88	3514.04
2006-08-11	3514.04	3531.55	3502.73	3506.39
2006-08-14	3506.39	3508.94	3481.48	3486.91
2006-08-15	3486.91	3501.63	3486.91	3492.23
2006-08-16	3492.23	3508.26	3482.69	3495.35
2006-08-17	3495.35	3502.32	3480.81	3484.41
2006-08-18	3484.41	3492.62	3463.32	3468.26
2006-08-21	3468.26	3472.7	3423.88	3424.39
2006-08-22	3424.39	3432.23	3414.89	3426.78
2006-08-23	3426.78	3461.42	3426.78	3460.08
2006-08-24	3460.08	3484.26	3458.73	3468.87
2006-08-25	3468.87	3501.92	3468.87	3484.42
2006-08-28	3484.42	3490.62	3468.81	3470.6
2006-08-29	3470.6	3498.97	3470.6	3496.6
2006-08-30	3496.6	3503.51	3491.35	3497.84
2006-08-31	3497.84	3513.02	3493.32	3510.27
2006-09-01	3510.27	3528.73	3510.27	3514.46
2006-09-04	3514.46	3539.66	3513.38	3532.05
2006-09-05	3532.05	3552.68	3530.25	3551.88
2006-09-06	3551.88	3551.88	3535.98	3535.98
2006-09-07	3535.98	3538.91	3518.41	3535.76
2006-09-08	3535.76	3541.64	3519.85	3535.42
2006-09-11	3535.42	3541.94	3528.85	3532.34
2006-09-12	3532.34	3537.44	3518.85	3521.08
2006-09-13	3521.08	3544.39	3521.08	3525.3
2006-09-14	3525.3	3525.3	3506.42	3516.2
2006-09-15	3516.2	3538.81	3516.2	3537.94
2006-09-18	3537.94	3548.19	3532.94	3547.24
2006-09-19	3547.24	3555.61	3543.05	3550.04
2006-09-20	3550.04	3550.04	3516.15	3517.63
2006-09-21	3517.63	3539.74	3517.63	3532.61
2006-09-22	3532.61	3532.61	3506.85	3506.85
2006-09-25	3506.85	3522.87	3495.81	3496.92
2006-09-26	3496.92	3517.3	3496.92	3515.74
2006-09-27	3515.74	3563.74	3515.74	3561.71
2006-09-28	3561.71	3575.53	3561.71	3574.23
2006-09-29	3574.23	3591.86	3570.75	3589.34
2006-10-02	3589.34	3605.6	3574.47	3603.7
2006-10-03	3603.7	3604.28	3593.6	3602.07
2006-10-04	3602.07	3602.07	3588.53	3593.39
2006-10-05	3593.39	3598.67	3584.6	3595.7
2006-10-06	3595.7	3596.15	3587.98	3592.49
2006-10-09	3592.49	3598.4	3584.29	3596.22
2006-10-10	3596.22	3598.57	3585.77	3596.1
2006-10-11	3596.1	3619.35	3596.1	3614.24
2006-10-12	3614.24	3636.89	3606.82	3622.99
2006-10-13	3622.99	3651.01	3622.99	3646.58
2006-10-16	3646.58	3667.64	3646.58	3663.01
2006-10-17	3663.01	3676.35	3659.55	3675.46
2006-10-18	3675.46	3675.46	3656.28	3664.91
2006-10-19	3664.91	3675.78	3657.71	3673.23
2006-10-20	3673.23	3673.23	3654.11	3668.26
2006-10-24	3668.26	3673.74	3648.66	3662.02
2006-10-25	3662.02	3672.88	3655.42	3667.01
2006-10-26	3667.01	3705.44	3667.01	3705.44
2006-10-27	3705.44	3721.18	3699.56	3719.71
2006-10-30	3719.71	3759.21	3719.71	3754.83
2006-10-31	3754.83	3790.4	3751.53	3784.5
2006-11-01	3784.5	3811.42	3781.69	3795.75
2006-11-02	3795.75	3795.75	3754.99	3758.01
2006-11-03	3758.01	3782.77	3756.28	3778.41
2006-11-06	3778.41	3791.3	3769.99	3789.31
2006-11-07	3789.31	3821.13	3789.31	3811.48
2006-11-08	3811.48	3821.03	3799.69	3818.25
2006-11-09	3818.25	3830.24	3810.67	3823.01
2006-11-10	3823.01	3832.89	3810.09	3830.85
2006-11-13	3830.85	3837.91	3806.65	3818.47
2006-11-14	3818.47	3842.88	3818.47	3840.7
2006-11-15	3840.7	3846.25	3826.16	3834.44
2006-11-16	3834.44	3834.44	3808.95	3813.56
2006-11-17	3813.56	3823.61	3810.78	3816.23
2006-11-20	3816.23	3820.5	3806.29	3809.21
2006-11-21	3809.21	3824.55	3777.95	3819.06
2006-11-22	3819.06	3823.42	3808.65	3817.61
2006-11-23	3817.61	3857.23	3816.66	3857
2006-11-24	3857	3861.21	3843.55	3849.35
2006-11-27	3849.35	3849.35	3830.06	3831.7
2006-11-28	3831.7	3833.79	3806.67	3832.55
2006-11-29	3832.55	3841.63	3828.05	3841.19
2006-11-30	3841.19	3866.99	3841.19	3863.71
2006-12-01	3863.71	3863.71	3849.44	3854.41
2006-12-04	3854.41	3854.41	3827.63	3835.04
2006-12-05	3835.04	3856.47	3835.04	3849.06
2006-12-06	3849.06	3857.72	3836.13	3855.02
2006-12-07	3855.02	3856.33	3839.75	3853.47
2006-12-08	3853.47	3893.22	3853.47	3888.72
2006-12-11	3888.72	3894.73	3873.1	3887.35
2006-12-12	3887.35	3930.57	3882.96	3928.11
2006-12-13	3928.11	3951.53	3916.02	3945.98
2006-12-14	3945.98	3967.84	3938.66	3967.84
2006-12-15	3967.84	3993.1	3961.48	3992.57
2006-12-18	3992.57	3995.89	3982.85	3991.89
2006-12-19	3991.89	3993.99	3977.18	3980.5
2006-12-20	3980.5	4006.73	3976.63	4004.96
2006-12-21	4004.96	4030.99	4004.96	4028.69
2006-12-22	4028.69	4028.69	4011.62	4019.2
2006-12-27	4019.2	4034.23	4016.94	4032.07
2006-12-28	4032.07	4049.93	4030.44	4047.29
2006-12-29	4047.29	4057.07	4033.14	4055.47
2007-01-03	4055.47	4058.24	4039.51	4049.5
2007-01-04	4049.5	4054.59	4026.82	4028.96
2007-01-05	4028.96	4040.66	4028.96	4035.26
2007-01-08	4035.26	4040.81	4018.95	4028.59
2007-01-09	4028.59	4058.63	4028.59	4052.65
2007-01-10	4052.65	4074.63	4052.65	4064.08
2007-01-11	4064.08	4071.95	4039.3	4049.65
2007-01-12	4049.65	4054.23	4038.22	4051.84
2007-01-15	4051.84	4085.61	4051.84	4085.61
2007-01-16	4085.61	4085.61	4066.27	4067.14
2007-01-17	4067.14	4081.98	4047.02	4073.33
2007-01-18	4073.33	4102.44	4072.44	4096.34
2007-01-19	4096.34	4104.74	4086.29	4091.11
2007-01-22	4091.11	4124.72	4091.11	4121.09
2007-01-23	4121.09	4136.51	4108.31	4131.13
2007-01-24	4131.13	4141.77	4127.73	4138.19
2007-01-25	4138.19	4146.81	4134.51	4135.56
2007-01-26	4135.56	4135.56	4114.33	4120.86
2007-01-29	4120.86	4139.09	4118.32	4136.34
2007-01-30	4136.34	4138.69	4113.81	4128.03
2007-01-31	4128.03	4159.44	4107.08	4152.98
2007-02-01	4152.98	4155.73	4138.13	4144.2
2007-02-02	4144.2	4152.75	4126.15	4144.4
2007-02-05	4144.4	4156.44	4144.32	4148.58
2007-02-07	4148.58	4216.29	4148.58	4211.61
2007-02-08	4211.61	4211.85	4176.13	4185.49
2007-02-09	4185.49	4193.8	4170.81	4188.89
2007-02-12	4188.89	4189.46	4177.97	4179.57
2007-02-13	4179.57	4187.36	4171.62	4184.84
2007-02-14	4184.84	4187.35	4176.86	4181.31
2007-02-15	4181.31	4196.27	4168.23	4192.67
2007-02-16	4192.67	4200.07	4177.8	4179.89
2007-02-19	4179.89	4179.89	4134.19	4140.22
2007-02-20	4140.22	4140.22	4103.48	4110.48
2007-02-21	4110.48	4110.48	4090	4095.78
2007-02-22	4095.78	4099.28	4078.26	4089.77
2007-02-23	4089.77	4130.99	4089.77	4120.31
2007-02-26	4120.31	4132.85	4107.3	4110.61
2007-02-27	4110.61	4110.61	4081.85	4099.43
2007-02-28	4099.43	4099.43	3965.49	4037.13
2007-03-01	4037.13	4055.34	4035.04	4048.83
2007-03-02	4048.83	4099.72	4048.83	4098.69
2007-03-05	4098.69	4098.69	4022.99	4035.33
2007-03-06	4035.33	4035.33	4001.68	4033.36
2007-03-07	4033.36	4070.91	4033.36	4062.52
2007-03-08	4062.52	4073.97	4049.4	4069.41
2007-03-09	4069.41	4095.14	4069.41	4079.97
2007-03-12	4079.97	4088.13	4068.55	4088.13
2007-03-13	4088.13	4107.88	4086.13	4105.72
2007-03-14	4105.72	4105.72	4048.52	4053.41
2007-03-15	4053.41	4059.05	4044.09	4054.21
2007-03-16	4054.21	4060.19	4034.73	4037.59
2007-03-19	4037.59	4053.61	4037.59	4050.31
2007-03-20	4050.31	4050.31	4036.28	4041.61
2007-03-21	4041.61	4056.61	4041.61	4052.51
2007-03-22	4052.51	4076.99	4052.51	4076.03
2007-03-23	4076.03	4082.25	4063.79	4064.05
2007-03-26	4064.05	4107.4	4064.05	4105.15
2007-03-27	4105.15	4129.43	4092.39	4127.28
2007-03-28	4127.28	4127.28	4101.24	4109.87
2007-03-29	4109.87	4114.44	4092.94	4112.56
2007-03-30	4112.56	4118.38	4100.73	4107.14
2007-04-02	4107.14	4138.1	4103.6	4137.95
2007-04-03	4137.95	4178.39	4136.69	4175.29
2007-04-04	4175.29	4194.07	4175.29	4187.98
2007-04-05	4187.98	4187.98	4164.82	4184.7
2007-04-10	4184.7	4193.24	4173.63	4180.47
2007-04-11	4180.47	4188.28	4147.25	4147.36
2007-04-12	4147.36	4171.74	4141.59	4168.1
2007-04-13	4168.1	4174.14	4151.98	4164.3
2007-04-16	4164.3	4174.24	4135.85	4170.71
2007-04-17	4170.71	4178.75	4164.18	4177.01
2007-04-18	4177.01	4193.57	4160.31	4193.57
2007-04-19	4193.57	4195.02	4171.91	4180.64
2007-04-20	4180.64	4187.01	4169.89	4182.9
2007-04-23	4182.9	4208.34	4182.9	4201.64
2007-04-24	4201.64	4201.64	4162.91	4163.11
2007-04-26	4163.11	4187.75	4163.11	4174.9
2007-04-27	4174.9	4188.37	4168.25	4181.45
2007-04-30	4181.45	4212.93	4177.67	4194.64
2007-05-01	4194.64	4199.8	4182.46	4191.66
2007-05-02	4191.66	4191.66	4162.78	4186.99
2007-05-03	4186.99	4216.48	4181.43	4202.67
2007-05-04	4202.67	4208.77	4193.28	4206.31
2007-05-07	4206.31	4223.28	4200.94	4202.58
2007-05-08	4202.58	4235.27	4202.58	4223.23
2007-05-09	4223.23	4236.33	4219.07	4232.33
2007-05-10	4232.33	4261.61	4232.33	4251.4
2007-05-11	4251.4	4251.4	4225.86	4226.39
2007-05-14	4226.39	4251.08	4222.95	4238.94
2007-05-15	4238.94	4238.94	4210.81	4214.78
2007-05-16	4214.78	4235.61	4214.78	4227.46
2007-05-17	4227.46	4275.57	4227.46	4275.57
2007-05-18	4275.57	4287.82	4267.67	4280.43
2007-05-21	4280.43	4296.95	4276.73	4289.71
2007-05-22	4289.71	4319.54	4289.59	4289.59
2007-05-23	4289.59	4318.78	4287.32	4312.58
2007-05-24	4312.58	4342.7	4312.58	4333.24
2007-05-25	4333.24	4333.24	4299.33	4305.25
2007-05-28	4305.25	4311.99	4295.8	4304.41
2007-05-29	4304.41	4313.96	4297.78	4308.99
2007-05-30	4308.99	4318.67	4276.7	4279.62
2007-05-31	4279.62	4312.16	4277.94	4302.35
2007-06-01	4302.35	4303.06	4286.38	4296.43
2007-06-05	4296.43	4312.11	4282.31	4312.11
2007-06-06	4312.11	4312.11	4289.06	4294.21
2007-06-07	4294.21	4294.21	4234.63	4234.63
2007-06-08	4234.63	4234.63	4173.61	4183.45
2007-06-11	4183.45	4207.69	4168.58	4205.52
2007-06-12	4205.52	4229.76	4202.29	4227.56
2007-06-13	4227.56	4227.56	4187.92	4194.57
2007-06-14	4194.57	4216.26	4193.67	4193.67
2007-06-15	4193.67	4216.78	4193.67	4212.46
2007-06-18	4212.46	4307.29	4212.46	4303.18
2007-06-19	4303.18	4318.69	4295.84	4310.12
2007-06-20	4310.12	4324.14	4300.32	4323.17
2007-06-21	4323.17	4323.17	4295.22	4300.57
2007-06-22	4300.57	4300.57	4285.14	4285.14
2007-06-25	4285.14	4289.16	4265.09	4270.91
2007-06-26	4270.91	4273.85	4251.12	4252.03
2007-06-27	4252.03	4252.03	4198.61	4203.27
2007-06-28	4203.27	4221.83	4183.32	4189.66
2007-06-29	4189.66	4236.02	4189.66	4234.29
2007-07-02	4234.29	4234.29	4221.6	4228.01
2007-07-03	4228.01	4237.01	4214.4	4233.74
2007-07-04	4233.74	4254.34	4231.86	4240.26
2007-07-05	4240.26	4245.93	4233.44	4236.71
2007-07-06	4236.71	4243.69	4223.53	4223.53
2007-07-09	4223.53	4241.76	4223.53	4238.65
2007-07-10	4238.65	4252.07	4235.05	4236.85
2007-07-11	4236.85	4236.85	4212.48	4229.69
2007-07-12	4229.69	4242.02	4229.06	4238.54
2007-07-13	4238.54	4269.63	4238.54	4243.66
2007-07-16	4243.66	4247.83	4238.36	4240.36
2007-07-17	4240.36	4265.51	4237.23	4258.84
2007-07-18	4258.84	4261.76	4243.2	4255.64
2007-07-19	4255.64	4298.82	4245.71	4294.26
2007-07-20	4294.26	4320.27	4289.54	4320.27
2007-07-23	4320.27	4327.83	4299.22	4306.54
2007-07-24	4306.54	4327.25	4306.54	4321.29
2007-07-25	4321.29	4327.86	4297.92	4324.97
2007-07-26	4324.97	4339.92	4324.96	4325.78
2007-07-27	4325.78	4325.78	4229.81	4246.01
2007-07-30	4246.01	4246.01	4197.69	4228.83
2007-07-31	4228.83	4234.96	4213.3	4213.3
2007-08-01	4213.3	4213.3	4158.39	4158.39
2007-08-02	4158.39	4173.97	4138.19	4138.2
2007-08-03	4138.2	4146.5	4116.84	4122.41
2007-08-06	4122.41	4122.41	4024.37	4075.19
2007-08-07	4075.19	4143.9	4075.19	4136.24
2007-08-08	4136.24	4136.24	4115.2	4116.85
2007-08-09	4116.85	4162.19	4116.85	4160.43
2007-08-10	4160.43	4160.43	4083.73	4109.84
2007-08-13	4109.84	4109.84	4063.33	4070.16
2007-08-14	4070.16	4080.98	4058.07	4065.68
2007-08-15	4065.68	4065.68	3995.66	4004.46
2007-08-16	4004.46	4004.46	3940.66	3957.94
2007-08-17	3957.94	3964.91	3894.34	3894.34
2007-08-20	3894.34	4001.5	3894.34	3982.38
2007-08-21	3982.38	4027.79	3982.38	4027.79
2007-08-22	4027.79	4043.43	4027.32	4033.27
2007-08-23	4033.27	4097.07	4033.27	4089.12
2007-08-24	4089.12	4101.07	4052.21	4052.45
2007-08-27	4052.45	4088.89	4052.45	4084.44
2007-08-28	4084.44	4102.88	4084.16	4101.07
2007-08-29	4101.07	4101.07	4043.65	4084.17
2007-08-30	4084.17	4120.6	4084.17	4107.6
2007-08-31	4107.6	4118.97	4072.75	4118.97
2007-09-03	4118.97	4134.78	4109.25	4125.76
2007-09-04	4125.76	4152.48	4125.76	4150.53
2007-09-05	4150.53	4179.47	4150.53	4155
2007-09-06	4155	4155	4113.82	4140.09
2007-09-07	4140.09	4154.77	4136.9	4151.98
2007-09-10	4151.98	4151.98	4114.97	4142.89
2007-09-11	4142.89	4161.71	4142.01	4160.16
2007-09-12	4160.16	4175.78	4138.22	4143.02
2007-09-13	4143.02	4148.72	4130.45	4142.43
2007-09-14	4142.43	4162.67	4142.43	4162.67
2007-09-17	4162.67	4177.45	4158.63	4168.72
2007-09-18	4168.72	4172.3	4123.37	4123.52
2007-09-19	4123.52	4192.49	4123.52	4177.65
2007-09-20	4177.65	4209.98	4162.84	4206.88
2007-09-21	4206.88	4260.34	4202.12	4231.16
2007-09-24	4231.16	4247.48	4224.38	4232.67
2007-09-25	4232.67	4241.67	4212.04	4241.67
2007-09-26	4241.67	4285.44	4237.7	4275.97
2007-09-27	4275.97	4294.04	4273.39	4275.81
2007-09-28	4275.81	4282.63	4259.45	4268.9
2007-10-01	4268.9	4285.32	4268.9	4281.19
2007-10-02	4281.19	4332.29	4280.49	4332.29
2007-10-03	4332.29	4332.66	4317.06	4327.87
2007-10-04	4327.87	4327.87	4293.95	4299.98
2007-10-05	4299.98	4299.98	4277.67	4284.05
2007-10-08	4284.05	4305.33	4284.05	4295.24
2007-10-09	4295.24	4295.24	4264.18	4280.24
2007-10-10	4280.24	4289.82	4268.98	4279.79
2007-10-11	4279.79	4302.09	4268.94	4296.61
2007-10-12	4296.61	4311.16	4285.61	4305.62
2007-10-15	4305.62	4333.96	4305.62	4325.09
2007-10-16	4325.09	4325.09	4298.72	4312.17
2007-10-17	4312.17	4322.61	4308.53	4321.84
2007-10-18	4321.84	4322.04	4297.32	4313.15
2007-10-19	4313.15	4329.18	4307.58	4316.31
2007-10-23	4316.31	4316.31	4263.62	4274.69
2007-10-24	4274.69	4295.3	4274.69	4291.05
2007-10-25	4291.05	4291.05	4262.02	4267.14
2007-10-26	4267.14	4267.14	4220.54	4226.71
2007-10-29	4226.71	4237.99	4214.94	4215.88
2007-10-30	4215.88	4220.74	4202.66	4219.77
2007-10-31	4219.77	4228.27	4199.57	4209.07
2007-11-01	4209.07	4218.88	4200.99	4207.88
2007-11-02	4207.88	4207.88	4154.13	4154.13
2007-11-05	4154.13	4174.15	4141.2	4141.2
2007-11-06	4141.2	4141.2	4112.48	4135.43
2007-11-07	4135.43	4205.96	4135.43	4205.58
2007-11-08	4205.58	4205.58	4159.04	4185.42
2007-11-09	4185.42	4185.42	4130.02	4134.77
2007-11-12	4134.77	4134.77	4087.4	4089.13
2007-11-13	4089.13	4108.02	4083.06	4107.15
2007-11-14	4107.15	4152.12	4107.15	4140.65
2007-11-15	4140.65	4140.65	4113.17	4112.92
2007-11-16	4112.92	4121.7	4106.62	4114.18
2007-11-19	4114.18	4125.93	4106.14	4114.67
2007-11-20	4114.67	4114.67	4049.56	4067.3
2007-11-21	4067.3	4084.08	4065.48	4071.01
2007-11-22	4071.01	4071.01	4036.66	4054.22
2007-11-23	4054.22	4071	4047.2	4071
2007-11-26	4071	4086.4	4069.66	4077.11
2007-11-27	4077.11	4104.06	4050.54	4104.06
2007-11-28	4104.06	4104.06	4057.12	4071.03
2007-11-29	4071.03	4089.5	4060.43	4066.54
2007-11-30	4066.54	4066.54	4050.58	4062.89
2007-12-03	4062.89	4076.27	4053.06	4060.01
2007-12-04	4060.01	4060.01	4028.75	4053.86
2007-12-05	4053.86	4053.86	4017.37	4034.55
2007-12-06	4034.55	4043.5	4014.01	4043.5
2007-12-07	4043.5	4092.93	4036	4092.93
2007-12-10	4092.93	4092.93	4057.49	4057.49
2007-12-11	4057.49	4067.88	4020.86	4026.95
2007-12-12	4026.95	4026.95	3977.19	3999.55
2007-12-13	3999.55	4015.48	3996.85	4001.39
2007-12-14	4001.39	4014.72	3991.26	4008.66
2007-12-17	4008.66	4008.66	3962.61	3962.62
2007-12-18	3962.62	3962.62	3902.62	3926.12
2007-12-19	3926.12	3956.69	3926.12	3939.73
2007-12-20	3939.73	3958.79	3939.73	3947.56
2007-12-21	3947.56	3993.51	3947.56	3993.51
2007-12-24	3993.51	4058.71	3993.51	4058.71
2007-12-27	4058.71	4069.22	4051.02	4068.63
2007-12-28	4068.63	4068.63	4031.25	4036
2007-12-31	4036	4041.38	4027.52	4041.38
2008-01-03	4041.38	4050.17	4031.56	4033.48
2008-01-04	4033.48	4033.48	4004.14	4010.82
2008-01-07	4010.82	4010.82	3950.35	3953.58
2008-01-08	3953.58	3955.32	3928.4	3928.4
2008-01-09	3928.4	3928.4	3883.76	3912.17
2008-01-10	3912.17	3914.99	3891.91	3899.88
2008-01-11	3899.88	3913.07	3869.98	3872.18
2008-01-14	3872.18	3872.18	3812.1	3824.21
2008-01-15	3824.21	3843.16	3810.5	3810.5
2008-01-16	3810.5	3810.5	3724.2	3752.39
2008-01-17	3752.39	3752.39	3719.93	3729.96
2008-01-18	3729.96	3729.96	3644.52	3664.35
2008-01-21	3664.35	3672.52	3645.19	3646.91
2008-01-22	3646.91	3646.91	3502.82	3607.13
2008-01-23	3607.13	3648.9	3607.13	3615.3
2008-01-24	3615.3	3679.41	3615.3	3658.61
2008-01-25	3658.61	3729.15	3658.61	3729.15
2008-01-28	3729.15	3729.9	3704.55	3710.32
2008-01-29	3710.32	3740.74	3704.17	3704.17
2008-01-30	3704.17	3727.83	3697.01	3697.01
2008-01-31	3697.01	3699.38	3663.67	3670.64
2008-02-01	3670.64	3716.37	3670.64	3708.13
2008-02-04	3708.13	3745.76	3708.13	3711.73
2008-02-05	3711.73	3711.73	3683.69	3690.01
2008-02-07	3690.01	3690.01	3631.28	3636.2
2008-02-08	3636.2	3636.2	3605.72	3612.41
2008-02-11	3612.41	3612.41	3563.76	3572.94
2008-02-12	3572.94	3580.38	3556.09	3574.84
2008-02-13	3574.84	3595.48	3535.92	3545.77
2008-02-14	3545.77	3560.59	3540.86	3550.41
2008-02-15	3550.41	3550.41	3498.3	3510.81
2008-02-18	3510.81	3601.78	3510.81	3601.78
2008-02-19	3601.78	3613.03	3583.67	3609.41
2008-02-20	3609.41	3609.63	3592.7	3595.91
2008-02-21	3595.91	3599.49	3586.36	3586.63
2008-02-22	3586.63	3593.78	3563.89	3569.62
2008-02-25	3569.62	3589.63	3569.62	3570.75
2008-02-26	3570.75	3570.75	3537.53	3543.25
2008-02-27	3543.25	3562.51	3543.25	3562.37
2008-02-28	3562.37	3600.28	3562.37	3579.57
2008-02-29	3579.57	3586.39	3560.48	3582.72
2008-03-03	3582.72	3584.75	3533.84	3584.25
2008-03-04	3584.25	3584.91	3505	3584.47
2008-03-05	3584.47	3624.57	3568.32	3619.47
2008-03-06	3619.47	3619.47	3595.7	3603.83
2008-03-07	3603.83	3603.83	3547.03	3558.26
2008-03-10	3558.26	3558.26	3529.58	3547.75
2008-03-11	3547.75	3549.99	3511.4	3520.46
2008-03-12	3520.46	3579.73	3520.46	3544.83
2008-03-13	3544.83	3574.8	3538.39	3573.91
2008-03-14	3573.91	3573.91	3497.72	3500.91
2008-03-17	3500.91	3500.91	3426.4	3429.44
2008-03-18	3429.44	3432.41	3395.86	3418.63
2008-03-19	3418.63	3485.2	3418.63	3467.26
2008-03-20	3467.26	3467.26	3408.24	3425.71
2008-03-25	3425.71	3450.55	3425.71	3430.28
2008-03-26	3430.28	3448.19	3425.45	3425.45
2008-03-27	3425.45	3425.45	3399.76	3404.54
2008-03-28	3404.54	3447.5	3400.12	3447.5
2008-03-31	3447.5	3471.13	3442.03	3470.43
2008-04-01	3470.43	3533.56	3470.43	3533.56
2008-04-02	3533.56	3596.58	3533.56	3592.79
2008-04-03	3592.79	3629.98	3573.7	3629.98
2008-04-04	3629.98	3643	3620.8	3631.23
2008-04-07	3631.23	3654.39	3631.23	3644.49
2008-04-08	3644.49	3644.49	3597.54	3605.68
2008-04-09	3605.68	3605.68	3569.16	3575.45
2008-04-10	3575.45	3575.45	3540.01	3540.01
2008-04-11	3540.01	3540.01	3472.85	3488.84
2008-04-14	3488.84	3488.84	3464.25	3470.96
2008-04-15	3470.96	3502.88	3464.55	3502.88
2008-04-16	3502.88	3530.22	3502.88	3516.67
2008-04-17	3516.67	3573.83	3516.67	3568.94
2008-04-18	3568.94	3568.94	3535.75	3557.47
2008-04-21	3557.47	3599.5	3557.47	3592.54
2008-04-22	3592.54	3595.06	3573.55	3583.26
2008-04-23	3583.26	3612.63	3570.58	3608.47
2008-04-24	3608.47	3625.34	3605.02	3616.81
2008-04-28	3616.81	3645.53	3615.86	3642.63
2008-04-29	3642.63	3642.63	3595.72	3605.57
2008-04-30	3605.57	3630.07	3572.93	3624.8
2008-05-01	3624.8	3639.87	3623.14	3630.41
2008-05-02	3630.41	3664.98	3630.41	3661.33
2008-05-05	3661.33	3680.52	3660.63	3680.52
2008-05-06	3680.52	3680.52	3651.09	3651.09
2008-05-07	3651.09	3652.94	3596.82	3596.82
2008-05-08	3596.82	3625.59	3564.83	3625.59
2008-05-09	3625.59	3635.61	3601.17	3601.17
2008-05-12	3601.17	3638.2	3591.6	3637.83
2008-05-13	3637.83	3660.85	3637.21	3653.31
2008-05-14	3653.31	3653.31	3628.56	3628.56
2008-05-15	3628.56	3635.99	3607.55	3614.23
2008-05-16	3614.23	3657.2	3614.23	3657.2
2008-05-19	3657.2	3659.2	3649.19	3658.95
2008-05-20	3658.95	3658.95	3631.82	3647.19
2008-05-21	3647.19	3647.19	3611.72	3611.72
2008-05-22	3611.72	3611.72	3570.46	3591.34
2008-05-23	3591.34	3591.34	3581.1	3589.47
2008-05-26	3589.47	3600.88	3570.13	3573.75
2008-05-27	3573.75	3573.75	3551.34	3551.34
2008-05-28	3551.34	3558.51	3542.78	3547.01
2008-05-29	3547.01	3572.85	3540.43	3563.11
2008-05-30	3563.11	3624.23	3563.11	3624.23
2008-06-03	3624.23	3624.23	3540.05	3540.05
2008-06-04	3540.05	3569.59	3540.05	3557.69
2008-06-05	3557.69	3579.35	3555.97	3555.97
2008-06-06	3555.97	3580.63	3541.74	3548.08
2008-06-09	3548.08	3548.08	3493.58	3496.5
2008-06-10	3496.5	3522	3496.5	3505.9
2008-06-11	3505.9	3513.42	3483.89	3487.43
2008-06-12	3487.43	3487.43	3439.22	3439.22
2008-06-13	3439.22	3449.32	3405.98	3416
2008-06-16	3416	3436.55	3406.3	3406.3
2008-06-17	3406.3	3416.25	3377.47	3404.57
2008-06-18	3404.57	3404.57	3374.34	3391.63
2008-06-19	3391.63	3391.63	3336.46	3340.1
2008-06-20	3340.1	3343.77	3283.23	3283.43
2008-06-23	3283.43	3287.56	3268.19	3287.56
2008-06-24	3287.56	3319.42	3285.13	3298.18
2008-06-25	3298.18	3302.65	3278.54	3281.29
2008-06-26	3281.29	3308.8	3281.29	3291.97
2008-06-27	3291.97	3291.97	3201.62	3226.91
2008-06-30	3226.91	3230.09	3194.61	3194.73
2008-07-01	3194.73	3209.98	3167.28	3175.27
2008-07-02	3175.27	3188.33	3163.39	3163.39
2008-07-03	3163.39	3163.39	3091.31	3094.42
2008-07-04	3102.73	3157.92	3102.73	3157.92
2008-07-07	3157.92	3159.49	3118.61	3121.45
2008-07-08	3121.45	3164.45	3121.3	3160.59
2008-07-09	3160.59	3200.39	3160.59	3177.46
2008-07-10	3177.46	3177.46	3112.49	3112.56
2008-07-11	3112.56	3131.86	3080.14	3121.54
2008-07-14	3121.54	3121.54	3073.28	3080.1
2008-07-15	3080.1	3091.43	3040.45	3040.45
2008-07-16	3040.45	3060.06	3001.19	3059.36
2008-07-17	3059.36	3104.91	3059.36	3091.38
2008-07-18	3091.38	3125.54	3091.38	3120.91
2008-07-21	3120.91	3152.17	3120.91	3148.32
2008-07-22	3148.32	3148.5	3130.69	3143.91
2008-07-23	3143.91	3218.58	3143.91	3201.65
2008-07-24	3201.65	3288.33	3201.65	3287.23
2008-07-25	3287.23	3287.23	3254.16	3254.16
2008-07-28	3254.16	3273.93	3254.16	3256.57
2008-07-29	3256.57	3256.57	3224.6	3235.5
2008-07-30	3235.5	3291.86	3235.5	3287.76
2008-07-31	3287.76	3338.11	3287.76	3336.28
2008-08-01	3336.28	3336.5	3297.64	3303.16
2008-08-04	3303.16	3328.32	3296.49	3319.22
2008-08-05	3319.22	3324.27	3283.65	3295.68
2008-08-06	3295.68	3362.84	3295.68	3352.34
2008-08-07	3352.34	3415.81	3352.34	3378.89
2008-08-08	3378.89	3378.89	3318.46	3357.82
2008-08-11	3357.82	3396.26	3357.82	3370.19
2008-08-12	3370.19	3373.96	3345.67	3353.63
2008-08-13	3353.63	3360.1	3322.66	3345.24
2008-08-14	3345.24	3345.24	3320.44	3333.9
2008-08-15	3333.9	3354.14	3333.9	3351.13
2008-08-18	3351.13	3359.8	3334.15	3334.15
2008-08-19	3334.15	3334.15	3303.76	3319.12
2008-08-20	3319.12	3332.02	3292.92	3332.02
2008-08-21	3332.02	3339.09	3320.7	3332.05
2008-08-22	3332.05	3334.9	3303.33	3311.61
2008-08-25	3311.61	3346.96	3311.61	3326.92
2008-08-26	3326.92	3326.92	3283.82	3321
2008-08-27	3321	3328.22	3311.32	3318.52
2008-08-28	3318.52	3327.73	3302.45	3324.8
2008-08-29	3324.8	3374.98	3324.8	3353.24
2008-09-01	3353.24	3364.58	3321.42	3357.7
2008-09-02	3357.7	3376.21	3357.7	3367.25
2008-09-03	3367.25	3376.63	3354.85	3373.45
2008-09-04	3373.45	3380.66	3348.14	3348.14
2008-09-05	3348.14	3348.14	3314.16	3336.18
2008-09-08	3336.18	3383.91	3336.18	3374.4
2008-09-09	3374.4	3391.77	3370.03	3376.39
2008-09-10	3376.39	3376.39	3341.05	3343.86
2008-09-11	3343.86	3387.82	3330.03	3333.54
2008-09-12	3333.54	3368.45	3333.54	3361.69
2008-09-15	3361.69	3368.66	3309.51	3319.9
2008-09-16	3319.9	3319.9	3219.6	3227.3
2008-09-17	3227.3	3276.69	3220.6	3269.93
2008-09-18	3269.93	3269.93	3152.41	3158.92
2008-09-19	3158.92	3217.15	3158.92	3187.13
2008-09-22	3187.13	3289.46	3187.13	3255.72
2008-09-23	3255.72	3255.72	3216.38	3228.19
2008-09-24	3228.19	3261.84	3214.75	3259.68
2008-09-25	3259.68	3263.01	3237.72	3237.72
2008-09-26	3237.72	3264.02	3187.58	3187.58
2008-09-29	3187.58	3224.75	3187.58	3188.54
2008-09-30	3188.54	3188.54	3040.32	3090.22
2008-10-01	3090.22	3202.41	3090.22	3187.96
2008-10-02	3187.96	3232.64	3186.11	3232.64
2008-10-03	3232.64	3232.64	3140.7	3151.54
2008-10-06	3151.54	3151.54	3047.4	3048.38
2008-10-07	3048.38	3048.38	2962.38	3004.19
2008-10-08	3004.19	3004.19	2937.58	2948.31
2008-10-09	2948.31	2948.31	2925.09	2944.4
2008-10-10	2944.4	2944.4	2803.46	2805.31
2008-10-13	2805.31	2851.89	2777.75	2782.39
2008-10-14	2782.39	2983.76	2782.39	2948.97
2008-10-15	2948.97	2948.97	2890.78	2904.64
2008-10-16	2904.64	2904.64	2759.22	2764.69
2008-10-17	2764.69	2839.78	2764.69	2808.76
2008-10-20	2808.76	2889.92	2808.76	2889.92
2008-10-21	2889.92	2971.63	2889.92	2952.02
2008-10-22	2952.02	2952.02	2899.4	2899.4
2008-10-23	2899.4	2899.4	2807.34	2807.34
2008-10-24	2807.34	2836.16	2773.78	2778.55
2008-10-28	2778.55	2780.66	2684.73	2687.1
2008-10-29	2687.1	2809.61	2687.1	2745.6
2008-10-30	2745.6	2772.19	2738.68	2762.82
2008-10-31	2762.82	2820.86	2762.82	2820.86
2008-11-03	2820.86	2856.66	2819.8	2856.66
2008-11-04	2856.66	2871.9	2841.61	2844.31
2008-11-05	2844.31	2898.47	2844.31	2886.11
2008-11-06	2886.11	2886.11	2832.18	2840.13
2008-11-07	2840.13	2840.13	2785.08	2791.65
2008-11-10	2791.65	2843.9	2791.65	2837.85
2008-11-11	2837.85	2837.85	2798.18	2799.56
2008-11-12	2799.56	2799.56	2760.32	2772.19
2008-11-13	2772.19	2772.19	2726.46	2729.62
2008-11-14	2729.62	2787.25	2729.62	2767.67
2008-11-17	2767.67	2768.81	2732.29	2741.92
2008-11-18	2741.92	2741.92	2706.92	2714.59
2008-11-19	2714.59	2725.64	2696.74	2706.27
2008-11-20	2706.27	2706.27	2641.51	2644.67
2008-11-21	2644.67	2644.67	2568.54	2578.1
2008-11-24	2578.1	2630.86	2575.41	2575.48
2008-11-25	2575.48	2641.02	2575.48	2634.88
2008-11-26	2634.88	2639.89	2625.24	2637.9
2008-11-27	2637.9	2673.02	2637.9	2668.74
2008-11-28	2668.74	2710.96	2667.17	2710.96
2008-12-01	2710.96	2722.23	2682.93	2682.93
2008-12-02	2682.93	2682.93	2622.74	2651.15
2008-12-03	2651.15	2714.41	2651.15	2706.79
2008-12-04	2706.79	2730.68	2706.79	2730.68
2008-12-05	2730.68	2736.11	2706.72	2706.72
2008-12-08	2706.72	2740.12	2699.81	2699.81
2008-12-09	2699.81	2741.4	2699.81	2724.71
2008-12-10	2724.71	2724.71	2711.55	2711.55
2008-12-11	2711.55	2739.55	2711.55	2726.71
2008-12-12	2726.71	2726.71	2676.95	2676.95
2008-12-15	2676.95	2700.74	2676.43	2676.43
2008-12-16	2676.43	2695.84	2672.38	2695.08
2008-12-17	2695.08	2718.98	2694.93	2695.93
2008-12-18	2695.93	2709.19	2685.32	2707.59
2008-12-19	2707.59	2707.59	2655.31	2655.31
2008-12-22	2655.31	2679.75	2655.31	2679.75
2008-12-23	2679.75	2680.51	2659.85	2661.74
2008-12-24	2661.74	2678.17	2655.87	2668.06
2008-12-29	2668.06	2687.84	2668.06	2677.64
2008-12-30	2677.64	2687.88	2674.23	2678.22
2008-12-31	2678.22	2715.71	2678.22	2715.71
2009-01-05	2715.71	2754.55	2715.71	2744.89
2009-01-06	2744.89	2783.38	2744.89	2783.38
2009-01-07	2783.38	2792.33	2764.24	2764.24
2009-01-08	2764.24	2764.24	2734.47	2756.65
2009-01-09	2756.65	2764.29	2749.52	2757.41
2009-01-12	2757.41	2775.69	2756.62	2768.27
2009-01-13	2768.27	2776.67	2731.88	2774.64
2009-01-14	2774.64	2789.09	2762.01	2786.78
2009-01-15	2786.78	2786.78	2742.83	2742.83
2009-01-16	2742.83	2756.35	2742.83	2752.16
2009-01-19	2752.16	2766.61	2747.98	2747.98
2009-01-20	2747.98	2747.98	2707.38	2709.48
2009-01-21	2709.48	2709.48	2692.43	2705.04
2009-01-22	2705.04	2738.32	2705.04	2734.41
2009-01-23	2734.41	2734.41	2705.09	2705.09
2009-01-26	2705.09	2715.55	2705.09	2705.75
2009-01-27	2705.75	2739.43	2705.75	2735.86
2009-01-28	2735.86	2750.54	2724.35	2747.9
2009-01-29	2747.9	2800.42	2747.9	2770.12
2009-01-30	2770.12	2774.14	2753.48	2774.14
2009-02-02	2774.14	2774.69	2758.36	2771.5
2009-02-03	2771.5	2780.36	2760	2780.29
2009-02-04	2780.29	2792.62	2764.32	2768.62
2009-02-05	2768.62	2773.5	2754.82	2773.5
2009-02-09	2773.5	2806.02	2766.56	2766.56
2009-02-10	2766.56	2772.65	2745.63	2750.05
2009-02-11	2750.05	2750.05	2718.54	2730.23
2009-02-12	2730.23	2750.15	2730.23	2750.15
2009-02-13	2750.15	2755.45	2746.9	2750.77
2009-02-16	2750.77	2750.77	2680.19	2680.19
2009-02-17	2680.19	2680.24	2664.9	2672.62
2009-02-18	2672.62	2672.62	2613.74	2621
2009-02-19	2621	2622.31	2594.18	2616.93
2009-02-20	2616.93	2616.93	2562.5	2576.68
2009-02-23	2576.68	2577.09	2538.04	2538.29
2009-02-24	2538.29	2538.29	2479.38	2487.53
2009-02-25	2487.53	2531.54	2487.53	2499.82
2009-02-26	2499.82	2512.13	2496.87	2497.43
2009-02-27	2497.43	2522.32	2489.11	2522.32
2009-03-02	2522.32	2522.32	2479.13	2481.51
2009-03-03	2481.51	2481.51	2411.16	2417.95
2009-03-04	2417.95	2469.48	2417.95	2469.34
2009-03-05	2469.34	2513.97	2469.34	2491.4
2009-03-06	2491.4	2491.4	2452.64	2471.04
2009-03-09	2471.04	2496.28	2461.85	2469.17
2009-03-10	2469.17	2469.17	2451.13	2462.71
2009-03-11	2462.71	2519.4	2462.71	2497.51
2009-03-12	2497.51	2503.29	2488.08	2491.62
2009-03-13	2491.62	2534.06	2491.62	2523.39
2009-03-16	2523.39	2562.93	2523.39	2544.33
2009-03-17	2544.33	2565.28	2528.65	2564.72
2009-03-18	2564.72	2613.83	2564.72	2606.33
2009-03-19	2606.33	2633.21	2606.33	2633.21
2009-03-20	2633.21	2633.21	2598.95	2599.03
2009-03-23	2599.03	2604.47	2582.99	2591.43
2009-03-24	2591.43	2677.52	2591.43	2635.33
2009-03-25	2635.33	2640.24	2623.83	2630.33
2009-03-26	2630.33	2638.2	2613.92	2616.25
2009-03-27	2616.25	2653.48	2609.57	2653.48
2009-03-30	2653.48	2653.48	2627.75	2641.99
2009-03-31	2641.99	2641.99	2590.39	2590.39
2009-04-01	2590.39	2618.05	2555.44	2569.24
2009-04-02	2569.24	2585.8	2561.32	2585.8
2009-04-03	2585.8	2633.36	2585.8	2614.48
2009-04-06	2614.48	2633.5	2614.48	2633.44
2009-04-07	2633.44	2633.44	2605.19	2612.47
2009-04-08	2612.47	2612.47	2566.98	2568.91
2009-04-09	2568.91	2576.07	2559.96	2571.15
2009-04-14	2571.15	2614.43	2571.15	2599.82
2009-04-15	2599.82	2603.47	2586.49	2600.65
2009-04-16	2600.65	2664.52	2600.65	2663.14
2009-04-17	2663.14	2713.79	2656.64	2711.27
2009-04-20	2711.27	2717.61	2688.22	2698.8
2009-04-21	2698.8	2698.8	2655.94	2664.86
2009-04-22	2664.86	2677.45	2658.25	2662.94
2009-04-23	2662.94	2663.75	2648.39	2658.85
2009-04-24	2658.85	2673.53	2649.72	2656.39
2009-04-27	2656.39	2667.49	2654.04	2664.37
2009-04-28	2664.37	2700.51	2664.37	2686.44
2009-04-29	2686.44	2705.96	2681.11	2699.71
2009-04-30	2699.71	2764.9	2699.71	2740.58
2009-05-01	2740.58	2750.17	2713.67	2719.92
2009-05-04	2719.92	2766.27	2719.92	2766.27
2009-05-05	2766.27	2837.72	2766.27	2819.05
2009-05-06	2819.05	2842.66	2816.9	2831.36
2009-05-07	2831.36	2866.21	2831.36	2854.87
2009-05-08	2854.87	2873.14	2822.58	2873.14
2009-05-11	2873.14	2918.84	2829.22	2829.22
2009-05-12	2829.22	2832.52	2809.16	2812.7
2009-05-13	2812.7	2824.8	2799.7	2811.56
2009-05-14	2811.56	2811.56	2770.49	2776.12
2009-05-15	2776.12	2809.83	2776.12	2790.9
2009-05-18	2790.9	2793.82	2777.86	2777.86
2009-05-19	2777.86	2826.7	2777.86	2790.8
2009-05-20	2790.8	2806.14	2789.25	2801.08
2009-05-21	2801.08	2801.08	2767.86	2776.31
2009-05-22	2776.31	2776.31	2756.34	2760.54
2009-05-25	2760.54	2765.18	2738.31	2740.2
2009-05-26	2740.2	2754.32	2732.02	2734.07
2009-05-27	2734.07	2770.96	2734.07	2769.78
2009-05-28	2769.51	2769.51	2720.02	2721.98
2009-05-29	2721.98	2764.35	2721.98	2764.17
2009-06-02	2764.17	2807.2	2764.17	2807.2
2009-06-03	2807.2	2840.63	2800.08	2840.63
2009-06-04	2840.63	2841.43	2815.71	2815.71
2009-06-05	2815.71	2843.75	2815.71	2834.51
2009-06-08	2834.51	2835.41	2814.19	2816.62
2009-06-09	2816.62	2822.4	2810.72	2822.4
2009-06-10	2822.4	2831.06	2814.76	2827.97
2009-06-11	2827.97	2827.97	2796.54	2796.54
2009-06-12	2796.54	2809.82	2794.26	2809.82
2009-06-15	2809.82	2826.71	2809.53	2825.16
2009-06-16	2825.16	2825.16	2784.88	2786.15
2009-06-17	2786.15	2786.15	2768.36	2778.04
2009-06-18	2778.04	2800.86	2778.04	2798.24
2009-06-19	2798.24	2803.01	2784.27	2784.27
2009-06-22	2784.27	2809.34	2784.27	2794.91
2009-06-23	2794.91	2794.91	2757.05	2762.01
2009-06-24	2762.01	2762.01	2736.29	2739.81
2009-06-25	2739.81	2770.66	2739.81	2770.66
2009-06-26	2770.66	2788.04	2759.41	2770.62
2009-06-29	2770.62	2785.08	2765.84	2775.12
2009-06-30	2775.12	2796.35	2770.03	2796.11
2009-07-01	2796.11	2796.11	2777.01	2780.37
2009-07-02	2780.37	2806.5	2767.55	2768.19
2009-07-03	2768.19	2769.12	2750.56	2761.5
2009-07-06	2761.5	2763.89	2741.92	2742.97
2009-07-07	2742.97	2748.26	2741.53	2746.24
2009-07-08	2746.24	2750.6	2723.77	2750.6
2009-07-09	2750.6	2750.6	2727.89	2741.68
2009-07-10	2741.68	2754.21	2732.73	2738.28
2009-07-13	2738.28	2743.68	2734.42	2736.89
2009-07-14	2736.89	2749.65	2736.89	2748.5
2009-07-15	2748.5	2764.08	2743.24	2764.08
2009-07-16	2764.08	2802.9	2764.08	2801.51
2009-07-17	2801.51	2810.59	2794.53	2808.22
2009-07-20	2808.22	2820.91	2808.22	2820.91
2009-07-21	2820.91	2873.19	2820.91	2873.19
2009-07-22	2873.19	2905	2873.19	2900.44
2009-07-23	2900.44	2920.05	2897.16	2918.63
2009-07-24	2918.63	2973.76	2918.63	2961.17
2009-07-27	2961.17	2999.63	2961.17	2998.01
2009-07-28	2998.01	3018.47	2998.01	3018.47
2009-07-29	3018.47	3018.47	2990.05	2990.47
2009-07-30	2990.47	2998	2978.34	2994
2009-07-31	2994	3043.54	2994	3016.2
2009-08-03	3016.2	3047.85	3015.33	3047.85
2009-08-04	3047.85	3108.65	3047.85	3092.8
2009-08-05	3092.8	3113.08	3084.07	3084.07
2009-08-06	3084.07	3084.07	3055.98	3056.15
2009-08-07	3056.15	3069	3055.63	3069
2009-08-10	3069	3089.55	3069	3080.97
2009-08-11	3080.97	3080.97	3055.02	3055.47
2009-08-12	3055.47	3080.61	3049.58	3079.69
2009-08-13	3079.69	3129.24	3079.69	3128.85
2009-08-14	3128.85	3156.48	3121.73	3151.26
2009-08-17	3151.26	3151.26	3085.98	3086.08
2009-08-18	3086.08	3086.08	3030.77	3071.58
2009-08-19	3071.58	3100.83	3071.58	3081.05
2009-08-20	3081.05	3091.95	3051.88	3053.11
2009-08-21	3053.11	3066.24	3027.45	3034.95
2009-08-24	3034.95	3070.64	3034.95	3067.67
2009-08-25	3067.67	3081.55	3059.83	3080.5
2009-08-26	3080.5	3097.32	3080.5	3090.9
2009-08-27	3090.9	3097.5	3076.42	3076.42
2009-08-28	3076.42	3109.34	3076.42	3109.34
2009-08-31	3109.34	3126.48	3094.13	3098
2009-09-01	3098	3098	3058.83	3084.68
2009-09-02	3084.68	3084.68	3052	3074.65
2009-09-03	3074.65	3096.29	3074.65	3091.57
2009-09-04	3091.57	3111.28	3091.57	3098.32
2009-09-07	3098.32	3123.05	3098.32	3122.69
2009-09-08	3122.69	3139.01	3117.9	3121.55
2009-09-09	3121.55	3135.37	3115.34	3116.41
2009-09-10	3116.41	3127.78	3116.41	3126.68
2009-09-11	3126.68	3143.71	3126.68	3137.18
2009-09-14	3137.18	3150.62	3128.67	3128.67
2009-09-15	3128.67	3128.67	3099.63	3099.63
2009-09-16	3099.63	3119.97	3097.22	3117.58
2009-09-17	3117.58	3154.11	3117.58	3152.8
2009-09-18	3152.8	3157.76	3141.41	3156.46
2009-09-21	3156.46	3175.87	3153.35	3155.73
2009-09-22	3155.65	3155.65	3134.85	3142.94
2009-09-23	3143.96	3155.52	3141.39	3147.87
2009-09-24	3147.91	3149.61	3130.42	3130.35
2009-09-25	3130.35	3130.35	3111.25	3111.25
2009-09-28	3111.25	3131.18	3110	3131.18
2009-09-29	3131.18	3158.6	3131.18	3155.39
2009-09-30	3155.39	3168.74	3143.58	3161.06
2009-10-01	3161.06	3186.04	3159.76	3183.86
2009-10-02	3183.86	3183.86	3148.86	3148.86
2009-10-05	3148.86	3148.86	3130.89	3138.72
2009-10-06	3138.72	3157.16	3138.72	3151.55
2009-10-07	3151.55	3169.43	3132.14	3141.19
2009-10-08	3141.19	3168.94	3141.19	3168.94
2009-10-09	3168.94	3178.64	3162.04	3163.25
2009-10-12	3163.25	3186.86	3163.25	3178.88
2009-10-13	3178.88	3181.67	3167.43	3169.46
2009-10-14	3169.46	3189.81	3163.69	3186.48
2009-10-15	3186.48	3205.68	3186.33	3191.29
2009-10-16	3191.29	3214.35	3191.29	3207.2
2009-10-19	3207.2	3221.89	3201.28	3220.92
2009-10-20	3220.92	3257.54	3220.43	3252.56
2009-10-21	3252.56	3252.56	3218.22	3218.22
2009-10-22	3218.22	3218.22	3189.2	3201.7
2009-10-23	3201.7	3215.36	3199.25	3214.93
2009-10-27	3214.93	3214.93	3178.64	3192.47
2009-10-28	3192.47	3209.43	3189.75	3202.78
2009-10-29	3202.78	3202.78	3172.39	3195.62
2009-10-30	3195.62	3231.24	3195.62	3215.62
2009-11-02	3215.62	3215.62	3165.05	3183.74
2009-11-03	3183.74	3190.33	3149.67	3158.99
2009-11-04	3158.99	3167.8	3143.33	3166.71
2009-11-05	3166.71	3179.74	3144.51	3144.51
2009-11-06	3144.51	3177.8	3144.51	3160.16
2009-11-09	3160.16	3169.54	3160.16	3165.06
2009-11-10	3165.06	3175.84	3152.2	3167.41
2009-11-11	3167.41	3169.52	3159.74	3161.54
2009-11-12	3161.54	3179.09	3161.54	3172.08
2009-11-13	3172.08	3173.05	3152.67	3158.14
2009-11-16	3158.14	3173.97	3158.14	3173.97
2009-11-17	3173.97	3190.29	3131.51	3131.51
2009-11-18	3131.51	3132.26	3120.82	3128.4
2009-11-19	3128.4	3144.09	3125.26	3141.18
2009-11-20	3141.18	3141.18	3111.22	3113.63
2009-11-23	3113.63	3124.03	3109.06	3112.98
2009-11-24	3112.98	3141.26	3107.61	3107.61
2009-11-25	3107.61	3120.74	3107.61	3115.39
2009-11-26	3115.39	3127.59	3113.62	3127.31
2009-11-27	3127.31	3127.31	3079.53	3094.44
2009-11-30	3094.44	3133.15	3087.02	3125.52
2009-12-01	3125.52	3147.48	3125.52	3146.6
2009-12-02	3146.6	3161.98	3146.6	3149.45
2009-12-03	3149.45	3162.23	3147.63	3153.93
2009-12-04	3153.93	3161.37	3135.72	3146.46
2009-12-07	3146.46	3158.19	3134.38	3138.58
2009-12-08	3138.58	3146.95	3129.57	3137.3
2009-12-09	3137.3	3137.3	3118.4	3127.64
2009-12-10	3127.64	3135.96	3119.5	3132.28
2009-12-11	3132.28	3141.25	3118.07	3127.98
2009-12-14	3127.98	3131.16	3090.89	3098.8
2009-12-15	3098.8	3121.92	3098.8	3117.11
2009-12-16	3117.11	3132.3	3113.98	3132.3
2009-12-17	3132.3	3139.7	3119.41	3122.92
2009-12-18	3122.92	3154.31	3118.62	3154.23
2009-12-21	3154.23	3155.54	3144.9	3149.8
2009-12-22	3149.8	3179.61	3149.8	3179.18
2009-12-23	3179.18	3211.4	3178.27	3209.56
2009-12-24	3209.56	3214.67	3205.07	3205.2
2009-12-29	3205.2	3225.13	3205.2	3225.13
2009-12-30	3225.13	3230.96	3213.72	3220.91
2009-12-31	3220.91	3230.15	3215.14	3230.15
2010-01-05	3230.15	3271.29	3230.15	3268.19
2010-01-06	3268.19	3272.14	3263.46	3271.57
2010-01-07	3271.57	3286.61	3270.81	3284.81
2010-01-08	3284.81	3313.18	3284.81	3310.23
2010-01-11	3310.23	3310.23	3297.79	3303.75
2010-01-12	3303.75	3303.75	3287.13	3290.29
2010-01-13	3290.29	3290.29	3272.46	3276.2
2010-01-14	3276.2	3282.1	3275.03	3278.33
2010-01-15	3278.33	3282.37	3257.95	3257.95
2010-01-18	3257.95	3257.95	3244.67	3247.1
2010-01-19	3247.1	3247.54	3227.59	3227.59
2010-01-20	3227.59	3239.04	3227.25	3227.25
2010-01-21	3227.25	3231.32	3203	3225.29
2010-01-22	3225.29	3225.29	3190.43	3190.43
2010-01-25	3190.43	3190.43	3175.09	3188.66
2010-01-26	3188.66	3215.99	3188.66	3209.06
2010-01-27	3209.06	3216.34	3187.55	3193.57
2010-01-28	3193.57	3202.18	3180.22	3183.6
2010-01-29	3183.6	3183.6	3153.63	3164.65
2010-02-01	3164.65	3164.65	3148.9	3150.97
2010-02-02	3150.97	3171.05	3147.37	3147.37
2010-02-03	3147.74	3162.84	3135.11	3135.11
2010-02-04	3135.11	3148.94	3133.58	3148.94
2010-02-05	3148.94	3148.94	3088.87	3104.99
2010-02-08	3104.99	3112.52	3090.61	3093.45
2010-02-09	3093.45	3093.45	3068.55	3076.45
2010-02-10	3076.45	3101.13	3076.45	3085.51
2010-02-11	3085.51	3093.02	3063.98	3065.28
2010-02-12	3065.28	3082.9	3065.28	3080.47
2010-02-15	3080.47	3080.47	3059.53	3059.53
2010-02-16	3059.53	3087.61	3059.53	3087.61
2010-02-17	3087.61	3114.28	3087.61	3111.06
2010-02-18	3111.06	3115.44	3098.96	3101.77
2010-02-19	3101.77	3107.58	3081.67	3107.09
2010-02-22	3107.09	3129.75	3107.09	3129.75
2010-02-23	3129.75	3135.38	3119.19	3126.37
2010-02-24	3126.37	3131.6	3110.52	3130.88
2010-02-25	3130.88	3152.87	3130.88	3151.69
2010-02-26	3151.69	3156.1	3138.12	3156.1
2010-03-01	3156.1	3171.38	3156.1	3164.15
2010-03-02	3164.15	3185.61	3164.15	3183.24
2010-03-03	3183.24	3204.76	3183.06	3198.52
2010-03-04	3198.52	3213.56	3192.22	3213.56
2010-03-05	3213.56	3220.14	3207.95	3214.64
2010-03-08	3214.64	3225.57	3212.21	3222.81
2010-03-09	3222.81	3224.75	3206.76	3213.21
2010-03-10	3213.21	3226.19	3211.99	3226.19
2010-03-11	3226.19	3233.29	3221.15	3223.45
2010-03-12	3223.45	3232.11	3218.84	3225.14
2010-03-15	3225.14	3241.45	3222.96	3231.15
2010-03-16	3231.15	3235.79	3207.8	3207.8
2010-03-17	3207.8	3214.35	3196.15	3200.96
2010-03-18	3200.96	3228.03	3200.96	3220.69
2010-03-19	3220.69	3232.71	3209.4	3230.4
2010-03-22	3230.4	3236.36	3223.25	3233.3
2010-03-23	3233.3	3241.2	3228.37	3228.37
2010-03-24	3228.37	3239.88	3222.28	3232.72
2010-03-25	3232.72	3237.55	3228.81	3237.55
2010-03-26	3237.55	3246.85	3230.9	3240.48
2010-03-29	3240.48	3253.29	3238.99	3251.1
2010-03-30	3251.1	3267.96	3248.37	3249.65
2010-03-31	3249.65	3267.99	3244.33	3267.99
2010-04-01	3267.99	3276.58	3262.44	3276.23
2010-04-06	3276.23	3310.8	3276.23	3308.91
2010-04-07	3308.91	3327.16	3308.91	3325.08
2010-04-08	3325.08	3325.08	3306.57	3307.76
2010-04-09	3307.76	3316.8	3306.52	3310.25
2010-04-12	3310.25	3321.64	3310.05	3314.14
2010-04-13	3314.14	3319.03	3306.36	3309.93
2010-04-14	3309.93	3335.51	3309.93	3335.51
2010-04-15	3335.51	3348.72	3321.12	3321.12
2010-04-16	3321.12	3327.25	3311.31	3311.31
2010-04-19	3311.31	3311.31	3279.52	3282.2
2010-04-20	3282.2	3303.07	3282.2	3293.11
2010-04-21	3293.11	3306.16	3293.11	3304.97
2010-04-22	3304.97	3305.99	3287.46	3287.46
2010-04-23	3287.46	3304.92	3287.46	3301.66
2010-04-26	3301.66	3316.23	3301.66	3306.25
2010-04-27	3306.25	3306.25	3289.59	3291.91
2010-04-28	3291.91	3291.91	3267.2	3280.56
2010-04-29	3280.56	3284.18	3276.8	3282.27
2010-04-30	3282.27	3293.98	3282.27	3286.13
2010-05-03	3286.13	3286.13	3271.15	3280.35
2010-05-04	3280.35	3298.02	3280.35	3298.02
2010-05-05	3298.02	3298.02	3245.45	3248.82
2010-05-06	3248.82	3248.82	3211.14	3217.92
2010-05-07	3217.92	3217.92	3152.32	3158.85
2010-05-10	3158.85	3178.4	3146.27	3170.62
2010-05-11	3170.62	3209.07	3167.02	3167.02
2010-05-12	3167.02	3174.96	3154.58	3156.08
2010-05-13	3156.08	3195.8	3156.08	3195.8
2010-05-14	3195.8	3196.47	3187.46	3191.01
2010-05-17	3191.01	3193.1	3162.99	3170.74
2010-05-18	3170.74	3186.59	3151.68	3151.68
2010-05-19	3151.68	3151.68	3111.58	3121.88
2010-05-20	3121.88	3124.42	3111.42	3111.42
2010-05-21	3111.42	3111.42	3031.49	3050.08
2010-05-24	3050.08	3081.4	3050.08	3061.22
2010-05-25	3061.22	3063.02	3000.81	3003.83
2010-05-26	3003.83	3028.97	3003.83	3011.19
2010-05-27	3011.19	3034.83	2989.44	3034.83
2010-05-28	3034.83	3074.79	3034.83	3047.75
2010-05-31	3047.75	3062.68	3047.75	3061.23
2010-06-01	3061.23	3071.99	3050.72	3054.76
2010-06-02	3054.76	3054.76	3018.89	3018.89
2010-06-03	3018.89	3046.6	3018.89	3024.1
2010-06-04	3024.1	3034.15	3023.85	3030.14
2010-06-08	3030.14	3030.14	2968.98	2988.98
2010-06-09	2988.98	3014.31	2988.98	3000.11
2010-06-10	3000.11	3032.97	3000.11	3002.33
2010-06-11	3002.33	3041.26	3002.33	3041.26
2010-06-14	3041.26	3043.37	3026.71	3042.67
2010-06-15	3042.67	3053.45	3042.38	3043.9
2010-06-16	3043.9	3084.9	3043.9	3065.88
2010-06-17	3066.58	3066.58	3045.72	3045.02
2010-06-18	3045.02	3054.13	3044.61	3047.5
2010-06-21	3047.5	3071.39	3047.5	3068.25
2010-06-22	3068.25	3068.25	3049.56	3054.19
2010-06-23	3054.19	3055.13	3044.13	3054.29
2010-06-24	3054.29	3057.37	3047.34	3049.47
2010-06-25	3049.47	3049.47	3024.68	3034.11
2010-06-28	3034.11	3037.51	3006.62	3008.41
2010-06-29	3008.41	3008.41	2989.22	2991.07
2010-06-30	2991.07	2991.07	2953.39	2972.09
2010-07-01	2972.09	2972.09	2932.32	2933.82
2010-07-02	2933.82	2941.75	2929.09	2938.11
2010-07-05	2938.11	2950.1	2938.11	2947.34
2010-07-06	2947.34	2952.4	2931.78	2952.4
2010-07-07	2952.4	2975.36	2952.4	2961.74
2010-07-08	2961.74	2990.33	2961.74	2983.93
2010-07-09	2983.93	3005.25	2983.93	3005.25
2010-07-12	3005.25	3016.29	3003.3	3012.03
2010-07-13	3012.03	3014.47	3002.36	3008.9
2010-07-14	3008.9	3030.39	3008.9	3027.44
2010-07-15	3027.44	3027.44	3002.32	3002.32
2010-07-16	3002.32	3003.65	2985.76	2985.76
2010-07-19	2985.76	2985.76	2963.35	2964.6
2010-07-20	2964.6	2995.37	2963.64	2995.37
2010-07-21	2995.37	3010.34	2995.37	3003.41
2010-07-22	3003.41	3003.41	2981.28	2981.36
2010-07-23	2981.36	3000.17	2981.36	2994.9
2010-07-26	2994.9	3021.19	2994.9	3021.19
2010-07-27	3021.19	3024.29	3007.94	3008.43
2010-07-28	3008.43	3032.28	3008.43	3022.18
2010-07-29	3022.18	3033.02	3009.94	3033.02
2010-07-30	3033.02	3047.31	3033.02	3034.62
2010-08-02	3034.62	3045.46	3034.62	3044.17
2010-08-03	3044.17	3069.33	3044.17	3050.39
2010-08-04	3050.39	3053.23	3037.04	3038.13
2010-08-05	3038.13	3044.67	3033.1	3044.67
2010-08-06	3044.67	3049.68	3039.13	3044.63
2010-08-09	3044.63	3054.5	3044.15	3054.5
2010-08-10	3054.5	3067.71	3045.11	3045.11
2010-08-11	3045.11	3047.27	3035.52	3036.01
2010-08-12	3036.01	3036.01	2992.41	3006.91
2010-08-13	3006.91	3016.16	3005.7	3015.13
2010-08-16	3015.13	3023.53	3007.87	3023.53
2010-08-17	3023.53	3024.66	3003.79	3006.55
2010-08-18	3006.55	3023.81	3006.55	3018.18
2010-08-19	3018.18	3030.73	3015.59	3029.79
2010-08-20	3029.79	3029.79	2995.33	3000.4
2010-08-23	3000.4	3016.78	2987.46	3016.78
2010-08-24	3016.78	3025.3	3010.31	3024.64
2010-08-25	3024.64	3024.64	3006.05	3006.05
2010-08-26	3006.05	3031.39	3006.05	3018.25
2010-08-27	3018.25	3019.65	3007.44	3007.44
2010-08-30	3007.44	3043.36	3007.44	3036.81
2010-08-31	3036.81	3036.81	3021.04	3036.1
2010-09-01	3036.1	3077.1	3034	3077.1
2010-09-02	3077.1	3112.36	3077.1	3082.48
2010-09-03	3082.48	3107.43	3082.48	3107.43
2010-09-06	3107.43	3144.6	3104.41	3143.14
2010-09-07	3143.14	3176.74	3142.99	3174.14
2010-09-08	3174.14	3174.14	3154.25	3161.18
2010-09-09	3161.18	3166.75	3142.03	3151.77
2010-09-10	3151.77	3163.96	3142.11	3161
2010-09-13	3161	3179.08	3158.44	3178.47
2010-09-14	3178.47	3201.66	3177.99	3197.52
2010-09-15	3197.52	3205.86	3193.49	3195.28
2010-09-16	3195.28	3211.43	3195.28	3195.63
2010-09-17	3195.63	3213.92	3187.68	3212.26
2010-09-20	3212.26	3216.94	3199.68	3216.94
2010-09-21	3216.94	3252.68	3216.94	3236.76
2010-09-22	3236.76	3237.24	3224.86	3236.36
2010-09-23	3236.36	3237.33	3227.78	3228.03
2010-09-24	3228.03	3228.51	3206.49	3211.16
2010-09-27	3211.16	3242.71	3211.16	3239.14
2010-09-28	3239.14	3241.18	3230.23	3230.23
2010-09-29	3230.23	3240.16	3225.92	3226.88
2010-09-30	3226.88	3227.11	3176.17	3178.09
2010-10-01	3178.09	3213.65	3178.09	3212.94
2010-10-04	3212.94	3233.63	3212.94	3228.92
2010-10-05	3228.92	3229.32	3210.51	3218.32
2010-10-06	3218.32	3244.6	3218.32	3235.04
2010-10-07	3235.04	3241.53	3213.99	3236.08
2010-10-08	3236.08	3236.25	3226.09	3232.66
2010-10-11	3232.66	3238.53	3232.34	3234.89
2010-10-12	3234.89	3244.45	3230.74	3230.83
2010-10-13	3230.83	3250.48	3230.83	3231.82
2010-10-14	3231.82	3263.91	3231.82	3262.6
2010-10-15	3262.6	3269.5	3255.85	3255.85
2010-10-18	3255.85	3266.54	3255.85	3262.35
2010-10-19	3262.35	3266.83	3257.47	3257.94
2010-10-20	3257.94	3257.94	3233.92	3243.01
2010-10-21	3243.01	3265.33	3243.01	3264.92
2010-10-22	3264.92	3290.03	3264.92	3289.75
2010-10-26	3289.75	3306.45	3283.7	3285.44
2010-10-27	3285.44	3302.49	3279.48	3280.34
2010-10-28	3280.34	3292.35	3279.38	3290
2010-10-29	3290	3309.62	3289.81	3304.89
2010-11-01	3304.89	3313.31	3299.73	3299.73
2010-11-02	3299.73	3327.42	3299.73	3324.76
2010-11-03	3324.76	3335	3320.21	3333.07
2010-11-04	3333.07	3336.95	3323.91	3326.25
2010-11-05	3326.25	3342.56	3317.45	3319.16
2010-11-08	3319.16	3324.07	3309.33	3316.4
2010-11-09	3316.4	3322.4	3313.58	3321.77
2010-11-10	3321.77	3344.11	3314.99	3333.49
2010-11-11	3333.49	3338.47	3329.16	3331.5
2010-11-12	3331.5	3334.05	3309.3	3310.58
2010-11-15	3310.58	3328.55	3303.69	3328.23
2010-11-16	3328.23	3331.07	3311.31	3315.06
2010-11-17	3315.06	3315.06	3283.19	3289.31
2010-11-18	3289.31	3299.17	3279.15	3280.46
2010-11-19	3280.46	3308.58	3268.15	3268.15
2010-11-22	3268.15	3297.98	3268.15	3296.63
2010-11-23	3296.63	3296.63	3258.77	3258.77
2010-11-24	3258.77	3270.5	3246.64	3269.22
2010-11-25	3269.22	3274.44	3262.04	3264.67
2010-11-26	3264.67	3268.57	3258.49	3264.25
2010-11-29	3264.25	3270.38	3249.65	3270.38
2010-11-30	3270.38	3270.38	3252.58	3264.5
2010-12-01	3264.5	3265.65	3253.29	3265.1
2010-12-02	3265.1	3285.49	3265.1	3285.49
2010-12-03	3285.49	3302.85	3283.3	3283.3
2010-12-06	3283.3	3303.28	3279.47	3293.18
2010-12-07	3293.18	3294.52	3281.65	3281.86
2010-12-08	3281.86	3299.44	3281.86	3294.34
2010-12-09	3294.34	3299.47	3277.7	3280.56
2010-12-10	3280.56	3287.31	3271.71	3272.92
2010-12-13	3272.92	3298	3272.92	3291.29
2010-12-14	3291.29	3298.91	3286.42	3288.96
2010-12-15	3288.96	3299.16	3283.98	3297.92
2010-12-16	3297.92	3300.5	3284.53	3293.78
2010-12-17	3293.78	3326.28	3293.78	3307.28
2010-12-20	3307.28	3310.15	3297.85	3299.96
2010-12-21	3299.96	3322.48	3298.83	3319.1
2010-12-22	3319.1	3331.75	3317.57	3322.38
2010-12-23	3322.38	3334.92	3317.81	3333.76
2010-12-24	3333.76	3338.87	3325.04	3329.21
2010-12-29	3329.21	3329.21	3317.4	3325.62
2010-12-30	3325.62	3334.34	3319.79	3334.27
2010-12-31	3334.27	3334.5	3308.68	3309.03
