# Supplementary material for: Analysis of global stock index data during crisis period via complex network approach
Source: PLoS One. 2018 Jul 18;13(7):e0200600. doi: 10.1371/journal.pone.0200600 (PMC6051609; doi:10.1371/journal.pone.0200600)
Supplement: S1 File — See the respective attached file. (ZIP) [file pone.0200600.s001.zip › Global stock index data 2005-2010/Nikkei 225 Index.xls]

## Sheet: Sheet1
Date	Open	High	Low	Close
2005-01-04	11458.3	11547	11431.6	11517.8
2005-01-05	11458.9	11461.1	11417	11437.5
2005-01-06	11372.4	11492.3	11372.2	11492.3
2005-01-07	11528.7	11528.7	11432.2	11433.2
2005-01-11	11495.5	11580.7	11495.5	11540
2005-01-12	11537.6	11548.9	11449.5	11453.4
2005-01-13	11398.9	11424.7	11355	11358.2
2005-01-14	11341.8	11491.2	11320.5	11438.4
2005-01-17	11475.2	11535.9	11453.9	11487.1
2005-01-18	11504.2	11509.4	11401.3	11423.3
2005-01-19	11467.7	11486.9	11396.4	11405.3
2005-01-20	11335.1	11335.1	11259.3	11284.8
2005-01-21	11226.1	11290.1	11222.2	11238.4
2005-01-24	11213	11303.2	11212.6	11289.5
2005-01-25	11261.6	11276.9	11214.6	11276.9
2005-01-26	11346.8	11379.6	11329.4	11376.6
2005-01-27	11390.1	11390.1	11316.3	11341.3
2005-01-28	11334.4	11340.3	11218.9	11320.6
2005-01-31	11297	11467.5	11266.1	11387.6
2005-02-01	11422	11422	11330.1	11384.4
2005-02-02	11432.3	11447.3	11399.6	11407.1
2005-02-03	11430.9	11444.2	11344.4	11389.4
2005-02-04	11381.5	11383	11271	11360.4
2005-02-07	11393	11531.2	11381.8	11499.9
2005-02-08	11504.1	11519	11464.3	11490.4
2005-02-09	11519.9	11538.1	11458	11473.4
2005-02-10	11434.9	11553.7	11415	11553.6
2005-02-14	11644.4	11677.6	11626.4	11632.2
2005-02-15	11648.7	11676.3	11635.6	11646.5
2005-02-16	11629.7	11684.9	11585.5	11601.7
2005-02-17	11583.8	11638.2	11574.1	11582.7
2005-02-18	11562.9	11660.1	11562.9	11660.1
2005-02-21	11682.2	11690.5	11651	11651
2005-02-22	11636.5	11651.5	11592	11597.7
2005-02-23	11510.8	11510.8	11452.4	11500.2
2005-02-24	11513.8	11557.9	11507.2	11531.1
2005-02-25	11585.8	11677.2	11585.5	11658.2
2005-02-28	11742	11754.9	11704.3	11740.6
2005-03-01	11734.1	11780.5	11719.8	11780.5
2005-03-02	11804.8	11831.7	11780.6	11813.7
2005-03-03	11790.9	11856.5	11790.9	11856.5
2005-03-04	11815.8	11882	11769.7	11873
2005-03-07	11935.8	11975.5	11917.8	11925.4
2005-03-08	11936.8	11936.8	11878.9	11886.9
2005-03-09	11882.2	11966.7	11882.2	11966.7
2005-03-10	11892.4	11959.2	11863.5	11864.9
2005-03-11	11838	11964.2	11838	11923.9
2005-03-14	11947.3	11955.3	11850.2	11850.2
2005-03-15	11899.2	11912.8	11785.2	11821.1
2005-03-16	11822.2	11873.2	11793	11873.2
2005-03-17	11786	11808	11755	11775.5
2005-03-18	11792.3	11922.5	11791	11879.8
2005-03-22	11867.3	11889.1	11831	11842
2005-03-23	11824	11824	11681.2	11739.1
2005-03-24	11741.2	11819.4	11706.3	11746
2005-03-25	11788.7	11802.7	11732.8	11761.1
2005-03-28	11709.8	11816.7	11709.8	11792.3
2005-03-29	11809.7	11809.7	11563.1	11599.8
2005-03-30	11548.9	11608.5	11506.9	11565.9
2005-03-31	11623.1	11669	11590.7	11669
2005-04-01	11590.5	11723.6	11557.1	11723.6
2005-04-04	11666.3	11701.2	11652.7	11667.5
2005-04-05	11696	11786.6	11696	11774.3
2005-04-06	11783.7	11841.2	11760.7	11827.2
2005-04-07	11848.5	11848.5	11757.9	11811
2005-04-08	11867.1	11911.9	11839.7	11874.8
2005-04-11	11847.9	11847.9	11744.9	11745.6
2005-04-12	11739	11764	11657.7	11670.3
2005-04-13	11688.2	11718.8	11602.9	11637.5
2005-04-14	11578.8	11580.5	11474.8	11563.2
2005-04-15	11463.1	11463.1	11343.7	11370.7
2005-04-18	11223.6	11223.6	10920.7	10938.4
2005-04-19	11019.8	11082.8	10966.5	11065.9
2005-04-20	11173.8	11199.4	11052.4	11088.6
2005-04-21	10950.7	11001.3	10770.6	10984.4
2005-04-22	11116.6	11135	11046	11046
2005-04-25	11065	11114.5	11020.6	11073.8
2005-04-26	11085.8	11085.8	11019.9	11035.8
2005-04-27	10968.8	11022.4	10968.6	11005.4
2005-04-28	10979	11008.9	10892.7	11008.9
2005-05-02	10954.2	11036	10914	11002.1
2005-05-06	11119.8	11192.2	11109.3	11192.2
2005-05-09	11199.1	11199.1	11119.5	11171.3
2005-05-10	11193.2	11211.4	11125	11159.5
2005-05-11	11091.3	11120.7	11038.3	11120.7
2005-05-12	11118.1	11135.5	11069.7	11077.9
2005-05-13	11044.7	11103.1	11017.8	11049.1
2005-05-16	11045.3	11048.9	10935.5	10947.2
2005-05-17	11046.3	11066.8	10788.6	10825.4
2005-05-18	10848.6	10891.7	10821.4	10835.4
2005-05-19	10973.3	11102.4	10953.1	11077.2
2005-05-20	11104.3	11110.5	11034.8	11037.3
2005-05-23	11073	11163.5	11056.9	11158.6
2005-05-24	11184.6	11199.2	11101.9	11133.6
2005-05-25	11127.3	11127.9	10988.4	11014.4
2005-05-26	11024.4	11047.4	10978.9	11027.9
2005-05-27	11098.3	11192.3	11089.2	11192.3
2005-05-30	11201.3	11302.5	11197.8	11266.3
2005-05-31	11273.8	11297.3	11221.5	11276.6
2005-06-01	11220.9	11329.7	11220.5	11329.7
2005-06-02	11341.9	11374.7	11280	11280
2005-06-03	11303	11317.9	11233.6	11300
2005-06-06	11232.6	11270.6	11184.6	11270.6
2005-06-07	11233.1	11258.3	11179.1	11217.5
2005-06-08	11235.3	11322.4	11229.9	11281
2005-06-09	11289	11294.4	11148.4	11160.9
2005-06-10	11193	11331.4	11173.9	11304.2
2005-06-13	11308.6	11371.8	11299.8	11311.5
2005-06-14	11348.5	11363.5	11326.5	11335.9
2005-06-15	11365.6	11429.9	11355.9	11415.9
2005-06-16	11419.9	11462.5	11386	11416.4
2005-06-17	11472.4	11514	11463.4	11514
2005-06-20	11539.2	11539.2	11455.2	11483.4
2005-06-21	11474.2	11511.2	11464.2	11488.7
2005-06-22	11487.1	11560.6	11445.4	11547.3
2005-06-23	11539.4	11576.8	11530.8	11576.8
2005-06-24	11480.3	11537	11472.6	11537
2005-06-27	11445.6	11445.6	11379	11414.3
2005-06-28	11421.5	11519.5	11413.8	11513.8
2005-06-29	11567.8	11594.6	11547.1	11577.4
2005-06-30	11573.8	11589.6	11542.5	11584
2005-07-01	11573.4	11663.7	11540.9	11630.1
2005-07-04	11664.2	11664.2	11629.2	11651.5
2005-07-05	11645.2	11658.3	11606.8	11616.7
2005-07-06	11648	11676.2	11603.5	11603.5
2005-07-07	11586.1	11602.8	11567.5	11590.1
2005-07-08	11563.8	11653.3	11563.8	11566
2005-07-11	11677	11713.1	11668.8	11674.8
2005-07-12	11737.3	11738.3	11672.9	11692.1
2005-07-13	11705.8	11708	11659.6	11659.8
2005-07-14	11715.5	11784.5	11715.5	11764.3
2005-07-15	11825.7	11828.3	11758.7	11758.7
2005-07-19	11761.6	11770.6	11732	11764.8
2005-07-20	11780.7	11817	11761.2	11789.4
2005-07-21	11808.5	11867.2	11786.7	11786.7
2005-07-22	11751.9	11753	11650.4	11695
2005-07-25	11721.7	11782.2	11718.7	11762.6
2005-07-26	11762.7	11772.7	11719	11738
2005-07-27	11770.6	11848.7	11770.6	11835.1
2005-07-28	11881.9	11889.9	11853.6	11858.3
2005-07-29	11900.6	11913.5	11826.9	11899.6
2005-08-01	11907.4	11972.8	11906	11946.9
2005-08-02	11954.2	11982.2	11920.9	11940.2
2005-08-03	11988	12009.6	11950.3	11981.8
2005-08-04	11945.1	11945.1	11823.2	11883.3
2005-08-05	11842.2	11863.4	11724.6	11766.5
2005-08-08	11670.7	11794.8	11614.7	11779
2005-08-09	11797.3	11958.1	11797.3	11900.3
2005-08-10	11996.3	12138.7	11991.7	12098.1
2005-08-11	12178.1	12284.8	12167.5	12263.3
2005-08-12	12276.2	12324.4	12228.1	12261.7
2005-08-15	12254.5	12308.6	12236.6	12256.5
2005-08-16	12324.8	12336.9	12277.4	12315.7
2005-08-17	12286.8	12369.7	12270.9	12273.1
2005-08-18	12322.8	12369.5	12292.8	12307.4
2005-08-19	12276.8	12291.7	12219.5	12291.7
2005-08-22	12330.7	12478.8	12330.7	12452.5
2005-08-23	12511.8	12612.2	12472.9	12472.9
2005-08-24	12421.5	12515.7	12416.5	12502.3
2005-08-25	12443.2	12466.8	12401.3	12405.2
2005-08-26	12458.1	12482.6	12385	12439.5
2005-08-29	12386.8	12386.8	12274.8	12309.8
2005-08-30	12411.4	12457	12396.1	12453.1
2005-08-31	12428.6	12443.9	12393.7	12413.6
2005-09-01	12501.4	12573	12501.4	12507
2005-09-02	12571.9	12600	12544.4	12600
2005-09-05	12616.3	12655.1	12580.4	12634.9
2005-09-06	12686.7	12730.2	12581.3	12599.4
2005-09-07	12682.9	12682.9	12574.9	12607.6
2005-09-08	12601	12601	12498.4	12533.9
2005-09-09	12561.8	12692	12556.4	12692
2005-09-12	12841	12926.6	12814	12896.4
2005-09-13	12896.2	12940.7	12847.2	12902
2005-09-14	12847.6	12871.5	12830.9	12834.2
2005-09-15	12817.8	12986.8	12806.7	12986.8
2005-09-16	12992.2	12993	12888.7	12958.7
2005-09-20	12991.6	13159.4	12991.6	13148.6
2005-09-21	13181.7	13235.4	13108.6	13196.6
2005-09-22	13120.9	13170.4	13090.3	13159.4
2005-09-26	13229.3	13392.6	13229.3	13392.6
2005-09-27	13370.1	13373	13282.3	13310
2005-09-28	13307.5	13487.9	13306.5	13435.9
2005-09-29	13515.7	13617.2	13440.9	13617.2
2005-09-30	13677.5	13678.4	13539.1	13574.3
2005-10-03	13566.2	13584.6	13454.7	13525.3
2005-10-04	13597.4	13738.8	13593	13738.8
2005-10-05	13761.8	13783.6	13655.9	13689.9
2005-10-06	13554.6	13554.6	13285.8	13359.5
2005-10-07	13279.3	13332.1	13221.3	13227.7
2005-10-11	13280.3	13556.7	13241.8	13556.7
2005-10-12	13565.9	13704.1	13463.7	13463.7
2005-10-13	13388	13475.9	13267	13449.2
2005-10-14	13581.3	13581.3	13362	13420.5
2005-10-17	13486.2	13510.6	13341.6	13400.3
2005-10-18	13376.2	13441.8	13322	13352.2
2005-10-19	13297.6	13305	13073.5	13129.5
2005-10-20	13221.9	13264.4	13175.9	13190.5
2005-10-21	13066	13243.1	12996.3	13200
2005-10-24	13232.4	13244.2	13083	13106.2
2005-10-25	13227.9	13336.6	13219	13280.6
2005-10-26	13291.5	13406.2	13285.6	13395
2005-10-27	13440.7	13501.2	13387.7	13417.1
2005-10-28	13344.9	13373.4	13272.8	13346.5
2005-10-31	13460	13606.5	13456.1	13606.5
2005-11-01	13718.2	13867.9	13706.3	13867.9
2005-11-02	13865.1	13927.5	13807.8	13894.8
2005-11-04	14040.6	14099.5	13979	14076
2005-11-07	14084.1	14097.6	13982.8	14061.6
2005-11-08	14067.8	14071.7	13982.9	14036.7
2005-11-09	13989.3	14136.2	13951.4	14072.2
2005-11-10	14058.3	14121.7	13982	14080.9
2005-11-11	14170.3	14206.1	14133.9	14155.1
2005-11-14	14218.7	14218.7	14105.5	14116
2005-11-15	14069.9	14142.3	14043.5	14091.8
2005-11-16	14035.7	14170.9	14015.6	14170.9
2005-11-17	14192.8	14448.8	14169.5	14411.8
2005-11-18	14542.8	14633.4	14542.8	14623.1
2005-11-21	14719.3	14808.2	14590.6	14680.4
2005-11-22	14726	14763.3	14650.1	14708.3
2005-11-24	14816.7	14867	14721.6	14742.6
2005-11-25	14693.9	14784.3	14613.2	14784.3
2005-11-28	14847.6	14986.9	14821.8	14986.9
2005-11-29	14900.6	14995.1	14868	14927.7
2005-11-30	14981.3	15013.2	14872.1	14872.1
2005-12-01	14914.8	15130.5	14880.2	15130.5
2005-12-02	15272.6	15421.6	15245.4	15421.6
2005-12-05	15413.5	15563.4	15379.6	15551.3
2005-12-06	15518.7	15572.7	15423.4	15423.4
2005-12-07	15520.3	15558.3	15467.8	15484.7
2005-12-08	15470.6	15523.1	15183.4	15183.4
2005-12-09	15127.8	15447.1	15117.1	15404
2005-12-12	15549.6	15765	15548.5	15738.7
2005-12-13	15754.3	15782.3	15666.1	15778.9
2005-12-14	15817.9	15885.5	15447.1	15464.6
2005-12-15	15376.3	15469.4	15254.4	15254.4
2005-12-16	15222	15365.5	15095.6	15173.1
2005-12-19	15252.1	15391.5	15196	15391.5
2005-12-20	15388.7	15647.7	15365.4	15641.3
2005-12-21	15713.1	16010.2	15711.9	15957.6
2005-12-22	15976	15991.3	15759.7	15941.4
2005-12-26	16027.7	16108.9	16026.2	16107.7
2005-12-27	16033.9	16079.2	15962.7	15969.4
2005-12-28	15920.7	16194.6	15911.2	16194.6
2005-12-29	16247.5	16445.6	16246.7	16344.2
2005-12-30	16412.8	16413.2	16111.4	16111.4
2006-01-04	16294.6	16361.5	16250.8	16361.5
2006-01-05	16441.3	16474.5	16368.5	16425.4
2006-01-06	16408.3	16479.6	16320.4	16428.2
2006-01-10	16487.1	16487.1	16124.4	16124.4
2006-01-11	16164.9	16363.6	16005.2	16363.6
2006-01-12	16426.7	16473	16310.5	16445.2
2006-01-13	16454.3	16490.3	16383.2	16454.9
2006-01-16	16360	16387.6	16221.6	16268
2006-01-17	16152.1	16324.2	15806	15806
2006-01-18	15725.6	15725.6	15059.5	15341.2
2006-01-19	15396.6	15740.8	15396.6	15696.3
2006-01-20	15847.2	15875.4	15597.8	15696.7
2006-01-23	15497.6	15564.9	15312.7	15360.6
2006-01-24	15470.9	15685.1	15470.4	15648.9
2006-01-25	15725.8	15849.5	15651	15651
2006-01-26	15783.7	15891	15764.9	15891
2006-01-27	16079.9	16460.7	16079.9	16460.7
2006-01-30	16615.9	16754.6	16538.7	16551.2
2006-01-31	16603.9	16718.8	16561.3	16649.8
2006-02-01	16594.9	16671.9	16480.1	16480.1
2006-02-02	16632.6	16736.2	16611.5	16710.6
2006-02-03	16596.2	16665.1	16567.9	16659.6
2006-02-06	16736.2	16777.4	16578.2	16747.8
2006-02-07	16768.2	16769.4	16681	16721
2006-02-08	16610	16682.9	16272.7	16272.7
2006-02-09	16444.7	16540.5	16351.4	16439.7
2006-02-10	16525.5	16525.5	16090.9	16257.8
2006-02-13	16191.9	16191.9	15877.7	15877.7
2006-02-14	15845.2	16184.9	15691.9	16184.9
2006-02-15	16302.9	16312.7	15932.8	15932.8
2006-02-16	15901.4	16109.2	15842	16043.7
2006-02-17	16078.5	16129.9	15702.7	15713.5
2006-02-20	15620.6	15661.9	15389.6	15437.9
2006-02-21	15602.8	15894.9	15573.7	15894.9
2006-02-22	15882.6	15923	15679.9	15781.8
2006-02-23	15908.9	16096.1	15892.5	16096.1
2006-02-24	16034.7	16118.1	15947	16101.9
2006-02-27	16156.1	16290.1	16123.3	16193
2006-02-28	16218.6	16229.7	15953.3	16205.4
2006-03-01	16026.8	16053.3	15910.6	15964.5
2006-03-02	16068.8	16106.3	15879.7	15909.8
2006-03-03	15835.4	15897.3	15658.6	15663.3
2006-03-06	15668.6	15901.2	15609.8	15901.2
2006-03-07	15864.6	15864.6	15678.1	15726
2006-03-08	15657.8	15720.6	15553.1	15627.5
2006-03-09	15645.3	16049.6	15645.3	16036.9
2006-03-10	16007.4	16264.9	15982	16115.6
2006-03-13	16264.6	16379.5	16242.2	16361.5
2006-03-14	16401.1	16410.3	16238.4	16238.4
2006-03-15	16342.5	16367.8	16291.8	16319
2006-03-16	16354.7	16356.5	16032.5	16096.2
2006-03-17	16172.7	16339.7	16106.4	16339.7
2006-03-20	16299.4	16667.1	16299.4	16624.8
2006-03-22	16578.5	16583.2	16477.3	16495.5
2006-03-23	16605.5	16661.1	16464.5	16489.4
2006-03-24	16501.5	16612.5	16462.5	16560.9
2006-03-27	16599.9	16711.2	16599.9	16650.1
2006-03-28	16550.5	16690.2	16463.9	16690.2
2006-03-29	16670.4	16976.3	16613.7	16938.4
2006-03-30	17011.1	17125.6	16974.5	17045.3
2006-03-31	17088.8	17094.6	16995.8	17059.7
2006-04-03	17127.6	17387.1	17105.5	17333.3
2006-04-04	17295.6	17410.3	17266.4	17292.9
2006-04-05	17340.1	17464.5	17187.3	17244
2006-04-06	17365.6	17489.3	17347	17489.3
2006-04-07	17498.9	17563.4	17418.9	17563.4
2006-04-10	17455	17489.6	17385.2	17456.6
2006-04-11	17460.7	17489.2	17295.4	17418.1
2006-04-12	17297.2	17325.2	17162	17162.6
2006-04-13	17232.3	17303.3	17069	17199.2
2006-04-14	17319.3	17319.3	17149.1	17233.8
2006-04-17	17233.7	17233.7	17000.4	17000.4
2006-04-18	16971.8	17268.1	16945.3	17232.9
2006-04-19	17405.9	17459.2	17350.1	17350.1
2006-04-20	17391.9	17412.6	17284	17317.5
2006-04-21	17332.3	17479.7	17258.5	17404
2006-04-24	17245.6	17245.6	16892.2	16914.4
2006-04-25	16929.4	17000.2	16787.4	16970.3
2006-04-26	16993.2	17107.9	16944.5	17055.9
2006-04-27	17118.9	17176.1	17094.7	17114.5
2006-04-28	17039.4	17043.7	16750.5	16906.2
2006-05-01	16929.8	16965.3	16868.7	16925.7
2006-05-02	16920.1	17188.5	16900.3	17153.8
2006-05-08	17334.2	17375.2	17248.6	17291.7
2006-05-09	17253.8	17294.5	17178.9	17190.9
2006-05-10	17161.5	17253.1	16883.4	16951.9
2006-05-11	16887.4	17087	16840.8	16862.1
2006-05-12	16656	16656	16422.5	16601.8
2006-05-15	16395.9	16486.9	16317.2	16486.9
2006-05-16	16508.9	16596.5	16116.7	16158.4
2006-05-17	16259	16319.3	16033.7	16307.7
2006-05-18	16089.2	16139.1	15914.4	16087.2
2006-05-19	16041.2	16166.3	15925.7	16155.5
2006-05-22	16254.6	16268.5	15837.3	15857.9
2006-05-23	15722	15776.2	15582.9	15599.2
2006-05-24	15676.6	15907.2	15508.5	15907.2
2006-05-25	15809.3	15849.2	15644.6	15693.8
2006-05-26	15827.9	15970.8	15819.3	15970.8
2006-05-29	16111.5	16111.5	15885.1	15915.7
2006-05-30	15920.8	15937.9	15814.8	15859.5
2006-05-31	15660.9	15660.9	15442.5	15467.3
2006-06-01	15603.2	15655	15417.5	15503.7
2006-06-02	15600.3	15789.3	15267	15789.3
2006-06-05	15719.3	15785	15622.8	15668.3
2006-06-06	15500.9	15507.8	15340.9	15384.9
2006-06-07	15285	15433.3	15095.1	15096
2006-06-08	14990	14990	14497	14633
2006-06-09	14530.5	14825.5	14389.3	14750.8
2006-06-12	14685.5	14845	14580.9	14833
2006-06-13	14650.6	14658.2	14218.6	14218.6
2006-06-14	14084.5	14458.8	14045.5	14309.6
2006-06-15	14453.3	14593.9	14417.7	14470.8
2006-06-16	14679.4	14976.7	14679.4	14879.3
2006-06-19	14815.9	14918.6	14772.1	14860.4
2006-06-20	14811.1	14845.7	14621.9	14648.4
2006-06-21	14712.9	14713.4	14483	14644.3
2006-06-22	14812.2	15138.5	14812.2	15135.7
2006-06-23	15001.8	15126.5	14865.6	15124
2006-06-26	15080.2	15216.8	14987.8	15152.4
2006-06-27	15165.6	15207.4	15095.1	15171.8
2006-06-28	14998	14998	14824.8	14886.1
2006-06-29	14981.7	15137.6	14975.8	15121.1
2006-06-30	15333.1	15521.2	15333.1	15505.2
2006-07-03	15573.4	15617.2	15513.3	15571.6
2006-07-04	15677	15710.4	15617.8	15638.5
2006-07-05	15504.2	15584.6	15479.9	15523.9
2006-07-06	15455.2	15460.8	15278.2	15321.4
2006-07-07	15428.3	15437	15276.1	15307.6
2006-07-10	15149.9	15555.4	15079.7	15552.8
2006-07-11	15485.3	15498.2	15333.6	15473.8
2006-07-12	15405.4	15463.7	15169.1	15249.3
2006-07-13	15127.7	15370.4	15053.6	15098
2006-07-14	14914	14997.5	14815.9	14845.2
2006-07-18	14714.2	14747.2	14437.2	14437.2
2006-07-19	14503.8	14625.6	14456.4	14500.3
2006-07-20	14713.6	14962.1	14705.4	14946.8
2006-07-21	14825.2	14867.8	14784.2	14821.3
2006-07-24	14700.6	14851.9	14560.7	14794.5
2006-07-25	14970.6	15078.4	14948.4	15005.2
2006-07-26	15065.6	15108.1	14882.7	14884.1
2006-07-27	14883.5	15220.3	14839.5	15179.8
2006-07-28	15217.4	15351.8	15150.5	15342.9
2006-07-31	15462.4	15536.3	15433.2	15456.8
2006-08-01	15387.5	15522	15365.7	15440.9
2006-08-02	15341.5	15466.1	15287.8	15464.3
2006-08-03	15527.3	15580.9	15441.7	15470.4
2006-08-04	15502.6	15555.9	15435.3	15499.2
2006-08-07	15494.5	15516.2	15154.1	15154.1
2006-08-08	15234.4	15476.9	15189.1	15464.7
2006-08-09	15417	15659.4	15240.3	15656.6
2006-08-10	15585.1	15690.9	15536.1	15630.9
2006-08-11	15622.2	15681.4	15555.6	15565
2006-08-14	15551	15873.2	15549.7	15857.1
2006-08-15	15831.7	15913.3	15807.7	15816.2
2006-08-16	15970.6	16085.1	15963	16071.4
2006-08-17	16142.6	16204.6	16008.4	16020.8
2006-08-18	16052.6	16169.8	16022.1	16106
2006-08-21	16104.5	16145.5	15936.6	15969
2006-08-22	15995	16244.8	15995	16181.2
2006-08-23	16161.8	16226.6	16118.1	16163
2006-08-24	16088.5	16089.1	15910.6	15960.6
2006-08-25	15955.8	16156.8	15874.6	15938.7
2006-08-28	15953.1	16005.1	15745	15762.6
2006-08-29	15881.9	15946.4	15811.7	15890.6
2006-08-30	15929.9	15962.9	15769.2	15872
2006-08-31	15884.6	16207.4	15882.3	16140.8
2006-09-01	16072.8	16158.5	16029.6	16134.2
2006-09-04	16280.2	16414.9	16280.2	16358.1
2006-09-05	16357.3	16403.9	16280.7	16386
2006-09-06	16350.3	16400.7	16245.2	16284.1
2006-09-07	16141.9	16141.9	15944	16012.4
2006-09-08	15908	16156.2	15831.8	16080.5
2006-09-11	16053.1	16053.1	15772.1	15794.4
2006-09-12	15843.8	15882.4	15675.4	15719.3
2006-09-13	15889.5	15965.3	15730.7	15750
2006-09-14	15831.7	15994.8	15801.9	15942.4
2006-09-15	15872.3	15907	15763.9	15866.9
2006-09-19	15948.5	16096.2	15867	15874.3
2006-09-20	15758	15763.7	15622.3	15718.7
2006-09-21	15820.1	15859.2	15674.8	15834.2
2006-09-22	15706.9	15735.3	15580.2	15634.7
2006-09-25	15550.6	15691.1	15513.9	15633.8
2006-09-26	15594.5	15667	15517.9	15557.5
2006-09-27	15693	15947.9	15681.4	15947.9
2006-09-28	15970.4	16033	15911.2	16024.9
2006-09-29	16097.1	16127.6	16007.4	16127.6
2006-10-02	16169	16329.2	16158	16254.3
2006-10-03	16198.5	16260.5	16148.9	16242.1
2006-10-04	16288.9	16363.1	16028.3	16082.5
2006-10-05	16291.8	16481.3	16286.6	16449.3
2006-10-06	16444.7	16457.9	16360.6	16436.1
2006-10-10	16325.5	16620.2	16325.5	16477.2
2006-10-11	16497.3	16595.9	16399.7	16400.6
2006-10-12	16386.4	16495.5	16343.5	16368.8
2006-10-13	16494.5	16586.3	16493.6	16536.5
2006-10-16	16663.2	16732.4	16648.4	16692.8
2006-10-17	16704.9	16704.9	16561.3	16611.6
2006-10-18	16519.9	16666.2	16466.7	16653
2006-10-19	16673.3	16689	16506.2	16551.4
2006-10-20	16556.1	16663.6	16552.4	16651.6
2006-10-23	16641.3	16797.7	16598.5	16788.8
2006-10-24	16853.7	16901.5	16760	16780.5
2006-10-25	16837.8	16849.1	16697	16699.3
2006-10-26	16794.4	16863.2	16772.3	16811.6
2006-10-27	16879.3	16879.3	16643.9	16669.1
2006-10-30	16544.5	16549.7	16329.9	16351.9
2006-10-31	16389.4	16477.1	16314.3	16399.4
2006-11-01	16338.7	16444.5	16246.2	16375.3
2006-11-02	16282	16350	16209.1	16350
2006-11-06	16278.8	16398.5	16204.1	16364.8
2006-11-07	16509.8	16512.5	16378.7	16393.4
2006-11-08	16404.1	16423.8	16199.4	16215.7
2006-11-09	16218.9	16286.3	16094.5	16198.6
2006-11-10	16133.9	16280.7	16104.7	16112.4
2006-11-13	16016.4	16067.5	15913.9	16022.5
2006-11-14	16178.8	16318	16176	16289.5
2006-11-15	16348.7	16373.5	16243.5	16243.5
2006-11-16	16292.5	16367.1	16143.7	16163.9
2006-11-17	16182.3	16238.3	16067.3	16091.7
2006-11-20	16004.3	16036.2	15725.9	15725.9
2006-11-21	15766.4	15817.7	15696.2	15734.1
2006-11-22	15680.5	15914.2	15675.5	15914.2
2006-11-24	15784.3	15789.9	15639.2	15734.6
2006-11-27	15615.6	15912.1	15615.6	15885.4
2006-11-28	15711.7	15855.3	15653.7	15855.3
2006-11-29	15948.7	16126.4	15945.1	16076.2
2006-11-30	16183.3	16274.3	16152.9	16274.3
2006-12-01	16313	16376.3	16242	16321.8
2006-12-04	16264	16362	16185.9	16303.6
2006-12-05	16370.6	16400.1	16239.3	16265.8
2006-12-06	16309.8	16401.3	16254.5	16371.3
2006-12-07	16461.9	16550.7	16416.3	16473.4
2006-12-08	16429.8	16493	16387.8	16417.8
2006-12-11	16487.3	16609	16470.4	16528
2006-12-12	16621.7	16682.7	16583.8	16637.8
2006-12-13	16609.2	16692.9	16589.7	16692.9
2006-12-14	16714.3	16829.2	16714.3	16829.2
2006-12-15	16927.9	16959.9	16858.3	16914.3
2006-12-18	16962.7	16993.9	16930.6	16962.1
2006-12-19	16883.9	16954.8	16754.2	16776.9
2006-12-20	16829.6	17050.7	16829.6	17011
2006-12-21	17040.9	17109.2	17010	17047.8
2006-12-22	17011.4	17105	16992.8	17105
2006-12-25	17104.8	17122.5	17056.7	17092.9
2006-12-26	17070.3	17185.7	17056.6	17169.2
2006-12-27	17207.1	17260.6	17207.1	17223.2
2006-12-28	17290.1	17301.7	17163.8	17224.8
2006-12-29	17228.5	17281.2	17225.8	17225.8
2007-01-04	17322.5	17379.5	17315.8	17353.7
2007-01-05	17315.5	17327.1	17011.1	17091.6
2007-01-09	17018.9	17261	16984	17237.8
2007-01-10	17192.4	17199.4	16847.6	16942.4
2007-01-11	16958.6	17057.4	16758.5	16838.2
2007-01-12	16979.7	17160.8	16941.4	17057
2007-01-15	17160.2	17273.6	17144.4	17209.9
2007-01-16	17190.9	17288	17175.8	17202.5
2007-01-17	17153.2	17335	17002.7	17261.3
2007-01-18	17248.1	17408.6	17220.4	17370.9
2007-01-19	17340.4	17378.2	17242.8	17310.4
2007-01-22	17429.9	17484.6	17401.3	17424.2
2007-01-23	17350.3	17442	17321.3	17408.6
2007-01-24	17505.3	17553	17498.4	17507.4
2007-01-25	17604.6	17617.6	17427.5	17458.3
2007-01-26	17368.1	17421.9	17300.8	17421.9
2007-01-29	17393.2	17489.6	17319.4	17470.5
2007-01-30	17510	17558.5	17452.6	17490.2
2007-01-31	17493.8	17497.9	17275.8	17383.4
2007-02-01	17377	17544	17361	17519.5
2007-02-02	17569.2	17633.6	17532.6	17547.1
2007-02-05	17531.4	17531.4	17295	17344.8
2007-02-06	17384.5	17433.3	17345.1	17406.9
2007-02-07	17367.9	17374.8	17199.7	17292.3
2007-02-08	17368.3	17400.3	17212.8	17292.5
2007-02-09	17339.6	17545.7	17274.9	17504.3
2007-02-13	17481.8	17628	17440.4	17621.4
2007-02-14	17662.3	17789.9	17648.8	17752.6
2007-02-15	17891.2	17911.6	17815.2	17897.2
2007-02-16	17828.8	17884.9	17793.3	17875.7
2007-02-19	17835.1	17974	17810.1	17940.1
2007-02-20	17919.3	17953	17828.9	17939.1
2007-02-21	17896.6	17968.3	17850.1	17913.2
2007-02-22	18033.2	18132.8	18024.5	18108.8
2007-02-23	18113.6	18239.1	18046.4	18188.4
2007-02-26	18219.8	18300.4	18145.4	18215.3
2007-02-27	18239.3	18272.7	18073.2	18119.9
2007-02-28	17843.6	17843.6	17382.8	17604.1
2007-03-01	17542.2	17557.4	17261.6	17453.5
2007-03-02	17351.4	17356.4	17160.4	17217.9
2007-03-05	16992.4	16992.4	16532.9	16642.2
2007-03-06	16654.8	16882.9	16649.1	16844.5
2007-03-07	16982.3	16988	16731.8	16764.6
2007-03-08	16729.8	17090.3	16685.9	17090.3
2007-03-09	17224.7	17246.2	17100.7	17164
2007-03-12	17312.1	17325.4	17206.9	17292.4
2007-03-13	17268.7	17299.5	17153.2	17178.8
2007-03-14	16936.2	16936.2	16628.8	16676.9
2007-03-15	16804	16942.3	16760.7	16860.4
2007-03-16	16779.5	16939.4	16643.8	16744.2
2007-03-19	16714	17026.5	16714	17009.6
2007-03-20	17155.3	17267.7	17146.5	17163.2
2007-03-22	17383.6	17489.2	17379.4	17419.2
2007-03-23	17519.5	17534.8	17408	17480.6
2007-03-26	17517.9	17558	17425	17522
2007-03-27	17357.3	17516.9	17315.9	17365.1
2007-03-28	17328.1	17442.6	17141.7	17254.7
2007-03-29	17119.9	17350.9	17036.2	17263.9
2007-03-30	17318.8	17380.8	17267.1	17287.7
2007-04-02	17346.2	17425.7	16999.1	17028.4
2007-04-03	17154.8	17279.7	17095.9	17244.1
2007-04-04	17400.7	17576.5	17394.1	17544.1
2007-04-05	17507.5	17531.3	17430.4	17491.4
2007-04-06	17502.9	17560.3	17422.6	17484.8
2007-04-09	17606	17747.8	17606	17743.8
2007-04-10	17631	17706.9	17613.2	17664.7
2007-04-11	17699.4	17723.4	17618.2	17670.1
2007-04-12	17601.7	17601.7	17455.2	17540.4
2007-04-13	17629	17662.9	17327.4	17363.9
2007-04-16	17507.2	17696.9	17507.2	17628.3
2007-04-17	17750.7	17782.1	17452.1	17527.4
2007-04-18	17557.4	17706.8	17538.3	17667.3
2007-04-19	17530	17530	17219.7	17372
2007-04-20	17471.6	17502	17404.6	17452.6
2007-04-23	17589.6	17656.6	17413.6	17455.4
2007-04-24	17363.8	17500.3	17305.8	17451.8
2007-04-25	17379.5	17379.5	17221.6	17236.2
2007-04-26	17359.8	17496.1	17321.1	17429.2
2007-04-27	17377	17542.2	17299.4	17400.4
2007-05-01	17396.3	17396.3	17203	17275
2007-05-02	17310.8	17441.1	17227.1	17394.9
2007-05-07	17564.2	17716	17558.2	17669.8
2007-05-08	17651.5	17711.7	17587.9	17656.8
2007-05-09	17616.6	17753.3	17616.6	17748.1
2007-05-10	17793.5	17827.5	17712.9	17737
2007-05-11	17616	17616	17455.3	17553.7
2007-05-14	17682.7	17786.7	17673.9	17677.9
2007-05-15	17577.1	17609.6	17491.6	17513
2007-05-16	17487	17539.9	17430.7	17529
2007-05-17	17586.3	17656.1	17482.4	17498.6
2007-05-18	17563.5	17563.5	17320.8	17399.6
2007-05-21	17455.6	17599.3	17411.5	17556.9
2007-05-22	17578.3	17730.8	17545.3	17680.1
2007-05-23	17763.2	17802.7	17699.1	17705.1
2007-05-24	17680.4	17760.6	17606.6	17697
2007-05-25	17529.3	17529.3	17370.2	17481.2
2007-05-28	17545	17630.4	17544.7	17587.6
2007-05-29	17524.8	17700.5	17521.6	17672.6
2007-05-30	17664.4	17727.2	17484.3	17588.3
2007-05-31	17715.8	17875.8	17701.6	17875.8
2007-06-01	17949.9	18017.7	17943.7	17958.9
2007-06-04	18067.9	18071.8	17973.4	17973.4
2007-06-05	18019.8	18071.7	17950.4	18053.8
2007-06-06	18001.2	18073.1	17991.2	18040.9
2007-06-07	17879	18053.4	17866.5	18053.4
2007-06-08	17904.7	17904.7	17696.5	17779.1
2007-06-11	17899	17932.1	17801.6	17834.5
2007-06-12	17845.2	17863	17735.6	17760.9
2007-06-13	17631.9	17781.4	17591.9	17732.8
2007-06-14	17834.8	17875	17815.3	17842.3
2007-06-15	17945.8	18008	17930.3	17971.5
2007-06-18	18127.4	18194.3	18112.9	18149.5
2007-06-19	18131.6	18163.6	18103.6	18163.6
2007-06-20	18173.1	18297	18141.9	18211.7
2007-06-21	18117.3	18287.7	18107.8	18240.3
2007-06-22	18177.9	18200.1	18092.4	18188.6
2007-06-25	18107.7	18203.6	18079.8	18087.5
2007-06-26	18098.3	18101.9	18008.6	18066.1
2007-06-27	17981.8	17983.3	17848.1	17849.3
2007-06-28	17915.6	17960.2	17893.4	17932.3
2007-06-29	18010.5	18144.6	17973.5	18138.4
2007-07-02	18139	18175.3	18062.5	18146.3
2007-07-03	18206.5	18230.9	18146.7	18149.9
2007-07-04	18158.8	18208	18143.6	18168.7
2007-07-05	18191.9	18295.3	18191.9	18221.5
2007-07-06	18184.6	18184.6	18086	18140.9
2007-07-09	18226.1	18282.2	18213.6	18262
2007-07-10	18244.7	18259.8	18204	18252.7
2007-07-11	18116.7	18116.7	18028.9	18049.5
2007-07-12	18105.9	18130.4	17919.2	17984.1
2007-07-13	18161	18268.6	18151	18238.9
2007-07-17	18269.4	18269.4	18167.8	18217.3
2007-07-18	18136.1	18136.1	17964.3	18015.6
2007-07-19	18095.9	18131.1	18037.3	18116.6
2007-07-20	18148.6	18223	18124.7	18157.9
2007-07-23	17995.7	18009.5	17892.8	17963.6
2007-07-24	17998.8	18018.9	17906.1	18002
2007-07-25	17811	17881.3	17734	17858.4
2007-07-26	17807.2	17861.5	17679	17702.1
2007-07-27	17454.6	17454.6	17196.2	17283.8
2007-07-30	17138.5	17289.3	17042.7	17289.3
2007-07-31	17318	17318	17195.3	17248.9
2007-08-01	17169.2	17169.2	16845.5	16871
2007-08-02	16956.3	16999.2	16652.8	16984.1
2007-08-03	17019.8	17102.1	16913.3	16979.9
2007-08-06	16781.1	16952	16675.4	16914.5
2007-08-07	17009.6	17049.4	16863.5	16921.8
2007-08-08	16930.4	17085.1	16911.7	17029.3
2007-08-09	17170.4	17274.3	17148.9	17170.6
2007-08-10	16923.2	16949	16651.7	16764.1
2007-08-13	16791.8	16948.4	16725.6	16800.1
2007-08-14	16824.6	16855.1	16747.9	16844.6
2007-08-15	16659.1	16667.4	16433.3	16475.6
2007-08-16	16296.4	16296.4	15859.5	16148.5
2007-08-17	16035.4	16062.6	15262.1	15273.7
2007-08-20	15477.3	15940.6	15477.3	15732.5
2007-08-21	15773.9	16101.6	15754.5	15901.3
2007-08-22	15866.6	15958	15788	15900.6
2007-08-23	16093.8	16333.4	16093.8	16316.3
2007-08-24	16286	16330	16188.1	16249
2007-08-27	16429	16504.7	16264	16301.4
2007-08-28	16214.1	16343.3	16192.8	16287.5
2007-08-29	16068.1	16068.1	15830.3	16012.8
2007-08-30	16182.1	16269.7	16091.3	16153.8
2007-08-31	16271	16569.1	16266.2	16569.1
2007-09-03	16511.1	16576	16452.7	16524.9
2007-09-04	16445.7	16511.6	16392.2	16420.5
2007-09-05	16506.1	16553.2	16154.9	16158.5
2007-09-06	16003.9	16257	15840	16257
2007-09-07	16179.8	16230.6	16027.9	16122.2
2007-09-10	15906.5	15906.5	15651.8	15765
2007-09-11	15787.9	15940.4	15610.6	15877.7
2007-09-12	15978.8	16032.3	15731.3	15797.6
2007-09-13	15886.8	15931.1	15802.4	15821.2
2007-09-14	15895	16142.1	15877.1	16127.4
2007-09-18	16037.5	16037.5	15780.9	15801.8
2007-09-19	16038.1	16386.2	16038.1	16381.5
2007-09-20	16474.7	16491.4	16344.3	16413.8
2007-09-21	16284.4	16354	16245.9	16312.6
2007-09-25	16317.2	16434.8	16240.3	16401.7
2007-09-26	16388.5	16457.7	16388.5	16435.7
2007-09-27	16551.9	16868.9	16551.9	16832.2
2007-09-28	16903.6	16929.3	16755.2	16785.7
2007-10-01	16773.1	16899.8	16685.8	16846
2007-10-02	17027.9	17072.7	16986.4	17046.8
2007-10-03	17066.1	17205.4	17017.8	17199.9
2007-10-04	17085.3	17160.5	17043.8	17092.5
2007-10-05	17070.6	17144.3	17032.8	17065
2007-10-09	17166.2	17237.4	17133.5	17159.9
2007-10-10	17231.1	17254.5	17146.4	17177.9
2007-10-11	17188.8	17489	17154.8	17459
2007-10-12	17417.9	17441.8	17280.6	17331.2
2007-10-15	17399.7	17430.1	17292.1	17358.2
2007-10-16	17267.1	17283.1	17104.2	17137.9
2007-10-17	17114.2	17114.2	16795.7	16955.3
2007-10-18	16974.7	17147.7	16974.7	17106.1
2007-10-19	16965	16965	16711.6	16814.4
2007-10-22	16563.6	16563.6	16264.7	16438.5
2007-10-23	16486.7	16554.9	16416.9	16450.6
2007-10-24	16518	16578.6	16330.3	16358.4
2007-10-25	16368	16438.6	16199	16284.2
2007-10-26	16358.6	16505.6	16348.9	16505.6
2007-10-29	16613.3	16774.2	16613.3	16698.1
2007-10-30	16655.3	16682.9	16492.6	16651
2007-10-31	16620.6	16739	16552.5	16737.6
2007-11-01	16812.9	16887	16795.6	16870.4
2007-11-02	16647.4	16654.7	16484.5	16517.5
2007-11-05	16458.1	16458.1	16211.8	16268.9
2007-11-06	16152.6	16353.9	16144.4	16249.6
2007-11-07	16325.2	16326.6	16081	16096.7
2007-11-08	15889	15891.2	15626.1	15771.6
2007-11-09	15675.5	15835	15566.1	15583.4
2007-11-12	15377.4	15386.8	14998.5	15197.1
2007-11-13	15148.2	15235.6	14988.8	15126.6
2007-11-14	15311.4	15505	15287.3	15499.6
2007-11-15	15536.4	15587.3	15396.3	15396.3
2007-11-16	15238.7	15238.7	15030	15154.6
2007-11-19	15177.2	15302.8	15040.1	15042.6
2007-11-20	14869	15222.2	14751.3	15211.5
2007-11-21	15113.8	15154.3	14770.2	14837.7
2007-11-22	14726.6	15000.2	14669.9	14888.8
2007-11-26	14921.6	15295.2	14912.8	15135.2
2007-11-27	14953.9	15312.5	14801.9	15222.9
2007-11-28	15271.1	15280.9	15089.4	15153.8
2007-11-29	15339.6	15555	15339.6	15513.7
2007-11-30	15520.5	15751.2	15520.5	15680.7
2007-12-03	15747.5	15799.7	15577.7	15629
2007-12-04	15613.9	15683.2	15446.5	15480.2
2007-12-05	15419	15621.5	15365.4	15608.9
2007-12-06	15782.4	15898.3	15740.9	15874.1
2007-12-07	15992.2	16107.6	15948.5	15956.4
2007-12-10	16007.3	16017.1	15826.2	15924.4
2007-12-11	16003.1	16075.6	15972.5	16044.7
2007-12-12	15828.6	15963.4	15700.1	15932.3
2007-12-13	15818.5	15833.1	15532.5	15536.5
2007-12-14	15547.2	15697	15433.8	15514.5
2007-12-17	15433.3	15508.5	15219.1	15249.8
2007-12-18	15099.2	15301.7	15004.4	15207.9
2007-12-19	15165.1	15267.8	15030.5	15030.5
2007-12-20	15151.4	15161.7	15018	15031.6
2007-12-21	15044.4	15275.6	14998	15257
2007-12-25	15441.3	15583.4	15441.3	15552.6
2007-12-26	15614	15653.5	15559.5	15653.5
2007-12-27	15616.4	15628.3	15535.5	15564.7
2007-12-28	15413.4	15413.4	15241	15307.8
2008-01-04	15155.7	15156.7	14542.6	14691.4
2008-01-07	14549.4	14667.9	14438.6	14500.5
2008-01-08	14429.3	14547.8	14365.9	14528.7
2008-01-09	14364.7	14602.6	14271.6	14599.2
2008-01-10	14546.3	14584.7	14388.1	14388.1
2008-01-11	14419.4	14447.5	14096.5	14110.8
2008-01-15	14134.9	14224	13915.1	13972.6
2008-01-16	13796.7	13841.9	13500.6	13504.5
2008-01-17	13596.4	13803.1	13472.5	13783.5
2008-01-18	13577.5	13902.6	13365.3	13861.3
2008-01-21	13701.4	13704.6	13320.5	13325.9
2008-01-22	13125.2	13125.2	12572.7	12573
2008-01-23	12756.3	13063.8	12619.8	12829.1
2008-01-24	12952.5	13134.8	12952.5	13092.8
2008-01-25	13258.8	13647.2	13248.9	13629.2
2008-01-28	13482.8	13501.9	13087.9	13087.9
2008-01-29	13246.7	13506.8	13224.7	13478.9
2008-01-30	13500.5	13514.1	13271.1	13345
2008-01-31	13227.5	13622.7	13154.8	13592.5
2008-02-01	13517.7	13648.4	13444.1	13497.2
2008-02-04	13642.6	13889.2	13642.6	13859.7
2008-02-05	13806.2	13821.9	13665.6	13745.5
2008-02-06	13548.5	13552.2	13099.2	13099.2
2008-02-07	13077.2	13244.2	12972.5	13207.1
2008-02-08	13143.1	13279.5	12997.9	13017.2
2008-02-12	12998.9	13138.3	12923.4	13022
2008-02-13	13163	13240.3	13036.6	13068.3
2008-02-14	13254.6	13626.5	13251.9	13626.5
2008-02-15	13508.5	13666.7	13356.4	13622.6
2008-02-18	13627.3	13822.5	13627.3	13635.4
2008-02-19	13761.8	13853.2	13691.9	13757.9
2008-02-20	13729.8	13729.8	13310.4	13310.4
2008-02-21	13462.7	13784	13439.6	13688.3
2008-02-22	13530.2	13540.6	13378.7	13500.5
2008-02-25	13612.3	13969.2	13612.3	13914.6
2008-02-26	14036.9	14053.9	13803.5	13824.7
2008-02-27	14007.3	14105.5	13956.4	14031.3
2008-02-28	13877.9	13962.3	13794.7	13925.5
2008-02-29	13735.4	13738.6	13533.2	13603
2008-03-03	13412.9	13413.6	12992.2	12992.2
2008-03-04	13080.3	13110.4	12883.1	12992.3
2008-03-05	12973	13044	12919.8	12972.1
2008-03-06	13068.9	13365.2	13050.5	13215.4
2008-03-07	13024.6	13024.6	12744.5	12782.8
2008-03-10	12716.8	12777.1	12527.1	12532.1
2008-03-11	12392.3	12674.9	12352.8	12658.3
2008-03-12	12841.9	13071.2	12799.4	12861.1
2008-03-13	12741.3	12772.4	12351.7	12433.4
2008-03-14	12509.8	12582.6	12167.1	12241.6
2008-03-17	12089	12132.7	11691	11787.5
2008-03-18	11829	11995.1	11793.6	11964.2
2008-03-19	12142.3	12374.8	12142.3	12260.4
2008-03-21	12331.6	12496.4	12308	12482.6
2008-03-24	12473.1	12582.5	12438.2	12480.1
2008-03-25	12639.7	12791.2	12572.8	12745.2
2008-03-26	12649	12711.8	12591	12706.6
2008-03-27	12618.4	12621.6	12475.9	12604.6
2008-03-28	12594.3	12874.5	12507.7	12820.5
2008-03-31	12709.3	12709.3	12430.6	12525.5
2008-04-01	12539.8	12779.1	12521.8	12656.4
2008-04-02	12836.4	13189.4	12836.4	13189.4
2008-04-03	13190.2	13389.9	13137.1	13389.9
2008-04-04	13286.4	13360.8	13220	13293.2
2008-04-07	13240.6	13485.9	13228.9	13450.2
2008-04-08	13374	13402.9	13225.8	13250.4
2008-04-09	13295.2	13348.4	12998.5	13111.9
2008-04-10	13029.8	13062.5	12898.5	12945.3
2008-04-11	13061.8	13329.4	13040.4	13323.7
2008-04-14	13132.7	13132.7	12858.6	12917.5
2008-04-15	12952.6	13052.8	12875.9	12990.6
2008-04-16	13130.7	13222.4	13112.1	13146.1
2008-04-17	13315.8	13495.9	13313.1	13398.3
2008-04-18	13426.3	13485	13323.7	13476.5
2008-04-21	13639.9	13739.4	13639.8	13696.5
2008-04-22	13587.5	13608.2	13519.1	13547.8
2008-04-23	13455.6	13717	13449	13579.2
2008-04-24	13613.8	13654.8	13497.2	13540.9
2008-04-25	13614.5	13886.4	13614.5	13863.5
2008-04-28	13908	14003.3	13745.6	13894.4
2008-04-30	13802.9	13976.1	13766.2	13850
2008-05-01	13802.6	13884.6	13727.1	13766.9
2008-05-02	13944.3	14072.9	13944.3	14049.3
2008-05-07	14147.6	14208.7	14022.8	14102.5
2008-05-08	14008.2	14036.3	13930.3	13943.3
2008-05-09	13941.3	13946.5	13640	13655.3
2008-05-12	13565.9	13793.4	13540.7	13743.4
2008-05-13	13814.4	13976.9	13734.5	13953.7
2008-05-14	13962	14121.9	13877.4	14118.5
2008-05-15	14167	14352.8	14167	14251.7
2008-05-16	14363.6	14392.5	14194.9	14219.5
2008-05-19	14294.5	14343.2	14219.1	14269.6
2008-05-20	14220.1	14286.7	14121.9	14160.1
2008-05-21	14002.5	14041.2	13847.2	13926.3
2008-05-22	13772.6	13984.8	13658	13978.5
2008-05-23	13945.1	14157.2	13925.4	14012.2
2008-05-26	13876	13883.5	13670.9	13690.2
2008-05-27	13750.8	13931.2	13750.8	13893.3
2008-05-28	13937.1	13979.4	13665.6	13709.4
2008-05-29	13832.6	14147.9	13832.6	14124.5
2008-05-30	14195.7	14366.6	14192.2	14338.5
2008-06-02	14343	14461	14190	14440.1
2008-06-03	14275.6	14289.5	14127.8	14209.2
2008-06-04	14270.1	14435.6	14250.1	14435.6
2008-06-05	14392.6	14392.6	14262	14341.1
2008-06-06	14530.4	14601.3	14489.4	14489.4
2008-06-09	14275.3	14278.8	14117.8	14181.4
2008-06-10	14281.4	14308.9	13983.6	14021.2
2008-06-11	14137.5	14194.5	13993.6	14183.5
2008-06-12	14010.3	14010.3	13826.1	13888.6
2008-06-13	14011.1	14041.3	13810.4	13973.7
2008-06-16	14118.2	14369.1	14103.5	14354.4
2008-06-17	14387	14387	14299.7	14348.4
2008-06-18	14301.4	14470	14301.4	14452.8
2008-06-19	14324.7	14324.7	14069.2	14130.2
2008-06-20	14171	14190	13903.2	13942.1
2008-06-23	13769.4	13920.8	13667.8	13857.5
2008-06-24	13766.3	13877.5	13738.4	13849.6
2008-06-25	13820.8	13833.2	13635.7	13829.9
2008-06-26	13845.4	13950.6	13798	13822.3
2008-06-27	13605.3	13605.6	13453.4	13544.4
2008-06-30	13584.5	13598.5	13454.3	13481.4
2008-07-01	13514.9	13576.4	13448.4	13463.2
2008-07-02	13489.9	13489.9	13247	13286.4
2008-07-03	13161.8	13327	13118.9	13265.4
2008-07-04	13285.5	13288.5	13135.5	13237.9
2008-07-07	13212.8	13409.3	13169.5	13360
2008-07-08	13286.5	13295	12984.5	13033.1
2008-07-09	13169.9	13284.6	13038.8	13052.1
2008-07-10	12934.3	13139.9	12930.3	13067.2
2008-07-11	13063.5	13164.1	12918.2	13039.7
2008-07-14	13022.3	13185.9	12969.9	13010.2
2008-07-15	12902.1	12902.1	12715.8	12754.6
2008-07-16	12725.1	12815.4	12671.3	12760.8
2008-07-17	12889.8	12929.7	12852.9	12888
2008-07-18	12976.2	12999.6	12762.3	12803.7
2008-07-22	12944.6	13185	12921	13185
2008-07-23	13259.6	13388.6	13238.5	13312.9
2008-07-24	13411.3	13603.3	13393.6	13603.3
2008-07-25	13452.4	13469.8	13324.2	13334.8
2008-07-28	13407.4	13468.9	13327.1	13353.8
2008-07-29	13220.3	13220.3	13018.2	13159.5
2008-07-30	13267.4	13372.3	13264.1	13367.8
2008-07-31	13410.4	13467.7	13256.4	13376.8
2008-08-01	13276.6	13294.2	13039.2	13094.6
2008-08-04	13083.3	13113.9	12910.2	12933.2
2008-08-05	12957	13049.6	12893.3	12914.7
2008-08-06	13059.4	13295.5	13049	13254.9
2008-08-07	13258	13258	13034.1	13125
2008-08-08	13026.5	13259.7	12962.8	13168.4
2008-08-11	13259.5	13468.8	13259.5	13430.9
2008-08-12	13398	13420.1	13276.1	13303.6
2008-08-13	13205.6	13205.6	12953.3	13023
2008-08-14	12942.6	13090.7	12927	12956.8
2008-08-15	12991.9	13029.6	12952.2	13019.4
2008-08-18	12971.5	13270.4	12934.2	13165.5
2008-08-19	13016.5	13016.5	12782.1	12865
2008-08-20	12754	12923.7	12754	12851.7
2008-08-21	12885.3	12885.3	12723.8	12752.2
2008-08-22	12727.4	12732.7	12631.9	12666
2008-08-25	12797.5	12949.3	12797.5	12878.7
2008-08-26	12711	12801.2	12656.1	12778.7
2008-08-27	12734.4	12783.6	12682	12753
2008-08-28	12827.7	12847.5	12718.5	12768.2
2008-08-29	12925.5	13079.4	12918.5	13072.9
2008-09-01	12936.8	12940.5	12834.2	12834.2
2008-09-02	12779.9	12920.5	12491.1	12609.5
2008-09-03	12703.4	12767.5	12647.3	12689.6
2008-09-04	12627.6	12660.6	12514.3	12557.7
2008-09-05	12385.6	12385.6	12163.3	12212.2
2008-09-08	12359.9	12671.8	12352.4	12624.5
2008-09-09	12530	12530	12335.7	12400.6
2008-09-10	12249.1	12404.7	12160	12346.6
2008-09-11	12237.5	12259	12081.5	12102.5
2008-09-12	12256.8	12277.6	12059.1	12214.8
2008-09-16	12028.5	12028.5	11551.4	11609.7
2008-09-17	11737.6	11880	11708.7	11749.8
2008-09-18	11576.9	11577.9	11301.5	11489.3
2008-09-19	11631.6	11920.9	11615.2	11920.9
2008-09-22	12037.9	12264	12037.9	12090.6
2008-09-24	12032	12115	11904.6	12115
2008-09-25	11925.7	12025.4	11835.3	12006.5
2008-09-26	12026.3	12082.6	11788.7	11893.2
2008-09-29	11883.2	12062.7	11721	11743.6
2008-09-30	11565.7	11565.7	11160.8	11259.9
2008-10-01	11396.6	11456.6	11314.3	11368.3
2008-10-02	11423.1	11452.4	11143.8	11154.8
2008-10-03	11052.1	11099.7	10938.1	10938.1
2008-10-06	10817.3	10839.5	10374.4	10473.1
2008-10-07	10328.5	10363.1	9916.21	10155.9
2008-10-08	10011.6	10011.6	9159.81	9203.32
2008-10-09	9168.16	9443.45	9100.93	9157.49
2008-10-10	9016.34	9016.34	8115.41	8276.43
2008-10-14	8407.94	9455.62	8407.94	9447.57
2008-10-15	9390.5	9601.3	9269.49	9547.47
2008-10-16	9400.85	9400.85	8458.45	8458.45
2008-10-17	8579.57	8763.71	8539.51	8693.82
2008-10-20	8775.24	9038.45	8687.7	9005.59
2008-10-21	9139.26	9358.51	9135.41	9306.25
2008-10-22	9198.14	9198.14	8674.69	8674.69
2008-10-23	8547.79	8547.79	8016.61	8460.98
2008-10-24	8391.04	8391.04	7647.07	7649.08
2008-10-27	7568.36	7878.97	7141.27	7162.9
2008-10-28	7143.34	7626.42	6994.9	7621.92
2008-10-29	7741.52	8211.9	7741.52	8211.9
2008-10-30	8269.71	9030.85	8269.71	9029.76
2008-10-31	8958.22	9012.31	8576.98	8576.98
2008-11-04	8702.77	9142.29	8699.77	9114.6
2008-11-05	9224.05	9521.24	9216.3	9521.24
2008-11-06	9373.65	9380.3	8806.71	8899.14
2008-11-07	8774.49	8868.1	8266.09	8583
2008-11-10	8711.99	9106.29	8711.99	9081.43
2008-11-11	8965.29	9056.31	8704.56	8809.3
2008-11-12	8694.91	8782.48	8574.2	8695.51
2008-11-13	8564.47	8564.47	8148.3	8238.64
2008-11-14	8378.13	8689.85	8378.13	8462.39
2008-11-17	8366.88	8767.98	8218.82	8522.58
2008-11-18	8415.6	8440.41	8302.24	8328.41
2008-11-19	8309.35	8370.09	8115.71	8273.22
2008-11-20	8149.77	8149.79	7703.04	7703.04
2008-11-21	7600.35	7994.68	7406.18	7910.79
2008-11-25	8026.06	8356.83	8025.69	8323.93
2008-11-26	8229.72	8317.83	8149.56	8213.22
2008-11-27	8311.24	8458.68	8300.49	8373.39
2008-11-28	8400.05	8518.13	8336.57	8512.27
2008-12-01	8464.36	8464.36	8307.28	8397.22
2008-12-02	8266.32	8266.32	7863.69	7863.69
2008-12-03	7965.31	8056.38	7889.82	8004.1
2008-12-04	8030.2	8107.69	7849.84	7924.24
2008-12-05	7975.05	8024.33	7908.65	7917.51
2008-12-08	7970.69	8358.27	7959.01	8329.05
2008-12-09	8362.37	8499.6	8314.85	8395.87
2008-12-10	8376	8704.92	8376	8660.24
2008-12-11	8642.26	8720.55	8519.11	8720.55
2008-12-12	8599.12	8610.73	8087.99	8235.87
2008-12-15	8349.85	8700.17	8349.85	8664.66
2008-12-16	8608.4	8634.26	8471.24	8568.02
2008-12-17	8658.22	8741.24	8425.66	8612.52
2008-12-18	8565.16	8728.36	8534.84	8667.23
2008-12-19	8640.22	8743.22	8570.56	8588.52
2008-12-22	8602.5	8751.18	8593.76	8723.78
2008-12-24	8630.25	8631.83	8476.69	8517.1
2008-12-25	8531.51	8599.5	8531.16	8599.5
2008-12-26	8642.14	8740.76	8611.36	8739.52
2008-12-29	8726.31	8763.67	8638.6	8747.17
2008-12-30	8716.28	8859.56	8702.95	8859.56
2009-01-05	8991.21	9127.38	8987.36	9043.12
2009-01-06	9130.01	9171.03	9029.94	9080.84
2009-01-07	9133.8	9325.35	9106.05	9239.24
2009-01-08	9143.21	9148.83	8876.42	8876.42
2009-01-09	8932.71	8956.85	8773.2	8836.8
2009-01-13	8732.63	8732.93	8405.5	8413.91
2009-01-14	8425.75	8516.07	8359.16	8438.45
2009-01-15	8309.38	8309.38	7997.73	8023.31
2009-01-16	8125.2	8283.91	8067.47	8230.15
2009-01-19	8318.26	8351.68	8221.84	8256.85
2009-01-20	8187.14	8190.42	7962.46	8065.79
2009-01-21	7949.96	8009.22	7829.3	7901.64
2009-01-22	7988.3	8051.74	7809.89	8051.74
2009-01-23	7965.41	7965.41	7745.25	7745.25
2009-01-26	7714.26	7807.16	7671.04	7682.14
2009-01-27	7782.9	8115.15	7782.07	8061.07
2009-01-28	8052.25	8171.63	7936.59	8106.29
2009-01-29	8201.16	8305.38	8138.99	8251.24
2009-01-30	8142.88	8142.88	7922.39	7994.05
2009-02-02	7908.51	7955.75	7795.27	7873.98
2009-02-03	7862.95	8084.41	7800.8	7825.51
2009-02-04	7897.24	8084.97	7863.65	8038.94
2009-02-05	7985.53	8093.96	7901.04	7949.65
2009-02-06	8054.27	8169.04	8033.24	8076.62
2009-02-09	8178.07	8257.71	7969.03	7969.03
2009-02-10	8066.94	8124.79	7917.27	7945.94
2009-02-12	7842.53	7862.52	7685.68	7705.36
2009-02-13	7789.35	7887.74	7730.27	7779.4
2009-02-16	7732.68	7804.24	7694.73	7750.17
2009-02-17	7690.13	7710.43	7615.94	7645.51
2009-02-18	7539.96	7565.79	7479.18	7534.44
2009-02-19	7604.22	7642.69	7537.56	7557.65
2009-02-20	7544.07	7554.7	7382.33	7416.38
2009-02-23	7314.3	7417.18	7209.43	7376.16
2009-02-24	7266.68	7270.9	7155.16	7268.56
2009-02-25	7368.44	7471.03	7330.44	7461.22
2009-02-26	7470.6	7599.81	7433.06	7457.93
2009-02-27	7463.42	7589.77	7414.4	7568.42
2009-03-02	7454.28	7454.28	7234.96	7280.15
2009-03-03	7177.79	7288.14	7088.47	7229.72
2009-03-04	7146.71	7320.65	7104.63	7290.96
2009-03-05	7336.02	7532.87	7336.02	7433.49
2009-03-06	7328.29	7328.29	7167.07	7173.1
2009-03-09	7191.13	7241.02	7028.49	7086.03
2009-03-10	7059.77	7100.77	7021.28	7054.98
2009-03-11	7165.39	7393.81	7161.85	7376.12
2009-03-12	7320.45	7345.02	7198.25	7198.25
2009-03-13	7301.12	7571.45	7300.87	7569.28
2009-03-16	7630.2	7754.75	7630.2	7704.15
2009-03-17	7767.34	7967.03	7723.94	7949.13
2009-03-18	8006.86	8054.35	7895.28	7972.17
2009-03-19	8017.93	8034.09	7902.49	7945.96
2009-03-23	7943.14	8229.13	7922.55	8215.53
2009-03-24	8334.68	8504.41	8297.27	8488.3
2009-03-25	8499.69	8553.01	8392.56	8479.99
2009-03-26	8430.22	8640.28	8383.99	8636.33
2009-03-27	8711.72	8843.18	8626.97	8626.97
2009-03-30	8621.85	8651.06	8236.08	8236.08
2009-03-31	8199.43	8383.74	8088.45	8109.53
2009-04-01	8173.36	8351.91	8084.62	8351.91
2009-04-02	8453.73	8741.67	8449.87	8719.78
2009-04-03	8814.1	8884.63	8697.17	8749.84
2009-04-06	8856.84	8992.06	8812.36	8857.93
2009-04-07	8838.66	8884.45	8778.92	8832.85
2009-04-08	8746.73	8765.64	8556.75	8595.01
2009-04-09	8665.16	8920.86	8664.26	8916.06
2009-04-10	9041.23	9068.8	8856.69	8964.11
2009-04-13	8930.35	9024.45	8888.1	8924.43
2009-04-14	8955.9	8961.73	8749.92	8842.68
2009-04-15	8777.68	8800.52	8681.03	8742.96
2009-04-16	8848.43	9030	8720.62	8755.26
2009-04-17	8854.33	8953.34	8834.63	8907.58
2009-04-20	8899.59	8933.8	8813.72	8924.75
2009-04-21	8802.09	8802.09	8612.76	8711.33
2009-04-22	8777.53	8802.9	8683.27	8727.3
2009-04-23	8776.94	8860.55	8647.8	8847.01
2009-04-24	8832.1	8852.83	8694.92	8707.99
2009-04-27	8783.34	8840.53	8648.51	8726.34
2009-04-28	8678.28	8808.64	8493.77	8493.77
2009-04-30	8615.45	8844.77	8615.45	8828.26
2009-05-01	8848.84	9017.32	8827.13	8977.37
2009-05-07	9102.35	9385.7	9100.11	9385.7
2009-05-08	9351.4	9464.43	9349.57	9432.83
2009-05-11	9460.72	9503.91	9342.75	9451.98
2009-05-12	9358.25	9389.61	9298.61	9298.61
2009-05-13	9305.79	9379.47	9278.89	9340.49
2009-05-14	9212.3	9223.77	9052.41	9093.73
2009-05-15	9150.21	9272.08	9140.9	9265.02
2009-05-18	9167.05	9167.82	8997.74	9038.69
2009-05-19	9172.56	9326.75	9166.97	9290.29
2009-05-20	9372.72	9399.4	9311.61	9344.64
2009-05-21	9280.35	9286.35	9189.92	9264.15
2009-05-22	9156.14	9267.82	9126.69	9225.81
2009-05-25	9245.95	9402.76	9245.95	9347
2009-05-26	9364.22	9379.78	9231.93	9310.81
2009-05-27	9426.62	9491.13	9411.54	9438.77
2009-05-28	9353.33	9492.66	9353.33	9451.39
2009-05-29	9478.21	9522.5	9426.52	9522.5
2009-06-01	9517.49	9691.73	9491.26	9677.75
2009-06-02	9774.55	9793.47	9704.31	9704.31
2009-06-03	9723.82	9774.55	9718.7	9741.67
2009-06-04	9690.93	9743.46	9654.45	9668.96
2009-06-05	9752.51	9774.98	9719.14	9768.01
2009-06-08	9829.28	9914.07	9816.17	9865.63
2009-06-09	9824.17	9855.89	9755.81	9786.82
2009-06-10	9833.64	9991.49	9813.77	9991.49
2009-06-11	9992.98	10022.2	9958.98	9981.33
2009-06-12	10088.2	10170.8	10051	10135.8
2009-06-15	10126.5	10126.5	10029.6	10039.7
2009-06-16	9914.4	9941.5	9752.88	9752.88
2009-06-17	9705.73	9845.52	9705.73	9840.85
2009-06-18	9778.35	9778.35	9649.83	9703.72
2009-06-19	9757.85	9822.83	9703.87	9786.26
2009-06-22	9788.07	9887.13	9763.37	9826.27
2009-06-23	9695.76	9712.09	9511.45	9549.61
2009-06-24	9596.78	9624.41	9534.24	9590.32
2009-06-25	9628.18	9871.14	9619.02	9796.08
2009-06-26	9852.92	9893	9793.95	9877.39
2009-06-29	9866.28	9943.83	9748.73	9783.47
2009-06-30	9896.56	10000.3	9894.95	9958.44
2009-07-01	9889.34	10086.2	9874	9939.93
2009-07-02	9993.77	9993.77	9869.54	9876.15
2009-07-03	9751.69	9816.07	9691.16	9816.07
2009-07-06	9738.49	9771.76	9650.75	9680.87
2009-07-07	9713.62	9734.43	9619.68	9647.79
2009-07-08	9548.81	9557.39	9407.98	9420.75
2009-07-09	9342.33	9384.24	9291.06	9291.06
2009-07-10	9338.76	9370.15	9265.24	9287.28
2009-07-13	9242.13	9343.86	9050.33	9050.33
2009-07-14	9173.14	9284.38	9166.63	9261.81
2009-07-15	9307.45	9333.64	9250.73	9269.25
2009-07-16	9393.98	9489.67	9317.11	9344.16
2009-07-17	9413.86	9420.61	9360.59	9395.32
2009-07-21	9512.52	9652.02	9508.92	9652.02
2009-07-22	9642.79	9750.63	9608.77	9723.16
2009-07-23	9712.1	9861.29	9703.84	9792.94
2009-07-24	9909.4	9950.04	9863.87	9944.55
2009-07-27	10020.9	10179.6	10015.1	10088.7
2009-07-28	10116.9	10116.9	10049.6	10087.3
2009-07-29	10035.9	10162	10035.9	10113.2
2009-07-30	10155.7	10169.7	10067.5	10165.2
2009-07-31	10275.1	10359.1	10259.6	10356.8
2009-08-03	10355.2	10380.6	10322	10352.5
2009-08-04	10438.4	10479.2	10358.5	10375
2009-08-05	10405	10406.1	10252.5	10252.5
2009-08-06	10266	10426.1	10266	10388.1
2009-08-07	10365.7	10412.1	10249	10412.1
2009-08-10	10530.6	10585.4	10487.7	10524.3
2009-08-11	10514.7	10587.4	10512.2	10585.5
2009-08-12	10486.4	10526.4	10434.1	10435
2009-08-13	10508.1	10556.3	10489.1	10517.2
2009-08-14	10551.3	10630.4	10539.4	10597.3
2009-08-17	10521	10521	10268.6	10268.6
2009-08-18	10208.1	10325.1	10181.1	10285
2009-08-19	10270	10327.2	10195.1	10204
2009-08-20	10254.5	10407.3	10204.3	10383.4
2009-08-21	10375.2	10375.2	10142.2	10238.2
2009-08-24	10389.6	10591	10388.8	10581
2009-08-25	10515.6	10566.3	10469.7	10497.4
2009-08-26	10554.4	10668.7	10526.5	10639.7
2009-08-27	10570.8	10575.8	10400.8	10474
2009-08-28	10546.9	10560.4	10471.6	10534.1
2009-08-31	10608.2	10767	10423.9	10492.5
2009-09-01	10453.4	10577.2	10438.5	10530.1
2009-09-02	10378.1	10378.1	10215.6	10280.5
2009-09-03	10240	10290.8	10185.4	10214.6
2009-09-04	10256.5	10256.5	10143.3	10187.1
2009-09-07	10288.6	10326.5	10274.4	10320.9
2009-09-08	10353.5	10393.2	10300.5	10393.2
2009-09-09	10343.8	10390.2	10249.1	10312.1
2009-09-10	10385.4	10521.1	10383	10513.7
2009-09-11	10519.3	10522.2	10408	10444.3
2009-09-14	10388.3	10388.3	10170.7	10202.1
2009-09-15	10255.7	10292.5	10183.3	10217.6
2009-09-16	10288.7	10394.6	10247.2	10270.8
2009-09-17	10373.2	10443.8	10340.1	10443.8
2009-09-18	10379.2	10399.4	10292.5	10370.5
2009-09-24	10405.5	10567	10386.9	10544.2
2009-09-25	10395.5	10395.5	10228.6	10266
2009-09-28	10136.2	10151.6	9971.05	10009.5
2009-09-29	10089.1	10125.9	10059.9	10100.2
2009-09-30	10105.2	10138	10063.7	10133.2
2009-10-01	10072.6	10077.2	9965.06	9978.64
2009-10-02	9848.07	9852.17	9714.18	9731.87
2009-10-05	9733.07	9751.56	9669.31	9674.49
2009-10-06	9744.42	9744.42	9628.67	9691.8
2009-10-07	9750.24	9821.74	9735.68	9799.6
2009-10-08	9806.03	9863.34	9746.15	9832.47
2009-10-09	9893.63	10016.4	9857.39	10016.4
2009-10-13	10066.9	10116.7	10039.6	10076.6
2009-10-14	10096	10096	10016.2	10060.2
2009-10-15	10194.9	10272.6	10184.8	10238.6
2009-10-16	10276.4	10290.3	10216.1	10257.6
2009-10-19	10179.5	10264.4	10125.3	10236.5
2009-10-20	10329.3	10357.6	10307.6	10336.8
2009-10-21	10292.4	10350.5	10292.4	10333.4
2009-10-22	10251.1	10274.6	10159.7	10267.2
2009-10-23	10335.3	10364.2	10271.7	10283
2009-10-26	10271.8	10397.7	10250.8	10362.6
2009-10-27	10283.5	10290.9	10201.9	10212.5
2009-10-28	10182.1	10209.2	10060.4	10075
2009-10-29	9941.57	9945.41	9850.12	9891.1
2009-10-30	10006.8	10049.6	9984.33	10034.7
2009-11-02	9903.77	9904.61	9736.14	9802.95
2009-11-04	9785.28	9845	9767.91	9844.31
2009-11-05	9803.5	9825.82	9691.69	9717.44
2009-11-06	9812.73	9849.72	9767	9789.35
2009-11-09	9777.64	9845.9	9731.59	9808.99
2009-11-10	9904.68	9979.46	9857.1	9870.73
2009-11-11	9890.18	9949.71	9849.99	9871.68
2009-11-12	9921.45	9943.57	9788.49	9804.49
2009-11-13	9793.19	9805.2	9719.38	9770.31
2009-11-16	9784.14	9802.53	9725.81	9791.18
2009-11-17	9834.58	9847.64	9715.28	9729.93
2009-11-18	9723.23	9788.81	9631.83	9676.8
2009-11-19	9691.86	9691.86	9496.07	9549.47
2009-11-20	9460.21	9513.6	9423.66	9497.68
2009-11-24	9511	9511	9397.79	9401.58
2009-11-25	9381.9	9453.7	9366.33	9441.64
2009-11-26	9354.8	9457.24	9324.99	9383.24
2009-11-27	9257.2	9257.2	9076.41	9081.52
2009-11-30	9189.17	9353.74	9162.18	9345.55
2009-12-01	9281.82	9572.2	9233.2	9572.2
2009-12-02	9551.79	9643.32	9514.15	9608.94
2009-12-03	9707.02	9977.67	9707.02	9977.67
2009-12-04	10019.2	10022.6	9902.83	10022.6
2009-12-07	10131.9	10204.6	10106.3	10167.6
2009-12-08	10079.8	10149.3	10079.8	10140.5
2009-12-09	10048.9	10048.9	9985.97	10004.7
2009-12-10	9964.05	10035.9	9834.22	9862.82
2009-12-11	9958	10107.9	9916.21	10107.9
2009-12-14	10126.6	10126.6	10009.6	10105.7
2009-12-15	10053.5	10111.8	10033.9	10083.5
2009-12-16	10179.3	10222.2	10117.1	10177.4
2009-12-17	10199.9	10260.1	10163.8	10163.8
2009-12-18	10110.6	10157.2	10027.9	10142
2009-12-21	10196.7	10215.5	10183.5	10183.5
2009-12-22	10256	10378	10235.2	10378
2009-12-24	10413.4	10558.4	10413.4	10536.9
2009-12-25	10547	10547	10476.6	10494.7
2009-12-28	10521.8	10653	10513.5	10634.2
2009-12-29	10611.9	10683.1	10597.4	10638.1
2009-12-30	10707.5	10707.5	10546.4	10546.4
2010-01-04	10609.3	10694.5	10608.1	10654.8
2010-01-05	10719.4	10791	10655.6	10681.8
2010-01-06	10709.5	10768.6	10661.2	10731.5
2010-01-07	10742.8	10774	10636.7	10681.7
2010-01-08	10743.3	10816.5	10677.6	10798.3
2010-01-12	10770.4	10905.4	10763.7	10879.1
2010-01-13	10795.5	10866.6	10729.9	10735
2010-01-14	10778.1	10909.9	10774.2	10907.7
2010-01-15	10917.4	10982.1	10878.8	10982.1
2010-01-18	10887.6	10895.1	10781	10855.1
2010-01-19	10866.8	10866.8	10749.5	10764.9
2010-01-20	10834.9	10860.9	10724.6	10737.5
2010-01-21	10704.8	10886.6	10649.8	10868.4
2010-01-22	10740.2	10768.1	10528.3	10590.5
2010-01-25	10478.3	10557.6	10414.6	10512.7
2010-01-26	10506.1	10566.5	10325	10325.3
2010-01-27	10344.1	10373.8	10252.1	10252.1
2010-01-28	10309.7	10462.7	10297	10414.3
2010-01-29	10308	10324.4	10198	10198
2010-02-01	10212.4	10224.8	10129.9	10205
2010-02-02	10311	10396.5	10287.7	10371.1
2010-02-03	10428.1	10436.5	10356	10404.3
2010-02-04	10434.5	10438.4	10279.6	10356
2010-02-05	10162.3	10166.3	10036.3	10057.1
2010-02-08	10007.5	10063.5	9942.05	9951.82
2010-02-09	9876.61	9956.79	9867.39	9932.9
2010-02-10	10024.3	10049.9	9963.99	9963.99
2010-02-12	10085.4	10099.5	10014.5	10092.2
2010-02-15	10097.8	10119.5	10012.5	10013.3
2010-02-16	10044.5	10062.3	10019.4	10034.2
2010-02-17	10161.7	10306.8	10150.2	10306.8
2010-02-18	10325	10340.4	10285	10335.7
2010-02-19	10334.4	10354.4	10123.6	10123.6
2010-02-22	10302.1	10449.8	10298.1	10400.5
2010-02-23	10327.6	10375.5	10280.3	10352.1
2010-02-24	10205.1	10243.2	10129.6	10198.8
2010-02-25	10256.1	10267.4	10087.2	10102
2010-02-26	10107.1	10171.2	10085.1	10126
2010-03-01	10128.7	10215.1	10116.9	10172.1
2010-03-02	10199.2	10239	10150.3	10221.8
2010-03-03	10194	10274.1	10186.7	10253.1
2010-03-04	10255.7	10263.5	10134.4	10145.7
2010-03-05	10254.6	10376.4	10254.6	10369
2010-03-08	10538.1	10587	10514.3	10585.9
2010-03-09	10567.3	10593.3	10542.8	10567.6
2010-03-10	10555.9	10588.7	10547.3	10563.9
2010-03-11	10628	10665	10588.9	10665
2010-03-12	10777.5	10777.5	10699.3	10751.3
2010-03-15	10802.1	10808.8	10709	10752
2010-03-16	10718.6	10776.5	10716.2	10721.7
2010-03-17	10789.2	10864.3	10761.9	10847
2010-03-18	10841.7	10845.7	10731.7	10744
2010-03-19	10785.9	10826.8	10775.6	10824.7
2010-03-23	10793	10817.8	10766.6	10774.1
2010-03-24	10829.4	10880.6	10769.2	10815
2010-03-25	10857.8	10872.5	10808.7	10828.9
2010-03-26	10895.3	11001.6	10889.3	10996.4
2010-03-29	10910	10990.8	10901.2	10986.5
2010-03-30	11022.2	11108.8	11003.4	11097.1
2010-03-31	11138.7	11147.6	11085.5	11089.9
2010-04-01	11178.9	11272.7	11118.2	11244.4
2010-04-02	11274.2	11314	11236	11286.1
2010-04-05	11380.6	11408.2	11306.6	11339.3
2010-04-06	11350.7	11358.5	11217.2	11282.3
2010-04-07	11296.3	11350.6	11260.4	11292.8
2010-04-08	11179.7	11232.4	11159.5	11168.2
2010-04-09	11174.6	11204.9	11148.8	11204.3
2010-04-12	11300.8	11351.5	11248.6	11251.9
2010-04-13	11202.9	11212.6	11088.5	11161.2
2010-04-14	11213.5	11270.2	11161	11204.9
2010-04-15	11310.1	11316.7	11255.8	11273.8
2010-04-16	11230.5	11230.5	11084.7	11102.2
2010-04-19	10929.6	10953.9	10879	10908.8
2010-04-20	10960.1	10999.6	10890.8	10900.7
2010-04-21	11031.8	11093.3	11023.9	11090
2010-04-22	10988	10989.6	10866.2	10949.1
2010-04-23	10930.9	10967.1	10865.9	10914.5
2010-04-26	11039.6	11165.8	11035.7	11165.8
2010-04-27	11109.3	11213.5	11108.7	11212.7
2010-04-28	11005.5	11008.9	10882.4	10924.8
2010-04-30	11062.1	11092.5	11035.3	11057.4
2010-05-06	10847.9	10847.9	10682.6	10695.7
2010-05-07	10472.7	10472.8	10257.3	10364.6
2010-05-10	10399	10540.5	10362.3	10530.7
2010-05-11	10643.2	10643.3	10392.5	10411.1
2010-05-12	10465	10501.7	10345.2	10394
2010-05-13	10542.8	10638.2	10535.9	10620.5
2010-05-14	10453.4	10551.7	10390.8	10462.5
2010-05-17	10329.4	10331.9	10158.3	10235.8
2010-05-18	10313.1	10336.5	10197.7	10242.6
2010-05-19	10087.3	10186.8	10041.9	10186.8
2010-05-20	10121.9	10161.7	9999.59	10030.3
2010-05-21	9823.84	9829.36	9696.63	9784.54
2010-05-24	9754.99	9793.46	9693.07	9758.4
2010-05-25	9632.14	9642.6	9432.09	9459.89
2010-05-26	9567.35	9622.4	9477.45	9522.66
2010-05-27	9419.3	9642.16	9395.29	9639.72
2010-05-28	9806.06	9824.85	9699.14	9762.98
2010-05-31	9735.47	9831.73	9728.42	9768.7
2010-06-01	9747.26	9747.26	9658.44	9711.83
2010-06-02	9604.45	9763.41	9560.16	9603.24
2010-06-03	9758.82	9920.18	9758.82	9914.19
2010-06-04	9909.24	9962.42	9868.09	9901.19
2010-06-07	9705.36	9714.42	9502.62	9520.8
2010-06-08	9448.79	9587.65	9434.81	9537.94
2010-06-09	9475.57	9487.91	9378.23	9439.13
2010-06-10	9476.78	9544.04	9437.47	9542.65
2010-06-11	9701.32	9764.73	9673.6	9705.25
2010-06-14	9824.93	9882.05	9819.95	9879.85
2010-06-15	9845.65	9911.73	9826.44	9887.89
2010-06-16	10043.1	10109.9	10033.2	10067.1
2010-06-17	10009.2	10053.5	9989.21	9999.4
2010-06-18	10028	10029.1	9965.16	9995.02
2010-06-21	10109.3	10251.9	10109.3	10238
2010-06-22	10131.9	10183.9	10105.5	10112.9
2010-06-23	9973	9975.01	9912.8	9923.7
2010-06-24	9902.62	10009.4	9893.75	9928.34
2010-06-25	9778.7	9794.98	9697.87	9737.48
2010-06-28	9758.91	9762.23	9679.17	9693.94
2010-06-29	9718.4	9760.02	9548.98	9570.67
2010-06-30	9396.45	9420.14	9347.07	9382.64
2010-07-01	9296.86	9297.45	9147.68	9191.6
2010-07-02	9234.56	9259.14	9160.47	9203.71
2010-07-05	9230	9282.9	9213.79	9266.78
2010-07-06	9158.28	9351.11	9091.7	9338.04
2010-07-07	9322.56	9329.64	9223.8	9279.65
2010-07-08	9462.82	9545.99	9456.19	9535.74
2010-07-09	9601.62	9610.59	9516.97	9585.32
2010-07-12	9540.47	9632.89	9533.56	9548.11
2010-07-13	9592.87	9629.98	9502.24	9537.23
2010-07-14	9707.5	9807.36	9693.33	9795.24
2010-07-15	9701.14	9726.94	9667	9685.53
2010-07-16	9600.88	9636.84	9392.21	9408.36
2010-07-20	9267.24	9378.91	9247.76	9300.46
2010-07-21	9404.07	9404.07	9230.84	9278.83
2010-07-22	9216.28	9254.19	9176.12	9220.88
2010-07-23	9380.12	9474.11	9367.3	9430.96
2010-07-26	9520.73	9561.82	9493.61	9503.66
2010-07-27	9512.67	9541.59	9487.65	9496.85
2010-07-28	9614.47	9760.31	9614.47	9753.27
2010-07-29	9653.51	9732.76	9648.97	9696.02
2010-07-30	9658.61	9658.61	9505.64	9537.3
2010-08-02	9574.64	9676.41	9548.86	9570.31
2010-08-03	9716.57	9750.88	9632.86	9694.01
2010-08-04	9606.82	9613.13	9474.67	9489.34
2010-08-05	9640.34	9688.87	9578.31	9653.92
2010-08-06	9560.65	9658.04	9545.41	9642.12
2010-08-09	9535.51	9572.83	9523.63	9572.49
2010-08-10	9629.97	9667.04	9505.34	9551.05
2010-08-11	9423.03	9445.04	9283.6	9292.85
2010-08-12	9125.49	9212.59	9065.94	9212.59
2010-08-13	9214.81	9278.46	9163.25	9253.46
2010-08-16	9145.22	9210.97	9095.94	9196.67
2010-08-17	9089.85	9188.48	9084.24	9161.68
2010-08-18	9261.5	9280.59	9153.42	9240.54
2010-08-19	9242.84	9362.68	9242.84	9362.68
2010-08-20	9239.36	9287.5	9169.17	9179.38
2010-08-23	9147.24	9171.42	9090.96	9116.69
2010-08-24	9024.6	9069.22	8983.52	8995.14
2010-08-25	8904.44	8949.41	8807.41	8845.39
2010-08-26	8908.02	8910.62	8834.09	8906.48
2010-08-27	8811.47	9021.75	8810.46	8991.06
2010-08-30	9141.45	9280.7	9117.87	9149.26
2010-08-31	8998.8	9008.36	8819.26	8824.06
2010-09-01	8833.32	8932.15	8796.45	8927.02
2010-09-02	9069.62	9083.37	8958.81	9062.84
2010-09-03	9097.59	9141.09	9050.83	9114.13
2010-09-06	9199.99	9303	9173.38	9301.32
2010-09-07	9232.02	9311.02	9206.81	9226
2010-09-08	9098.86	9105.89	8997.63	9024.6
2010-09-09	9120.54	9136.26	9069.93	9098.39
2010-09-10	9132.25	9291.5	9132.25	9239.17
2010-09-13	9325.64	9390.9	9317.3	9321.82
2010-09-14	9319.5	9330.05	9258.18	9299.31
2010-09-15	9243.48	9578.53	9199.08	9516.56
2010-09-16	9613.89	9620.9	9479.63	9509.5
2010-09-17	9581.65	9643.28	9554.36	9626.09
2010-09-21	9700.88	9704.25	9579.83	9602.11
2010-09-22	9563.2	9625.41	9546.82	9566.32
2010-09-24	9435.04	9601.77	9415.96	9471.67
2010-09-27	9557.37	9613.47	9539.12	9603.14
2010-09-28	9547.03	9553.91	9471.35	9495.76
2010-09-29	9530.05	9600.93	9502.34	9559.38
2010-09-30	9554.83	9566.84	9369.35	9369.35
2010-10-01	9440.52	9470.36	9358.62	9404.23
2010-10-04	9410.92	9508.36	9358.82	9381.06
2010-10-05	9337.43	9538.35	9332.19	9518.76
2010-10-06	9588.47	9693.74	9567	9691.43
2010-10-07	9661.09	9716.92	9649.17	9684.81
2010-10-08	9675.59	9675.59	9588.88	9588.88
2010-10-12	9648.59	9650.2	9387.73	9388.64
2010-10-13	9473.78	9510.19	9393.52	9403.51
2010-10-14	9515.17	9614.44	9481.51	9583.51
2010-10-15	9551.21	9553.57	9478.64	9500.25
2010-10-18	9517.68	9564.85	9471.48	9498.49
2010-10-19	9490.09	9575.14	9489.68	9539.45
2010-10-20	9399.65	9402.05	9316.97	9381.6
2010-10-21	9443.95	9479.25	9326.78	9376.48
2010-10-22	9404.09	9457.62	9390.14	9426.71
2010-10-25	9424.44	9460.7	9392.68	9401.16
2010-10-26	9386.55	9455.04	9362.13	9377.38
2010-10-27	9436.01	9453.79	9329.86	9387.03
2010-10-28	9368.61	9413.68	9350.44	9366.03
2010-10-29	9327.25	9337.92	9179.15	9202.45
2010-11-01	9166.85	9258.32	9134.47	9154.72
2010-11-02	9140.28	9172.03	9123.62	9159.98
2010-11-04	9282.79	9377.76	9276.71	9358.78
2010-11-05	9500.6	9680.68	9497.45	9625.99
2010-11-08	9699.79	9737.01	9677.87	9732.92
2010-11-09	9667.44	9726.6	9659.86	9694.49
2010-11-10	9748.61	9842.9	9747.03	9830.52
2010-11-11	9878.11	9885.37	9834.82	9861.46
2010-11-12	9810.3	9851.42	9724.81	9724.81
2010-11-15	9782.11	9830.59	9744.99	9827.51
2010-11-16	9892.82	9908.3	9774.12	9797.1
2010-11-17	9693.21	9817.37	9693.21	9811.66
2010-11-18	9820.6	10013.6	9798.56	10013.6
2010-11-19	10124.8	10130.2	10019.1	10022.4
2010-11-22	10133.5	10158	10092	10115.2
2010-11-24	9942.54	10064.3	9904.92	10030.1
2010-11-25	10117.9	10123.3	10038.8	10079.8
2010-11-26	10078.1	10134.6	10039.6	10039.6
2010-11-29	10075.7	10149.9	10044	10126
2010-11-30	10070.3	10101.4	9937.04	9937.04
2010-12-01	9939.8	9988.05	9918.55	9988.05
2010-12-02	10151.1	10187.6	10143.1	10168.5
2010-12-03	10231.8	10254	10155	10178.3
2010-12-06	10175.2	10179.8	10143.6	10167.2
2010-12-07	10152.9	10167.1	10094.4	10141.1
2010-12-08	10200.2	10258.9	10184.3	10232.3
2010-12-09	10277.9	10298.2	10240.1	10285.9
2010-12-10	10373.7	10373.7	10194.3	10212
2010-12-13	10212.5	10293.9	10199.7	10293.9
2010-12-14	10272.7	10319.2	10267.2	10316.8
2010-12-15	10338.1	10340.7	10282.9	10309.8
2010-12-16	10297.5	10347.4	10282.5	10311.3
2010-12-17	10307.2	10327.4	10280.8	10303.8
2010-12-20	10296.5	10301.1	10182.7	10216.4
2010-12-21	10277.1	10372.5	10266.3	10370.5
2010-12-22	10348.5	10394.2	10327.6	10346.5
2010-12-24	10276	10290.9	10264.1	10279.2
2010-12-27	10292.8	10376.9	10292.8	10356
2010-12-28	10330	10340.8	10292.6	10292.6
2010-12-29	10282.8	10344.5	10276.6	10344.5
2010-12-30	10303.1	10315.5	10209.9	10228.9
