# Supplementary material for: Analysis of global stock index data during crisis period via complex network approach
Source: PLoS One. 2018 Jul 18;13(7):e0200600. doi: 10.1371/journal.pone.0200600 (PMC6051609; doi:10.1371/journal.pone.0200600)
Supplement: S1 File — See the respective attached file. (ZIP) [file pone.0200600.s001.zip › Global stock index data 2005-2010/Philippine Securities Index.xls]

## Sheet: Sheet1
Date	Open	High	Low	Close
2005-01-03	1822.95	1846.9	1822.95	1846.9
2005-01-04	1846.9	1875.6	1846.9	1873.07
2005-01-05	1871.49	1875.49	1864.39	1875.37
2005-01-06	1875.68	1879.2	1854.29	1859.8
2005-01-07	1858.2	1859.6	1849.71	1851.78
2005-01-10	1851.52	1854.32	1838.93	1840.47
2005-01-11	1840.19	1854.42	1840.19	1845.83
2005-01-12	1837.39	1837.39	1811.04	1820.57
2005-01-13	1820.57	1865.11	1820.57	1865.11
2005-01-14	1863.96	1877.07	1862.09	1876.03
2005-01-17	1878.25	1914.74	1878.25	1909.18
2005-01-18	1905.54	1911.5	1901.44	1905.45
2005-01-19	1914.26	1946.89	1914.26	1946.89
2005-01-20	1951.55	1956.82	1944.86	1956.82
2005-01-21	1957.58	1987.84	1950.94	1987.84
2005-01-24	1986.94	2020.89	1983.6	2015.25
2005-01-25	2015.25	2015.25	1978.59	1990.29
2005-01-26	1988.61	1993.67	1967.55	1970.28
2005-01-27	1969.74	1992.58	1969.51	1991.39
2005-01-28	1991.39	2023.66	1991.39	2014.61
2005-01-31	2013.38	2024.08	2007.13	2019.56
2005-02-01	2016.33	2016.33	1988	1992.46
2005-02-02	1991.62	1994.4	1982.45	1989.65
2005-02-03	1999.19	2006.72	1998.5	2000.22
2005-02-04	2000.22	2007.37	1989.94	1995.57
2005-02-07	2001.58	2018.62	2001.58	2016.84
2005-02-08	2018.29	2039.57	2018.29	2030.08
2005-02-09	2031.64	2036.56	2018.34	2028.86
2005-02-10	2033.95	2054.63	2033.95	2048.24
2005-02-11	2050.21	2066.4	2050.21	2061.48
2005-02-14	2067.6	2088.78	2065.3	2084.5
2005-02-15	2084.5	2095.15	2047.51	2090.1
2005-02-16	2095.07	2129.51	2073.94	2078.48
2005-02-17	2076.46	2103.27	2076	2096.99
2005-02-18	2106.37	2110.81	2079.48	2085.93
2005-02-21	2085.93	2085.93	2016.49	2022.66
2005-02-22	2025.01	2034.68	1992.27	1992.27
2005-02-23	1990.25	2043.93	1987.17	2042.78
2005-02-24	2043.36	2073.94	2043.36	2073.19
2005-02-28	2075.76	2084.02	2072.4	2079.99
2005-03-01	2082.85	2093.39	2082.7	2088.95
2005-03-02	2088.95	2093.07	2066.72	2068.42
2005-03-03	2071.66	2096.86	2064.47	2093.27
2005-03-04	2092.19	2124.69	2085.36	2124.69
2005-03-07	2128.7	2171.45	2128.7	2166.1
2005-03-08	2167.63	2172.76	2144.46	2149.06
2005-03-09	2155.03	2160.75	2149.43	2157.14
2005-03-10	2157.06	2158.5	2132.25	2137.42
2005-03-11	2137.38	2141.7	2135.44	2137.39
2005-03-14	2137.39	2140.58	2112.72	2115.61
2005-03-15	2113.09	2115.37	2101.65	2106.31
2005-03-16	2106.16	2108.47	2095.3	2099.12
2005-03-17	2098.03	2104.96	2096.49	2100.11
2005-03-18	2098.7	2098.7	2048.65	2050.28
2005-03-21	2054.53	2068.1	2033.59	2033.78
2005-03-22	2032.58	2032.58	1999.08	1999.15
2005-03-28	2000.76	2009.15	1986.65	1986.95
2005-03-29	1989.43	1989.55	1930.71	1931.98
2005-03-30	1930.95	1956.37	1890.78	1951.38
2005-03-31	1958.14	1964.43	1943.76	1954.69
2005-04-01	1953.08	1972.29	1950.65	1966.29
2005-04-04	1974.46	2000.37	1974.34	1994.36
2005-04-05	1996.39	1997.06	1954.43	1962.7
2005-04-06	1965.18	1970.25	1954.31	1962.38
2005-04-07	1962.38	1962.38	1907.21	1914.22
2005-04-08	1915.65	1915.65	1899.31	1906.69
2005-04-11	1909.17	1910.52	1896.72	1896.72
2005-04-12	1896.72	1929.07	1895.73	1927.82
2005-04-13	1927.82	1929.69	1913.14	1916.58
2005-04-14	1919.8	1923.19	1885.9	1887.47
2005-04-15	1880.78	1884.68	1864.01	1864.06
2005-04-18	1860.38	1860.38	1817.01	1818.87
2005-04-19	1818.6	1837.95	1818.6	1834.06
2005-04-20	1838.43	1862.29	1838.43	1854.97
2005-04-21	1852.41	1852.96	1838.59	1841.94
2005-04-22	1856.88	1875.44	1856.88	1868.13
2005-04-25	1869.98	1872.69	1851.24	1860.56
2005-04-26	1860.39	1867.35	1852.06	1858.14
2005-04-27	1856.17	1861.17	1823.91	1830.32
2005-04-28	1829.99	1838.16	1818.56	1838.16
2005-04-29	1837.32	1854.63	1832.13	1854.63
2005-05-03	1862.55	1883.24	1862.55	1865.11
2005-05-04	1864.56	1866.17	1858.22	1866.17
2005-05-05	1871.4	1894.1	1870.88	1893.2
2005-05-06	1896.91	1913.77	1895.97	1913.77
2005-05-09	1915.23	1946.77	1913.63	1946.77
2005-05-10	1947.17	1950.48	1919.02	1931.54
2005-05-11	1929.8	1929.8	1917.14	1921.33
2005-05-12	1921.71	1923.05	1910.73	1911.75
2005-05-13	1910.17	1910.17	1880.78	1882.39
2005-05-16	1882.93	1882.93	1859.31	1862.59
2005-05-17	1862.81	1876.95	1860.5	1876.47
2005-05-18	1875.24	1884.54	1875.18	1879.39
2005-05-19	1889.83	1896.58	1886.95	1893.09
2005-05-20	1888.86	1894.31	1873.42	1886.73
2005-05-23	1882.08	1886.7	1878.25	1883.48
2005-05-24	1883.48	1883.82	1877.78	1881.08
2005-05-25	1882.24	1882.24	1861.39	1869.5
2005-05-26	1869.5	1869.5	1855.55	1858.72
2005-05-27	1866.73	1875.41	1865.32	1875.41
2005-05-30	1873.22	1888.53	1873.22	1886.61
2005-05-31	1889.03	1934.1	1889.03	1929.38
2005-06-01	1939.19	1966.21	1939.19	1964.31
2005-06-02	1972.87	2010.56	1972.87	2010.56
2005-06-03	2010.56	2028.14	2007.1	2022.49
2005-06-06	2020.69	2051.04	2017.37	2051.04
2005-06-07	2049.19	2050.35	1997.69	2003.02
2005-06-08	1998.37	1999.4	1942.6	1953.28
2005-06-09	1951.28	1951.28	1881.52	1898.24
2005-06-10	1908.96	1944.84	1908.96	1937.18
2005-06-14	1938.84	1955.79	1938.84	1955.79
2005-06-15	1956.06	1994.36	1956.06	1992.44
2005-06-16	1991.97	1999.66	1988.02	1999.6
2005-06-17	1999.6	2020.8	1999.6	2011.17
2005-06-20	2011.17	2014.52	1999.63	2004.71
2005-06-21	2002.75	2002.75	1950.98	1954.09
2005-06-22	1954.09	1961.45	1951.83	1958.62
2005-06-23	1959.83	1960.99	1943.49	1955.22
2005-06-24	1955.22	1955.22	1939.9	1947.21
2005-06-27	1947.21	1965.19	1943.28	1963.5
2005-06-28	1963.5	1963.5	1952.29	1955.2
2005-06-29	1955.2	1956.25	1945.12	1945.12
2005-06-30	1940.53	1940.53	1905.73	1924.23
2005-07-01	1924.23	1924.23	1895.18	1895.25
2005-07-04	1895.25	1895.25	1805.49	1815.67
2005-07-05	1820.87	1831.49	1810.91	1817.02
2005-07-06	1815.13	1823.28	1808.92	1813.04
2005-07-07	1816.91	1851.62	1816.91	1847.32
2005-07-08	1839.43	1876.28	1814.08	1876.28
2005-07-11	1867	1867	1837.22	1852.78
2005-07-12	1853.99	1871.05	1848.61	1868.94
2005-07-13	1865.37	1865.37	1849.38	1854.04
2005-07-14	1862.81	1881.82	1862.81	1879.46
2005-07-15	1888.1	1899.99	1885.28	1897.08
2005-07-18	1897.48	1916.84	1897.48	1909.25
2005-07-19	1912.22	1913.77	1888.61	1889.55
2005-07-20	1892.47	1947.12	1892.47	1944.71
2005-07-21	1947.24	1964.3	1947.24	1960.76
2005-07-22	1962.11	1968.07	1948.05	1954.4
2005-07-26	1958.34	1966.5	1952.02	1959.58
2005-07-27	1959.58	1974.54	1959.58	1974.54
2005-07-28	1975.63	2003.4	1975.63	1999.82
2005-07-29	1999.82	2007.47	1993.8	2000.25
2005-08-01	2000.79	2002.01	1981.46	1982.93
2005-08-02	1987.42	1989.24	1979.17	1985.09
2005-08-03	1983.42	1988.14	1978.77	1988.14
2005-08-04	1985.42	1985.42	1969.13	1978
2005-08-05	1979.55	1981.69	1972.41	1975.6
2005-08-08	1977.26	1984.01	1970.94	1974.83
2005-08-09	1980.11	1993.31	1980.11	1990
2005-08-10	1991.41	2010.41	1987.89	2010.41
2005-08-11	2007.59	2024.33	2003.73	2023.7
2005-08-12	2026.29	2049.65	2026.29	2038.1
2005-08-15	2039.14	2039.14	2002.94	2005.99
2005-08-16	2005.99	2005.99	1986.57	1993.58
2005-08-17	1991.86	1993.45	1979.54	1985.1
2005-08-18	1983.76	1987.68	1976.97	1979.12
2005-08-19	1975.63	1976.12	1961.27	1966.33
2005-08-22	1968.7	1968.7	1949.78	1963.37
2005-08-23	1960.95	1960.95	1942.32	1943.76
2005-08-24	1938.86	1938.86	1915.26	1924.15
2005-08-25	1924.15	1928.67	1921.98	1925.68
2005-08-26	1925.68	1937.34	1924.65	1934.56
2005-08-30	1930.08	1951.79	1929.08	1951.63
2005-08-31	1951.23	1951.23	1931.34	1936.9
2005-09-01	1937.08	1947.1	1935.92	1941.41
2005-09-02	1941.53	1946.38	1940.13	1946.38
2005-09-05	1941.62	1944.53	1920.38	1929.02
2005-09-06	1926.05	1926.05	1896.71	1896.71
2005-09-07	1896.71	1916.76	1895.83	1897.33
2005-09-08	1897.33	1909.25	1895.79	1905.84
2005-09-09	1908.5	1910.8	1882.6	1882.77
2005-09-12	1884.36	1892.33	1866.2	1866.91
2005-09-13	1868.73	1896.7	1868.47	1894.67
2005-09-14	1894.67	1914.92	1894.29	1914.74
2005-09-15	1915.06	1918.81	1903.09	1903.09
2005-09-16	1905.36	1914.15	1905.1	1909.8
2005-09-19	1909.93	1928.94	1909.93	1928.09
2005-09-20	1925.38	1936.54	1925.38	1933.51
2005-09-21	1934.13	1960.29	1934.13	1959.15
2005-09-22	1959.9	1965.27	1951.96	1965.27
2005-09-23	1966.08	1966.86	1953.22	1959.51
2005-09-26	1961.16	1964.48	1951.16	1954.74
2005-09-27	1959.05	1984.49	1956.76	1984.49
2005-09-28	1984.31	1987.89	1970.07	1976.1
2005-09-29	1974.74	1978.29	1965.81	1970.19
2005-09-30	1970.19	1972.71	1935.62	1942.07
2005-10-03	1942.07	1946.02	1940.93	1945.82
2005-10-04	1943.43	1952.22	1932.32	1938.35
2005-10-05	1938.57	1943.79	1931.36	1940.94
2005-10-06	1939.4	1941.67	1932.7	1939.35
2005-10-07	1942.9	1956.05	1942.9	1952.28
2005-10-10	1952.28	1953.77	1945.44	1949.42
2005-10-11	1949.42	1964.22	1949.42	1964.22
2005-10-12	1961.98	1964.74	1957.64	1958.26
2005-10-13	1958.21	1963.29	1953.09	1955.01
2005-10-14	1954.62	1959.71	1950.97	1953.14
2005-10-17	1953.14	1953.14	1941.48	1947.46
2005-10-18	1947.46	1949.82	1943.91	1947.33
2005-10-19	1945.12	1955.81	1942.41	1954.29
2005-10-20	1955.7	1958.28	1942.24	1944.62
2005-10-21	1941.2	1941.2	1919.73	1922.5
2005-10-24	1922.57	1924.45	1909.71	1917.47
2005-10-25	1917.98	1933.36	1917.98	1927.49
2005-10-26	1927.49	1935.57	1923.71	1934.55
2005-10-27	1936.14	1943.57	1934.07	1941.46
2005-10-28	1944.26	1960.57	1943.03	1960.22
2005-11-02	1960.22	2007.12	1959.84	2007.12
2005-11-03	2017.1	2031.7	2017.1	2031.7
2005-11-07	2032.84	2038.67	2017.42	2030.05
2005-11-08	2028.31	2049.54	2026.31	2046.93
2005-11-09	2050.14	2099.01	2047.21	2097.3
2005-11-10	2100.23	2125.9	2089.19	2099.14
2005-11-11	2096.69	2098.77	2085.76	2092.68
2005-11-14	2091.09	2091.09	2066.22	2072.05
2005-11-15	2076.05	2076.52	2059.86	2063.74
2005-11-16	2065.77	2066.26	2057.42	2060.75
2005-11-17	2059.36	2062.56	2054.18	2056.13
2005-11-18	2063.98	2082.46	2062.84	2079.98
2005-11-21	2079.98	2126.56	2076.22	2126.56
2005-11-22	2128.25	2144.2	2123.18	2130.93
2005-11-23	2126.94	2126.94	2086.92	2103.75
2005-11-24	2104.34	2121.52	2103.1	2119.65
2005-11-25	2121.27	2121.98	2098.38	2106.1
2005-11-29	2105.49	2109.79	2102.7	2107.36
2005-11-30	2104.5	2105.31	2095.67	2099.74
2005-12-01	2099.74	2099.74	2084.11	2086.18
2005-12-02	2089.53	2115.73	2088.65	2114.89
2005-12-05	2115.37	2123.92	2111.82	2116.3
2005-12-06	2112.81	2112.81	2086.77	2099.15
2005-12-07	2099.17	2105.8	2097.28	2103.42
2005-12-08	2102.54	2113.6	2098.89	2113.6
2005-12-09	2113.6	2115.79	2100.17	2100.25
2005-12-12	2100.13	2105.24	2094.6	2101.4
2005-12-13	2102.78	2108.97	2097.24	2099.04
2005-12-14	2100.55	2101.34	2092.92	2097.25
2005-12-15	2094.72	2094.72	2059.21	2071.67
2005-12-16	2068.99	2071.04	2040.69	2047.56
2005-12-19	2046.15	2046.66	2018.19	2024.7
2005-12-20	2026.78	2064.29	2026.78	2062.78
2005-12-21	2066.23	2075.83	2064.61	2075.05
2005-12-22	2075.18	2084.76	2072.8	2078.58
2005-12-23	2078.58	2111.46	2078.58	2111.46
2005-12-27	2112.56	2112.56	2086.71	2088.6
2005-12-28	2085.28	2085.28	2067.32	2067.32
2005-12-29	2068.27	2096.04	2066.74	2096.04
2006-01-02	2096.04	2096.04	2085.45	2092
2006-01-03	2092	2112.29	2092	2109.79
2006-01-04	2129.97	2144.04	2129.97	2138.05
2006-01-05	2138.29	2150.93	2129.34	2150.93
2006-01-06	2150.57	2157.18	2132.05	2133.79
2006-01-09	2140.25	2152.55	2138.02	2151.15
2006-01-10	2157.77	2167.92	2152.45	2162.43
2006-01-11	2159.06	2159.06	2137.37	2150.71
2006-01-12	2149.48	2162.22	2147.72	2158.65
2006-01-13	2159.12	2159.12	2142.42	2148.27
2006-01-16	2144.56	2147.33	2133.72	2137.76
2006-01-17	2137.79	2155.21	2132.82	2154.3
2006-01-18	2153.58	2153.58	2117.61	2125.45
2006-01-19	2119.56	2121.72	2106.61	2109.08
2006-01-20	2107.48	2112.79	2101.57	2108.25
2006-01-23	2108.25	2108.25	2086.8	2099.51
2006-01-24	2100.05	2105.49	2095.78	2103.37
2006-01-25	2103.5	2122.6	2103.5	2112.49
2006-01-26	2113.52	2125.32	2109.27	2117.81
2006-01-27	2121.68	2126.16	2119.49	2121.89
2006-01-30	2118.48	2136.46	2118.48	2131.91
2006-01-31	2132.19	2148.99	2132.19	2145.39
2006-02-01	2145.77	2149.81	2136.13	2143.52
2006-02-02	2146.16	2159.37	2146.16	2159.37
2006-02-03	2159.56	2159.56	2134.28	2138.71
2006-02-06	2137.69	2141.5	2126.61	2133.13
2006-02-07	2134.53	2140.93	2090.79	2097.38
2006-02-08	2089.83	2089.83	2044.58	2060.92
2006-02-09	2078.1	2090.1	2078.1	2083.65
2006-02-10	2080.29	2085.29	2075.06	2085.29
2006-02-13	2081.63	2087.86	2077.36	2087.64
2006-02-14	2078.44	2078.44	2061.52	2069.89
2006-02-15	2066.85	2085.73	2066.85	2074.09
2006-02-16	2076.22	2079.64	2072.38	2076.42
2006-02-17	2084.15	2102.16	2084.15	2102.16
2006-02-20	2102.16	2102.16	2074.77	2084.1
2006-02-21	2084.25	2084.59	2071.43	2076.81
2006-02-22	2076.81	2076.81	2060.78	2067.88
2006-02-23	2070.21	2091.32	2070.21	2091.32
2006-02-24	2088.91	2088.91	2047.62	2069.93
2006-02-27	2067.34	2089.36	2058.36	2089.36
2006-02-28	2089.36	2132.64	2084.71	2122.96
2006-03-01	2127.46	2138.33	2126.6	2135.27
2006-03-02	2132.01	2151.99	2126.25	2137.61
2006-03-03	2138.09	2145.96	2125.16	2130.37
2006-03-06	2129.72	2151.48	2129.72	2148.32
2006-03-07	2147.27	2147.27	2104.38	2121.91
2006-03-08	2121.91	2122.39	2082.06	2099.26
2006-03-09	2097.89	2109.77	2095.32	2109.77
2006-03-10	2106.99	2110.08	2091.17	2103.37
2006-03-13	2103.37	2121.76	2100.72	2121.76
2006-03-14	2116.18	2122.1	2109.34	2120.99
2006-03-15	2116.79	2134.21	2116.79	2127.91
2006-03-16	2132.56	2147.27	2132.56	2141.77
2006-03-17	2146.34	2157	2143.39	2150.17
2006-03-20	2148.25	2163.66	2148.25	2163.31
2006-03-21	2170.89	2186.34	2170.89	2185.71
2006-03-22	2187.49	2187.49	2173.44	2184.7
2006-03-23	2184.13	2198.01	2184.13	2192.78
2006-03-24	2194.43	2211.63	2194.43	2208.13
2006-03-27	2207.99	2207.99	2188.34	2195.95
2006-03-28	2198.25	2205.28	2181.56	2186.79
2006-03-29	2185.85	2190.43	2174.67	2181.58
2006-03-30	2182.92	2189.83	2175.4	2180.64
2006-03-31	2181.46	2195.95	2178.85	2195.95
2006-04-03	2189.22	2197.27	2183.2	2189.77
2006-04-04	2191.68	2195.12	2181.33	2194.2
2006-04-05	2191.32	2200.45	2187.22	2197.9
2006-04-06	2201.19	2221.49	2201.19	2220.37
2006-04-07	2221.76	2221.76	2207.05	2216.73
2006-04-10	2216.25	2216.25	2201.01	2207.94
2006-04-11	2207.83	2217.38	2202.08	2217.38
2006-04-12	2217.38	2223.97	2215.01	2223.97
2006-04-17	2227.2	2231.38	2218.68	2229.36
2006-04-18	2232.61	2235.91	2222.02	2225.72
2006-04-19	2233.29	2233.29	2218.46	2223.73
2006-04-20	2227.54	2242.76	2215.18	2242.76
2006-04-21	2235.03	2262.97	2227.65	2262.97
2006-04-24	2264.84	2264.84	2243.08	2250.48
2006-04-25	2250.52	2250.52	2225.42	2232.55
2006-04-26	2235.75	2247.44	2235.75	2247.14
2006-04-27	2258.64	2284.08	2258.51	2281.39
2006-04-28	2279.38	2283.33	2266.1	2270.53
2006-05-02	2280.33	2313.74	2280.33	2305.64
2006-05-03	2306.4	2341.65	2306.4	2340.82
2006-05-04	2344.45	2372.33	2339.98	2370.29
2006-05-05	2396.07	2470.24	2396.07	2470.24
2006-05-08	2487.9	2602.46	2487.9	2589.17
2006-05-09	2590.5	2590.5	2512.23	2512.23
2006-05-10	2514.67	2531.01	2497.33	2529.49
2006-05-11	2534.01	2553.99	2534.01	2550.79
2006-05-12	2551.21	2555.98	2511.96	2518.2
2006-05-15	2507.88	2507.88	2419.81	2438.73
2006-05-16	2426.14	2466.24	2415.73	2460.19
2006-05-17	2464.61	2479.02	2455.05	2463.57
2006-05-18	2426.59	2426.59	2368.85	2378.74
2006-05-19	2371.4	2373.2	2339.51	2356.02
2006-05-22	2355.89	2360.38	2352.41	2357.98
2006-05-23	2337.49	2337.49	2257.68	2264.36
2006-05-24	2264.55	2271.42	2249.28	2252.58
2006-05-25	2242.17	2242.17	2225.31	2229.33
2006-05-26	2248.65	2300.39	2248.65	2300.39
2006-05-29	2310.19	2310.19	2278.85	2282.89
2006-05-30	2285.03	2303.54	2275.47	2300.08
2006-05-31	2295.06	2304.33	2244.38	2296.11
2006-06-01	2300.36	2311.75	2294.32	2310.15
2006-06-02	2306.61	2316.65	2293.72	2304.17
2006-06-05	2307.73	2312.92	2303.55	2304.41
2006-06-06	2299.86	2300.72	2270.38	2289.8
2006-06-07	2289.8	2289.8	2212.65	2218.42
2006-06-08	2223.35	2223.35	2141.37	2157.68
2006-06-09	2158.58	2190.28	2154.63	2159.5
2006-06-13	2134.11	2138.01	2111.55	2120.29
2006-06-14	2080.46	2080.46	2058.96	2067
2006-06-15	2077.4	2095.19	2074.96	2081.8
2006-06-16	2146.29	2153.11	2109.69	2121.47
2006-06-19	2119.09	2122.62	2107.09	2119.79
2006-06-20	2112.57	2112.57	2063.35	2068.09
2006-06-21	2068.09	2069.08	2034.49	2057.77
2006-06-22	2080	2098.83	2078.98	2097.39
2006-06-23	2097.12	2113.17	2094.14	2113.17
2006-06-26	2100.6	2100.6	2083.35	2092.4
2006-06-27	2094.67	2094.67	2075.81	2081.09
2006-06-28	2055.56	2070.03	2049.95	2066.06
2006-06-29	2068.32	2090.68	2068.32	2084.62
2006-06-30	2149.02	2182	2137.48	2178.79
2006-07-03	2187.56	2196.52	2178.83	2194.84
2006-07-04	2225.31	2256.48	2223.63	2256.48
2006-07-05	2251.32	2264.67	2242.58	2262.34
2006-07-06	2260.07	2260.07	2224.64	2227.85
2006-07-07	2228.61	2264.43	2228.61	2258.03
2006-07-10	2255.08	2255.88	2234.66	2238.84
2006-07-11	2241.62	2248.69	2236.74	2243.22
2006-07-12	2237.82	2250.09	2222.79	2231.68
2006-07-13	2232.86	2261.57	2230.34	2261.57
2006-07-14	2247.98	2247.98	2197.75	2210.15
2006-07-17	2208.07	2208.07	2151.26	2175.21
2006-07-18	2173.7	2201.92	2166.51	2191.78
2006-07-19	2191.78	2198.06	2178.61	2181.57
2006-07-20	2219.73	2248.72	2219.73	2247.4
2006-07-21	2245.88	2245.88	2231.22	2241.25
2006-07-25	2260.36	2273.63	2259.54	2267.67
2006-07-26	2268.96	2290.27	2266.04	2289.13
2006-07-27	2297.93	2339.26	2297.93	2336.42
2006-07-28	2337.9	2337.9	2321.33	2329.57
2006-07-31	2328.99	2390.84	2328.5	2390.84
2006-08-01	2389.89	2409.98	2383.68	2388.33
2006-08-02	2388.33	2388.33	2297.91	2308.37
2006-08-03	2310.61	2361.58	2310.61	2360.61
2006-08-04	2356.6	2372.2	2356.6	2362.6
2006-08-07	2360.33	2378.63	2350.86	2378.63
2006-08-08	2379.94	2382.19	2367.75	2367.75
2006-08-09	2355.76	2358.98	2339.18	2349.22
2006-08-10	2313.51	2326.06	2306.33	2326.06
2006-08-11	2336.19	2345.82	2332.71	2341.46
2006-08-14	2339.5	2339.5	2325.03	2327.5
2006-08-15	2327.5	2332.57	2324.59	2329.42
2006-08-16	2334.94	2347.33	2334.94	2343.51
2006-08-17	2341.75	2351.21	2339.29	2345.96
2006-08-18	2345.96	2345.96	2320.09	2329.9
2006-08-22	2328.8	2328.8	2313.21	2318.14
2006-08-23	2318.43	2329.78	2313.19	2314.57
2006-08-24	2312.84	2319.87	2301.46	2314.09
2006-08-25	2299.46	2299.46	2273.13	2274.53
2006-08-28	2275.12	2303.39	2272.86	2298.58
2006-08-29	2298.58	2302.69	2286.99	2302.69
2006-08-30	2307.39	2310.99	2291.69	2296.78
2006-08-31	2298.52	2312.23	2296.49	2312.23
2006-09-01	2314.45	2332.23	2310.32	2329.44
2006-09-04	2336.11	2371.1	2335.72	2371.1
2006-09-05	2373.05	2392.56	2372.4	2392.56
2006-09-06	2395.46	2401.55	2384.9	2396.2
2006-09-07	2397.14	2411.38	2397.14	2405.25
2006-09-08	2403.5	2406.61	2378.04	2378.04
2006-09-11	2393.46	2400.78	2387.8	2400.78
2006-09-12	2391.9	2391.9	2359.26	2361.66
2006-09-13	2365.12	2382.96	2365.12	2379.43
2006-09-14	2392.02	2408.54	2391	2406.48
2006-09-15	2411.41	2437.68	2407.52	2434.86
2006-09-18	2435.92	2501.8	2434.33	2501.8
2006-09-19	2515.14	2569.83	2515.14	2563.66
2006-09-20	2550.67	2550.78	2500.75	2512.76
2006-09-21	2519.93	2557.21	2519.93	2557.21
2006-09-22	2551.74	2555.05	2518.17	2531.65
2006-09-25	2530.13	2542.84	2527.16	2531.68
2006-09-26	2534.08	2551.93	2534.08	2544.48
2006-09-27	2560.94	2568.53	2550.9	2556.71
2006-10-02	2554.07	2554.07	2517.84	2542.69
2006-10-03	2540.88	2540.88	2513.87	2522.5
2006-10-04	2515.99	2515.99	2483.11	2486.82
2006-10-05	2497	2561.89	2497	2561.06
2006-10-06	2561.06	2571.98	2545.92	2560.22
2006-10-09	2556.47	2572.22	2549.92	2551.92
2006-10-10	2547.3	2548.74	2518.87	2528.98
2006-10-11	2525.29	2531.71	2521.89	2527.27
2006-10-12	2527.27	2540.82	2520.46	2534.4
2006-10-13	2536.9	2564.53	2536.9	2557.25
2006-10-16	2557.25	2588.08	2554.07	2584.2
2006-10-17	2576.2	2576.2	2543.48	2543.48
2006-10-18	2543.48	2546.53	2523.33	2546.53
2006-10-19	2548.45	2599.86	2548.45	2597.15
2006-10-20	2602.54	2620.95	2602.54	2617.41
2006-10-23	2617.57	2632.91	2613.05	2625.52
2006-10-25	2639.12	2681.73	2639.12	2678.72
2006-10-26	2697.86	2697.86	2672.43	2682.94
2006-10-27	2696.79	2703.01	2684.46	2702.37
2006-10-30	2702.37	2717.72	2702.37	2708.19
2006-10-31	2707.6	2716.99	2703.37	2708.5
2006-11-02	2707.82	2722.17	2706.3	2721.78
2006-11-03	2726.24	2777.98	2726.24	2766.86
2006-11-06	2764.52	2766.04	2746.76	2763.89
2006-11-07	2770.49	2794.89	2770.49	2792.74
2006-11-08	2792.74	2792.74	2743.43	2755.28
2006-11-09	2758.15	2819.24	2756.73	2818.83
2006-11-10	2822.79	2853.85	2815.01	2839.38
2006-11-13	2838.97	2839.21	2815.95	2821.92
2006-11-14	2821.05	2822.71	2788.33	2801.79
2006-11-15	2801.28	2801.28	2778.34	2791.49
2006-11-16	2793.19	2829.21	2786.2	2818.59
2006-11-17	2816.36	2848.14	2812.79	2842.54
2006-11-20	2842.54	2848.37	2833.88	2843.31
2006-11-21	2836.39	2840.33	2816.06	2825.41
2006-11-22	2825.16	2856.15	2825.16	2855.23
2006-11-23	2850.37	2850.37	2801.14	2814.56
2006-11-24	2815.41	2822.42	2805.42	2817.84
2006-11-27	2818.27	2818.78	2806.39	2817.56
2006-11-28	2812.14	2812.14	2758.78	2779.14
2006-11-29	2771.2	2771.2	2733.32	2745.56
2006-11-30	2746.04	2788.78	2746.04	2788.46
2006-12-04	2790.47	2795.3	2773.04	2795.3
2006-12-05	2795.13	2810.57	2795.13	2808.09
2006-12-06	2803.41	2803.41	2791.45	2797.79
2006-12-07	2796.15	2801	2774.97	2796.18
2006-12-08	2805.9	2831.4	2805.9	2831.4
2006-12-11	2836.75	2854.41	2836.75	2841.77
2006-12-12	2839.64	2841.92	2823.91	2840.82
2006-12-13	2841.14	2847.14	2821.37	2835.86
2006-12-14	2836.13	2839.17	2824.07	2833.27
2006-12-15	2833.27	2860.57	2833.27	2856.29
2006-12-18	2857.59	2885.67	2857.3	2877.83
2006-12-19	2882.4	2886.09	2845.26	2849.71
2006-12-20	2854.97	2854.97	2824.21	2829.57
2006-12-21	2829.45	2872.41	2829.45	2862.51
2006-12-22	2864.05	2872.85	2853.42	2858.31
2006-12-27	2858.31	2886.98	2858.31	2883.47
2006-12-28	2902.86	2943.38	2901.78	2943.38
2006-12-29	2948.55	2982.54	2948.55	2982.54
2007-01-02	2983.77	2986.13	2964.19	2976.85
2007-01-03	2979.46	3028.41	2978.64	3020.7
2007-01-04	3018.07	3018.07	2977.97	3012.74
2007-01-05	3010.75	3010.75	2979.39	2996.39
2007-01-08	2984.32	2984.32	2945.99	2952.32
2007-01-09	2958.23	2972.8	2957.05	2972.32
2007-01-10	2974.3	2975.01	2939.39	2951.08
2007-01-11	2952.3	2955.29	2938.62	2940.16
2007-01-12	2943.03	2992.33	2942.89	2992.33
2007-01-15	2998.09	3022.53	2990.82	3019.06
2007-01-16	3029.21	3072.81	3029.21	3070.29
2007-01-17	3055.82	3061.33	3033.98	3041.56
2007-01-18	3043.25	3090.73	3043.25	3081.73
2007-01-19	3082.52	3090.94	3063.45	3085.18
2007-01-22	3085.67	3141.28	3085.67	3141.28
2007-01-23	3145.42	3201.75	3145.42	3199.34
2007-01-24	3193.83	3259.88	3190.21	3244.75
2007-01-25	3254.53	3292.84	3254.53	3275.19
2007-01-26	3262.54	3262.54	3161.95	3162.82
2007-01-29	3162.82	3177.36	3155.78	3177.36
2007-01-30	3183.28	3201.96	3182.9	3196.66
2007-01-31	3206.61	3239.27	3204.92	3239.27
2007-02-01	3240.13	3247.05	3217.9	3245.26
2007-02-02	3256.8	3278.8	3254.24	3269.18
2007-02-05	3270.39	3282.34	3266.45	3281.9
2007-02-06	3281.62	3308.58	3265.15	3271.97
2007-02-07	3284.46	3284.95	3231.45	3232.39
2007-02-08	3232.39	3237.38	3190.74	3196.08
2007-02-09	3193.09	3257.71	3193.09	3245.81
2007-02-12	3243.52	3243.55	3204.85	3234.16
2007-02-13	3241.63	3241.63	3223.97	3233.91
2007-02-14	3239.83	3304.37	3239.83	3300.94
2007-02-15	3331.67	3379.37	3331.67	3379.37
2007-02-16	3376.99	3376.99	3325.41	3333.56
2007-02-19	3352.1	3356.7	3318.09	3329.03
2007-02-20	3347.19	3376.5	3341.05	3375.31
2007-02-21	3382.84	3417.08	3378.92	3378.92
2007-02-22	3369.06	3370.6	3353.33	3365.53
2007-02-23	3369.94	3399.67	3369.58	3389.37
2007-02-26	3394.84	3395.61	3378.28	3380
2007-02-27	3376.02	3378.64	3324.95	3331.29
2007-02-28	3199.06	3199.06	2992.81	3067.45
2007-03-01	3162.79	3220.34	3162.37	3190.12
2007-03-02	3153.81	3154.73	3105.69	3140.34
2007-03-05	3100.73	3100.73	2973.21	2997.88
2007-03-06	2989.44	2994.48	2965.8	2973.27
2007-03-07	3072.36	3095.56	3056.56	3063.26
2007-03-08	3063.72	3063.72	3017.31	3028.37
2007-03-09	3049.91	3112.1	3049.39	3099.82
2007-03-12	3107.37	3126.38	3103.66	3124.96
2007-03-13	3140.72	3185.68	3140.72	3181.96
2007-03-14	3082.25	3092.46	3063.81	3074.28
2007-03-15	3081.45	3081.45	3032.74	3043.61
2007-03-16	3045.4	3066.13	3045.4	3062.25
2007-03-19	3065.03	3065.03	3035.66	3041.38
2007-03-20	3054	3075.11	2990.64	3039.38
2007-03-21	3054.27	3090.47	3054.27	3090.47
2007-03-22	3127.27	3192.53	3127.27	3178.32
2007-03-23	3183.3	3183.3	3141.55	3170.05
2007-03-26	3181.33	3181.4	3146.25	3150.04
2007-03-27	3166.63	3186.14	3166.63	3174.75
2007-03-28	3176.87	3176.87	3153.73	3162.81
2007-03-29	3150.85	3152.44	3136.33	3151.72
2007-03-30	3167.81	3208.96	3167.81	3203.55
2007-04-02	3198.14	3233.77	3198.14	3229.6
2007-04-03	3242.03	3260.48	3242.03	3248
2007-04-04	3264.71	3297.91	3264.71	3294.23
2007-04-10	3303.25	3306.05	3289.15	3304.42
2007-04-11	3305.65	3305.65	3279.49	3294.21
2007-04-12	3291.46	3294.14	3217.72	3223.22
2007-04-13	3229.83	3239.96	3209.33	3217.07
2007-04-16	3217.79	3267.86	3216.8	3267.86
2007-04-17	3281.65	3335.78	3281.65	3318.17
2007-04-18	3316.3	3317.15	3276.9	3295.28
2007-04-19	3300.43	3300.43	3230.99	3238.06
2007-04-20	3235.99	3267.27	3235.69	3254.76
2007-04-23	3221.48	3319.01	3221.44	3319.01
2007-04-24	3306.82	3306.82	3276.56	3291.93
2007-04-25	3292.48	3314.15	3290.33	3309.43
2007-04-26	3309.43	3350.34	3309.43	3350.34
2007-04-27	3350.34	3350.34	3311.34	3318.38
2007-04-30	3316.68	3316.68	3270.73	3270.73
2007-05-02	3273.97	3308.46	3270.92	3271.99
2007-05-03	3276.41	3293.35	3263.49	3271.53
2007-05-04	3269.2	3293.05	3263.6	3278.48
2007-05-07	3284.91	3330.58	3284.72	3329.89
2007-05-08	3339.29	3357.88	3333.95	3333.95
2007-05-09	3336.3	3349.98	3319.71	3345.98
2007-05-10	3345.98	3348.04	3337.9	3342.21
2007-05-11	3331.64	3364.98	3324.63	3364.61
2007-05-15	3381.98	3432.82	3381.98	3408.73
2007-05-16	3418.99	3451.73	3406.66	3409.2
2007-05-17	3452.38	3452.38	3405.63	3417.69
2007-05-18	3424.83	3457.58	3419.4	3449.18
2007-05-21	3449.18	3480.7	3449.18	3466.34
2007-05-22	3474.53	3505.66	3474.53	3505.03
2007-05-23	3506.08	3517.13	3466.56	3466.56
2007-05-24	3469.58	3474.54	3450.78	3470.77
2007-05-25	3470.77	3470.77	3426.82	3441.76
2007-05-28	3441.21	3464.4	3439.93	3443.56
2007-05-29	3444.02	3461.77	3444.02	3452.62
2007-05-30	3454.16	3458.6	3394.61	3398.55
2007-05-31	3444.85	3474.67	3443.26	3474.67
2007-06-01	3490.24	3557.48	3490.24	3547.35
2007-06-04	3562.57	3629.82	3562.57	3622.94
2007-06-05	3614.37	3617.55	3594.02	3608.14
2007-06-06	3607.07	3608.46	3565.32	3570.47
2007-06-07	3555.41	3555.41	3503.97	3528.79
2007-06-08	3507.04	3532.29	3468.85	3526.73
2007-06-12	3548.88	3585.11	3548.8	3571.1
2007-06-13	3549.02	3549.4	3526	3543.82
2007-06-14	3570.5	3633.65	3570.5	3628.62
2007-06-15	3657.12	3693.67	3657.12	3671.29
2007-06-18	3686.84	3707.32	3674.95	3680.55
2007-06-19	3674.83	3683.7	3663.86	3667.14
2007-06-20	3684.24	3721.26	3683.27	3718.88
2007-06-21	3708.14	3714.59	3662.41	3714.59
2007-06-22	3721.64	3730.26	3687	3701.16
2007-06-25	3702.57	3707.44	3647.68	3652.92
2007-06-26	3646.49	3679.49	3637.34	3656.55
2007-06-27	3646.13	3655.59	3576.11	3585.3
2007-06-28	3594.74	3650.23	3594.74	3642.73
2007-06-29	3648.81	3660.86	3641.73	3660.86
2007-07-02	3653.02	3688.9	3652.01	3682.73
2007-07-03	3703.63	3749.8	3703.63	3742.63
2007-07-04	3745.42	3750.11	3723.41	3724.56
2007-07-05	3723.68	3791.92	3721.99	3791.42
2007-07-06	3791.42	3814.22	3748.57	3751.02
2007-07-09	3762.69	3771.34	3728.93	3736.26
2007-07-10	3737.44	3742.67	3712.84	3713.22
2007-07-11	3698.48	3712.29	3679.31	3696.51
2007-07-12	3700.15	3756.75	3696.98	3756.75
2007-07-13	3778.47	3820.55	3778.47	3786.02
2007-07-16	3786.02	3792.78	3750.22	3753.26
2007-07-17	3753.47	3754.45	3705.92	3729.68
2007-07-18	3731.55	3746.53	3723.86	3734.8
2007-07-19	3734.8	3734.8	3696.42	3702.91
2007-07-20	3718.45	3744.71	3718.45	3738.28
2007-07-23	3738.28	3739.66	3709.64	3737.79
2007-07-24	3737.79	3741.8	3706.24	3706.24
2007-07-25	3683.14	3685.33	3621.59	3645.51
2007-07-26	3645.07	3666.29	3641.31	3659.68
2007-07-27	3588.26	3588.26	3515.64	3518.76
2007-07-30	3518.76	3518.76	3434.66	3467.46
2007-07-31	3521.35	3545.7	3491.06	3501.2
2007-08-01	3466.63	3469.79	3422.1	3426.45
2007-08-02	3453.47	3467.59	3348.09	3359.02
2007-08-03	3378.51	3429.81	3320.48	3352.24
2007-08-06	3302.98	3302.98	3242.23	3256.99
2007-08-07	3267.13	3361.64	3267.13	3348.34
2007-08-08	3351.81	3386.35	3351.81	3375.91
2007-08-09	3395.29	3411.75	3382.6	3385.2
2007-08-10	3336.29	3336.29	3273.09	3281.96
2007-08-13	3279.87	3310.24	3267.03	3267.03
2007-08-14	3271.03	3284.13	3257.36	3263.56
2007-08-15	3222.77	3222.77	3124.92	3130.34
2007-08-16	3106.41	3106.41	2942.31	2942.31
2007-08-17	2948.09	2996.15	2874.99	2884.34
2007-08-21	3019.33	3171.16	3019.33	3167.52
2007-08-22	3157.55	3157.55	3124.79	3139.46
2007-08-23	3195.34	3254.94	3195.34	3229.15
2007-08-24	3230.21	3230.21	3199.78	3206.94
2007-08-28	3209.42	3261.28	3204.4	3251.77
2007-08-29	3192.49	3217.27	3171.73	3209.53
2007-08-30	3267.69	3321.85	3267.69	3320.34
2007-08-31	3319.75	3365.46	3317.09	3365.29
2007-09-03	3370.93	3379.63	3356.41	3369.14
2007-09-04	3364.27	3364.27	3308.97	3312.3
2007-09-05	3321.7	3349.36	3321.7	3342.35
2007-09-06	3324.68	3326.53	3309.5	3326.53
2007-09-07	3331.79	3337.87	3313.69	3332.97
2007-09-10	3323.14	3323.14	3271.67	3281.08
2007-09-11	3280.02	3284.07	3258.09	3267.97
2007-09-12	3273.19	3312.87	3269.46	3307.6
2007-09-13	3311.3	3325.61	3289.22	3289.22
2007-09-14	3300.52	3309.34	3292.2	3294.55
2007-09-17	3300.26	3314.57	3295.02	3307.43
2007-09-18	3303.42	3330.3	3281.15	3289.75
2007-09-19	3289.75	3386.81	3289.75	3362.98
2007-09-20	3364.55	3446.69	3364.55	3442.38
2007-09-21	3442.38	3442.38	3402.98	3423.73
2007-09-24	3427.62	3441.34	3425.36	3434.45
2007-09-25	3426.62	3454.2	3415.63	3440.67
2007-09-26	3450.53	3491.65	3449.64	3475.75
2007-09-27	3521.53	3577.51	3521.53	3577.51
2007-09-28	3585.19	3617.16	3562.99	3572.9
2007-10-01	3573.81	3606.72	3565.72	3597.92
2007-10-02	3597.92	3705.81	3597.92	3677.19
2007-10-03	3681.57	3783.45	3681.57	3769.82
2007-10-04	3740.2	3801.3	3732.89	3775.46
2007-10-05	3801.3	3814.62	3759.04	3775.91
2007-10-08	3804.83	3896.74	3803.54	3873.5
2007-10-09	3837.89	3837.89	3773	3776
2007-10-10	3790.98	3841.01	3790.98	3834.71
2007-10-11	3817.55	3825.48	3786.66	3824.2
2007-10-15	3835.5	3863.35	3803.05	3861.38
2007-10-16	3818.3	3835.49	3798.98	3815.22
2007-10-17	3806.42	3806.82	3757.74	3760.04
2007-10-18	3753.09	3776.83	3753.09	3771.12
2007-10-19	3773.18	3836.18	3773.18	3819.75
2007-10-22	3753.04	3753.04	3626	3667.87
2007-10-23	3668.55	3729.4	3668.55	3697.17
2007-10-24	3724.34	3772.36	3722.77	3763.47
2007-10-25	3764.18	3772.78	3752.23	3767.78
2007-10-26	3769.31	3787.24	3769.31	3784.88
2007-10-30	3803.87	3817.74	3774.92	3783.43
2007-10-31	3770.33	3771.55	3740.16	3758.97
2007-11-05	3759.4	3778.47	3739.22	3774.81
2007-11-06	3775.66	3790.17	3759.11	3773.63
2007-11-07	3802.14	3802.42	3769.17	3788.26
2007-11-08	3740.1	3740.1	3682.85	3692.1
2007-11-09	3692.35	3713.59	3692.35	3703.66
2007-11-12	3667.14	3667.14	3608.16	3618.37
2007-11-13	3595.83	3611.35	3539.44	3599.49
2007-11-14	3624.02	3700.32	3624.02	3681.62
2007-11-15	3682.49	3685.07	3658.41	3672.22
2007-11-16	3670.89	3670.89	3595.13	3598.96
2007-11-19	3605.76	3645.22	3605.76	3645.22
2007-11-20	3599.37	3599.37	3506.67	3540.61
2007-11-21	3521.42	3534.53	3505.53	3510.49
2007-11-22	3485.12	3485.12	3455.9	3478.94
2007-11-23	3494.44	3494.44	3494.44	3494.44
2007-11-26	3502.2	3556.78	3502.2	3537.29
2007-11-27	3513.65	3527.43	3506.95	3524.19
2007-11-28	3545.08	3572.03	3524.48	3537
2007-11-29	3581.6	3643.43	3548.2	3578.55
2007-12-03	3604.23	3652.34	3604.23	3626.88
2007-12-04	3630.05	3648.68	3624.22	3644.45
2007-12-05	3644.61	3648.71	3618.97	3648.71
2007-12-06	3676.98	3754.75	3676.98	3733.96
2007-12-07	3757.88	3772.48	3723.42	3745.39
2007-12-10	3749.78	3749.78	3665.57	3675.52
2007-12-11	3679.4	3683.97	3649.38	3672.38
2007-12-12	3632.53	3632.53	3600.3	3605.59
2007-12-13	3610.01	3630.25	3605.7	3626.21
2007-12-14	3608.11	3608.11	3538.69	3538.69
2007-12-17	3534.81	3534.81	3479.03	3486.82
2007-12-18	3446.55	3474.02	3414.52	3470.21
2007-12-19	3488.12	3493.11	3458.89	3466.28
2007-12-20	3467.67	3491.96	3467.14	3491.96
2007-12-21	3497.14	3543.09	3497.14	3532.98
2007-12-26	3552.06	3615.64	3552.06	3612.63
2007-12-27	3620.52	3667.64	3620.52	3667.64
2007-12-28	3653.01	3660.42	3597.62	3621.6
2008-01-02	3625.59	3641.61	3616.99	3617.29
2008-01-03	3596.98	3596.98	3497.79	3501.38
2008-01-04	3487.64	3494.38	3479.15	3479.37
2008-01-07	3417.9	3417.9	3375.22	3388.81
2008-01-08	3383.74	3422.7	3380.17	3420.56
2008-01-09	3392.42	3416.08	3387.06	3416.08
2008-01-10	3435.38	3473.68	3435.38	3454.6
2008-01-11	3462.6	3514.74	3462.6	3503.7
2008-01-14	3480.16	3482.28	3453.88	3482.28
2008-01-15	3494.12	3499.19	3446.82	3447.29
2008-01-16	3400.84	3400.84	3350.17	3351.66
2008-01-17	3339.23	3339.23	3239.93	3248.89
2008-01-18	3196.92	3196.92	3111.08	3168.3
2008-01-21	3168.3	3168.3	3129.11	3152.3
2008-01-22	3121.58	3121.58	2953.93	2978.41
2008-01-23	2980.1	3094.05	2980.1	3058.26
2008-01-24	3121.12	3170.48	3121.12	3147.42
2008-01-25	3204.34	3243.6	3204.34	3237.41
2008-01-28	3212.74	3212.74	3173.11	3203.56
2008-01-29	3223.53	3267.48	3216.96	3224.24
2008-01-30	3282.65	3298.12	3246.28	3256.53
2008-01-31	3254.59	3271.13	3234.75	3266
2008-02-01	3286.45	3333.26	3285.53	3294.08
2008-02-04	3304.75	3326.43	3304.75	3323.25
2008-02-05	3319.24	3319.24	3278.95	3283.56
2008-02-06	3283.56	3283.56	3190.73	3228.84
2008-02-07	3224.47	3225.95	3210.53	3223.2
2008-02-08	3228.22	3242.7	3228.22	3241.13
2008-02-11	3248.89	3249.42	3175.88	3179.48
2008-02-12	3184.16	3208.57	3184.16	3200.9
2008-02-13	3228.61	3234.72	3216.94	3223.35
2008-02-14	3239.88	3245.62	3206.15	3211.6
2008-02-15	3204.87	3204.87	3180.95	3182.85
2008-02-18	3179.08	3180.02	3159.71	3163.25
2008-02-19	3165.1	3200.44	3157.06	3190.67
2008-02-20	3183.33	3193.46	3178.21	3181.05
2008-02-21	3188.18	3201.82	3171.25	3176.06
2008-02-22	3173.44	3173.44	3080.24	3080.24
2008-02-26	3100.9	3104.12	3061.99	3079.54
2008-02-27	3085.42	3108.67	3085.42	3105
2008-02-28	3112.06	3128.37	3103.1	3112.85
2008-02-29	3108.7	3152.77	3098.98	3129.99
2008-03-03	3116.01	3116.01	3063.17	3079.99
2008-03-04	3086.12	3113.31	3083.37	3108.72
2008-03-05	3116.77	3116.77	3090.66	3092.65
2008-03-06	3099.52	3121.09	3099.52	3116.84
2008-03-07	3095.5	3095.5	3028.73	3028.73
2008-03-10	3022.82	3022.82	2903.65	2908.88
2008-03-11	2891.45	2924.25	2890.03	2909
2008-03-12	2991.01	3004.71	2943.62	2953.39
2008-03-13	2936.96	2940.47	2919.17	2940.47
2008-03-14	2925.44	2930.78	2892.43	2906.53
2008-03-17	2892.39	2892.39	2772.93	2793.68
2008-03-18	2805.71	2812.06	2773.17	2777.42
2008-03-19	2844.26	2846.96	2806.81	2817.58
2008-03-24	2824.58	2885.35	2817.45	2867.5
2008-03-25	2886.46	2921.72	2886.46	2892.2
2008-03-26	2904.23	2930.35	2899.41	2918.37
2008-03-27	2912.41	2931.61	2906.3	2925.91
2008-03-28	2912.97	2957.61	2907.69	2956.02
2008-03-31	2960.03	3003.78	2958.58	2984.67
2008-04-01	2986.11	2987.5	2956.95	2969.83
2008-04-02	3014.04	3052.34	3014	3048.31
2008-04-03	3051.62	3051.62	3030.36	3034.81
2008-04-04	3035.5	3035.5	2980.5	2983.04
2008-04-08	2987.4	2990.76	2973.7	2981.12
2008-04-09	2981.03	2981.03	2954.17	2961.78
2008-04-10	2953.44	2955.11	2931.38	2955.11
2008-04-11	2961.27	2961.91	2936.94	2940.98
2008-04-14	2926.97	2927.5	2907.42	2918.27
2008-04-15	2914.92	2918.68	2900.32	2904.73
2008-04-16	2911.27	2928.4	2911.27	2921.74
2008-04-17	2942.42	2956.15	2938.46	2940.48
2008-04-18	2942.89	2942.89	2913.6	2915.67
2008-04-21	2934.89	2934.89	2890.92	2890.92
2008-04-22	2890.92	2896.44	2843.9	2855.75
2008-04-23	2856.9	2856.9	2817.59	2824.81
2008-04-24	2827.31	2851.71	2827.31	2844.02
2008-04-25	2838.57	2838.73	2777.93	2777.93
2008-04-28	2777.17	2778.65	2738.59	2739.44
2008-04-29	2742.32	2769.18	2742.32	2754.29
2008-04-30	2769.63	2783.2	2745.54	2749.77
2008-05-02	2751.14	2761.2	2721.62	2722.95
2008-05-05	2726.12	2773.65	2726.12	2765.52
2008-05-06	2758.22	2758.22	2714.48	2727.7
2008-05-07	2731.88	2757.5	2731.88	2739.43
2008-05-08	2724.98	2762.41	2712.18	2760.62
2008-05-09	2762.76	2787.61	2759.01	2779.42
2008-05-12	2776.17	2803.49	2775.08	2803.49
2008-05-13	2836.02	2852.52	2834.36	2849.29
2008-05-14	2861.52	2878.74	2850.31	2862.53
2008-05-15	2864.26	2879.82	2854.12	2878.26
2008-05-16	2884.54	2887.29	2872.97	2879.95
2008-05-19	2882.78	2884.77	2867.2	2877.46
2008-05-20	2886.04	2903.51	2886.04	2896.15
2008-05-21	2883.06	2890.73	2859.38	2872.45
2008-05-22	2844.63	2846.5	2826.21	2838.58
2008-05-23	2833.22	2853.08	2830.97	2849.28
2008-05-26	2842.71	2842.89	2829.93	2840.52
2008-05-27	2839.8	2855.98	2837.06	2855.98
2008-05-28	2864.21	2868.07	2832.79	2833.27
2008-05-29	2828.57	2832.29	2793.59	2802.22
2008-05-30	2800.04	2835.49	2800.04	2827.44
2008-06-02	2827.87	2839.29	2816.38	2825.89
2008-06-03	2815.03	2815.03	2777.15	2782.8
2008-06-04	2786.2	2786.2	2768.33	2773.12
2008-06-05	2767.19	2767.19	2717.39	2718.42
2008-06-06	2720.52	2746.26	2720.52	2739.7
2008-06-10	2722.66	2722.66	2639.62	2645.95
2008-06-11	2621.91	2621.91	2575.16	2579.28
2008-06-12	2564.44	2564.44	2510.81	2544.89
2008-06-13	2548.62	2574.67	2548.62	2554.75
2008-06-16	2561.51	2628.64	2561.51	2620.76
2008-06-17	2621.82	2650.76	2613.92	2637.26
2008-06-18	2633.73	2641.99	2620.36	2628.2
2008-06-19	2613.07	2613.07	2584.09	2592.59
2008-06-20	2588.44	2594.81	2576.43	2578.57
2008-06-23	2566.54	2566.54	2490.26	2499.38
2008-06-24	2493.38	2505.27	2473.07	2474.87
2008-06-25	2469.11	2510.8	2469.11	2510.8
2008-06-26	2510.8	2543.69	2510.8	2521.61
2008-06-27	2481.55	2481.55	2458.29	2466.28
2008-06-30	2487.14	2487.14	2459.75	2459.98
2008-07-01	2459.98	2459.98	2412.11	2415.25
2008-07-02	2412.36	2423.8	2393.9	2393.9
2008-07-03	2364.95	2364.95	2289.21	2339.84
2008-07-04	2344.51	2371.41	2337.93	2369.21
2008-07-07	2376.4	2418.99	2376.4	2414.66
2008-07-08	2440.9	2469.25	2440.89	2450.55
2008-07-09	2455.65	2507.13	2455.65	2481.53
2008-07-10	2466.46	2466.46	2446.54	2450.62
2008-07-11	2451.61	2457.71	2429.86	2437.99
2008-07-14	2430.32	2471.14	2425.86	2457.27
2008-07-15	2457.98	2457.98	2412.17	2413.26
2008-07-16	2412.84	2412.84	2372.01	2373.7
2008-07-17	2400.08	2414.85	2387.03	2393.62
2008-07-18	2399.98	2409.5	2389.52	2389.52
2008-07-21	2392.32	2421.36	2392.32	2416.62
2008-07-22	2416.62	2419.39	2409.98	2409.98
2008-07-23	2424.12	2462.94	2424.12	2462.94
2008-07-24	2465.02	2538.65	2465.02	2535.91
2008-07-25	2500.61	2520.41	2493.14	2512.72
2008-07-28	2527.29	2543.62	2527.29	2540.81
2008-07-29	2533.9	2533.9	2511.32	2526.04
2008-07-30	2538.1	2584.45	2538.1	2583.83
2008-07-31	2601.09	2613.97	2576.52	2577.1
2008-08-01	2568.75	2586.55	2560.82	2584.21
2008-08-04	2584.25	2600.41	2583.66	2599.99
2008-08-05	2595.94	2611.38	2591.82	2602.38
2008-08-06	2656.16	2698.76	2656.16	2697.21
2008-08-07	2701.31	2707.11	2682.62	2684.64
2008-08-08	2678.48	2700.95	2666.13	2692.81
2008-08-11	2743.35	2778.13	2741.97	2768.52
2008-08-12	2775.64	2775.64	2747.69	2755.86
2008-08-13	2743.58	2743.58	2701.11	2721.94
2008-08-14	2730.17	2737.75	2722.02	2727.28
2008-08-15	2732.78	2737.11	2720.51	2725.15
2008-08-19	2714.85	2714.85	2680.44	2691.2
2008-08-20	2676.52	2681.66	2658.25	2681.66
2008-08-21	2684.09	2688.28	2656.92	2656.92
2008-08-22	2655.15	2656.18	2634.61	2653.18
2008-08-26	2643.64	2643.64	2632.69	2637.65
2008-08-27	2638.51	2650.4	2632.83	2646.7
2008-08-28	2647.82	2668.11	2647.82	2655.75
2008-08-29	2661.25	2698.19	2661.25	2688.09
2008-09-01	2652.23	2686.52	2648.1	2686.52
2008-09-02	2691.47	2715.99	2689.7	2708.25
2008-09-03	2727.89	2755.4	2724.22	2750.03
2008-09-04	2750.49	2755.01	2740.24	2754.05
2008-09-05	2723.12	2725.85	2710.38	2724.72
2008-09-08	2739.11	2750.74	2724.34	2728.53
2008-09-09	2729.17	2739.15	2714.78	2721.52
2008-09-10	2711.11	2720.66	2699.88	2709.49
2008-09-11	2682.15	2705.93	2672.24	2672.56
2008-09-12	2667.21	2667.21	2639.93	2646.12
2008-09-15	2631.39	2631.39	2536.16	2536.16
2008-09-16	2520.94	2520.94	2413.68	2421.72
2008-09-17	2441.47	2486.28	2441.47	2457
2008-09-18	2398.53	2401.98	2342.46	2352.37
2008-09-19	2426.57	2472.7	2426.57	2462.79
2008-09-22	2546.29	2560.09	2520.13	2520.13
2008-09-23	2514.72	2514.72	2463.94	2486.29
2008-09-24	2470.22	2517.63	2468.26	2510.32
2008-09-25	2511.51	2571.41	2511.51	2566.37
2008-09-26	2572.12	2618.19	2572.12	2597.23
2008-09-29	2622.8	2627.48	2598.57	2607.58
2008-09-30	2460.97	2576.03	2447.19	2569.65
2008-10-02	2574.5	2626.04	2574.5	2612.89
2008-10-03	2599.05	2599.05	2564.78	2566.21
2008-10-06	2544.12	2544.12	2494.49	2499.53
2008-10-07	2434.44	2445.46	2420.21	2424.19
2008-10-08	2345.6	2347.84	2306.6	2307.74
2008-10-09	2297.55	2315.06	2282.42	2288.44
2008-10-10	2270.73	2270.73	2096.21	2097.8
2008-10-13	2136.19	2161.83	2117.97	2118.75
2008-10-14	2276.86	2292.56	2254.12	2273.65
2008-10-15	2263.5	2271.58	2234.16	2238.41
2008-10-16	2173.59	2173.59	2115.89	2122.37
2008-10-17	2152.2	2176.78	2094.76	2098.26
2008-10-20	2094.03	2094.55	2054.58	2062.88
2008-10-21	2085.93	2122.96	2085.93	2116.74
2008-10-22	2110.15	2110.15	2072.7	2093.01
2008-10-23	2030.43	2030.43	1985.04	1995.92
2008-10-24	2004.39	2005.56	1947.37	1953.49
2008-10-27	1932.87	1932.87	1712.48	1713.83
2008-10-28	1713.9	1726.89	1684.75	1704.41
2008-10-29	1756.22	1820.21	1756.22	1780.64
2008-10-30	1790.6	1864.93	1789.26	1864.93
2008-10-31	1907.53	1964.91	1903.1	1951.09
2008-11-03	1965.27	2031.4	1964.05	2025.58
2008-11-04	2039.55	2068.44	1991.37	2003.04
2008-11-05	2009.17	2035.51	1984.17	2006.21
2008-11-06	1934.71	1947.97	1923.15	1941.62
2008-11-07	1902.59	1930.25	1889.46	1921.34
2008-11-10	1947.58	1957.49	1919.11	1938.97
2008-11-11	1935.69	1952.95	1920.07	1948.22
2008-11-12	1943.67	1954.6	1932.83	1948.72
2008-11-13	1931.81	1931.81	1911.27	1918.97
2008-11-14	1970.95	1990.26	1970.95	1978.05
2008-11-17	1972.82	1973.79	1931.55	1940
2008-11-18	1917.19	1917.19	1862.24	1873.6
2008-11-19	1872.28	1916.55	1872.28	1908.18
2008-11-20	1860.52	1860.52	1833.69	1842.33
2008-11-21	1823.9	1823.9	1763.78	1765.9
2008-11-24	1811.15	1814.18	1791.07	1799.72
2008-11-25	1835.77	1911.84	1834.82	1908.18
2008-11-26	1910.72	1932.91	1907.3	1932.91
2008-11-27	1970.82	1986.49	1955.89	1967.01
2008-11-28	1965.62	1975.53	1962.87	1971.57
2008-12-02	1918.06	1918.06	1875.23	1879.87
2008-12-03	1889.87	1923.54	1889.8	1905.28
2008-12-04	1906.83	1907.66	1885.32	1890.89
2008-12-05	1879.72	1899.77	1876.44	1888.96
2008-12-08	1890.58	1912.76	1890.58	1908.68
2008-12-09	1931.48	1952.62	1931.48	1935.07
2008-12-10	1914.05	1938.82	1909.74	1938.82
2008-12-11	1941.47	1953.84	1921.93	1933.12
2008-12-12	1930.52	1936.26	1893.74	1893.74
2008-12-15	1904.19	1932.75	1904.19	1913.26
2008-12-16	1912.96	1912.96	1874.28	1889.32
2008-12-17	1933.19	1953.91	1904.56	1904.56
2008-12-18	1907.64	1910.67	1886.48	1901.46
2008-12-19	1899.34	1912.52	1895.78	1903.53
2008-12-22	1893.96	1893.96	1831.59	1840.94
2008-12-23	1840.94	1865.93	1840.94	1862.19
2008-12-24	1858.54	1876.44	1850.47	1872.85
2009-01-05	1925.75	1979.86	1925.07	1974.69
2009-01-06	1976.05	1984.95	1965.99	1969.58
2009-01-07	1974	2004.68	1974	2003.89
2009-01-08	1976.22	1976.22	1958.82	1970.72
2009-01-09	1970.72	1992.73	1969.39	1984.88
2009-01-12	1980.14	2000	1976.94	1997.83
2009-01-13	1992.39	2001.79	1991.86	1996.04
2009-01-14	1995.12	1998.59	1980.57	1984.92
2009-01-15	1965.22	1965.22	1939.86	1954.97
2009-01-16	1969.42	1969.42	1948.79	1950.13
2009-01-19	1950.4	1954.41	1922.25	1922.99
2009-01-20	1925.62	1925.62	1871.33	1897.93
2009-01-21	1885.16	1885.16	1827.33	1840.12
2009-01-22	1855.2	1869.35	1848.35	1863.52
2009-01-23	1860.74	1860.74	1845.36	1857.34
2009-01-26	1860.85	1881.81	1856.77	1869.92
2009-01-27	1874.77	1887.87	1874.77	1880.81
2009-01-28	1883.77	1886.45	1866.83	1869.56
2009-01-29	1880.64	1890.91	1856.64	1860.69
2009-01-30	1846.31	1846.38	1818.56	1825.09
2009-02-02	1840.75	1840.75	1822.41	1833.57
2009-02-03	1832.86	1843.23	1826.13	1826.13
2009-02-04	1851.04	1857.01	1846.38	1847.55
2009-02-05	1849.19	1894	1849.19	1892.07
2009-02-06	1915.9	1951.08	1915.9	1942.48
2009-02-09	1945.98	1961.87	1942.01	1951.46
2009-02-10	1951.85	1951.85	1916.69	1917.57
2009-02-11	1917.57	1917.57	1873.63	1897.75
2009-02-12	1900.69	1925.96	1900.69	1924.1
2009-02-13	1923.7	1940.69	1919.62	1919.66
2009-02-16	1921.48	1921.97	1912.79	1915.79
2009-02-17	1910.35	1914.35	1894.11	1899.9
2009-02-18	1881.82	1892.23	1870.56	1892.23
2009-02-19	1901.42	1901.97	1892.63	1899.8
2009-02-20	1891.16	1895.92	1879.19	1881.44
2009-02-23	1877.91	1891.04	1867.13	1891.04
2009-02-24	1879.98	1879.98	1865.33	1869.59
2009-02-25	1878.41	1906.97	1878.41	1887.1
2009-02-26	1883.15	1889.43	1878.57	1880.38
2009-02-27	1880.16	1886.84	1872.22	1872.22
2009-03-02	1877.48	1877.48	1854.83	1856.43
2009-03-03	1845.61	1861.35	1837.33	1859.98
2009-03-04	1864.99	1885.92	1855.68	1885.92
2009-03-05	1899.87	1927.05	1899.87	1924.3
2009-03-06	1912.32	1932.07	1904.85	1920.16
2009-03-09	1920.16	1920.16	1876.23	1890.62
2009-03-10	1876.93	1885.01	1869.62	1873.22
2009-03-11	1901.71	1923.94	1894.08	1901.42
2009-03-12	1901.18	1907.18	1876.87	1879.67
2009-03-13	1866.36	1874.76	1856.1	1856.1
2009-03-16	1818.57	1818.57	1765.35	1769.67
2009-03-17	1770.6	1775.44	1745.39	1759.33
2009-03-18	1781.25	1786.11	1770.28	1770.28
2009-03-19	1777.38	1791.71	1771.84	1780.26
2009-03-20	1781.52	1839.82	1779.51	1833.9
2009-03-23	1849	1884.34	1849	1879.09
2009-03-24	1927.82	1932.6	1912.88	1917.69
2009-03-25	1923.75	1940.65	1906.93	1939.54
2009-03-26	1951.53	1988.26	1947.55	1988.26
2009-03-27	2023.18	2048.6	2023.18	2040.25
2009-03-30	2027.42	2029.14	2004.28	2023.11
2009-03-31	2001.26	2001.26	1985.61	1986.22
2009-04-01	1987.95	1989.05	1965.59	1967.28
2009-04-02	1993.31	1996.5	1977.55	1982.88
2009-04-03	2009.68	2029.83	2008.64	2028.59
2009-04-07	2034.21	2059.89	2034.21	2051.69
2009-04-08	2053.04	2072.81	2046.04	2072.81
2009-04-13	2083.03	2097.73	2039.67	2043.2
2009-04-14	2042.57	2042.57	2024.32	2037.09
2009-04-15	2031.14	2031.44	2015.23	2022.49
2009-04-16	2043.92	2064.81	2043.92	2064.66
2009-04-17	2081.27	2100.66	2077.94	2094.13
2009-04-20	2094.66	2103.56	2083.2	2086.72
2009-04-21	2062.04	2063.23	2036.37	2049.4
2009-04-22	2056.94	2075.44	2055.03	2073.31
2009-04-23	2070.31	2074.61	2058.19	2068.3
2009-04-24	2077.65	2105.56	2077.65	2103.63
2009-04-27	2117.84	2121.9	2083.94	2085.63
2009-04-28	2077.55	2080.25	2057.78	2063.5
2009-04-29	2059.52	2070.74	2057.67	2061.05
2009-04-30	2086.15	2106.85	2086.15	2103.5
2009-05-04	2127.98	2151.18	2127.98	2137.62
2009-05-05	2174.44	2211.25	2174.44	2197.2
2009-05-06	2203.2	2216.92	2201.4	2206.23
2009-05-07	2208.66	2251.5	2208.66	2238.92
2009-05-08	2229.44	2242.71	2202.6	2241.98
2009-05-11	2264.53	2281.24	2258.27	2265.55
2009-05-12	2259.28	2264.4	2247.37	2253.91
2009-05-13	2262.12	2291.97	2262.12	2283.6
2009-05-14	2258.25	2264.6	2243.51	2264.23
2009-05-15	2279.68	2314.72	2279.68	2308.7
2009-05-18	2305.44	2306.63	2272	2279.37
2009-05-19	2309.61	2329.58	2304.58	2309.58
2009-05-20	2314.88	2338.82	2314.88	2333.76
2009-05-21	2330.17	2352.38	2322.45	2333.79
2009-05-22	2320.72	2325.53	2305.4	2316.89
2009-05-25	2321.55	2342.77	2318.82	2334.62
2009-05-26	2347.23	2348.01	2299.21	2309.68
2009-05-27	2334.86	2360.45	2334.86	2356.38
2009-05-28	2341.75	2360.06	2340.46	2354.37
2009-05-29	2363.09	2398.25	2363.09	2389.31
2009-06-01	2404.62	2459.83	2404.48	2458.65
2009-06-02	2497.5	2514.11	2480.42	2490.42
2009-06-03	2493.6	2495.89	2462.48	2471.19
2009-06-04	2469.16	2494.24	2459.3	2494.24
2009-06-05	2508.96	2539.2	2508.96	2528.68
2009-06-08	2534.62	2538.83	2509.45	2517.73
2009-06-09	2518.41	2520.74	2485.74	2488.26
2009-06-10	2494.71	2533.49	2494.71	2530.72
2009-06-11	2530.44	2598.8	2530.44	2598.8
2009-06-15	2605.05	2626.21	2573.95	2612.85
2009-06-16	2593.16	2593.16	2511.18	2514.17
2009-06-17	2500.91	2502.79	2414.51	2441.75
2009-06-18	2439.56	2468.67	2427.38	2434.26
2009-06-19	2442.77	2454.52	2393.46	2398.3
2009-06-22	2399.01	2414.17	2386.47	2411.88
2009-06-23	2383.53	2385.51	2352.75	2370.06
2009-06-24	2370.06	2416.64	2366.18	2415.83
2009-06-25	2442.7	2485.71	2442.7	2467.56
2009-06-26	2487.42	2508.77	2475.71	2477.44
2009-06-29	2472.11	2481.2	2463.24	2468.05
2009-06-30	2476.62	2482.11	2436.19	2437.99
2009-07-01	2436.8	2437.23	2425.72	2432.89
2009-07-02	2441.47	2452.89	2436.81	2438.04
2009-07-03	2422.94	2433.05	2412.68	2431.34
2009-07-06	2435.04	2452	2428.34	2449.1
2009-07-07	2452.02	2478.48	2449.49	2471.76
2009-07-08	2462.78	2466.39	2447.68	2461.99
2009-07-09	2463.42	2474.95	2463.42	2473.85
2009-07-10	2479.78	2489.32	2478.38	2487.22
2009-07-13	2491.1	2500.36	2480.89	2483.39
2009-07-14	2503.82	2513.79	2483.6	2492.3
2009-07-15	2492.3	2521.9	2492.3	2515.95
2009-07-16	2546.13	2560.1	2546.13	2553.96
2009-07-20	2562.54	2593.75	2562.54	2587.91
2009-07-21	2597.96	2609.44	2580.45	2593.51
2009-07-22	2602.73	2614.53	2594.14	2612.38
2009-07-23	2611.84	2616.34	2591.42	2612
2009-07-24	2635.07	2676.98	2635.07	2676.47
2009-07-27	2686.61	2733.74	2686.61	2732.62
2009-07-28	2746.32	2775.66	2735.39	2768.76
2009-07-29	2777.7	2820.05	2777.7	2803.39
2009-07-30	2756.3	2778.56	2711.51	2764.98
2009-07-31	2790.17	2842.21	2790.17	2798.33
2009-08-03	2796.7	2844.65	2792.38	2835.11
2009-08-04	2870.86	2894.51	2870.86	2886.96
2009-08-06	2883	2887.71	2826.74	2841.21
2009-08-07	2823.64	2824.99	2780.01	2782.98
2009-08-10	2788.56	2851.62	2788.56	2850.58
2009-08-11	2861.62	2873.53	2856.39	2860.54
2009-08-12	2843.02	2843.02	2817.95	2828.52
2009-08-13	2854.69	2873.44	2850.27	2856.06
2009-08-14	2859.7	2871.56	2847.27	2850.01
2009-08-17	2836.36	2836.36	2760.61	2771.18
2009-08-18	2719.86	2734.52	2693.13	2731.55
2009-08-19	2747.01	2774.91	2747.01	2760.89
2009-08-20	2779.28	2780.85	2713.52	2720.18
2009-08-24	2720.18	2867.42	2720.18	2859.18
2009-08-25	2857.14	2869.12	2852.59	2858.15
2009-08-26	2873.29	2881.83	2859.51	2863.53
2009-08-27	2859.73	2885.68	2857.61	2881.4
2009-08-28	2895.43	2906.56	2868.57	2884.18
2009-09-01	2856.87	2858.08	2833.09	2852.93
2009-09-02	2807.19	2813.82	2795.54	2808.21
2009-09-03	2804.65	2808.08	2774.06	2803.31
2009-09-04	2808.12	2839.19	2805.51	2830.99
2009-09-08	2848.85	2858.33	2842.45	2852.48
2009-09-09	2853.62	2859.85	2815.24	2829.41
2009-09-10	2828.68	2839.64	2824.33	2835.91
2009-09-11	2841.24	2875.06	2840.61	2870.83
2009-09-14	2852.94	2852.94	2814.99	2821.73
2009-09-15	2821.73	2821.73	2780.73	2789.36
2009-09-16	2798.02	2803.37	2758.31	2768.61
2009-09-17	2791.8	2809.67	2771.97	2771.97
2009-09-18	2767.77	2789.33	2754.62	2789.33
2009-09-22	2785.9	2786.18	2772.17	2784.78
2009-09-23	2807.56	2847.23	2807.56	2842.51
2009-09-24	2841.05	2853.95	2827.04	2837.34
2009-09-25	2822.45	2822.45	2801.43	2821.34
2009-09-28	2818.58	2818.58	2772	2784.65
2009-09-29	2800.12	2807.32	2787.41	2807.32
2009-09-30	2796.88	2805.85	2785.02	2800.82
2009-10-01	2805.8	2832.29	2794.54	2829.02
2009-10-02	2796.98	2820.03	2771.02	2820.03
2009-10-05	2821.54	2824.71	2811.62	2819.48
2009-10-06	2855.65	2884.46	2855.65	2884.46
2009-10-07	2919.35	2967.06	2919.35	2967.06
2009-10-08	2971.32	2971.32	2948.41	2968.02
2009-10-09	2967.96	2967.96	2939.57	2942.78
2009-10-12	2944.51	2966.25	2925.29	2930.97
2009-10-13	2935.69	2949.75	2915.28	2930.09
2009-10-14	2933.51	2945.84	2921.06	2930.7
2009-10-15	2959.4	2961.57	2939.03	2942.79
2009-10-16	2947.13	2947.4	2922.15	2922.82
2009-10-19	2922.49	2940.61	2911.1	2932.2
2009-10-20	2948.37	2969.46	2939.25	2945.26
2009-10-21	2950.31	2953.32	2915.37	2919.9
2009-10-22	2917.46	2917.46	2883.14	2888.72
2009-10-23	2899.65	2932.99	2899.65	2932.99
2009-10-26	2938.25	2942.28	2922.55	2941.53
2009-10-27	2929.52	2942.08	2915.68	2935.74
2009-10-28	2933.74	2933.74	2897.17	2908.21
2009-10-29	2869.39	2875.42	2848.56	2862.33
2009-10-30	2912.94	2931.85	2895.19	2908.5
2009-11-03	2938.56	2947.23	2892.16	2908.24
2009-11-04	2915.9	2933.52	2906.5	2907.63
2009-11-05	2912.12	2944.51	2912.12	2944.51
2009-11-06	2954.81	2954.81	2928.05	2931.47
2009-11-09	2909.8	2931.93	2903.73	2915.71
2009-11-10	2948	2996.71	2945.9	2996.71
2009-11-11	2997.03	3047.14	2991.53	3047.14
2009-11-12	3049.1	3073.92	3042.44	3073.92
2009-11-13	3065.2	3065.59	3016.96	3034.32
2009-11-16	3034.32	3034.32	2999.33	3011.36
2009-11-17	3029.92	3032.46	3010.59	3032.09
2009-11-18	3039.61	3062.83	3036.78	3052.61
2009-11-19	3053.81	3083.54	3053.2	3083.3
2009-11-20	3077.05	3083.75	3052.56	3068.73
2009-11-23	3071.64	3072.55	3048	3048
2009-11-24	3072.77	3088.53	3061.9	3074.66
2009-11-25	3072.13	3079.45	3053.41	3064.3
2009-11-26	3067.71	3092.48	3067.71	3089.82
2009-11-27	3029.85	3060.22	3021.02	3044.97
2009-12-01	3051.45	3097.92	3050.54	3097.92
2009-12-02	3108.4	3130.43	3107.74	3119.96
2009-12-03	3113.82	3113.82	3076.05	3090.91
2009-12-04	3076.36	3082.85	3051.49	3061.99
2009-12-07	3062.54	3064.9	3041.23	3046.63
2009-12-08	3046.14	3046.14	3012.07	3012.07
2009-12-09	3005.89	3008.27	2979.99	2981.25
2009-12-10	2993.76	3006.57	2988.12	3006.57
2009-12-11	3012.49	3031.13	3007.8	3031.13
2009-12-14	3027.86	3042.1	3018.85	3042.1
2009-12-15	3045.08	3057.01	3040.4	3046.57
2009-12-16	3043.61	3043.61	3014.74	3032.37
2009-12-17	3036.98	3051.05	3032.78	3048.15
2009-12-18	3022.41	3022.41	3010.55	3016.99
2009-12-21	3018.79	3020.56	3005.39	3020.56
2009-12-22	3018.04	3021.45	3006	3016.16
2009-12-23	3016.16	3031.25	3014.64	3024.33
2009-12-28	3022.71	3032.84	3016.09	3032.84
2009-12-29	3036.13	3052.68	3034.92	3052.68
2010-01-04	3051.3	3052.28	3005.01	3005.01
2010-01-05	3012.55	3034.07	3011.49	3028.46
2010-01-06	3035.29	3041.27	3029.51	3039.93
2010-01-07	3043.09	3077.78	3041.86	3077.78
2010-01-08	3077.49	3077.49	3062.55	3077.18
2010-01-11	3078.35	3089.38	3071.43	3087.35
2010-01-12	3091.25	3110.84	3091.25	3105.62
2010-01-13	3103.33	3106.36	3082.31	3096.7
2010-01-14	3098.34	3121.91	3096.82	3121.91
2010-01-15	3124.07	3133.53	3116.42	3118.47
2010-01-18	3113.2	3114.35	3090.2	3106.3
2010-01-19	3103.67	3105.83	3072.03	3084.57
2010-01-20	3110.13	3110.18	3076.89	3083.86
2010-01-21	3074.65	3086.51	3065.75	3085.58
2010-01-22	3082.58	3082.58	3016.67	3023.47
2010-01-25	3008.76	3008.76	2949.64	2967.96
2010-01-26	2976.83	2995.91	2951.11	2955.7
2010-01-27	2957.46	2960.85	2903.85	2919.48
2010-01-28	2928.12	2963.18	2912.54	2961.63
2010-01-29	2941.01	2955.12	2928.01	2953.19
2010-02-01	2950.02	2950.02	2861.43	2883.21
2010-02-02	2895.99	2909.45	2847.06	2864.18
2010-02-03	2867.61	2892.9	2867.61	2884.81
2010-02-04	2889.67	2920.79	2889.67	2914.87
2010-02-05	2859.86	2864.11	2826.58	2855.64
2010-02-08	2854.84	2854.84	2832.11	2846.6
2010-02-09	2830.05	2830.05	2787.66	2797.61
2010-02-10	2823.43	2864.7	2823.43	2857.24
2010-02-11	2857.55	2908.88	2856.89	2908.88
2010-02-12	2936.12	2955.91	2932.86	2949.65
2010-02-15	2958.3	2970.25	2949.17	2963.24
2010-02-16	2962.76	2973.44	2954.87	2967.71
2010-02-17	2988.59	3018.67	2981.3	3018.67
2010-02-18	3022.42	3022.42	2985	2999.94
2010-02-19	2992.47	2999.54	2977.17	2978.53
2010-02-22	2985.27	3015.59	2985.27	3015.59
2010-02-23	3006.29	3022.53	3002.13	3013.14
2010-02-24	2989.17	2997.77	2980.52	2981.14
2010-02-25	2985.09	3031.26	2985.09	3031.26
2010-02-26	3018.61	3043.75	3014.22	3043.75
2010-03-01	3037.68	3078.91	3037.68	3078.91
2010-03-02	3089.31	3099.48	3057.42	3061.89
2010-03-03	3069.33	3081.62	3057.66	3069.29
2010-03-04	3067.08	3067.08	3034.13	3034.13
2010-03-05	3044.86	3070.78	3040.45	3069.63
2010-03-08	3077.93	3097.94	3077.23	3094.98
2010-03-09	3094.8	3107.35	3085.03	3107.35
2010-03-10	3110.37	3125.23	3110.24	3119.63
2010-03-11	3130.33	3130.33	3115.04	3125.56
2010-03-12	3116.95	3116.95	3072.91	3072.91
2010-03-15	3072.49	3094.88	3072.49	3076.79
2010-03-16	3071.52	3085.13	3062.17	3085.13
2010-03-17	3079.79	3099.71	3079.79	3088.05
2010-03-18	3099.41	3103.25	3081.29	3100.95
2010-03-19	3090.1	3101.62	3087.67	3097.23
2010-03-22	3099.25	3100.64	3080.52	3083.89
2010-03-23	3097.74	3130.74	3097.74	3129.24
2010-03-24	3155.74	3169.63	3151.38	3166.6
2010-03-25	3164.31	3174.53	3148.63	3171.14
2010-03-26	3176.16	3181	3168.3	3180.68
2010-03-29	3177.74	3180.03	3152.9	3177.56
2010-03-30	3184.1	3204.22	3184.1	3202.17
2010-03-31	3198.07	3200.78	3161.8	3161.8
2010-04-05	3172.54	3197.87	3172.54	3186.77
2010-04-06	3189.44	3261.51	3188.03	3253.48
2010-04-07	3249.94	3282.25	3248.93	3270.37
2010-04-08	3251.13	3257.63	3232.06	3256.12
2010-04-12	3256.12	3300.56	3256.12	3294.83
2010-04-13	3299.42	3309.49	3275.38	3299.9
2010-04-14	3302.3	3312.95	3288.69	3299.69
2010-04-15	3318.13	3322.9	3266.46	3278.84
2010-04-16	3286.77	3288.72	3240.37	3265.54
2010-04-19	3232.18	3232.18	3202.77	3203.91
2010-04-20	3208.52	3208.52	3145.47	3147.5
2010-04-21	3159.18	3209.55	3159.18	3204.47
2010-04-22	3211.65	3237.57	3211.5	3237.57
2010-04-23	3239.9	3251.99	3228.18	3244.45
2010-04-26	3260.21	3296.97	3260.21	3292.59
2010-04-27	3290.06	3315.21	3290.06	3307.71
2010-04-28	3298.56	3298.56	3247.78	3284.78
2010-04-29	3287.32	3315.61	3287.32	3297
2010-04-30	3297	3327.99	3284.37	3290.09
2010-05-04	3305.59	3306.33	3274.05	3290.68
2010-05-05	3249.88	3249.88	3162.15	3176.85
2010-05-06	3169.6	3174.62	3142.6	3167.83
2010-05-07	3092.4	3154.7	3073.71	3142.06
2010-05-11	3260.71	3298.96	3256.56	3262.93
2010-05-12	3271.28	3276.15	3253.42	3269.41
2010-05-13	3281.82	3332.39	3278.99	3327.69
2010-05-14	3318.53	3342.31	3303.19	3330.42
2010-05-17	3316.85	3322.44	3271.61	3289.31
2010-05-18	3303.6	3305.21	3247.96	3265.07
2010-05-19	3227.75	3231.5	3208.64	3222.19
2010-05-20	3207.3	3240.83	3206.25	3213.8
2010-05-21	3166.63	3184.26	3147.88	3179.36
2010-05-24	3198.53	3212.87	3179.81	3191.29
2010-05-25	3170.52	3173.71	3093.88	3102.59
2010-05-26	3111.67	3134.6	3111.67	3125.15
2010-05-27	3113.73	3173.08	3108.53	3156.53
2010-05-28	3156.38	3252.63	3156.38	3252.63
2010-05-31	3235.99	3272.73	3232.73	3272.73
2010-06-01	3267.94	3275.39	3251.19	3266.62
2010-06-02	3263.46	3293.69	3263.46	3289.56
2010-06-03	3314.67	3355.23	3314.67	3355.23
2010-06-04	3354.59	3367.9	3344.15	3357.05
2010-06-07	3293.97	3297.27	3266.11	3266.11
2010-06-08	3266.44	3283.68	3259.57	3274.26
2010-06-09	3284.18	3289.03	3248.13	3254.83
2010-06-10	3252.81	3252.81	3219.46	3224.49
2010-06-11	3272.57	3288.46	3253.78	3265.44
2010-06-15	3266.23	3291.94	3266.23	3282.42
2010-06-16	3314.42	3329.32	3305.92	3307.65
2010-06-17	3312.27	3315.01	3300.5	3313.52
2010-06-18	3317.53	3336.98	3313.72	3335.48
2010-06-21	3342.68	3362.62	3342.68	3357.88
2010-06-22	3362.14	3363.86	3348.06	3351.69
2010-06-23	3343.63	3345.12	3327.01	3342.97
2010-06-24	3346.8	3346.87	3323.23	3333.97
2010-06-25	3320.48	3358.84	3315.85	3352.46
2010-06-28	3363.51	3374.01	3354.28	3363.9
2010-06-29	3367.11	3373.78	3360.24	3372.71
2010-07-01	3321.39	3333.45	3315.18	3315.26
2010-07-02	3313.08	3320.47	3282.74	3290.98
2010-07-05	3291.81	3314.3	3281.38	3311.74
2010-07-06	3294.47	3339.87	3294.47	3335.71
2010-07-07	3349.56	3355.84	3341.78	3350.08
2010-07-08	3374.82	3405.78	3374.82	3398.16
2010-07-09	3403.96	3412.41	3394.15	3394.56
2010-07-12	3395.33	3414.32	3395.33	3406.96
2010-07-13	3412.48	3435.85	3412.48	3435.85
2010-07-14	3437.16	3475.75	3437.16	3472.33
2010-07-15	3468.99	3485.94	3458.89	3467.63
2010-07-16	3461.33	3463.8	3434.08	3442.68
2010-07-19	3427.2	3429.79	3412.59	3424.29
2010-07-20	3426.72	3431.31	3397.56	3405.69
2010-07-21	3421.38	3425.94	3413.74	3418.71
2010-07-22	3414.77	3422.2	3402.3	3414.9
2010-07-23	3435.15	3445.87	3414.26	3416.1
2010-07-26	3416.1	3422.45	3371.1	3414.03
2010-07-27	3415.94	3437.57	3415.94	3436.59
2010-07-28	3441.3	3463.84	3441.3	3451.91
2010-07-29	3451.91	3456.08	3429.1	3429.35
2010-07-30	3431.95	3434.92	3422.29	3426.95
2010-08-02	3426.46	3457.26	3426.46	3455.24
2010-08-03	3455.5	3489.57	3455.5	3484.08
2010-08-04	3483.63	3506.94	3483.63	3503.49
2010-08-05	3504.41	3526.42	3504.41	3521.1
2010-08-06	3522.36	3533.28	3515.72	3516.28
2010-08-09	3515.84	3531.59	3515.84	3524.7
2010-08-10	3524.33	3536.15	3523.8	3525.81
2010-08-11	3521.5	3539.29	3521.12	3522.72
2010-08-12	3522.52	3522.52	3477.24	3483.02
2010-08-13	3483.02	3483.64	3464.99	3469.52
2010-08-16	3468.65	3482.21	3460.26	3479.67
2010-08-17	3487.18	3503.39	3484.85	3502.25
2010-08-18	3506.26	3534.8	3506.26	3534.8
2010-08-19	3535.71	3560.39	3535.63	3560.39
2010-08-20	3555.75	3597.54	3535.07	3593.6
2010-08-23	3593.43	3619.87	3593.43	3613.37
2010-08-24	3600.57	3600.57	3530.49	3530.49
2010-08-25	3531.05	3576	3531.05	3554.15
2010-08-26	3567.71	3600.83	3567.23	3595.58
2010-08-27	3595.58	3595.86	3558.64	3558.67
2010-08-31	3557.15	3566.97	3556.91	3566.23
2010-09-01	3568.7	3593.41	3566.46	3593.41
2010-09-02	3629.55	3666.92	3620.43	3666.54
2010-09-03	3673.04	3739.44	3673.04	3734.7
2010-09-06	3735.76	3787.34	3735.76	3744.01
2010-09-07	3743.51	3775.42	3718.93	3775.42
2010-09-08	3764.52	3804.73	3718.54	3804.73
2010-09-09	3805.93	3902.56	3802.72	3902.56
2010-09-13	3904.26	3972.6	3904.26	3972.6
2010-09-14	3997.08	4011.27	3924.99	3968.29
2010-09-15	3968.88	3988.05	3958.69	3973.48
2010-09-16	3992.13	4014.43	3990.05	4005.46
2010-09-17	4005.46	4021.33	3968.4	3979.35
2010-09-20	3991.83	4053.32	3991.83	4053.32
2010-09-21	4055.86	4125.5	4055.86	4087.96
2010-09-22	4089.31	4096.66	4020.15	4054.18
2010-09-23	4055.13	4069.31	4055.13	4067.43
2010-09-24	4069.09	4079.78	4063.85	4078.87
2010-09-27	4079.31	4129.26	4079.31	4122.83
2010-09-28	4123.08	4124.18	4104.36	4123.95
2010-09-29	4134.72	4142.85	4110.14	4111.05
2010-09-30	4112.2	4112.37	4055.16	4100.07
2010-10-01	4099.95	4117	4067.16	4111.99
2010-10-04	4116.37	4188.31	4116.37	4188.31
2010-10-05	4184.61	4199.57	4171.87	4171.87
2010-10-06	4172.7	4226.48	4172.7	4196.73
2010-10-07	4196.84	4245.05	4196.84	4245.05
2010-10-08	4245.31	4251.65	4222.12	4236.98
2010-10-11	4237.58	4253.75	4218.79	4218.79
2010-10-12	4219.66	4224.97	4166	4166.52
2010-10-13	4166.67	4194.06	4146.36	4194.06
2010-10-14	4200.45	4242.24	4200.45	4233.38
2010-10-15	4237.73	4246.92	4207.11	4216.35
2010-10-18	4218.2	4235.67	4187.83	4215.11
2010-10-19	4225.37	4227.83	4174.79	4191.25
2010-10-20	4188.59	4202.17	4148.22	4191.96
2010-10-21	4193.04	4249.17	4193.04	4249.17
2010-10-22	4250.65	4290.16	4250.65	4286.87
2010-10-26	4287.2	4299.08	4264.29	4279.53
2010-10-27	4279.5	4299.01	4279.5	4285.07
2010-10-28	4285.2	4294.73	4257.51	4260.69
2010-10-29	4260.63	4279.89	4256.75	4268.74
2010-11-02	4273.28	4342.22	4273.28	4341.74
2010-11-03	4355.7	4390.6	4355.7	4381.86
2010-11-04	4381.86	4397.3	4379.74	4397.3
2010-11-05	4401.99	4413.42	4347.49	4349.11
2010-11-08	4349.65	4379.95	4295.62	4295.62
2010-11-09	4297.62	4297.62	4258.11	4266.45
2010-11-10	4265.88	4275.31	4172.23	4197.57
2010-11-11	4209.62	4214.9	4090.82	4144.41
2010-11-12	4143.37	4149.82	4049.08	4076.68
2010-11-15	4078.38	4141.44	4062.15	4139.32
2010-11-17	4116.42	4120.91	4069.31	4069.31
2010-11-18	4073.14	4120.62	4073.14	4120.62
2010-11-19	4122.4	4204.09	4122.4	4203.6
2010-11-22	4204.57	4221.72	4172.49	4186.89
2010-11-23	4186.94	4186.94	4142.91	4147.35
2010-11-24	4106.46	4127.68	4062.49	4124.54
2010-11-25	4125.92	4157.68	4089.75	4097.49
2010-11-26	4098.06	4104.94	4034.25	4053.58
2010-11-30	4050.44	4070.74	3953.7	3953.7
2010-12-01	3967.86	4031.54	3967.86	4002.88
2010-12-02	4061.49	4149.38	4061.49	4148.9
2010-12-03	4180.45	4194.38	4132.73	4176.48
2010-12-06	4181.11	4223.12	4181.11	4223.12
2010-12-07	4223.12	4225.86	4182.5	4197.92
2010-12-08	4198.27	4229.73	4198.27	4221.09
2010-12-09	4220.88	4235.34	4204.02	4209.42
2010-12-10	4209.42	4209.42	4126.32	4135.75
2010-12-13	4147.89	4147.89	4102.69	4115.38
2010-12-14	4116.43	4148.03	4116.43	4148.03
2010-12-15	4150.06	4160.57	4071.12	4089.75
2010-12-16	4089.75	4089.75	4003.84	4039.4
2010-12-17	4042.95	4057.33	4026.6	4057.33
2010-12-20	4060.93	4086.97	4060.26	4077.06
2010-12-21	4076.02	4096.76	4074	4091.86
2010-12-22	4091.86	4118.19	4086.04	4113.69
2010-12-23	4123.8	4166.04	4123.8	4166.04
2010-12-28	4164.69	4170.27	4148.36	4163.99
2010-12-29	4163.54	4199.31	4161.54	4199.31
2010-12-30	4211.74	4218.06	4198.16	4201.14
