# Supplementary material for: Analysis of global stock index data during crisis period via complex network approach
Source: PLoS One. 2018 Jul 18;13(7):e0200600. doi: 10.1371/journal.pone.0200600 (PMC6051609; doi:10.1371/journal.pone.0200600)
Supplement: S1 File — See the respective attached file. (ZIP) [file pone.0200600.s001.zip › Global stock index data 2005-2010/Portugal PSI20 index.xls]

## Sheet: Sheet1
Date	Open	High	Low	Close
2005-01-03	7592.93	7651.68	7586.84	7604.73
2005-01-04	7617.45	7688.67	7603.62	7651.87
2005-01-05	7634.94	7701.73	7626.49	7659.45
2005-01-06	7675.82	7722.33	7673	7714.57
2005-01-07	7722.12	7786.45	7705.32	7786.45
2005-01-10	7786.92	7796.09	7710.65	7724.01
2005-01-11	7737.22	7742.11	7686.41	7701.63
2005-01-12	7721.47	7742.1	7679.37	7691.57
2005-01-13	7710.42	7737.49	7694.41	7721.05
2005-01-14	7720.09	7742.7	7687.52	7687.52
2005-01-17	7710.6	7775.64	7701.53	7768.53
2005-01-18	7771.76	7773.45	7739.97	7764.33
2005-01-19	7772.87	7836.62	7765.93	7819.63
2005-01-20	7809.62	7837.44	7782.94	7822.16
2005-01-21	7826.06	7876.42	7816.42	7871.28
2005-01-24	7875.08	7878.66	7820.93	7861.05
2005-01-25	7851.83	7873.04	7829.94	7843.77
2005-01-26	7854.65	7909.33	7822.13	7900.77
2005-01-27	7900.48	7909.77	7850.13	7878.41
2005-01-28	7913.44	7961.78	7894.09	7942.7
2005-01-31	7942.76	8032.52	7937.94	8016.9
2005-02-01	8024.47	8090.24	8013.04	8073
2005-02-02	8086.69	8093.62	8007.87	8033.6
2005-02-03	8038.54	8053.13	8008.69	8040.69
2005-02-04	8021.77	8054.6	7995.53	8043.56
2005-02-07	8055	8089.66	8046.72	8056.44
2005-02-08	8063.26	8107.1	8054.58	8088.63
2005-02-09	8093.85	8101.99	8063.6	8069.57
2005-02-10	8060.61	8081.18	8043.02	8051.15
2005-02-11	8054.18	8085.84	8031.05	8080.22
2005-02-14	8082.64	8096.61	8044.45	8070.22
2005-02-15	8060.15	8088.87	8036.94	8080.67
2005-02-16	8066.19	8078.04	8041.35	8072.1
2005-02-17	8055.44	8076.39	8041.87	8051.95
2005-02-18	8059.9	8091.3	8026.97	8043.25
2005-02-21	8066.7	8066.7	7933.07	7933.07
2005-02-22	7943.88	7946.25	7854.85	7914.92
2005-02-23	7898.89	7898.89	7844.38	7851.2
2005-02-24	7865.09	7898.69	7854.23	7858.08
2005-02-25	7883.36	7926.47	7878.69	7898.3
2005-02-28	7910.57	7923.89	7858.35	7896.74
2005-03-01	7877.39	7940.61	7862.88	7937.4
2005-03-02	7955.19	7960.56	7866.38	7889.71
2005-03-03	7900	7900	7859.36	7891.83
2005-03-04	7900.38	7919.03	7873.36	7898.13
2005-03-07	7908.57	7945.39	7903.46	7937.02
2005-03-08	7936.14	7945.3	7908.01	7931.74
2005-03-09	7921.83	7966.89	7908.29	7922.32
2005-03-10	7910.87	7924.14	7859.98	7872.49
2005-03-11	7876.54	7899.58	7866.25	7891.67
2005-03-14	7888.82	7897.93	7844.44	7858.91
2005-03-15	7851.12	7879.96	7831.97	7835.59
2005-03-16	7834.22	7835.67	7782.65	7794.84
2005-03-17	7804.69	7820.33	7738.43	7757.44
2005-03-18	7769.19	7831.25	7762.61	7777.51
2005-03-21	7782.11	7810.94	7753.64	7762.18
2005-03-22	7773.69	7785.07	7743.37	7751.47
2005-03-23	7736.22	7778.08	7697.66	7772.7
2005-03-24	7782.33	7833.95	7760.24	7818.5
2005-03-29	7818.86	7846.64	7795.06	7845.28
2005-03-30	7815.33	7839.9	7776.47	7790.86
2005-03-31	7825.97	7842.78	7786.61	7786.61
2005-04-01	7785.52	7800.32	7759.05	7785.91
2005-04-04	7765.45	7794.3	7739.62	7766.39
2005-04-05	7784.9	7812.76	7763.25	7805.31
2005-04-06	7812.73	7820.14	7754.64	7754.64
2005-04-07	7766.29	7802.42	7757.54	7797.91
2005-04-08	7806.77	7823.68	7788.6	7809.4
2005-04-11	7787.82	7807.02	7771.34	7794.62
2005-04-12	7773.44	7825.67	7773.39	7806.69
2005-04-13	7807.56	7907.47	7806.22	7897.77
2005-04-14	7875.77	7909.25	7857.96	7876.45
2005-04-15	7858.19	7859.88	7797	7806.2
2005-04-18	7750.87	7754.19	7704.89	7739.37
2005-04-19	7765.64	7787.03	7743.83	7754.58
2005-04-20	7783.58	7832.43	7783.58	7815
2005-04-21	7812.56	7832.45	7795.08	7809.37
2005-04-22	7821.86	7825.79	7797.84	7818.8
2005-04-25	7808.23	7820.44	7778.29	7817.09
2005-04-26	7746.77	7762.91	7716.7	7729.69
2005-04-27	7714.4	7727.15	7603.86	7616.37
2005-04-28	7644.86	7662.05	7551.04	7613.48
2005-04-29	7583.11	7642.74	7579.84	7607.81
2005-05-02	7627.46	7667.34	7627.46	7650.34
2005-05-03	7653.57	7684.91	7647.87	7683.78
2005-05-04	7664.97	7695.81	7634.7	7675.41
2005-05-05	7681.75	7695.26	7647.09	7685.51
2005-05-06	7685.66	7696.89	7658.2	7660.57
2005-05-09	7667.67	7676.06	7596.03	7605.89
2005-05-10	7607.4	7628.6	7545.88	7589.91
2005-05-11	7584.98	7614.96	7547.35	7598.26
2005-05-12	7618.96	7657.77	7605.41	7654.23
2005-05-13	7632.19	7667.83	7618.6	7654.09
2005-05-16	7644.16	7674.95	7633.86	7652.43
2005-05-17	7654.24	7684.48	7641.66	7665.93
2005-05-18	7673.67	7705.87	7666.18	7691.88
2005-05-19	7700.4	7721.65	7682.87	7705.61
2005-05-20	7701.75	7773.25	7693.87	7769.19
2005-05-23	7772.07	7804.47	7763.3	7791.05
2005-05-24	7731.41	7738.89	7703.94	7718.09
2005-05-25	7711.62	7727.43	7636.85	7645.1
2005-05-26	7644.25	7655.26	7622.6	7642.95
2005-05-27	7649.42	7652.03	7581.32	7608.83
2005-05-30	7600.1	7609.77	7572.65	7595.98
2005-05-31	7584.24	7599.6	7524.04	7524.04
2005-06-01	7539.16	7626.48	7527.73	7619.17
2005-06-02	7548.11	7548.62	7477.59	7493.84
2005-06-03	7507.86	7534.15	7494.03	7510.48
2005-06-06	7512.23	7524.89	7483	7498.28
2005-06-07	7512.37	7536.99	7462.22	7462.68
2005-06-08	7455.24	7458.82	7394.77	7398.43
2005-06-09	7418.69	7448.4	7404.81	7431.69
2005-06-10	7460.32	7500.12	7450.3	7484
2005-06-13	7526.9	7526.9	7491.74	7514.86
2005-06-14	7493.24	7513.51	7477.87	7494.25
2005-06-15	7501.49	7512.32	7482.92	7498.87
2005-06-16	7492.33	7508.16	7459.79	7464.13
2005-06-17	7482.24	7532	7468.27	7517.76
2005-06-20	7504.31	7510.53	7458.2	7509.63
2005-06-21	7494.19	7526.53	7490.02	7526.53
2005-06-22	7513.93	7536.69	7504.99	7521.38
2005-06-23	7523.47	7540.14	7495.19	7540.14
2005-06-24	7507.94	7519.5	7480.71	7500.6
2005-06-27	7489.69	7503.61	7411.63	7422.99
2005-06-28	7429.22	7439.49	7403.28	7423.81
2005-06-29	7424.03	7475.29	7424.03	7473.9
2005-06-30	7446.47	7514.95	7445.33	7510.58
2005-07-01	7493.26	7562.1	7480.09	7555.79
2005-07-04	7541.01	7559.67	7529.39	7542.92
2005-07-05	7535.33	7538.57	7485.93	7523.29
2005-07-06	7518.76	7546.9	7505.4	7530.67
2005-07-07	7513.16	7521.45	7377.56	7464.44
2005-07-08	7474.79	7501.73	7458.86	7486.63
2005-07-11	7521.89	7522.45	7476.5	7492.97
2005-07-12	7494.09	7505.65	7438.15	7461.19
2005-07-13	7458.12	7483.02	7441.96	7444.82
2005-07-14	7455.59	7485.19	7442.73	7467.04
2005-07-15	7458.61	7492.9	7442.64	7442.64
2005-07-18	7483.03	7502.91	7459.64	7501.74
2005-07-19	7495.25	7526.58	7474.65	7526.58
2005-07-20	7498.35	7510.74	7473.48	7492.42
2005-07-21	7495.03	7513.92	7471.07	7509.61
2005-07-22	7507.63	7520.58	7468.89	7485.16
2005-07-25	7480	7518.54	7472.42	7503.35
2005-07-26	7489.37	7532.88	7469.54	7532.88
2005-07-27	7523.92	7567.9	7506.39	7567.9
2005-07-28	7567.06	7607.93	7556.63	7598.84
2005-07-29	7584.58	7620.05	7576.55	7595.76
2005-08-01	7612.5	7623.94	7571.6	7587.79
2005-08-02	7579.79	7630.05	7579.79	7622.2
2005-08-03	7618.12	7694.24	7608.86	7694.24
2005-08-04	7683.57	7704.35	7667.1	7699.15
2005-08-05	7693.96	7736.06	7693.96	7724.09
2005-08-08	7735.63	7744.7	7686.6	7710.06
2005-08-09	7705.9	7719.13	7677.08	7692.68
2005-08-10	7690.23	7729.88	7679.91	7714.98
2005-08-11	7699.26	7738.51	7694.87	7715.23
2005-08-12	7740.49	7746.95	7711.03	7723
2005-08-15	7720.53	7761	7719.01	7755.48
2005-08-16	7758.6	7775.49	7742.07	7762.39
2005-08-17	7760.36	7772.08	7713.32	7752.69
2005-08-18	7755.33	7755.33	7701.13	7712.57
2005-08-19	7713.86	7783.8	7688.3	7776.49
2005-08-22	7773.48	7802.65	7755.35	7799.02
2005-08-23	7797.81	7810.92	7774.85	7796.99
2005-08-24	7785.58	7795.76	7736.68	7752.03
2005-08-25	7743.41	7757.38	7691.82	7713.23
2005-08-26	7711.64	7755.68	7687.86	7691.97
2005-08-29	7687.52	7708.86	7668.96	7692.31
2005-08-30	7698.31	7751.64	7698.31	7736.68
2005-08-31	7749.46	7829.04	7731.84	7817.99
2005-09-01	7830.61	7851.63	7806.78	7834.93
2005-09-02	7831.78	7855.03	7811.87	7814.78
2005-09-05	7816.82	7889.26	7806.49	7889.26
2005-09-06	7879.75	7929.93	7878.02	7918.44
2005-09-07	7907.64	7930.74	7895.1	7913.17
2005-09-08	7902.99	7923.56	7876.84	7909.11
2005-09-09	7911.93	7945.82	7910.2	7914.26
2005-09-12	7926.45	7929.23	7864.77	7867
2005-09-13	7871.5	7893.37	7846.51	7880.78
2005-09-14	7867.68	7901.83	7859.79	7897.25
2005-09-15	7905.45	7943.69	7894.26	7926.93
2005-09-16	7908.13	7930.08	7890.55	7915.07
2005-09-19	7911.54	7916.14	7869.26	7909.96
2005-09-20	7901.37	7964.82	7894.62	7954.22
2005-09-21	7947.99	7953.84	7908.23	7943.06
2005-09-22	7930.55	7938.6	7905.12	7915.01
2005-09-23	7918.1	7969.8	7900.81	7967.6
2005-09-26	7972.36	8012.58	7958.98	8012.58
2005-09-27	8007.42	8035.56	7994.99	8029.25
2005-09-28	8025.78	8053.08	8006.11	8024.61
2005-09-29	8024.35	8073.2	8013.5	8060.93
2005-09-30	8061.41	8088.64	8043.41	8088.64
2005-10-03	8078.85	8088.41	8047.86	8073.87
2005-10-04	8071.6	8087.7	8046.2	8081.04
2005-10-05	8074.52	8173.73	8053.5	8172.08
2005-10-06	8119.65	8161.88	8092.71	8161.88
2005-10-07	8141.87	8156.38	8092.11	8092.5
2005-10-10	8109.69	8122.25	8079.54	8105.68
2005-10-11	8094.16	8120.73	8090.98	8112.37
2005-10-12	8109.56	8109.56	8060.97	8083.43
2005-10-13	8070.99	8078.97	7991.82	8009.83
2005-10-14	8004.68	8038.7	7962.43	8037.84
2005-10-17	8048.46	8076.81	8007.44	8021.65
2005-10-18	8031.59	8049.17	7987.84	7999.25
2005-10-19	7982.47	7989.89	7874.9	7893.04
2005-10-20	7947.19	7966.31	7893.95	7907.98
2005-10-21	7882.16	7902.07	7866.14	7889.81
2005-10-24	7889.94	7958.4	7873.36	7941.05
2005-10-25	7963.63	7972.22	7932.19	7958.51
2005-10-26	7965.57	7980.76	7907.37	7907.37
2005-10-27	7819.91	7825	7715.92	7783.5
2005-10-28	7766.93	7783.36	7732.73	7766.32
2005-10-31	7779.9	7836.55	7777.59	7836.55
2005-11-01	7827.48	7893.03	7816.99	7865.42
2005-11-02	7896.22	7912.08	7839.9	7874.63
2005-11-03	7894.63	7900.53	7843.62	7876.02
2005-11-04	7893.06	7893.78	7842.17	7882.4
2005-11-07	7874.61	7925.3	7849.81	7920.56
2005-11-08	7913.14	7960.71	7904.92	7944.57
2005-11-09	7943.04	8000.29	7940.95	7993.1
2005-11-10	7998.14	8012.5	7961.66	7964.19
2005-11-11	7983.26	8021.57	7977.11	8021.47
2005-11-14	8013.53	8021.26	7985.6	8015.92
2005-11-15	8013.96	8022.52	7980.72	8000.58
2005-11-16	7990.84	8028.1	7966.56	8016.57
2005-11-17	8015.26	8067.07	8010.16	8026.75
2005-11-18	8027.15	8054.24	7996.27	8035.81
2005-11-21	8025.67	8052.77	7998.87	8037.6
2005-11-22	8033.28	8045.3	8009.23	8031.56
2005-11-23	8043.09	8074.69	8015.74	8061.29
2005-11-24	8066	8124.17	8066	8117.05
2005-11-25	8108.71	8172.72	8108.71	8146.78
2005-11-28	8164.88	8184.29	8137.86	8162.36
2005-11-29	8153	8186.76	8139.34	8176.51
2005-11-30	8164.92	8174.81	8114.57	8114.57
2005-12-01	8130.1	8172.93	8123.69	8145.2
2005-12-02	8158.37	8171.42	8123.75	8147.17
2005-12-05	8183.14	8195.6	8148.86	8163
2005-12-06	8173.67	8232.87	8173.67	8226.85
2005-12-07	8240.31	8290.97	8227.76	8268.62
2005-12-08	8269.47	8274.54	8239.35	8262.96
2005-12-09	8248.26	8253.91	8217.49	8247.84
2005-12-12	8230.44	8283.63	8230.44	8254.78
2005-12-13	8248.67	8257.68	8206.59	8239.08
2005-12-14	8231.99	8266.33	8217.17	8248.92
2005-12-15	8266.38	8317.58	8234.87	8317.58
2005-12-16	8316.55	8329.67	8273.08	8313.79
2005-12-19	8289.98	8310.94	8252.73	8310.94
2005-12-20	8279.29	8294.64	8247.08	8283.31
2005-12-21	8384.98	8490.68	8380.83	8484.7
2005-12-22	8482.19	8548.03	8482.19	8517.63
2005-12-23	8525.06	8627.47	8525.06	8600.53
2005-12-27	8605.17	8635.65	8582.38	8593.86
2005-12-28	8604.72	8623.09	8578.99	8578.99
2005-12-29	8600.48	8623.44	8571.28	8616.31
2005-12-30	8620.05	8633.7	8588.7	8618.67
2006-01-02	8599.19	8632.31	8590.32	8602.04
2006-01-03	8595.4	8708.61	8595.4	8697.15
2006-01-04	8724.48	8748.86	8686.34	8743.88
2006-01-05	8732.7	8755.08	8704.77	8752.12
2006-01-06	8742.91	8774.37	8708.18	8774.37
2006-01-09	8795.45	8920.25	8795.45	8903.19
2006-01-10	8921.53	8933.01	8815.44	8864.59
2006-01-11	8857.7	8982.83	8857.44	8966.25
2006-01-12	8969.96	8976.54	8888.26	8893.2
2006-01-13	8898.74	8938.72	8875.9	8910.33
2006-01-16	8913.14	8928.61	8881.44	8919.12
2006-01-17	8893.9	8911.99	8855.43	8881.34
2006-01-18	8825.85	8839.1	8779.03	8824.16
2006-01-19	8848.3	8871.24	8779.98	8801.91
2006-01-20	8814.63	8833.1	8773.7	8780.85
2006-01-23	8733.65	8800.52	8704.28	8770.73
2006-01-24	8779.12	8798.33	8730.81	8745.74
2006-01-25	8782.71	8802.85	8760.69	8774.45
2006-01-26	8770	8816.99	8770	8791.93
2006-01-27	8815.29	8843.85	8773.94	8781.33
2006-01-30	8766.46	8783.61	8735.53	8772.04
2006-01-31	8758.81	8776.17	8711.32	8769.79
2006-02-01	8757.7	8869.9	8750.01	8862.89
2006-02-02	8864.72	8911.8	8780.03	8785.56
2006-02-03	8793.77	8834.97	8787.66	8809.05
2006-02-06	8835.66	8863.43	8812.43	8850.46
2006-02-07	8894.46	9253.16	8885.32	9196.92
2006-02-08	9209.88	9270.79	9206.14	9243.7
2006-02-09	9240.36	9291.56	9240.36	9242.29
2006-02-10	9247.99	9277.97	9238.83	9270.28
2006-02-13	9278.34	9322.53	9267.7	9300.43
2006-02-14	9295.85	9342.66	9295.49	9324.19
2006-02-15	9344.09	9395.38	9325.06	9368.39
2006-02-16	9403.04	9408.7	9373.63	9401.97
2006-02-17	9413.12	9448.26	9391.89	9415.46
2006-02-20	9402.33	9419.57	9366.09	9402.01
2006-02-21	9408.59	9489.45	9408.59	9456.15
2006-02-22	9456.53	9516.86	9444.75	9497.97
2006-02-23	9502.01	9524.93	9480.24	9516.79
2006-02-24	9520.61	9565.48	9494.35	9563.25
2006-02-27	9565.9	9593.66	9533.38	9587.66
2006-02-28	9586.9	9591.12	9476.82	9476.82
2006-03-01	9499.96	9537.22	9468.68	9537.22
2006-03-02	9531.3	9569.3	9503.34	9504.35
2006-03-03	9499.15	9546.94	9492.5	9492.5
2006-03-06	9517.23	9623.43	9513.63	9621.74
2006-03-07	9616.53	9625.75	9561.15	9589.59
2006-03-08	9607.92	9627	9573.71	9575.68
2006-03-09	9600.1	9629.99	9596.16	9610.82
2006-03-10	9625.89	9682.5	9625.89	9674.12
2006-03-13	9698.99	9889.45	9698.99	9866.64
2006-03-14	9826.11	9938.05	9809.12	9936.41
2006-03-15	9988.98	10158.3	9988.98	10146.1
2006-03-16	10151.4	10153.5	10039.4	10076.7
2006-03-17	10049.1	10088.5	10025.8	10062.6
2006-03-20	10073.9	10099.3	10026	10075.3
2006-03-21	10069	10099.8	10057.5	10090.9
2006-03-22	10080.9	10153	10067	10117.5
2006-03-23	10117.7	10138.8	10102	10121.7
2006-03-24	10130.1	10175	10118.8	10170.4
2006-03-27	10180	10203.6	10158.5	10158.5
2006-03-28	10156.7	10165.1	10108	10123.3
2006-03-29	10118.4	10219.7	10113.4	10219.7
2006-03-30	10238.3	10344.5	10235.9	10295
2006-03-31	10295.1	10316.2	10228.4	10262.6
2006-04-03	10266.2	10317	10266.2	10273.3
2006-04-04	10257	10262.2	10212	10235.8
2006-04-05	10242.2	10296.4	10226.3	10295.8
2006-04-06	10298.5	10307.5	10254.4	10267
2006-04-07	10302.4	10356	10286	10320.5
2006-04-10	10303.9	10327.1	10263.9	10311.4
2006-04-11	10313.8	10329.4	10256.8	10269.2
2006-04-12	10273.7	10280.2	10217	10249.9
2006-04-13	10249.1	10273.7	10229	10273.7
2006-04-18	10238.8	10268.3	10230	10250.4
2006-04-19	10284.3	10324.4	10274.4	10304.6
2006-04-20	10312.2	10336.4	10265.5	10271.3
2006-04-21	10285.9	10304.1	10255.8	10267.4
2006-04-24	10242.1	10312.6	10238.4	10270.7
2006-04-25	10190.5	10204	10161.9	10181
2006-04-26	10177.3	10200.5	10151.4	10167
2006-04-27	10138.7	10152.4	10078.7	10090
2006-04-28	10079.8	10113	10045.5	10052.9
2006-05-02	10036.2	10075.2	10003.6	10054.7
2006-05-03	10029.1	10077.9	9978.96	10012
2006-05-04	10013.4	10057.6	9991.84	10041.2
2006-05-05	10039.4	10061.7	10006.6	10015.3
2006-05-08	10025.9	10062.1	10012.2	10050.5
2006-05-09	10030.1	10033.9	9981.63	10011.5
2006-05-10	10008.7	10046.6	9971.15	9991.52
2006-05-11	9995.99	10043.4	9959.86	9986.67
2006-05-12	9972.39	9981.92	9865.97	9898.37
2006-05-15	9882.02	9890.15	9790.08	9829.37
2006-05-16	9718.83	9743.52	9678.4	9715.89
2006-05-17	9725.13	9741.76	9574.79	9574.79
2006-05-18	9574.33	9589.73	9459	9474.06
2006-05-19	9471.91	9513.06	9365.05	9403.4
2006-05-22	9394.54	9397.89	9307.14	9328.18
2006-05-23	9333.13	9444.09	9333.13	9369.46
2006-05-24	9348.54	9409.3	9336.34	9392.37
2006-05-25	9406.69	9483.13	9404.17	9423.29
2006-05-26	9466.54	9561.3	9460.55	9561.3
2006-05-29	9563.17	9583.87	9533.4	9553.36
2006-05-30	9537	9538.83	9421.38	9422.63
2006-05-31	9377.47	9466.97	9352.58	9403.8
2006-06-01	9405.61	9424.69	9357.42	9391.16
2006-06-02	9456.53	9560.28	9456.53	9528.98
2006-06-05	9530.96	9554.04	9484.02	9522.55
2006-06-06	9435.46	9537.12	9409.92	9499.66
2006-06-07	9506.75	9590.04	9494.77	9590.04
2006-06-08	9499.12	9547.02	9443.72	9444.23
2006-06-09	9502.99	9515.8	9469.6	9498.59
2006-06-12	9500.22	9507.56	9433.88	9436.52
2006-06-13	9365.78	9375.52	9233.91	9267.68
2006-06-14	9266.9	9300.39	9167.7	9199.97
2006-06-15	9253.77	9320.93	9240.91	9310.8
2006-06-16	9376.15	9385.74	9261.94	9295.28
2006-06-19	9327.04	9338.18	9288.49	9328.94
2006-06-20	9293.47	9330.79	9278.22	9304.46
2006-06-21	9333.11	9383.45	9330.39	9381.85
2006-06-22	9404.07	9456.82	9393.85	9425.67
2006-06-23	9432.87	9442.78	9399.71	9440.65
2006-06-26	9429.39	9447.17	9387.67	9413.86
2006-06-27	9440.46	9463.85	9411.76	9424.08
2006-06-28	9384.15	9457.78	9366.51	9418.83
2006-06-29	9463.17	9466.25	9419.98	9457.05
2006-06-30	9508.97	9534.95	9480.1	9502.94
2006-07-03	9498.03	9544.67	9486.72	9533.51
2006-07-04	9512.53	9534.22	9494.01	9513.73
2006-07-05	9488.5	9503.32	9447.44	9470.65
2006-07-06	9457.17	9498.35	9457.17	9494.55
2006-07-07	9479.81	9509.96	9451.01	9504.43
2006-07-10	9487.98	9533.81	9463.95	9527.47
2006-07-11	9528.49	9534.85	9491.61	9507.24
2006-07-12	9513.4	9530.54	9480.54	9493.02
2006-07-13	9481.97	9491.14	9454.67	9463.09
2006-07-14	9414.77	9456.49	9405.4	9410.87
2006-07-17	9409.63	9434.74	9358.96	9381.03
2006-07-18	9376.66	9405.05	9354.27	9357.69
2006-07-19	9380.62	9466.59	9373.81	9458
2006-07-20	9482.79	9492.48	9439.77	9455.91
2006-07-21	9451.38	9486.62	9416.19	9453.56
2006-07-24	9429.67	9497.25	9429.67	9491.17
2006-07-25	9503.12	9558.54	9492.04	9558.54
2006-07-26	9563.56	9595.79	9545.5	9595.79
2006-07-27	9607.17	9638.53	9574.85	9638.53
2006-07-28	9617.62	9679.1	9617.62	9668
2006-07-31	9671.44	9681.43	9626.87	9665.43
2006-08-01	9658.11	9708.88	9654.45	9669.77
2006-08-02	9671.54	9719.07	9667.32	9708.96
2006-08-03	9725.84	9748.44	9704.52	9733.21
2006-08-04	9752.44	9779.89	9732.84	9751.73
2006-08-07	9736.51	9756.44	9706.86	9738.36
2006-08-08	9746.61	9781.24	9738.42	9773.71
2006-08-09	9767.65	9825.16	9766.1	9819.2
2006-08-10	9810.96	9810.96	9756.32	9789.67
2006-08-11	9785.59	9824.75	9780.89	9791.63
2006-08-14	9804.97	9843.13	9793.18	9831.19
2006-08-15	9811.18	9847.03	9805.04	9821.02
2006-08-16	9837.84	9897.89	9816.73	9890.98
2006-08-17	9882.93	9894.2	9853.32	9877.7
2006-08-18	9868.45	9909.6	9848.21	9903.59
2006-08-21	9895.47	9896.78	9859.25	9861.94
2006-08-22	9870.59	9915.61	9870.39	9903.79
2006-08-23	9907.48	9932.44	9891.65	9904.69
2006-08-24	9906.4	9916.89	9872.19	9898.81
2006-08-25	9907.35	9924.13	9880.98	9888.48
2006-08-28	9915.19	9972.55	9905.3	9972.55
2006-08-29	9964.3	9976.76	9937.45	9944.11
2006-08-30	9953.88	9990.7	9939.43	9964.3
2006-08-31	9977.71	9982.19	9937.45	9957.57
2006-09-01	9956.08	9987.53	9945.42	9976.99
2006-09-04	9989.55	10022.3	9970.31	10017.2
2006-09-05	10020.1	10027.1	9992.73	10006.8
2006-09-06	9997.55	10015.3	9991.41	9985.03
2006-09-07	9973.5	9984.46	9926.38	9940.43
2006-09-08	9947.32	9999.62	9937.39	9982.58
2006-09-11	9964.35	9982.98	9922.9	9937.28
2006-09-12	9943.84	9980.46	9919.43	9968.76
2006-09-13	9977.44	10016.7	9973.42	10014.5
2006-09-14	10002.7	10028.1	9968.73	9990.21
2006-09-15	9992.75	10048.4	9977	10033.2
2006-09-18	10040.1	10047.2	10001.1	10025
2006-09-19	10024.2	10043.4	10002.4	10038.4
2006-09-20	10040.5	10073.4	10015.3	10069.1
2006-09-21	10070.2	10116.7	10055.3	10095.7
2006-09-22	10092	10106.8	10074.4	10093.9
2006-09-25	10107.9	10134.1	10050.1	10071.3
2006-09-26	10067.3	10104.7	10059.5	10092.8
2006-09-27	10159.1	10265.5	10159.1	10241.1
2006-09-28	10286.4	10302.1	10226	10282.6
2006-09-29	10269.4	10309	10251.5	10305.5
2006-10-02	10314.8	10386.4	10312.6	10371.4
2006-10-03	10350.5	10351.5	10299.6	10333.3
2006-10-04	10330.3	10421.2	10314.3	10410.3
2006-10-05	10432.8	10440.5	10378.9	10381
2006-10-06	10402.5	10412.5	10372	10385.9
2006-10-09	10369	10412.6	10362.2	10412.6
2006-10-10	10385.2	10437.4	10384.8	10431.9
2006-10-11	10419	10442.3	10390.1	10427.7
2006-10-12	10424.2	10469.8	10413.5	10451.1
2006-10-13	10458.5	10478	10426.4	10455.8
2006-10-16	10442.9	10455.9	10411.5	10434
2006-10-17	10434.8	10456.3	10411.4	10421.1
2006-10-18	10439.2	10467.6	10417.2	10460.4
2006-10-19	10459	10474.5	10436	10442.9
2006-10-20	10474.5	10498.4	10451.7	10464
2006-10-23	10478.5	10519.3	10446.6	10503.6
2006-10-24	10499.2	10513.1	10465.5	10471.1
2006-10-25	10479.7	10570.2	10466.5	10564.7
2006-10-26	10567.9	10629.7	10545.1	10564.8
2006-10-27	10570	10596.1	10532.9	10569.6
2006-10-30	10564.1	10564.2	10526.8	10539.5
2006-10-31	10541.2	10560.2	10507.6	10515.6
2006-11-01	10517.7	10542.8	10502.8	10508.5
2006-11-02	10499.9	10517.6	10463.6	10499.6
2006-11-03	10513.3	10525.8	10481	10504.5
2006-11-06	10504.3	10593.7	10497.2	10589.8
2006-11-07	10590.7	10609.6	10573.8	10598.7
2006-11-08	10578.6	10612.4	10557.3	10599.7
2006-11-09	10596.8	10628.8	10576.8	10608
2006-11-10	10624.7	10634.8	10580.2	10601.7
2006-11-13	10596.7	10631.8	10587.4	10604.4
2006-11-14	10613.2	10627.1	10582.7	10588
2006-11-15	10592.6	10637.1	10592.2	10631.4
2006-11-16	10631.3	10641.2	10604.8	10622.9
2006-11-17	10614.5	10627.2	10571.8	10604.4
2006-11-20	10591.6	10598	10552.9	10580
2006-11-21	10572.3	10631.5	10562.1	10628.8
2006-11-22	10621.9	10658.2	10599.6	10611.3
2006-11-23	10619.1	10622.3	10586	10617.8
2006-11-24	10593.4	10635.3	10580.1	10614.6
2006-11-27	10615.1	10644.1	10608.6	10623.9
2006-11-28	10607.6	10621.5	10564.6	10590.1
2006-11-29	10597.8	10641.9	10597.8	10619.6
2006-11-30	10638.5	10662.6	10605.1	10662.6
2006-12-01	10659	10691.5	10622.6	10632.8
2006-12-04	10645.3	10670.8	10629	10667.8
2006-12-05	10673.2	10737.1	10673.2	10725.3
2006-12-06	10752.1	10814	10743.1	10813.1
2006-12-07	10786.5	10811.9	10774.1	10799.7
2006-12-08	10793.7	10823.8	10770.2	10818.3
2006-12-11	10824.6	10851.8	10800.2	10831.2
2006-12-12	10810.1	10869	10803.6	10860.6
2006-12-13	10858.3	10925.5	10848.1	10916.7
2006-12-14	10915.2	10972.8	10915.2	10970.4
2006-12-15	10959.5	11102.8	10949.2	11102.8
2006-12-18	11110.9	11188.7	11080.1	11124.5
2006-12-19	11117.6	11155.5	11077	11138.8
2006-12-20	11189.8	11197.6	11089	11091
2006-12-21	11107.9	11144.5	11098.5	11125.8
2006-12-22	11159.2	11161.3	11085.3	11085.3
2006-12-27	11106.1	11117.3	11071.7	11102
2006-12-28	11115.9	11158.9	11096.1	11143.1
2006-12-29	11142.3	11204.7	11137.5	11197.6
2007-01-02	11172.4	11248.9	11171.3	11226.7
2007-01-03	11232.9	11257.9	11218.9	11229.6
2007-01-04	11231.2	11265.6	11219.8	11263
2007-01-05	11240.2	11288.8	11235.3	11243
2007-01-08	11265.4	11330.9	11252.5	11309.2
2007-01-09	11342.3	11385.7	11331.6	11351
2007-01-10	11340.8	11395.3	11295.9	11395.3
2007-01-11	11402.6	11489.2	11402.6	11488.8
2007-01-12	11475.2	11530.2	11461	11516.7
2007-01-15	11539.3	11560.5	11512	11530.6
2007-01-16	11543.6	11561.1	11488.1	11552.6
2007-01-17	11553.9	11627.8	11550.2	11605.3
2007-01-18	11612.5	11635.5	11546.4	11611.6
2007-01-19	11591.2	11605.8	11522.9	11554.4
2007-01-22	11544.9	11557.2	11488.9	11502.6
2007-01-23	11518.5	11548.9	11465.5	11496.6
2007-01-24	11490.5	11556	11490.5	11546.6
2007-01-25	11559.5	11568.9	11524.9	11537.1
2007-01-26	11539.3	11554.9	11504.1	11542.4
2007-01-29	11563.9	11606.8	11544	11587.6
2007-01-30	11576.8	11633.5	11564.6	11630.9
2007-01-31	11624.4	11640	11511.5	11565.1
2007-02-01	11590.4	11662.2	11590	11626.6
2007-02-02	11638.4	11654	11601.6	11626.7
2007-02-05	11626.3	11667.5	11615.6	11646.8
2007-02-06	11661.6	11721	11641.7	11693
2007-02-07	11720.1	11772.9	11692.9	11767.5
2007-02-08	11764.6	11810.3	11748.3	11805.3
2007-02-09	11820.4	11900.6	11798.8	11888.3
2007-02-12	11868.6	11894.3	11847.1	11847.1
2007-02-13	11855.8	11856.9	11801.9	11807.5
2007-02-14	11839.9	11875.6	11814.1	11861.7
2007-02-15	11889.5	11938.2	11863.3	11929.8
2007-02-16	11965.7	12132.2	11960	12121
2007-02-19	12065.1	12273.9	12065.1	12212.7
2007-02-20	12223.2	12236.4	12160	12231.3
2007-02-21	12173.8	12276.8	12081.9	12110.4
2007-02-22	12115.8	12210.7	12108.5	12170.1
2007-02-23	12166.9	12166.9	12064.9	12067.3
2007-02-26	12053.1	12079.5	12021.9	12051
2007-02-27	12034.4	12036.4	11805.7	11816
2007-02-28	11736	11828	11692.9	11693
2007-03-01	11741.2	11875	11589.4	11696.4
2007-03-02	11746.2	11746.2	11551.5	11599.4
2007-03-05	11368	11456.2	11301.8	11434.4
2007-03-06	11520.6	11588.5	11485.1	11553.9
2007-03-07	11578.7	11583.5	11492.9	11504.5
2007-03-08	11519.5	11611.5	11482.4	11611.5
2007-03-09	11622	11624.5	11558.2	11609.4
2007-03-12	11658.4	11699.7	11625.4	11680.9
2007-03-13	11671.8	11688.3	11581.7	11582.1
2007-03-14	11424.1	11447.9	11347.5	11372.5
2007-03-15	11517.2	11539.4	11436	11463.5
2007-03-16	11466.2	11466.2	11376.9	11376.9
2007-03-19	11442.1	11512.2	11429.8	11510.8
2007-03-20	11534.9	11549.2	11467.3	11508.9
2007-03-21	11523.9	11578.9	11512.5	11555.6
2007-03-22	11667.3	11686.5	11616.2	11656
2007-03-23	11678.1	11756.2	11642.4	11753.5
2007-03-26	11772.3	11853	11759.5	11794.9
2007-03-27	11865.8	11867.5	11715.8	11735.4
2007-03-28	11681.9	11687.5	11603.9	11618.2
2007-03-29	11646.7	11702.2	11628.9	11671.9
2007-03-30	11690.4	11702.6	11648.3	11653.3
2007-04-02	11655	11753.9	11651.1	11753.9
2007-04-03	11791.1	11842.8	11776.9	11840.9
2007-04-04	11867.7	11881.8	11842.2	11870.6
2007-04-05	11863.6	11913.8	11849.6	11871.6
2007-04-10	11877.4	11915.2	11865.4	11893.1
2007-04-11	11884.6	11951	11869.3	11886.6
2007-04-12	11865.6	11889.1	11819.4	11841
2007-04-13	11873.2	11912.8	11854.9	11895.8
2007-04-16	11952.6	12067.5	11940	12053.8
2007-04-17	12058.9	12090.9	12034.2	12044.3
2007-04-18	12042.6	12096.8	12037.3	12065.6
2007-04-19	12014.6	12093.4	11969	12086.9
2007-04-20	12116.5	12200.1	12104.7	12200.1
2007-04-23	12225.8	12246	12130.6	12146.1
2007-04-24	12140.6	12155.5	12049.6	12054.7
2007-04-25	12172.6	12247.9	12148.4	12206.5
2007-04-26	12274.9	12290.4	12209.6	12246.9
2007-04-27	12234.9	12304.1	12234.9	12283.2
2007-04-30	12259.5	12304.1	12238.2	12244.3
2007-05-02	12297.3	12297.3	12224.4	12242.5
2007-05-03	12308.1	12335	12243.3	12243.3
2007-05-04	12287.4	12325.5	12270.1	12325.5
2007-05-07	12327.2	12400.8	12321.6	12376.1
2007-05-08	12383.9	12384.3	12306.2	12335
2007-05-09	12358.4	12389	12335	12371.1
2007-05-10	12414.3	12414.5	12304.6	12304.6
2007-05-11	12265.2	12272.1	12154.9	12261.3
2007-05-14	12291.5	12351.3	12266.9	12349
2007-05-15	12243.5	12336.9	12235.6	12316.2
2007-05-16	12338.3	12349.5	12271.7	12316.1
2007-05-17	12326.9	12437.1	12309.1	12437.1
2007-05-18	12471.5	12546.9	12448.5	12510.3
2007-05-21	12540.3	12602	12516.4	12542.4
2007-05-22	12590.3	12690.7	12590.3	12680.8
2007-05-23	12755.8	12861.8	12731.1	12843.7
2007-05-24	12802.4	12958.4	12772.7	12891.6
2007-05-25	12855.7	12937.2	12850	12891.4
2007-05-28	12924.4	13009	12918	12994.4
2007-05-29	13087.9	13121.5	13039.7	13078.6
2007-05-30	13070	13074	13003.6	13048.6
2007-05-31	13120.5	13293.2	13116.5	13256.6
2007-06-01	13316.7	13325	13147.9	13204.2
2007-06-04	13194.4	13240.3	13076.5	13100.8
2007-06-05	13141	13148.9	12969.4	12969.4
2007-06-06	12970.5	12989.4	12803.3	12812.8
2007-06-07	12909.4	12924.4	12668	12709.5
2007-06-08	12692	12766.4	12600.8	12739.6
2007-06-11	12859.9	12900.8	12811.4	12896
2007-06-12	12871.8	12916.5	12842.2	12898.8
2007-06-13	12901.3	12965.5	12839	12948.1
2007-06-14	13032.4	13088.9	13016.7	13085.1
2007-06-15	13145	13208	13107.5	13164.5
2007-06-18	13196.9	13202.3	13112.7	13164.4
2007-06-19	13161.1	13218.9	13153.9	13180.5
2007-06-20	13222.7	13372.6	13209.4	13343.2
2007-06-21	13310.3	13366.3	13241.7	13288.1
2007-06-22	13294	13294.6	13234.9	13285
2007-06-25	13262.6	13400.7	13249.3	13373.5
2007-06-26	13362.8	13480.4	13331.9	13433.4
2007-06-27	13417	13479.3	13239.9	13266.2
2007-06-28	13343	13402.1	13335.2	13363.1
2007-06-29	13416.1	13423.9	13339.9	13384.9
2007-07-02	13373	13434.9	13371.4	13405.3
2007-07-03	13421.7	13477.1	13349.2	13379.3
2007-07-04	13381.9	13525.7	13378	13491.5
2007-07-05	13481	13493.5	13415	13415
2007-07-06	13411.8	13551.8	13402.4	13491.3
2007-07-09	13498	13616.6	13497.4	13540.2
2007-07-10	13580.8	13594.9	13507.8	13522.8
2007-07-11	13466.3	13481.5	13401.8	13456.1
2007-07-12	13466.3	13506.6	13414	13506.7
2007-07-13	13586.2	13594	13499.8	13554.2
2007-07-16	13558.9	13669	13548.6	13651.6
2007-07-17	13691.3	13710.4	13628.7	13702
2007-07-18	13648.8	13713.9	13632.8	13657.7
2007-07-19	13690.5	13722.4	13660.6	13670.8
2007-07-20	13682	13729.8	13672.6	13677.9
2007-07-23	13703.6	13724	13636.6	13687.9
2007-07-24	13682.4	13701.4	13509.7	13509.7
2007-07-25	13477.4	13570.6	13336.1	13513.6
2007-07-26	13588.1	13606	13291.4	13291.4
2007-07-27	13247.5	13299.8	13151.5	13248.1
2007-07-30	13246.8	13438.2	13236.6	13356.1
2007-07-31	13437.4	13470.1	13398.5	13434.2
2007-08-01	13286.7	13289.3	13170.5	13189.7
2007-08-02	13269.8	13326.8	13249	13283.5
2007-08-03	13301.8	13345.5	13246.5	13271.8
2007-08-06	13163.8	13250.4	13122.2	13146
2007-08-07	13198.5	13225.8	13155.6	13171.4
2007-08-08	13210	13398.3	13189.2	13380.9
2007-08-09	13420	13423.1	13213.4	13245.8
2007-08-10	13061.8	13122.9	12893.3	12908.4
2007-08-13	13021.4	13038.5	12915.6	12941.6
2007-08-14	12886.2	12900.4	12788.8	12797.7
2007-08-15	12707.5	12798	12675.1	12730.7
2007-08-16	12570.4	12570.4	12140.9	12154.5
2007-08-17	11972	12438.3	11937.4	12327.7
2007-08-20	12527.4	12599.6	12473	12503.3
2007-08-21	12579.2	12579.2	12411.8	12473.3
2007-08-22	12525.7	12667	12519	12636.3
2007-08-23	12716.8	12781.2	12675.5	12675.5
2007-08-24	12663.5	12717.7	12629.3	12708.1
2007-08-27	12763.7	12776	12715.5	12741.7
2007-08-28	12769.7	12769.7	12555.4	12592
2007-08-29	12477.6	12582.1	12428.1	12578
2007-08-30	12691.2	12699.7	12477.9	12559.4
2007-08-31	12595	12711.4	12518.9	12711.4
2007-09-03	12754	12822.4	12715.4	12799.1
2007-09-04	12785.5	12835.6	12736.5	12831.1
2007-09-05	12831.8	12841.4	12722.3	12764.1
2007-09-06	12772.4	12775.3	12668.3	12728.1
2007-09-07	12722.1	12750.4	12394.8	12401.6
2007-09-10	12326.6	12411.6	12186.3	12197.4
2007-09-11	12257.2	12329.5	12234	12306.6
2007-09-12	12338.8	12338.8	12200	12284.9
2007-09-13	12259.6	12259.9	12153	12195.4
2007-09-14	12197.2	12213.3	12073.8	12117.4
2007-09-17	12081.6	12088.1	11849.8	11878.2
2007-09-18	11757.5	11951.8	11741.4	11907.8
2007-09-19	12107.9	12335.7	12107.9	12228.2
2007-09-20	12165.7	12165.7	12084.4	12115.2
2007-09-21	12093.4	12200	12087.3	12160.4
2007-09-24	12174.4	12206.2	12058.8	12058.8
2007-09-25	11989.2	11993.8	11745.1	11763.4
2007-09-26	11826	11842	11751.8	11796.2
2007-09-27	11886.4	11987.4	11869.1	11981.7
2007-09-28	11989.5	12069.1	11950.6	12024.4
2007-10-01	12030.7	12154.3	11990.9	12140.6
2007-10-02	12259.4	12451.1	12249.8	12374.4
2007-10-03	12400.9	12612.4	12391.9	12612.4
2007-10-04	12623.8	12623.8	12512.9	12573
2007-10-05	12594.2	12697	12578.1	12658.4
2007-10-08	12685.5	12694.7	12620	12647.8
2007-10-09	12659	12690.7	12621.2	12690.7
2007-10-10	12753.5	12757.5	12646.7	12682.4
2007-10-11	12707.9	12821.5	12693.3	12814.4
2007-10-12	12742.9	12815.2	12665.2	12815.2
2007-10-15	12803.7	12815.8	12686.7	12731.4
2007-10-16	12639	12656.8	12563.6	12642.9
2007-10-17	12657.6	12770.5	12630	12752.1
2007-10-18	12815.6	12866.2	12732.2	12785.4
2007-10-19	12759.6	12807.6	12730.4	12748
2007-10-22	12593.6	12704	12585.6	12623.9
2007-10-23	12733.7	12796.9	12706.9	12752.8
2007-10-24	12768.1	12791	12633.4	12643
2007-10-25	12712.8	12786.9	12648.5	12732
2007-10-26	12778.9	13009.5	12776.6	12894.5
2007-10-29	12930.2	12990.6	12911.7	12983.6
2007-10-30	13003.8	13088.9	12979.4	12987.5
2007-10-31	12975	13057.7	12967.3	13005.5
2007-11-01	13007.2	13008	12837.1	12911
2007-11-02	12785	12878.7	12774.1	12816.9
2007-11-05	12775.9	12815.3	12716.8	12740.7
2007-11-06	12864.9	12921.7	12827.7	12916.5
2007-11-07	12941.4	12993.1	12833.9	12864.8
2007-11-08	12684.1	13044.6	12684.1	13044.7
2007-11-09	13080.3	13474.9	13080.3	13323.9
2007-11-12	13225.1	13333.2	13221.5	13270.1
2007-11-13	13263	13283.2	13139.4	13194.3
2007-11-14	13307.2	13336.8	13159.6	13237.7
2007-11-15	13196.1	13248.6	13098.9	13122.3
2007-11-16	13107.3	13159.3	13057.7	13085.5
2007-11-19	13101.1	13171.3	12876.6	12901.1
2007-11-20	12932.4	12961.3	12738.3	12885.3
2007-11-21	12811.3	12838.4	12722.4	12731.8
2007-11-22	12829	12897.9	12798.9	12879.3
2007-11-23	12919.5	13046.4	12911	13013.9
2007-11-26	12950.2	13055.1	12916.8	12922.2
2007-11-27	12856.7	12898.8	12760	12877.5
2007-11-28	12925.5	13103.5	12878.5	13096
2007-11-29	13135.8	13175.9	12996.4	13064.5
2007-11-30	13102.2	13207.3	13070	13120.7
2007-12-03	13125.9	13222.4	13120.9	13203.9
2007-12-04	13223.5	13266.9	13155.6	13156.4
2007-12-05	13202	13251.7	13130.3	13155
2007-12-06	13193.1	13203.4	13098.4	13098.4
2007-12-07	13148.4	13170.5	13101.4	13116.3
2007-12-10	13072.1	13115.9	13027.8	13045.8
2007-12-11	13075.8	13096	13030.3	13093.8
2007-12-12	12968.2	13135.4	12954.1	13061.7
2007-12-13	12982.9	13042.2	12835.5	12835.5
2007-12-14	12911.9	13065.2	12911.9	13065.2
2007-12-17	12962.3	13166.8	12929.2	13119.2
2007-12-18	13115.5	13217.3	13089.5	13092.1
2007-12-19	13114.5	13129.2	12982.6	13014.5
2007-12-20	12993.9	13049.2	12902.9	12936.8
2007-12-21	13051.1	13097.3	12969.9	13069.9
2007-12-24	13098.8	13166.3	13081.9	13166.3
2007-12-27	13180.7	13215.1	13089.7	13095.2
2007-12-28	13119	13140.9	13038.3	13038.3
2007-12-31	12999	13023.3	12925	13019.4
2008-01-02	13026.7	13112.6	12892.7	12892.7
2008-01-03	12913.8	12940.2	12713.8	12763.8
2008-01-04	12782.4	12822.5	12587.1	12614.6
2008-01-07	12560	12650.2	12474.6	12588.8
2008-01-08	12647.6	12706.3	12575.8	12636.5
2008-01-09	12558.1	12559.9	12349.8	12414.4
2008-01-10	12540.4	12599.3	12310.1	12327.7
2008-01-11	12351	12351	11989.2	12095.3
2008-01-14	12025.3	12231	11983.1	12129.2
2008-01-15	12090.6	12167.6	11864.7	11893.4
2008-01-16	11685.6	11702.5	11452.3	11526.8
2008-01-17	11672.5	11715.6	11447	11517.8
2008-01-18	11461.6	11668.2	11404.2	11493.8
2008-01-21	11343.2	11343.2	10823.1	10823.1
2008-01-22	10596.1	11131.4	10310.1	10964
2008-01-23	11224.8	11226.3	10623.9	10684.5
2008-01-24	11010.8	11045.9	10892.2	11004.3
2008-01-25	11178.7	11246.4	11100	11121.1
2008-01-28	10973.4	11088.3	10926.3	11088.3
2008-01-29	11243	11359.4	11181.8	11359.4
2008-01-30	11257.9	11331.4	11213.3	11235.3
2008-01-31	11276.3	11314.8	11103.6	11163.9
2008-02-01	11281.9	11411.2	11252.9	11354.4
2008-02-04	11454.8	11507	11423	11477.8
2008-02-05	11466.2	11484	11023.3	11078.2
2008-02-06	10946.6	11206.8	10937.2	11206.8
2008-02-07	11167	11219.3	11092.1	11138.7
2008-02-08	11218.8	11274.4	11157.1	11205.4
2008-02-11	11160.3	11203.7	11048.8	11084.5
2008-02-12	11185.9	11268.5	11057.9	11261.8
2008-02-13	11206.5	11390.2	11184.3	11321.3
2008-02-14	11384.3	11442.1	11281.5	11368.4
2008-02-15	11314.5	11413.3	11214.5	11282.3
2008-02-18	11306.7	11367.2	11302.8	11313.2
2008-02-19	11314.2	11338.9	11281.6	11300.4
2008-02-20	11156.8	11224.3	11119.1	11182.5
2008-02-21	11246.4	11257.9	11146.3	11154.1
2008-02-22	11088.8	11105.7	10954.4	10999.1
2008-02-25	11068.3	11103.3	11011.5	11077.1
2008-02-26	11104.9	11185.5	11063.7	11169.3
2008-02-27	11202.3	11210.6	11090.1	11123.5
2008-02-28	11143	11155.3	10951.5	10968.3
2008-02-29	10936.4	11019.7	10862.9	10952.6
2008-03-03	10805.3	10867.1	10729.9	10783.1
2008-03-04	10810	10853.1	10624.1	10639.5
2008-03-05	10697.1	10782.4	10649.7	10782.3
2008-03-06	10804.1	10896.1	10723.3	10756.9
2008-03-07	10636	10769.2	10606.4	10711.3
2008-03-10	10668	10694.4	10501.1	10511.6
2008-03-11	10500.2	10614	10478.2	10507.7
2008-03-12	10628	10643.2	10462.5	10496.8
2008-03-13	10408.3	10445.6	10171.7	10264.1
2008-03-14	10268.5	10333.7	10138	10169.2
2008-03-17	9926.4	9949.09	9795.11	9814.88
2008-03-18	9973.51	10101	9882.28	10066.5
2008-03-19	10160.3	10160.7	9976.44	10059.9
2008-03-20	9952.27	10112.2	9933.7	10049.3
2008-03-25	10199.2	10431.1	10199.2	10427.4
2008-03-26	10364.2	10474.1	10333	10410.1
2008-03-27	10355.1	10508.6	10343.6	10466
2008-03-28	10467	10580.7	10455.7	10546.1
2008-03-31	10508.2	10520.5	10449.8	10495.9
2008-04-01	10476.6	10737.8	10467.1	10669.8
2008-04-02	10751.7	10894.1	10751.7	10871.6
2008-04-03	10903.6	10903.6	10764	10897.7
2008-04-04	10865.4	10870.5	10795	10848.7
2008-04-07	10881.8	10995.7	10831.6	10985
2008-04-08	10925.2	10986.3	10895	10986.3
2008-04-09	10960	11017.9	10932.6	11010.6
2008-04-10	10952.1	11011.9	10869.5	11009.9
2008-04-11	11069.9	11131.5	10933.8	10977.1
2008-04-14	10881.6	11035.5	10879.8	10919.2
2008-04-15	10964.7	11044.3	10932.2	11037.3
2008-04-16	11046.1	11128.3	10981.4	11104.7
2008-04-17	11143.3	11144.9	11002.1	11078.3
2008-04-18	11041.9	11190.6	11040.9	11183.7
2008-04-21	11075.3	11168.2	11055.5	11119.7
2008-04-22	11114.9	11157	11085.5	11128.6
2008-04-23	11046.9	11105	10985.3	11038
2008-04-24	11007.9	11029.2	10912.7	10998.2
2008-04-25	11039.3	11128.4	11010.5	11086
2008-04-28	11113.8	11156.5	11097.9	11115.9
2008-04-29	11071.6	11104	10937.7	10976.3
2008-04-30	10946.9	10973.7	10912.4	10917.4
2008-05-02	11045.1	11101.2	11017.1	11101.2
2008-05-05	10997.1	11029	10970.3	11012.6
2008-05-06	11011.6	11148.4	10985.5	11148.4
2008-05-07	11131.2	11298	11116.1	11294.1
2008-05-08	11228.2	11252.3	11189.3	11247.4
2008-05-09	11236.7	11259.1	11156.3	11177.3
2008-05-12	11160.4	11211.3	11101.9	11120.5
2008-05-13	11143.4	11173.9	11088.4	11142.2
2008-05-14	11162.8	11188	11095.9	11135.2
2008-05-15	11102.7	11122.8	10964.8	11020
2008-05-16	11018.7	11055.1	10970.1	11004.9
2008-05-19	11009	11032.4	10963.2	11032.4
2008-05-20	10984	11002.3	10902.9	10906.2
2008-05-21	10934.5	10958.3	10876.9	10901.7
2008-05-22	10898	10955	10826.4	10907.4
2008-05-23	10908.2	10917.6	10798.9	10810
2008-05-26	10753.8	10836	10740	10743.9
2008-05-27	10746.1	10784.5	10663.2	10666.5
2008-05-28	10709.2	10713	10629.4	10641.2
2008-05-29	10650.2	10664.2	10575.5	10591
2008-05-30	10600.4	10635.5	10563.1	10597.9
2008-06-02	10595.6	10613.5	10512.8	10529.9
2008-06-03	10464.1	10539.2	10439.4	10539.2
2008-06-04	10519.3	10519.3	10342.1	10390.5
2008-06-05	10390.4	10455.8	10374.3	10405.1
2008-06-06	10454.8	10478.4	10278.3	10278.3
2008-06-09	10203.5	10242.9	10178.2	10211.1
2008-06-10	10160.5	10237.1	10097.3	10202.8
2008-06-11	10240.5	10274.3	10080.5	10088.3
2008-06-12	10062.7	10174.2	10062.7	10174.1
2008-06-13	10125	10170.9	10071.2	10155.9
2008-06-16	10151.7	10181.4	10107.9	10158.7
2008-06-17	10156.1	10238.2	10156.1	10205.9
2008-06-18	10189.8	10206.7	10049.8	10088.7
2008-06-19	10016.2	10047.4	9847.92	9847.92
2008-06-20	9844.38	9902.03	9627.06	9657.83
2008-06-23	9620.21	9731.11	9575.7	9583.51
2008-06-24	9592.64	9604.49	9227.82	9344.09
2008-06-25	9356.83	9533.32	9356.83	9496.38
2008-06-26	9472.4	9506.54	9224.22	9230.31
2008-06-27	9201.3	9227.25	8991.1	9004.24
2008-06-30	8989.2	8993.96	8791.49	8904.14
2008-07-01	8872.68	8893.14	8440.45	8486.91
2008-07-02	8515.93	8849.16	8485.36	8721.85
2008-07-03	8594.67	8748.76	8522.11	8694.85
2008-07-04	8745.06	8745.06	8553.7	8553.7
2008-07-07	8619.69	8725.41	8592.53	8697.04
2008-07-08	8577.57	8696.89	8509.86	8689.33
2008-07-09	8775.28	8868.36	8746.27	8851.71
2008-07-10	8696.74	8778.05	8653.53	8678.1
2008-07-11	8752.5	8763.8	8456.7	8456.7
2008-07-14	8573.42	8573.42	8315.49	8325.44
2008-07-15	8199.51	8203.86	7871.17	8011.54
2008-07-16	8040.45	8124.26	7876.94	8124.26
2008-07-17	8260.74	8480.65	8260.74	8408.88
2008-07-18	8387.32	8683.5	8341.91	8674.27
2008-07-21	8671.09	8899.48	8616	8815.73
2008-07-22	8786.12	8788.19	8556.55	8663.99
2008-07-23	8793.62	8842.76	8752.5	8777.31
2008-07-24	8797.03	8809.82	8644.46	8644.46
2008-07-25	8568.03	8648.63	8507.25	8613.12
2008-07-28	8604.88	8626.08	8496.49	8496.49
2008-07-29	8431.48	8435.99	8365.03	8407.55
2008-07-30	8463.27	8510.35	8403.08	8460.89
2008-07-31	8524.33	8563.04	8436.18	8496.58
2008-08-01	8414.58	8445.83	8371.84	8384.85
2008-08-04	8364.31	8370.1	8264.57	8290.89
2008-08-05	8286.33	8410	8243.12	8293.77
2008-08-06	8370.4	8380.94	8171.21	8185.33
2008-08-07	8218.58	8412.3	8204.78	8343.01
2008-08-08	8369	8443.95	8343.06	8364.83
2008-08-11	8399.98	8577.89	8386.04	8573.07
2008-08-12	8537.12	8650.04	8526.9	8639.92
2008-08-13	8579.38	8606.66	8503.39	8506.49
2008-08-14	8563.32	8629.7	8509.91	8561.96
2008-08-15	8581.52	8629.72	8524.81	8584.53
2008-08-18	8566.41	8575.11	8499.23	8538.04
2008-08-19	8485.22	8494.5	8349.07	8349.07
2008-08-20	8379.07	8424.44	8339.81	8386.64
2008-08-21	8333.37	8401.93	8285.96	8360.44
2008-08-22	8391.13	8502.12	8359.89	8499.2
2008-08-25	8492.2	8515.37	8450.51	8466.31
2008-08-26	8417.79	8495.39	8387.91	8470.62
2008-08-27	8486.72	8491.88	8430.4	8459.99
2008-08-28	8442.88	8555.41	8390.62	8555.41
2008-08-29	8560.47	8620.1	8533.74	8600.31
2008-09-01	8545.86	8631.73	8532	8625.62
2008-09-02	8608.99	8736.79	8595.48	8660.41
2008-09-03	8662.86	8761.41	8610.45	8754.13
2008-09-04	8754.98	8755.67	8552.65	8584.26
2008-09-05	8486.87	8512.87	8286.54	8354.13
2008-09-08	8528.84	8620.44	8517.76	8592.64
2008-09-09	8570.43	8626.65	8398.12	8430.17
2008-09-10	8444.15	8449.32	8245.19	8287.74
2008-09-11	8291.25	8378.01	8199.31	8242.1
2008-09-12	8277.89	8356.23	8255.5	8356.23
2008-09-15	8209.93	8209.93	8004.36	8096.37
2008-09-16	7966.99	8103.67	7923.94	8103.67
2008-09-17	8187.88	8256.8	7924.67	7951.8
2008-09-18	7891.53	7979.81	7698.53	7698.53
2008-09-19	7847.71	8363.75	7841.17	8316.61
2008-09-22	8403.24	8418.1	8255.47	8320.32
2008-09-23	8249.26	8277.51	8121.15	8190.49
2008-09-24	8216.36	8260.99	8145.32	8178.48
2008-09-25	8176.53	8241.15	8143.14	8235.77
2008-09-26	8213.17	8240.8	8096.7	8190.1
2008-09-29	8219.24	8229.17	7885.87	7885.87
2008-09-30	7643.98	8033.23	7585.45	8033.23
2008-10-01	8114.61	8151.4	7980.33	7999.71
2008-10-02	8014.9	8078.32	7826.39	7832.91
2008-10-03	7869.87	7887.21	7671.69	7715.52
2008-10-06	7536.69	7541.21	6954.87	6954.87
2008-10-07	7072.27	7262.24	6870.56	6870.56
2008-10-08	6743.5	6962.68	6492.63	6620.51
2008-10-09	6753.66	6854.15	6566.59	6677.91
2008-10-10	6639.17	6639.17	6065.38	6281.03
2008-10-13	6357.28	6921.48	6357.28	6921.48
2008-10-14	7083.59	7485.35	7080.84	7229.99
2008-10-15	7228.92	7239.87	6930.47	7008.86
2008-10-16	6944.73	6945.46	6474.65	6652.89
2008-10-17	6822.71	6928.03	6561.89	6689.23
2008-10-20	6804.1	6842.51	6668.83	6824.99
2008-10-21	6898.4	6914.95	6688.18	6706.84
2008-10-22	6623.96	6628.05	6375.75	6400.88
2008-10-23	6432.33	6435.7	6221.83	6322.82
2008-10-24	6152.45	6152.45	5801.27	5966.65
2008-10-27	5794.48	5905.66	5659.69	5801.76
2008-10-28	5933.01	6041.86	5813.35	5813.35
2008-10-29	5932.21	6227.13	5923.97	6227.13
2008-10-30	6342.31	6358.36	6168.38	6254.92
2008-10-31	6203.45	6361.42	6152.78	6360.51
2008-11-03	6390.1	6574.14	6387.96	6574.14
2008-11-04	6632.28	6972.78	6614.66	6972.78
2008-11-05	7038.3	7058.95	6787.2	6824.58
2008-11-06	6648.07	6712.03	6522.08	6544.54
2008-11-07	6585.1	6694.87	6577.21	6668.8
2008-11-10	6771.39	6833.75	6683.45	6690.99
2008-11-11	6630.49	6743.53	6594.49	6603.91
2008-11-12	6687.78	6752.5	6457.69	6510.67
2008-11-13	6467.84	6585.54	6453.35	6527.69
2008-11-14	6716.43	6734.73	6537.17	6573.01
2008-11-17	6582.87	6604.97	6464.2	6478.38
2008-11-18	6463.13	6489.92	6352.71	6482.01
2008-11-19	6489.42	6492.65	6272.11	6272.11
2008-11-20	6104.47	6151.94	5917.31	6028.04
2008-11-21	6058.29	6107.73	5809.77	5852.15
2008-11-24	5993.28	6108.62	5929.72	6108.62
2008-11-25	6125.32	6211.93	6013.57	6121.35
2008-11-26	6114.53	6167.62	6059.76	6135.03
2008-11-27	6165.94	6274.97	6162.75	6231.47
2008-11-28	6222.55	6300.41	6130.08	6300.41
2008-12-01	6314.7	6321.12	6137.99	6212.27
2008-12-02	6095.77	6183.92	6029.57	6170.22
2008-12-03	6146.22	6254.53	6102.67	6243.49
2008-12-04	6217.79	6349.34	6217.79	6259.25
2008-12-05	6201.48	6223.77	6016.23	6021.55
2008-12-08	6231.24	6262.64	6173.78	6174.99
2008-12-09	6146.3	6232.38	6141.25	6227.71
2008-12-10	6213.03	6249.94	6186.04	6194.34
2008-12-11	6197.22	6207.55	6143.58	6178.13
2008-12-12	6088.63	6135.81	6076.11	6100.8
2008-12-15	6123.01	6169.17	6070.28	6137.33
2008-12-16	6153.49	6163.06	6102.99	6160.85
2008-12-17	6214.46	6245.03	6127.14	6245.03
2008-12-18	6259.84	6310.08	6222.29	6274.23
2008-12-19	6218.95	6276.2	6183.05	6211.9
2008-12-22	6194.61	6238.23	6176.96	6208.88
2008-12-23	6199.75	6271.72	6189.15	6217
2008-12-24	6266.41	6282.39	6227.94	6234.24
2008-12-29	6236.71	6302.95	6236.71	6289.73
2008-12-30	6308.83	6357.78	6284.28	6357.78
2008-12-31	6328.01	6373.45	6326.97	6341.34
2009-01-02	6379.03	6429.39	6356.7	6427.51
2009-01-05	6470.54	6565.13	6468.86	6565.13
2009-01-06	6572.96	6711.17	6569.23	6696.88
2009-01-07	6720.01	6720.01	6622.01	6693.47
2009-01-08	6613.36	6652.88	6585.13	6607.36
2009-01-09	6649.91	6649.91	6530.01	6592.21
2009-01-12	6561.25	6594.69	6528.48	6529.68
2009-01-13	6536.8	6548.95	6431.03	6495.24
2009-01-14	6535.01	6541.49	6278.14	6278.14
2009-01-15	6302.59	6369.46	6240.46	6342.27
2009-01-16	6413.09	6495.57	6404.79	6446.08
2009-01-19	6465.86	6508.35	6329.93	6363.1
2009-01-20	6389.85	6399.03	6270.05	6294.31
2009-01-21	6259.34	6277.45	6178.09	6224.03
2009-01-22	6319.39	6334.78	6228.17	6263.83
2009-01-23	6274.52	6294.2	6223.53	6294.2
2009-01-26	6298.19	6366.62	6284.32	6353.41
2009-01-27	6382.09	6395.7	6261.62	6299.82
2009-01-28	6344.92	6416.58	6344.27	6401.76
2009-01-29	6392.18	6424.27	6371.18	6402.96
2009-01-30	6384.23	6438.19	6359.82	6438.19
2009-02-02	6406.25	6407.88	6321.77	6337.79
2009-02-03	6356.24	6378.31	6321.45	6373.98
2009-02-04	6378.18	6424.43	6340.47	6418.98
2009-02-05	6361.43	6392.76	6302.29	6350.7
2009-02-06	6377.06	6464.66	6353.97	6458.74
2009-02-09	6435.93	6496.28	6422.18	6475.07
2009-02-10	6451.08	6497.46	6413.08	6413.08
2009-02-11	6399.93	6457.49	6373.54	6457.49
2009-02-12	6456.08	6458.19	6363.56	6405.49
2009-02-13	6433.99	6503.17	6429.28	6454.14
2009-02-16	6424.47	6424.47	6370.1	6374.65
2009-02-17	6352.89	6356.39	6162.43	6170.89
2009-02-18	6195.49	6217.52	6102.5	6193.69
2009-02-19	6207.22	6216.07	6148.28	6157.21
2009-02-20	6094.82	6111.98	6021.44	6021.44
2009-02-23	6073.98	6092.77	5985.77	6012.45
2009-02-24	5975.36	5976.08	5856.79	5904.22
2009-02-25	6015.97	6018.83	5827.82	5851.18
2009-02-26	5878.91	5976.4	5855.98	5976.4
2009-02-27	5944.35	6003.75	5877.62	6003.75
2009-03-02	5902.32	5912.6	5857.32	5874.24
2009-03-03	5894.51	5921.03	5743.09	5743.09
2009-03-04	5780.85	5818.94	5721.86	5818.94
2009-03-05	5794.76	5798.61	5722.26	5748.94
2009-03-06	5740.17	5840.2	5740.17	5776.36
2009-03-09	5770.98	5794.54	5696.46	5754.71
2009-03-10	5758.88	5869.73	5716.41	5869.73
2009-03-11	5892.54	5945.16	5828.75	5923.58
2009-03-12	5897.68	5983.34	5841.95	5983.34
2009-03-13	6011.56	6064.9	6004.66	6028.91
2009-03-16	6061.66	6106.88	6044.27	6060.07
2009-03-17	6037.81	6071.72	6011.35	6046.24
2009-03-18	6092.32	6119.58	6066.24	6119.02
2009-03-19	6134.95	6237.58	6134.95	6185.82
2009-03-20	6154.78	6188.8	6104.28	6147.04
2009-03-23	6205.75	6308.65	6202.93	6308.65
2009-03-24	6347.86	6357.51	6194.23	6215.84
2009-03-25	6214.7	6256.72	6188.68	6236.96
2009-03-26	6244.35	6257.02	6134.61	6156.26
2009-03-27	6145.37	6184.14	6079.83	6095.29
2009-03-30	6048.01	6094.91	6003.11	6044.23
2009-03-31	6083.66	6174.74	6076.33	6174.74
2009-04-01	6145.58	6222.75	6118.49	6216.71
2009-04-02	6260.59	6429.02	6260.59	6429.02
2009-04-03	6415.42	6535.95	6381.92	6407.76
2009-04-06	6460.31	6553.59	6437.95	6460.5
2009-04-07	6478.34	6511.41	6385.86	6434.1
2009-04-08	6352.89	6472.61	6348.12	6451.98
2009-04-09	6478.62	6568.88	6456.81	6562.03
2009-04-14	6570.36	6648.49	6560.05	6617.66
2009-04-15	6581.98	6606.43	6565.84	6593.81
2009-04-16	6611.64	6708.64	6596.38	6669.27
2009-04-17	6708.21	6783.02	6703.47	6783.02
2009-04-20	6818.91	6821.84	6663.12	6709.04
2009-04-21	6598.89	6662.24	6473.18	6540.15
2009-04-22	6579	6579	6498.82	6574.19
2009-04-23	6564.7	6599	6537.41	6560.34
2009-04-24	6541.68	6636.87	6541.68	6636.87
2009-04-27	6597.55	6618.16	6556.83	6617.38
2009-04-28	6576.19	6585.71	6511.61	6532.91
2009-04-29	6574.18	6691.29	6565.75	6671.68
2009-04-30	6708.15	6804.08	6707.14	6755.7
2009-05-04	6885.2	6956.69	6878.26	6956.69
2009-05-05	6982.66	7027.02	6945.27	6954.61
2009-05-06	6952.44	7132.74	6946.95	7132.74
2009-05-07	7239.98	7437.09	7222.38	7256.85
2009-05-08	7313.58	7385.42	7313.58	7355.48
2009-05-11	7367.88	7370.04	7238.23	7240.7
2009-05-12	7202.32	7225.86	7031.72	7043.76
2009-05-13	7089.54	7128.19	6899.58	6921.13
2009-05-14	6974.66	7040.82	6828.77	7035.45
2009-05-15	7127.96	7139.84	7015.23	7052.82
2009-05-18	6958.61	7124.73	6958.61	7114.19
2009-05-19	7182.56	7268.12	7157.38	7253.48
2009-05-20	7226.48	7305.67	7218.26	7290.95
2009-05-21	7227.82	7240.44	7166.79	7175.91
2009-05-22	7188.34	7267.88	7188.34	7230.8
2009-05-25	7261.17	7269.55	7198.56	7219.47
2009-05-26	7198.89	7248.55	7147.17	7239.06
2009-05-27	7286.58	7308.02	7269.23	7290.95
2009-05-28	7245	7288.67	7223.73	7240.72
2009-05-29	7295.59	7300.75	7186.08	7223.9
2009-06-01	7299.17	7327.06	7267.18	7298.08
2009-06-02	7279.94	7300.44	7258.91	7266.76
2009-06-03	7271.97	7277.47	7190.18	7208.58
2009-06-04	7204.79	7241.59	7177.91	7185.85
2009-06-05	7220.26	7227.23	7178.29	7178.29
2009-06-08	7172.89	7173.09	7033.75	7037.52
2009-06-09	7067.69	7141.85	7067.69	7141.85
2009-06-10	7184.32	7213.67	7102.07	7114.73
2009-06-11	7116.53	7184.92	7115.52	7184.92
2009-06-12	7191.89	7197.07	7154.99	7181.85
2009-06-15	7154.18	7156.97	7055.4	7094.24
2009-06-16	7087.53	7124.13	7072.72	7080.75
2009-06-17	7038.9	7039.38	6910	6910
2009-06-18	6924.32	6979.16	6875.45	6941.98
2009-06-19	7002.55	7070.59	6958.08	7062.18
2009-06-22	7064.79	7066.12	6919.75	6933.44
2009-06-23	6849.86	6976.6	6827.37	6916.93
2009-06-24	6928.12	6995.06	6886.65	6984.42
2009-06-25	7009.55	7022.76	6955.55	6996.48
2009-06-26	7048.08	7064.42	6986.09	6997.32
2009-06-29	6987.08	7072.17	6979.97	7063.34
2009-06-30	7097.94	7142.54	7074.72	7110.88
2009-07-01	7140.1	7240.24	7126.92	7240.24
2009-07-02	7231.3	7231.87	7119.11	7119.11
2009-07-03	7118.57	7164.14	7073.08	7164.14
2009-07-06	7127.46	7127.46	7064.69	7094.27
2009-07-07	7106.76	7145.54	7077.7	7077.7
2009-07-08	7038.47	7075.88	6994.91	7021.04
2009-07-09	7052.63	7098.77	7026.68	7042.74
2009-07-10	7024.79	7026.37	6934.01	6942.81
2009-07-13	6945.85	7049.97	6924.24	7047.7
2009-07-14	7075.71	7132.03	7046.24	7079.37
2009-07-15	7107.34	7193.27	7096.7	7193.27
2009-07-16	7179.82	7205.31	7109.08	7172.05
2009-07-17	7189.57	7207.68	7154.19	7193.82
2009-07-20	7215.81	7258.61	7215.47	7249.82
2009-07-21	7250.44	7276.88	7244.24	7262.79
2009-07-22	7262.83	7269.18	7209.36	7257.52
2009-07-23	7261.19	7305.92	7243.41	7299.21
2009-07-24	7297.77	7318.41	7246.9	7253.69
2009-07-27	7278.05	7326.73	7278.05	7302.97
2009-07-28	7321.32	7355.6	7299.37	7302.71
2009-07-29	7308.37	7360.09	7305.82	7327.66
2009-07-30	7329.19	7377.29	7302.33	7346.8
2009-07-31	7343.21	7398.89	7292.99	7292.99
2009-08-03	7327.36	7430.09	7322.41	7426.43
2009-08-04	7433.87	7497.51	7421.65	7488.37
2009-08-05	7495.92	7514.07	7463.46	7472.43
2009-08-06	7486.25	7533.95	7466.39	7485.03
2009-08-07	7494.81	7527.43	7453.59	7478.39
2009-08-10	7493.23	7509.97	7479.02	7493.18
2009-08-11	7476.39	7558.59	7475.35	7481.99
2009-08-12	7467.49	7520.01	7451.8	7520.01
2009-08-13	7529.75	7612.55	7529.75	7579.3
2009-08-14	7598.78	7677.67	7592.86	7636.4
2009-08-17	7617.14	7635.83	7489.92	7489.92
2009-08-18	7513.47	7582.51	7512.71	7578.19
2009-08-19	7579.84	7607.23	7522.21	7603.1
2009-08-20	7670.78	7714.6	7666.89	7710.47
2009-08-21	7715.33	7823.31	7689.95	7812.71
2009-08-24	7849.57	7921.68	7839.34	7893.29
2009-08-25	7863.72	7936.06	7819.29	7897.86
2009-08-26	7897.2	7969.8	7888.83	7888.83
2009-08-27	7884.61	7964.66	7825.16	7827.01
2009-08-28	7877.31	7907.37	7830.72	7840.27
2009-08-31	7824.3	7860.61	7810.19	7828.32
2009-09-01	7837.6	7865.87	7771.61	7777.03
2009-09-02	7745.24	7745.71	7605.55	7650.56
2009-09-03	7674.81	7761.57	7658.27	7726.97
2009-09-04	7782.81	7811.81	7779.61	7802.89
2009-09-07	7848.94	7932.18	7848.12	7932.18
2009-09-08	7944.37	7975.34	7890.34	7924.48
2009-09-09	7919.15	7999.06	7886.67	7999.06
2009-09-10	8022.42	8089.27	8000.04	8070.07
2009-09-11	8101.87	8148.64	8101.66	8129.45
2009-09-14	8090.42	8140.58	8046.19	8126.72
2009-09-15	8157.48	8242.29	8137.64	8226.09
2009-09-16	8249.64	8349.01	8249.5	8338
2009-09-17	8406.71	8485.67	8377.66	8462.59
2009-09-18	8429.61	8447.09	8384.31	8425.61
2009-09-21	8434.32	8473.59	8302.19	8343.31
2009-09-22	8383.82	8427.76	8379.96	8407.33
2009-09-23	8426.74	8473.29	8392.99	8410.81
2009-09-24	8396.88	8490.63	8341.73	8390.68
2009-09-25	8403.41	8441.53	8358.41	8375.73
2009-09-28	8397.56	8444.99	8336.59	8444.99
2009-09-29	8463.27	8503.36	8436.68	8449.81
2009-09-30	8478.89	8531.43	8425.2	8474.95
2009-10-01	8510.55	8554.78	8472.11	8472.11
2009-10-02	8415.83	8426.71	8353.36	8353.87
2009-10-05	8368.4	8416.48	8357.09	8411.73
2009-10-06	8466.79	8595.07	8466.79	8594.46
2009-10-07	8618.37	8680.68	8618.37	8648.11
2009-10-08	8718.42	8769.99	8708.98	8745.1
2009-10-09	8755.82	8787.41	8719.93	8749.85
2009-10-12	8784.19	8863.49	8784.19	8842.78
2009-10-13	8856.49	8864.59	8737.09	8739.01
2009-10-14	8808.78	8881.73	8808.16	8881.73
2009-10-15	8893.06	8907.17	8833.61	8846.12
2009-10-16	8866.37	8890.47	8782.91	8816.26
2009-10-19	8853.3	8898.12	8844.46	8882.69
2009-10-20	8905.31	8910.51	8825	8845.76
2009-10-21	8863.38	8868.36	8743.84	8812.17
2009-10-22	8746.66	8746.66	8680.48	8687.61
2009-10-23	8764.37	8764.37	8646.5	8646.5
2009-10-26	8706.06	8715.12	8519.51	8519.51
2009-10-27	8543.45	8553.7	8450.78	8486.06
2009-10-28	8477.44	8486.64	8206.3	8238.02
2009-10-29	8192.55	8503.26	8185.15	8496.68
2009-10-30	8562.65	8574.01	8330.74	8341.42
2009-11-02	8300.84	8401.24	8259.89	8380.72
2009-11-03	8317.14	8317.18	8232.35	8278.51
2009-11-04	8349.05	8423.97	8337.07	8420.9
2009-11-05	8353.94	8483.19	8325.64	8462.5
2009-11-06	8504.44	8517.97	8396.95	8454.35
2009-11-09	8502.38	8548.57	8499.9	8537.59
2009-11-10	8556.81	8577.8	8515.06	8515.06
2009-11-11	8545.8	8560.79	8525.68	8526.46
2009-11-12	8517.46	8540.47	8489.72	8489.72
2009-11-13	8495.2	8529.82	8488.89	8514.03
2009-11-16	8559.32	8600.93	8545.92	8579.54
2009-11-17	8576.44	8583.56	8516.48	8517.55
2009-11-18	8526.32	8563.96	8516.2	8545.11
2009-11-19	8532.95	8555.5	8448.52	8448.52
2009-11-20	8488.74	8521.15	8428.44	8442.3
2009-11-23	8479.86	8555.37	8479.86	8532.61
2009-11-24	8507.64	8536.62	8480.89	8480.89
2009-11-25	8506.38	8534.77	8464.88	8465.22
2009-11-26	8449.24	8453.88	8282.88	8287.26
2009-11-27	8142.75	8382.03	8091.88	8366.25
2009-11-30	8395.32	8419.08	8241.57	8253.96
2009-12-01	8326.57	8380.53	8312.96	8380.53
2009-12-02	8387.03	8404.28	8330.48	8359.12
2009-12-03	8391.33	8397.96	8360.69	8368.81
2009-12-04	8355.66	8377.81	8307.71	8376.39
2009-12-07	8364.29	8368.88	8313.05	8336.92
2009-12-08	8304.29	8325.44	8221.33	8231.77
2009-12-09	8205.13	8210.93	8050.63	8059.54
2009-12-10	8057.63	8122.68	8047.61	8122.68
2009-12-11	8153.75	8228.56	8146.48	8183.91
2009-12-14	8242.37	8247.03	8196.65	8245.68
2009-12-15	8257.28	8264	8201.93	8244.84
2009-12-16	8214.53	8301.98	8214.53	8301.98
2009-12-17	8264.65	8295.88	8168.24	8187.3
2009-12-18	8179.44	8233.26	8144.91	8211.87
2009-12-21	8297.11	8337.63	8253.22	8337.63
2009-12-22	8352.74	8401.86	8343.35	8397.5
2009-12-23	8420.53	8437.08	8396.82	8424.04
2009-12-24	8401.93	8446.21	8401.93	8446.21
2009-12-28	8459.74	8465.89	8408.6	8426.43
2009-12-29	8440.25	8479.32	8415.76	8479.32
2009-12-30	8472.07	8500.55	8443.44	8500.55
2009-12-31	8504.23	8504.23	8438.02	8463.85
2010-01-04	8475.45	8602.44	8475.45	8602.44
2010-01-05	8637.45	8717.27	8637.45	8677.69
2010-01-06	8704.28	8710.64	8646.66	8680.3
2010-01-07	8682.78	8763.93	8642.41	8763.93
2010-01-08	8791.99	8839.75	8730.45	8839.75
2010-01-11	8851.95	8877.6	8810.85	8821.6
2010-01-12	8825.55	8828.63	8701.31	8733.64
2010-01-13	8731.53	8790.74	8713.21	8739.85
2010-01-14	8798.72	8806.91	8697.07	8697.31
2010-01-15	8703.73	8708.65	8493.9	8494.85
2010-01-18	8505.64	8564.18	8489.27	8529.28
2010-01-19	8532.11	8532.11	8390.61	8482.86
2010-01-20	8482.4	8499.86	8303.24	8337.91
2010-01-21	8360.83	8388.59	8228.47	8241.21
2010-01-22	8201.48	8217.78	8067.69	8118.39
2010-01-25	8071.56	8222.44	8068.84	8105.07
2010-01-26	8044.45	8110.99	8021	8100.74
2010-01-27	8060.33	8106.54	8014.5	8040.16
2010-01-28	8098.1	8156.73	7930.24	7930.24
2010-01-29	7980.67	7998.03	7852.69	7927.31
2010-02-01	7914.74	8024.48	7879.47	8011.77
2010-02-02	8054.14	8073.48	7970.53	8061.59
2010-02-03	8062.06	8071.38	7822.92	7832.86
2010-02-04	7814.48	7820.17	7380.58	7442.99
2010-02-05	7378.92	7416.8	7151.12	7341.56
2010-02-08	7461.2	7486.38	7358.93	7436.03
2010-02-09	7443.41	7559.57	7382.19	7497.8
2010-02-10	7588.51	7728.33	7587.03	7631.94
2010-02-11	7712.26	7753.44	7546.67	7583.27
2010-02-12	7636	7655.33	7452.42	7503.8
2010-02-15	7521.23	7537.88	7490.41	7507.56
2010-02-16	7568.47	7593.03	7462.41	7539.96
2010-02-17	7583.12	7611.24	7563.22	7582.64
2010-02-18	7570.68	7671.03	7555.09	7653
2010-02-19	7588.97	7720.9	7588.79	7719.68
2010-02-22	7743.57	7769.41	7711.85	7734.33
2010-02-23	7745.02	7773.93	7608.05	7613.19
2010-02-24	7620.01	7636.85	7528.3	7569.25
2010-02-25	7521.87	7569.83	7428.18	7445.76
2010-02-26	7487.83	7559.31	7456.22	7559.17
2010-03-01	7611.85	7674.33	7583.13	7674.33
2010-03-02	7671.8	7702.77	7612.64	7702.77
2010-03-03	7689.53	7776.88	7671.81	7755.79
2010-03-04	7728.66	7841.19	7724.26	7792.99
2010-03-05	7853.35	7978.48	7848.99	7965.54
2010-03-08	8003	8003	7907.31	7917.36
2010-03-09	7888.35	7909.51	7768.75	7860.11
2010-03-10	7855.22	7983.47	7831.04	7976.48
2010-03-11	7937.46	8006.89	7934.13	7971.78
2010-03-12	7971.4	8023.55	7957.43	7976.31
2010-03-15	7957.4	7985.53	7904.27	7908.29
2010-03-16	7947.44	8028.11	7941.35	8016.76
2010-03-17	8051.57	8167.62	8051.15	8167.62
2010-03-18	8148.29	8159.71	8095.8	8111.29
2010-03-19	8147.98	8181.55	8056.44	8093.14
2010-03-22	8082.99	8083.78	7969.59	8001.6
2010-03-23	8024.83	8119.99	8023.94	8080.23
2010-03-24	8098.74	8104.16	7876.65	7997.33
2010-03-25	7971.88	8067.38	7942.06	8067.38
2010-03-26	8064.46	8103.06	8030.9	8103.06
2010-03-29	8122.73	8162.9	8114.66	8161.06
2010-03-30	8192.54	8207.2	8127.69	8142.13
2010-03-31	8115.11	8137.62	8043.77	8102.15
2010-04-01	8123.03	8185.01	8113.95	8185.01
2010-04-06	8205.85	8242.4	8161.56	8193.77
2010-04-07	8200.76	8203.37	8139.2	8144.12
2010-04-08	8098.56	8124.19	8019.86	8072.56
2010-04-09	8134.4	8248.77	8128.49	8243.46
2010-04-12	8285.5	8340.07	8263.65	8299.13
2010-04-13	8269.99	8306.1	8239.27	8268.23
2010-04-14	8309.39	8346.47	8289.05	8344.29
2010-04-15	8340.46	8349.16	8248.2	8306.76
2010-04-16	8253.53	8271.89	8108.93	8110.59
2010-04-19	8042.73	8075.14	7983.41	8024.91
2010-04-20	8078.18	8141.85	8066.1	8139.96
2010-04-21	8154.96	8183.08	7941.47	7956.68
2010-04-22	7962.42	7973.01	7707.67	7751.95
2010-04-23	7763.34	7846.52	7697.38	7805.04
2010-04-26	7876.74	7881.08	7536.28	7557.36
2010-04-27	7558.39	7561.12	7152.42	7152.42
2010-04-28	6843	7277.65	6684.77	7016.9
2010-04-29	7089.08	7352.35	7045.61	7339.2
2010-04-30	7383.82	7512.24	7333.35	7408.45
2010-05-03	7473.13	7476.36	7377.21	7409.69
2010-05-04	7456.81	7471.81	7046.86	7097.78
2010-05-05	7073.02	7130.54	6862.6	6990.22
2010-05-06	6907.7	7117.69	6796.65	6824.8
2010-05-07	6621.12	6840.08	6587.46	6624.29
2010-05-10	7121.9	7335.33	7060.44	7335.33
2010-05-11	7273.08	7401.05	7102.65	7174.1
2010-05-12	7177.34	7404.32	7157.57	7380.66
2010-05-13	7467.32	7467.32	7292.47	7324.05
2010-05-14	7295.3	7300.77	6994.45	7011.62
2010-05-17	6912.81	7096.2	6902.41	7018.64
2010-05-18	7104.2	7142.62	7047.19	7058.65
2010-05-19	6914.92	7002.28	6860.43	6923.08
2010-05-20	6946.76	7016.03	6678.54	6753.27
2010-05-21	6707.16	6833.75	6656.97	6820.77
2010-05-24	6872.31	6894.98	6746.98	6819.63
2010-05-25	6606.32	6678.08	6566.04	6632.32
2010-05-26	6753.13	6897.23	6738.25	6844.11
2010-05-27	6876.34	7095.95	6860.04	7088.77
2010-05-28	7118.52	7151.21	7032.59	7068.08
2010-05-31	7035.68	7093.34	7035.68	7072.01
2010-06-01	7047.63	7116.47	6972.59	7101.05
2010-06-02	7142.98	7168.33	7008.84	7055.02
2010-06-03	7137.94	7174.81	7112.84	7131.02
2010-06-04	7140.95	7172.16	6968	6974.43
2010-06-07	6894.6	7020.13	6827.86	6947.15
2010-06-08	6996.49	7002.82	6816.15	6868.59
2010-06-09	6906.98	6932.08	6834.42	6905.11
2010-06-10	6856.65	7088.79	6841.69	7088.79
2010-06-11	7088.66	7185.89	7070.27	7145.1
2010-06-14	7193.42	7199.94	7123.13	7192.28
2010-06-15	7105.38	7230.43	7100.39	7204.13
2010-06-16	7251.61	7263.76	7210.6	7252.88
2010-06-17	7251.13	7300.69	7210.57	7232.49
2010-06-18	7248.72	7411.32	7248.72	7411.32
2010-06-21	7471.31	7503.7	7455.19	7487.74
2010-06-22	7431.66	7488.51	7383.18	7459.04
2010-06-23	7409.51	7477.93	7348.93	7390.9
2010-06-24	7420.39	7420.39	7186.51	7223.92
2010-06-25	7231.98	7276.64	7162.42	7219.1
2010-06-28	7230.06	7259.98	7162.08	7214.37
2010-06-29	7136.46	7144.29	7007.22	7021.53
2010-06-30	7106.63	7202.42	6983.28	7065.65
2010-07-01	6988.6	7074.99	6964.16	7019.28
2010-07-02	7063.94	7137.67	7075.73	7075.73
2010-07-05	7130.81	7141.81	7080.26	7106.22
2010-07-06	7125.59	7265.22	7125.59	7259.48
2010-07-07	7201.64	7393.2	7193.84	7376.27
2010-07-08	7412.63	7462.47	7386.41	7442.64
2010-07-09	7466.05	7480.23	7304.16	7317.93
2010-07-12	7292.87	7321.71	7254.68	7305.09
2010-07-13	7296.16	7354.4	7264.34	7312.59
2010-07-14	7355.05	7365.46	7235.33	7262.18
2010-07-15	7228.05	7326.36	7220.44	7266.64
2010-07-16	7297.66	7300.01	7127.43	7137.11
2010-07-19	7064.11	7182.01	7023.32	7111.7
2010-07-20	7160.93	7200.81	7077.39	7146.41
2010-07-21	7199.7	7204.74	7112.82	7127.29
2010-07-22	7097.4	7289.09	7095.7	7289.09
2010-07-23	7266.7	7308.12	7224.94	7252.7
2010-07-26	7333.8	7333.8	7258.06	7291.84
2010-07-27	7310.27	7405.21	7309.93	7381.56
2010-07-28	7409.69	7510.77	7408.93	7455.77
2010-07-29	7429.79	7462.54	7398.3	7407.56
2010-07-30	7418.99	7435.74	7338.29	7371.79
2010-08-02	7406.7	7512.6	7392.41	7512.6
2010-08-03	7499.78	7556.28	7484.77	7531.06
2010-08-04	7518.76	7577.2	7510.87	7569.03
2010-08-05	7574.56	7614.19	7529.88	7544.55
2010-08-06	7554.44	7580.97	7412.14	7415.36
2010-08-09	7488.2	7516.99	7478.5	7509.04
2010-08-10	7502.05	7504.77	7437.43	7464.33
2010-08-11	7427.22	7430.66	7288.05	7297.59
2010-08-12	7303.2	7355.42	7245.29	7299.3
2010-08-13	7343.53	7355.26	7257.17	7300.08
2010-08-16	7298.78	7331.13	7262.59	7325.5
2010-08-17	7344.32	7458.43	7333.22	7458.43
2010-08-18	7416.03	7445.38	7386.12	7426.93
2010-08-19	7443.47	7494.26	7366.95	7366.95
2010-08-20	7382.78	7405.13	7339.23	7370.53
2010-08-23	7378.68	7411.05	7355.95	7375.72
2010-08-24	7342.57	7352.27	7297.03	7321.51
2010-08-25	7310.92	7372.55	7226.17	7256.69
2010-08-26	7307.56	7332.16	7279.3	7321.09
2010-08-27	7313.48	7366.73	7291.99	7366.15
2010-08-30	7391.89	7408	7367.79	7388.98
2010-08-31	7311.94	7394.15	7300.22	7394.15
2010-09-01	7403.23	7467.73	7358.6	7461.56
2010-09-02	7457.59	7501.71	7418.14	7425.49
2010-09-03	7430.85	7466.7	7402.95	7405.74
2010-09-06	7433.71	7463.52	7433.54	7461.97
2010-09-07	7456.1	7464.08	7397.95	7420.74
2010-09-08	7391.25	7412.19	7326.84	7364.32
2010-09-09	7364.57	7438.71	7352.85	7438.71
2010-09-10	7415.03	7452.42	7413.21	7439.74
2010-09-13	7481.6	7536.38	7481.6	7534.86
2010-09-14	7532.78	7564.19	7522.3	7553.83
2010-09-15	7553.7	7562.11	7469.6	7479.71
2010-09-16	7492.75	7502.62	7436.65	7436.65
2010-09-17	7477.96	7504.67	7365.09	7406.97
2010-09-20	7429.03	7434.91	7320.67	7389.73
2010-09-21	7381.01	7461.76	7359.31	7438.9
2010-09-22	7430.73	7446.14	7370.16	7392.83
2010-09-23	7399.79	7430.14	7321.55	7382.21
2010-09-24	7361.78	7446.36	7344.16	7444.06
2010-09-27	7459.14	7512.64	7448.45	7472.38
2010-09-28	7415.39	7494.03	7411.37	7473.28
2010-09-29	7511.74	7545.22	7463.82	7476
2010-09-30	7452.48	7533.76	7437.55	7507.57
2010-10-01	7550.21	7616.26	7545.76	7586.71
2010-10-04	7573.93	7597.8	7535.71	7535.71
2010-10-05	7531.2	7645.31	7529.74	7645.31
2010-10-06	7666.7	7710.83	7662.52	7710.83
2010-10-07	7690.62	7769.38	7688.19	7769.38
2010-10-08	7759.75	7782.24	7724.53	7782.24
2010-10-11	7773.12	7778.16	7743.49	7778.16
2010-10-12	7727.26	7744.46	7679.2	7695.49
2010-10-13	7709.35	7772.33	7707.23	7772.33
2010-10-14	7770.63	7793.83	7722.07	7755.04
2010-10-15	7770.14	7811.43	7756.05	7811.43
2010-10-18	7784	7868.1	7779.32	7860.58
2010-10-19	7861.84	7917.2	7861.5	7891.12
2010-10-20	7850.55	7878.92	7839.55	7861.11
2010-10-21	7827.53	7914.25	7824.01	7912.74
2010-10-22	7917.17	7949.99	7893.78	7930.58
2010-10-25	7954.69	7993.11	7944	7986
2010-10-26	7981.37	8037.36	7978.92	8027.54
2010-10-27	8008.01	8077.77	7917.84	7927.32
2010-10-28	7927.27	8059.49	7926.78	8043.51
2010-10-29	8051.3	8087.2	8013.26	8082.76
2010-11-01	8150.66	8198.72	8121.28	8121.28
2010-11-02	8159.19	8199.09	8126.63	8126.63
2010-11-03	8180.08	8202.09	8055.99	8074.65
2010-11-04	8153.43	8159.34	8032.78	8039.38
2010-11-05	8010.65	8021.92	7857.65	7918.5
2010-11-08	7988.26	7988.26	7856.18	7881.51
2010-11-09	7850.81	7890.07	7805.22	7856.76
2010-11-10	7844.02	7875.7	7807.13	7834.14
2010-11-11	7817.48	7827.93	7657.45	7720.62
2010-11-12	7647.14	7792.27	7609.72	7761.04
2010-11-15	7772.61	7849.22	7751.85	7825.47
2010-11-16	7809.72	7856.14	7781.33	7782.05
2010-11-17	7795.11	7833.73	7793.28	7824.71
2010-11-18	7859.69	7896.53	7845.3	7896.53
2010-11-19	7894.65	7904.01	7859.45	7895.2
2010-11-22	7955.73	7973.14	7767.63	7787.64
2010-11-23	7740.94	7743.11	7615.46	7617.6
2010-11-24	7609.21	7685.4	7558.99	7656.72
2010-11-25	7648.69	7674.97	7608.03	7628.18
2010-11-26	7599.39	7610.64	7551.21	7581.8
2010-11-29	7631.44	7659.41	7415.74	7415.74
2010-11-30	7424.08	7431.41	7322.89	7322.89
2010-12-01	7357.39	7540.44	7323.07	7540.44
2010-12-02	7551.54	7692.31	7523.28	7684.11
2010-12-03	7688.08	7766.8	7645.72	7737.73
2010-12-06	7753.99	7761.66	7703.34	7734.98
2010-12-07	7757.88	7845.95	7750.44	7818
2010-12-08	7777.62	7921.47	7777.62	7887.66
2010-12-09	7934.9	8049.1	7932.26	7943.36
2010-12-10	7934.79	8005.17	7884.2	7984.43
2010-12-13	7986.51	8050.45	7982.81	8029.77
2010-12-14	8030.77	8054.59	7933.74	7970.04
2010-12-15	7952.63	7959.81	7867.21	7889.43
2010-12-16	7884.17	7884.78	7815.86	7833.63
2010-12-17	7873.78	7875.26	7786.42	7786.42
2010-12-20	7826.03	7861.01	7798.22	7844.7
2010-12-21	7884.23	7915.84	7861.53	7890.62
2010-12-22	7888.11	7888.78	7820.22	7873.13
2010-12-23	7873.78	7892.9	7838.58	7854.84
2010-12-24	7833.94	7858.04	7819.03	7858.04
2010-12-27	7812.75	7819.64	7750.24	7766.64
2010-12-28	7774.65	7793.11	7740.68	7749.41
2010-12-29	7755.52	7769.34	7735.56	7763.28
2010-12-30	7760.86	7771.26	7652.78	7652.78
2010-12-31	7663.85	7675.1	7571.34	7588.31
