# Supplementary material for: Analysis of global stock index data during crisis period via complex network approach
Source: PLoS One. 2018 Jul 18;13(7):e0200600. doi: 10.1371/journal.pone.0200600 (PMC6051609; doi:10.1371/journal.pone.0200600)
Supplement: S1 File — See the respective attached file. (ZIP) [file pone.0200600.s001.zip › Global stock index data 2005-2010/README1.txt]

**************

Data description

**************

This is the 38 global main stock index data.They are collected from Yahoo! Finance(http://finance.yahoo.com)
Each stock index data contains five columns.
They refer to the trading date, opening price, the highest price, the lowest price and the closing price respectively.
In this paper, wu just use the trading date and the closing price for our research.
