# Supplementary material for: Analysis of global stock index data during crisis period via complex network approach
Source: PLoS One. 2018 Jul 18;13(7):e0200600. doi: 10.1371/journal.pone.0200600 (PMC6051609; doi:10.1371/journal.pone.0200600)
Supplement: S1 File — See the respective attached file. (ZIP) [file pone.0200600.s001.zip › Global stock index data 2005-2010/Russia RTS index.xls]

## Sheet: Sheet1
Date	Open	High	Low	Close
2005-01-05	552.22	552.22	552.22	552.22
2005-01-08	552.22	552.22	552.22	552.22
2005-01-11	552.11	556.2	542.78	547.85
2005-01-12	547.83	550.68	539.64	545.31
2005-01-13	545.36	546.77	539.59	543.9
2005-01-14	543.91	553.62	543.36	548.69
2005-01-17	548.46	558.36	544.04	544.04
2005-01-18	544.09	547.91	533.97	535.94
2005-01-19	535.96	543.52	533.89	543.52
2005-01-20	543.55	543.95	532.29	534.6
2005-01-21	534.58	539.65	532.41	537.72
2005-01-24	538.63	548.52	538.63	548.23
2005-01-25	548.58	558.97	547.86	553.96
2005-01-26	553.97	556	548.03	552.68
2005-01-27	552.7	559.25	551.21	557.13
2005-01-28	557.1	572.96	552.85	571.65
2005-01-31	571.78	583.62	568.11	575.74
2005-02-01	574.13	584.12	572.47	583.33
2005-02-02	583.33	591.85	582.5	587.98
2005-02-03	587.98	596.38	587.98	593.25
2005-02-04	593.23	594.46	587.69	592.79
2005-02-07	592.81	599.48	588.02	588.16
2005-02-08	588.22	596.51	584.64	596.45
2005-02-09	596.58	600.67	589.2	590.03
2005-02-10	590.03	590.92	582.71	590.81
2005-02-11	590.81	591.3	581.97	585.5
2005-02-14	585.5	592.33	582.88	585.65
2005-02-15	585.66	591.74	585.25	591.73
2005-02-16	591.82	598.08	590.61	593.87
2005-02-17	594.08	600.41	593.58	598.11
2005-02-18	597.95	602.84	594.67	600.67
2005-02-21	601.41	605.43	601.27	605.26
2005-02-22	605.26	607.9	600.16	603.62
2005-02-24	603.65	619.96	603.65	619.55
2005-02-25	620.07	626.8	618.4	625.33
2005-02-28	625.63	635.41	623.36	635.38
2005-03-01	635.44	635.83	621.94	622.73
2005-03-02	622.81	628.13	608.37	608.57
2005-03-03	608.61	613.63	606.86	608.94
2005-03-04	608.8	622.68	608.8	622.31
2005-03-05	622.31	626.32	622.31	625.87
2005-03-09	627.39	632.26	619.2	623.74
2005-03-10	623.59	623.71	604.37	606.21
2005-03-11	605.78	608.61	597.41	608.45
2005-03-14	608.5	608.99	596.26	597.89
2005-03-15	597.86	604.41	593.88	595.16
2005-03-16	595.67	596.7	573.41	573.85
2005-03-17	575.16	584.52	575.16	584.31
2005-03-18	584.31	592.43	579.3	582.43
2005-03-21	583.22	586.98	569.49	572.03
2005-03-22	571.61	584.11	568.73	584.09
2005-03-23	581.36	581.36	566.27	573.76
2005-03-24	573.95	597.83	573.95	596.94
2005-03-25	598.68	605.18	598.68	602.4
2005-03-28	602.47	604.37	595.84	601.69
2005-03-29	602.37	604.45	593.67	596.89
2005-03-30	596.12	596.35	584.63	591.14
2005-03-31	591.25	598.63	590.95	598.04
2005-04-01	598.02	611.99	595.03	611.86
2005-04-04	611.2	615.08	604.57	605.32
2005-04-05	605.08	612.84	604.19	611.78
2005-04-06	612.26	626.74	612.26	626.45
2005-04-07	626.78	633.09	622.86	627.97
2005-04-08	627.9	634.48	623.39	631.13
2005-04-11	629.97	630.44	605.44	616.29
2005-04-12	616.74	617.56	606.14	615.94
2005-04-13	616.41	624.03	616.09	617.02
2005-04-14	616.12	616.12	604.14	608.31
2005-04-15	606.68	608.06	600.2	602.71
2005-04-18	600.47	600.47	586.34	591.12
2005-04-19	591.11	598.5	591.11	596.36
2005-04-20	596.52	604.36	593.52	594.91
2005-04-21	594.41	604.32	591.57	603.79
2005-04-22	604.35	612.56	604.35	609.78
2005-04-25	610.62	621.28	608.01	611.5
2005-04-26	611.57	614	604.13	605.85
2005-04-27	605.61	605.84	594.85	594.89
2005-04-28	594.93	601.98	592.34	595.68
2005-04-29	594.8	597.93	592.26	593.88
2005-05-03	595.02	598.6	595.02	597.45
2005-05-04	598.24	601.6	595.35	598.14
2005-05-05	599.9	604.74	597.51	599.49
2005-05-06	599.33	599.67	596.1	597.21
2005-05-11	596.98	597.36	588.35	589.25
2005-05-12	588.5	588.5	580.9	581.56
2005-05-13	578.18	580.79	572.41	580.04
2005-05-14	580.05	580.5	577.91	578.76
2005-05-16	578.7	578.7	564.43	564.43
2005-05-17	564.62	587	563.24	587
2005-05-18	587.99	590.03	583.74	587.35
2005-05-19	587.75	591.49	586	586.8
2005-05-20	586.43	587.99	583.3	585.68
2005-05-23	585.53	587.34	584.14	587.07
2005-05-24	587.08	605.32	587.08	605.32
2005-05-25	605.27	606.5	595.2	595.75
2005-05-26	594.42	601.75	593.88	597.09
2005-05-27	597.73	602.56	596.11	597.33
2005-05-30	597.33	597.83	592.92	596.15
2005-05-31	596.16	606.33	593.97	603.89
2005-06-01	603.81	604.83	596.98	601.29
2005-06-02	601.92	608.87	601.92	606.95
2005-06-03	606.95	610.21	604.13	609.09
2005-06-06	608.69	608.81	602.8	606.33
2005-06-07	606.29	609.01	602.78	606.78
2005-06-08	606.79	608.6	604.19	606.89
2005-06-09	607	608.37	604.95	605.43
2005-06-10	605.57	612.07	605.57	611.19
2005-06-14	611.51	620.91	611.51	619.97
2005-06-15	620.59	623.13	615.7	616.69
2005-06-16	617.23	623.24	615.15	618.93
2005-06-17	619.08	624.41	616.79	624.07
2005-06-20	624.37	627.31	623.92	624.66
2005-06-21	624.24	624.32	618.42	621.02
2005-06-22	620.96	629.01	620.31	628.26
2005-06-23	628.27	635.26	626.37	632.39
2005-06-24	632.36	634.87	628.63	632.9
2005-06-27	632.89	633.15	627.26	628.38
2005-06-28	628.41	630.99	623.6	629.27
2005-06-29	629.1	634.08	629.08	630.27
2005-06-30	630.28	642.26	630.13	639.98
2005-07-01	639.95	649.65	639.36	649.08
2005-07-04	649.08	657.35	649.08	653.26
2005-07-05	653.49	656.35	648.02	652.53
2005-07-06	651.31	675.67	651.19	671.59
2005-07-07	671.65	679.05	656.38	671.41
2005-07-08	672.16	684.77	672.16	681.84
2005-07-11	681.96	688.24	679.55	683.42
2005-07-12	683.19	683.3	673.51	678.87
2005-07-13	678.89	688.89	676.79	686.44
2005-07-14	686.44	689.24	681.58	682.89
2005-07-15	682.48	682.48	672.82	676.39
2005-07-18	676.46	679.69	670.16	670.44
2005-07-19	670.47	680.02	670.38	679.66
2005-07-20	679.97	689.5	679.56	687.4
2005-07-21	687.25	693.96	682.21	684.82
2005-07-22	684.88	699	683.18	695.34
2005-07-25	695.37	705.31	695.15	702.46
2005-07-26	702.52	703.42	690.89	692.01
2005-07-27	692.02	702.08	691.78	697.27
2005-07-28	693.11	704.14	693.1	702.09
2005-07-29	702.33	708.86	698.37	700.65
2005-08-01	700.07	703.53	691.8	702.34
2005-08-02	702.93	711.96	702.93	709.94
2005-08-03	710.56	713.89	696.13	697.87
2005-08-04	698.03	713.29	694.17	712.28
2005-08-05	712.32	716.14	708.77	715.41
2005-08-08	715.37	720.26	712.46	718.53
2005-08-09	719.52	724.79	717.14	720.5
2005-08-10	720.53	726.99	717.51	721
2005-08-11	721.55	725.13	709.1	709.5
2005-08-12	709.52	711.27	701.59	705.08
2005-08-15	704.82	715.3	702.86	714.42
2005-08-16	715.22	738.39	715.22	738.15
2005-08-17	738.03	748.4	732.3	746.58
2005-08-18	744.29	750.68	734.24	743.99
2005-08-19	743.99	757.74	740	755.98
2005-08-22	755.98	765.44	751.26	760.54
2005-08-23	760.56	764.49	758.2	760.82
2005-08-24	760.72	765.48	755.17	761.93
2005-08-25	761.92	766.07	758.11	765.86
2005-08-26	765.92	771.95	765.54	768.5
2005-08-29	768.59	773.64	764.85	772.92
2005-08-30	773.19	788.52	773.19	778.38
2005-08-31	778.39	784.4	766.25	784.28
2005-09-01	784.48	799.99	784.48	790.97
2005-09-02	791.13	804.08	790.11	803.67
2005-09-05	804.28	811.23	795.81	797.46
2005-09-06	797.25	797.36	772.04	772.14
2005-09-07	772.2	779.34	748.46	758.01
2005-09-08	758.64	774.73	755.95	773.61
2005-09-09	774.01	795.49	774.01	794.92
2005-09-12	795.73	801.7	788.83	792.24
2005-09-13	791.54	796.08	784.74	786.26
2005-09-14	785.09	790.01	776.44	790
2005-09-15	790.71	802.22	790.71	801.45
2005-09-16	801.51	817.16	792.37	811.27
2005-09-19	811.22	835.93	809.06	834.06
2005-09-20	836.29	857.2	824.89	836.52
2005-09-21	836.55	860.05	824.25	858.85
2005-09-22	859.15	874.52	856.84	860.07
2005-09-23	859.81	872.94	852.42	864.56
2005-09-26	860.69	860.69	847.93	853.78
2005-09-27	854.13	891.71	854.13	891.71
2005-09-28	891.68	900.41	877.67	886.76
2005-09-29	889.07	895.34	877.72	879.19
2005-09-30	879.31	895.2	879.31	892.5
2005-10-03	894.62	933.78	893.75	932.87
2005-10-04	933.86	957.16	933.07	939.44
2005-10-05	932.5	932.5	895.86	898.99
2005-10-06	888.38	888.38	840.22	846.49
2005-10-07	846.97	858.41	832.36	843.49
2005-10-10	846.28	873.72	846.28	871.91
2005-10-11	870.15	901.76	866.3	901.55
2005-10-12	901.55	917.41	857.73	859.7
2005-10-13	850.13	854.28	825.75	841.45
2005-10-14	839.01	840.62	808.27	809.3
2005-10-17	813.18	829.18	802.01	819.87
2005-10-18	823.26	834.58	819.12	821.62
2005-10-19	812.52	812.52	785.68	786.56
2005-10-20	794.45	803.89	790.97	791.2
2005-10-21	782.21	801.17	773.6	797.95
2005-10-24	797.97	826.17	795.37	820.94
2005-10-25	823.05	835.89	802.38	812.1
2005-10-26	815.6	822.72	809.88	819.87
2005-10-27	819.58	821.49	796.56	800.31
2005-10-28	794.89	821.65	791.52	818.64
2005-10-31	818.94	843.4	818.94	842.52
2005-11-01	843.31	856.67	837.81	844.43
2005-11-02	845.42	873.34	845.42	873.34
2005-11-03	873.71	883.52	869.95	880.13
2005-11-07	879.91	887.42	866.85	880.45
2005-11-08	876.28	885.69	871.29	880.14
2005-11-09	880.72	898.35	880.72	884.85
2005-11-10	885.49	891.72	874.48	874.53
2005-11-11	873.43	880.84	869.03	880.31
2005-11-14	880.73	905.03	879.29	903.94
2005-11-15	903.98	914.06	898.77	904.86
2005-11-16	904.03	905.98	893.17	905.86
2005-11-17	906.36	933.88	906.36	929.99
2005-11-18	927.53	935.98	920.04	928.14
2005-11-21	929.22	944.79	928.29	930.12
2005-11-22	933.37	939.69	917.31	923.84
2005-11-23	926.08	932.53	920.21	920.52
2005-11-24	921.79	932.34	921.23	931.48
2005-11-25	932.37	941.52	926.15	940.63
2005-11-28	940.85	954.96	939.76	940.28
2005-11-29	939.76	941.26	927.39	937.65
2005-11-30	936.91	946.14	932.06	944.55
2005-12-01	945.27	970.34	945.27	970.34
2005-12-02	970.35	992.32	970.35	985.99
2005-12-05	986.01	999.02	982.07	985.81
2005-12-06	987.4	990.28	973.29	983.36
2005-12-07	983.36	997.27	983.36	991.76
2005-12-08	987.06	996.06	970.56	993.77
2005-12-09	996.84	1003.88	991.82	994.96
2005-12-12	994.91	1006.82	994.29	1003.17
2005-12-13	1003.21	1004.78	995.51	998.9
2005-12-14	999.52	1002.16	993.44	997.07
2005-12-15	997.07	1004.56	992.45	993.43
2005-12-16	992.4	999.01	990.72	996.15
2005-12-19	994.05	1002.68	991.49	1000.44
2005-12-20	977.98	997.13	976.73	995.79
2005-12-21	998.1	1002.4	996.11	1001.79
2005-12-22	1003.01	1021.74	1002.75	1020.3
2005-12-23	1020.37	1032.61	1015.12	1015.95
2005-12-26	1015.95	1022.21	1015.9	1018.35
2005-12-27	1018.69	1022.04	1013.36	1013.36
2005-12-28	1013.3	1013.41	997.69	1004.57
2005-12-29	1004.62	1014.18	1004.62	1010.11
2005-12-30	1010.15	1015.64	1009.11	1011
2006-01-10	1028.92	1069.29	1028.92	1064.91
2006-01-11	1061.59	1088.5	1058.93	1088.03
2006-01-12	1092.09	1136.05	1092.09	1129.74
2006-01-13	1129.27	1141.18	1099.62	1114.21
2006-01-16	1114.49	1151.17	1112.48	1150.34
2006-01-17	1150.74	1169.49	1109.8	1124.79
2006-01-18	1123.72	1123.72	1083.61	1103.71
2006-01-19	1099.13	1147.96	1089.59	1147.8
2006-01-20	1152.89	1175.22	1151.1	1169.03
2006-01-23	1169.03	1169.03	1136.77	1144.1
2006-01-24	1148.09	1163.81	1147.86	1163.4
2006-01-25	1165.5	1182.47	1156.29	1179.11
2006-01-26	1177.24	1196.74	1175.18	1187.11
2006-01-27	1191.03	1227.05	1191.03	1227.05
2006-01-30	1227.05	1241.95	1183.02	1186.38
2006-01-31	1186.96	1209.08	1168.15	1171.44
2006-02-01	1171.83	1201.32	1158.12	1201.32
2006-02-02	1200.93	1204.14	1186.47	1195.14
2006-02-03	1188.09	1188.09	1159.33	1163.75
2006-02-06	1167.15	1195.47	1167.15	1194.23
2006-02-07	1188.03	1197.79	1178.46	1186.08
2006-02-08	1185.99	1205.67	1165.09	1205.05
2006-02-09	1204.35	1237.6	1204.35	1237.6
2006-02-10	1240.31	1245.32	1220.97	1229.37
2006-02-13	1223.83	1245.72	1215.54	1238.18
2006-02-14	1235.64	1265.35	1229.93	1242.99
2006-02-15	1245.72	1256.6	1215.82	1237.56
2006-02-16	1236.39	1262.49	1230.5	1255.05
2006-02-17	1257.44	1301.04	1257.44	1301.04
2006-02-20	1305.22	1338.54	1305.22	1337.28
2006-02-21	1343.19	1349.12	1317.68	1317.98
2006-02-22	1317.97	1349.02	1314.87	1348.67
2006-02-26	1351.69	1401.93	1351.69	1399.08
2006-02-27	1401.16	1424.62	1369.51	1388.76
2006-02-28	1386.41	1400.25	1315.93	1320.83
2006-03-01	1321.41	1349.09	1300.85	1336.55
2006-03-02	1338.12	1357.48	1328.93	1345.42
2006-03-03	1352.2	1367.95	1341.69	1349.06
2006-03-06	1353.59	1366.08	1330.86	1336.92
2006-03-07	1329.33	1329.33	1257	1261.93
2006-03-09	1261.04	1261.04	1206.42	1236.64
2006-03-10	1234.92	1249.62	1205.31	1232.77
2006-03-13	1233.85	1275.48	1233.85	1275.37
2006-03-14	1282.35	1292.81	1224.99	1240.48
2006-03-15	1246.47	1258.94	1235.29	1255.62
2006-03-16	1254.1	1258.27	1236.01	1253.68
2006-03-17	1257.42	1295.29	1257.42	1288.32
2006-03-20	1288.69	1303.21	1265.38	1272.05
2006-03-21	1264.33	1270.8	1253.32	1262.8
2006-03-22	1262.83	1280.74	1254.99	1280.74
2006-03-23	1280.77	1300.44	1278.38	1289.71
2006-03-24	1290.73	1295.65	1266.55	1291.82
2006-03-27	1294.3	1305.7	1290.36	1291.89
2006-03-28	1283.28	1283.58	1268.76	1273.06
2006-03-29	1272.07	1272.96	1246.45	1251.82
2006-03-30	1255.08	1296.24	1255.08	1295.98
2006-03-31	1295.48	1309.46	1288.9	1299.19
2006-04-03	1299.97	1319.07	1297.04	1316.93
2006-04-04	1318.96	1327.92	1301.3	1308.36
2006-04-05	1310.35	1338.3	1310.35	1336.04
2006-04-06	1342.23	1361.12	1339.06	1344.79
2006-04-07	1340.72	1377.82	1334.48	1374.14
2006-04-10	1371.14	1410.43	1360.41	1408.73
2006-04-11	1410.33	1440.06	1394.84	1395.03
2006-04-12	1394.96	1420.13	1375.77	1419.4
2006-04-13	1420.16	1428.18	1390.76	1395.57
2006-04-14	1395.6	1413.24	1395.6	1413.24
2006-04-17	1417.63	1430.72	1413.44	1429.58
2006-04-18	1429.67	1445.75	1429.67	1441.52
2006-04-19	1446.66	1462.34	1444.25	1457.57
2006-04-20	1460.77	1468.37	1444.36	1449.19
2006-04-21	1448.05	1459.95	1435.57	1458.53
2006-04-24	1458.98	1472.02	1458.98	1470.72
2006-04-25	1466.08	1474.05	1452.77	1454.64
2006-04-26	1456	1501.4	1456	1500.65
2006-04-27	1506.95	1518.95	1436.11	1451.06
2006-04-28	1449.14	1488.89	1439.7	1486.85
2006-05-02	1486.85	1542.04	1486.85	1538.41
2006-05-03	1539.69	1564.03	1524.41	1531.1
2006-05-04	1520.15	1561.02	1516.3	1560.74
2006-05-05	1560.09	1575.56	1547.41	1562.02
2006-05-06	1564.49	1585.57	1563.57	1585.04
2006-05-10	1590.09	1616.28	1539.17	1543.75
2006-05-11	1552.48	1577.49	1480.75	1534.51
2006-05-12	1533.96	1533.96	1482.75	1483.62
2006-05-15	1466.93	1467.55	1386.8	1398.2
2006-05-16	1389.58	1418.93	1343.4	1403.95
2006-05-17	1411.04	1435.22	1342.54	1343.86
2006-05-18	1331.23	1340.37	1272.24	1308.48
2006-05-19	1314.79	1332.95	1263.97	1265.87
2006-05-22	1263.72	1274.37	1120.23	1143.76
2006-05-23	1146.72	1266.49	1122.41	1265.89
2006-05-24	1266.86	1266.86	1180.36	1216.22
2006-05-25	1198.34	1284.14	1191.24	1274.37
2006-05-26	1292.43	1348.72	1292.43	1341.99
2006-05-29	1345.53	1367.94	1312.42	1313.85
2006-05-30	1317.62	1329.13	1271.59	1303.53
2006-05-31	1282.19	1317.15	1254.89	1281.5
2006-06-01	1285.5	1299.7	1268.99	1298.84
2006-06-02	1309.48	1365.18	1309.48	1363.49
2006-06-05	1378.86	1389.17	1343.3	1364.33
2006-06-06	1339.68	1339.68	1273.68	1277.48
2006-06-07	1274.56	1293.76	1219.98	1270.94
2006-06-08	1239.22	1239.22	1173.06	1173.11
2006-06-09	1173.11	1229.78	1173.11	1191.66
2006-06-13	1177.31	1177.31	1078.24	1082.25
2006-06-14	1080.92	1150.58	1062.85	1149.34
2006-06-15	1167.38	1203.25	1164.13	1203.25
2006-06-16	1207.59	1256.26	1157.7	1180.55
2006-06-19	1180.01	1220.49	1176.54	1199.45
2006-06-20	1197.98	1235.65	1166.29	1235.19
2006-06-21	1234.65	1249.55	1199.59	1227.95
2006-06-22	1236.05	1263.84	1192.27	1193.02
2006-06-23	1194.07	1211.83	1179.88	1198.03
2006-06-26	1200.87	1207.85	1178.27	1202.89
2006-06-27	1210.39	1259.33	1200.57	1247.75
2006-06-28	1233.03	1270.89	1220.65	1270.2
2006-06-29	1275.84	1297.87	1259.94	1292.2
2006-06-30	1320.93	1344.74	1316.12	1331.39
2006-07-03	1331.45	1360.49	1331.45	1354.34
2006-07-04	1354.32	1374.62	1339.37	1374.21
2006-07-05	1354.68	1366.8	1304.89	1312.79
2006-07-06	1320.67	1368.45	1314.67	1367.2
2006-07-07	1368.77	1387.23	1351.47	1367.38
2006-07-10	1367.28	1384.49	1353.27	1384.49
2006-07-11	1381.2	1389.89	1366	1368.63
2006-07-12	1372.87	1395.37	1370.07	1376.3
2006-07-13	1367.37	1374.96	1296.33	1307.77
2006-07-14	1292.7	1334.85	1265.01	1313.09
2006-07-17	1308.65	1309.7	1272.77	1277.19
2006-07-18	1274.83	1301.34	1255.05	1296.37
2006-07-19	1297.37	1333.28	1278.24	1332.11
2006-07-20	1337.71	1356.24	1325.63	1328.61
2006-07-21	1324.14	1329.91	1309.62	1315.41
2006-07-24	1314.92	1337.91	1305.61	1337.7
2006-07-25	1344.08	1354.96	1332.06	1332.35
2006-07-26	1334.27	1352.86	1334.27	1344.43
2006-07-27	1349.02	1393.67	1349.02	1392.59
2006-07-28	1388.45	1394.57	1367.94	1388.31
2006-07-31	1396.34	1403.18	1376.05	1380.24
2006-08-01	1381.38	1403.64	1363.68	1369.87
2006-08-02	1369.9	1399.54	1369.9	1399.27
2006-08-03	1402.04	1412.14	1377.96	1408.2
2006-08-04	1413.39	1455.32	1413.39	1449.73
2006-08-07	1445.21	1445.77	1423.5	1441.58
2006-08-08	1442.86	1454.03	1425.83	1434.71
2006-08-09	1434.56	1466.51	1434.56	1462.68
2006-08-10	1455.14	1460.18	1439.76	1454.27
2006-08-11	1456.18	1480.52	1456.07	1479.96
2006-08-14	1483.05	1498.67	1471.06	1474.99
2006-08-15	1475.61	1477.48	1435.72	1476.3
2006-08-16	1479.2	1495.32	1463.67	1487.3
2006-08-17	1488.83	1491.24	1464.16	1466.95
2006-08-18	1461.52	1468.32	1396	1404.73
2006-08-21	1410.69	1436.24	1403.45	1430.93
2006-08-22	1435.05	1457.02	1435.05	1456.93
2006-08-23	1455.37	1467.99	1438.27	1456.64
2006-08-24	1445.82	1456.92	1437.33	1440.09
2006-08-25	1449.08	1461.08	1448.16	1456.73
2006-08-28	1452.01	1456.84	1445.29	1450.58
2006-08-29	1451.63	1475.3	1441.24	1450.5
2006-08-30	1452.03	1466.58	1452.03	1459.16
2006-08-31	1461.45	1474.25	1443.61	1448.72
2006-09-01	1448.42	1453.71	1431.33	1434.01
2006-09-04	1442.51	1453.34	1431.26	1451.3
2006-09-05	1449.58	1482.13	1442.76	1481.21
2006-09-06	1479.84	1479.94	1443.32	1446.37
2006-09-07	1445.64	1445.64	1395.64	1402.36
2006-09-08	1398.28	1413.85	1395.33	1405.87
2006-09-11	1401.37	1401.37	1343.63	1349.28
2006-09-12	1360.16	1371.73	1348.82	1371.58
2006-09-13	1361.7	1396.03	1357.01	1384.16
2006-09-14	1401.69	1412.75	1379.16	1381.32
2006-09-15	1371.08	1396.21	1364.64	1369.59
2006-09-18	1379.62	1390.48	1367.39	1384.47
2006-09-19	1394.77	1399.45	1385.54	1396.07
2006-09-20	1371.72	1373.54	1355.89	1369.4
2006-09-21	1366.32	1376.28	1339.1	1347.78
2006-09-22	1353.76	1356.84	1299.51	1300.21
2006-09-25	1297.27	1298.15	1253.41	1255.48
2006-09-26	1275.87	1305.77	1275.87	1305.77
2006-09-27	1317.37	1343.21	1313.02	1333.55
2006-09-28	1353.85	1372.75	1353.85	1368.09
2006-09-29	1363.18	1379.34	1351.37	1367.24
2006-10-02	1377	1384.63	1358.84	1369.39
2006-10-03	1346.69	1353.23	1330.9	1334.56
2006-10-04	1319.64	1345.37	1304.68	1338.27
2006-10-05	1365.53	1396.17	1358.02	1385.13
2006-10-06	1382.25	1390.01	1363.07	1374.71
2006-10-09	1377.22	1412.95	1367	1412.24
2006-10-10	1411.92	1421.08	1394.2	1409.31
2006-10-11	1403.77	1418.19	1387.02	1417.9
2006-10-12	1408.04	1416.66	1399.65	1412.7
2006-10-13	1426.38	1440.68	1424.4	1439.57
2006-10-16	1445.72	1450.99	1426.53	1438.13
2006-10-17	1441.55	1457.75	1421.83	1424.1
2006-10-18	1423.63	1451.67	1422.93	1448.47
2006-10-19	1440.95	1455.26	1438.54	1455.07
2006-10-20	1462.49	1466.82	1436.67	1442.83
2006-10-23	1442.68	1448.04	1424.77	1439.74
2006-10-24	1442.66	1444.64	1416.24	1429.47
2006-10-25	1431.63	1449.1	1424.66	1449.1
2006-10-26	1461.41	1462.73	1437.52	1443.08
2006-10-27	1441.8	1444.36	1420.02	1434.97
2006-10-30	1429.75	1433.41	1400.58	1403.65
2006-10-31	1402.87	1427.05	1399.46	1426.86
2006-11-01	1430.68	1458.18	1427.77	1456
2006-11-02	1453.73	1455.24	1432.98	1435.21
2006-11-03	1434.5	1454.64	1434.13	1452.72
2006-11-07	1466.18	1488.64	1466.08	1480.88
2006-11-08	1475.37	1484.38	1468.63	1477.37
2006-11-09	1478.34	1505.08	1478.34	1502.86
2006-11-10	1502.86	1506.76	1487.28	1503.45
2006-11-13	1500.49	1511.19	1495.39	1500.3
2006-11-14	1501.79	1507.75	1490.18	1498.73
2006-11-15	1500.74	1509.12	1496.85	1504.61
2006-11-16	1505.19	1520.99	1498.11	1519.01
2006-11-17	1497.94	1507.74	1485.55	1500.11
2006-11-20	1497.72	1505.83	1485.94	1490.58
2006-11-21	1493.93	1513	1493.93	1509.87
2006-11-22	1512.28	1521.76	1501.38	1502.53
2006-11-23	1503.61	1518.82	1503.45	1516.67
2006-11-24	1516.67	1521.73	1508.75	1518.06
2006-11-27	1522.19	1529.48	1516.44	1518.79
2006-11-28	1517.56	1521.11	1505.81	1521.11
2006-11-29	1526.08	1547.39	1526.08	1546.95
2006-11-30	1550.94	1558.73	1545.16	1550.58
2006-12-01	1550.7	1565.52	1546.43	1550.04
2006-12-04	1551.75	1564.99	1551.14	1564.14
2006-12-05	1567.76	1589.53	1567.54	1580.94
2006-12-06	1586.36	1603.83	1583.34	1602.42
2006-12-07	1601.56	1616.07	1595.47	1607.1
2006-12-08	1606.88	1617.73	1599.86	1613.27
2006-12-11	1612.34	1627.12	1597.38	1611.67
2006-12-12	1612.56	1623.64	1605.61	1608.44
2006-12-13	1608.41	1610.67	1569.87	1599.74
2006-12-14	1603.71	1614.97	1602.78	1614.09
2006-12-15	1620.69	1630.06	1620.32	1627.69
2006-12-18	1628.64	1633.71	1622.21	1631.5
2006-12-19	1619.08	1620.02	1582.8	1604.19
2006-12-20	1605.86	1631.03	1605.86	1625.16
2006-12-21	1626.57	1630.05	1614.61	1629.82
2006-12-22	1630.74	1635.96	1617.8	1619.47
2006-12-25	1619.37	1623.3	1609	1614.41
2006-12-26	1614.43	1620.26	1610.36	1615.21
2006-12-27	1614.08	1643.2	1611.46	1642.91
2006-12-28	1644.36	1684.31	1644.36	1677.16
2006-12-29	1683.26	1698.4	1681.14	1693.47
2007-01-09	1664.49	1664.49	1567.71	1571.93
2007-01-10	1571.93	1580.62	1528.86	1569.83
2007-01-11	1560.58	1608.18	1556.57	1599.67
2007-01-12	1590.71	1602.85	1581.31	1591.47
2007-01-15	1607.32	1652.93	1607.32	1650.83
2007-01-16	1648.94	1680.34	1636.29	1641.31
2007-01-17	1640.41	1655.14	1597.25	1610.76
2007-01-18	1636.02	1647.82	1605.36	1607.54
2007-01-19	1601.7	1617.43	1595.6	1617.09
2007-01-22	1640.85	1655.5	1629.27	1654.65
2007-01-23	1649.06	1666.3	1643.4	1664.18
2007-01-24	1666.29	1690.32	1658.48	1662.28
2007-01-25	1673.86	1695.48	1672.98	1681.46
2007-01-26	1670.9	1678.62	1664.93	1669.82
2007-01-29	1679.83	1684.99	1640.5	1641.98
2007-01-30	1640.37	1645.54	1606.47	1645.02
2007-01-31	1662.88	1668.3	1649.28	1656.94
2007-02-01	1672.26	1707.39	1671.28	1702.85
2007-02-02	1706.22	1712.21	1682.36	1701.26
2007-02-05	1709.55	1714.14	1698.68	1713.63
2007-02-06	1711.14	1735.82	1708.01	1730.73
2007-02-07	1732.32	1738.79	1714.59	1724.34
2007-02-08	1717.12	1717.12	1678.74	1679.79
2007-02-09	1696.27	1708.21	1680.5	1695.24
2007-02-12	1687.73	1689.56	1639.52	1639.61
2007-02-13	1635.79	1679.03	1618.92	1678.88
2007-02-14	1689.01	1693.9	1676.8	1690.97
2007-02-15	1690.58	1707.56	1685.4	1690.84
2007-02-16	1691.32	1698.35	1676.63	1694.26
2007-02-19	1697.93	1713.15	1696.59	1696.59
2007-02-20	1695.45	1702.97	1682.35	1682.48
2007-02-21	1684.57	1703.14	1684.57	1697.21
2007-02-22	1707.08	1729.1	1704.97	1728.44
2007-02-26	1739.66	1756.82	1739.66	1754.75
2007-02-27	1745.57	1745.57	1672.75	1682.12
2007-02-28	1643.76	1660.45	1609.1	1655.25
2007-03-01	1652.66	1673.1	1553.08	1583.28
2007-03-02	1595.97	1608.67	1566.51	1591.32
2007-03-05	1545.79	1545.79	1484.77	1538.98
2007-03-06	1542	1571.15	1542	1561.93
2007-03-07	1574.55	1583.64	1548.88	1565.39
2007-03-09	1586.31	1625.67	1585.33	1609.71
2007-03-12	1610.32	1635.32	1599.41	1608.94
2007-03-13	1614.94	1630.77	1596.39	1614.61
2007-03-14	1568.75	1572.01	1528.61	1569.87
2007-03-15	1570.09	1609.81	1570.09	1603.15
2007-03-16	1600.94	1622.49	1598.94	1609.8
2007-03-19	1617.46	1647.77	1617.46	1647.64
2007-03-20	1653.61	1656.93	1617.24	1629.52
2007-03-21	1632.55	1650.41	1629.09	1646.07
2007-03-22	1668.22	1688.9	1665.46	1680.09
2007-03-23	1679.8	1703.55	1671.64	1701.93
2007-03-26	1704.41	1713.4	1697.75	1701.02
2007-03-27	1690.59	1702.83	1676.08	1681.06
2007-03-28	1681.15	1707.16	1679.53	1696.58
2007-03-29	1697.57	1717.98	1697.57	1717.81
2007-03-30	1728.47	1730.23	1690.51	1698.08
2007-04-02	1695.98	1697.95	1679.92	1695.52
2007-04-03	1698.42	1705.6	1685.86	1700.16
2007-04-04	1704.51	1715.82	1700.08	1702.17
2007-04-05	1703.68	1720.93	1703.68	1718.48
2007-04-06	1719.87	1727.37	1718.66	1727.37
2007-04-07	1727.37	1727.37	1727.37	1727.37
2007-04-09	1727.73	1758.86	1727.73	1752.65
2007-04-10	1743.07	1761.73	1734.35	1757.97
2007-04-11	1762.39	1765.94	1752.14	1754.91
2007-04-12	1746.82	1751.98	1730.15	1734.17
2007-04-13	1741.84	1772.78	1741.84	1770.23
2007-04-16	1776.96	1780.53	1760.51	1777.84
2007-04-17	1776.35	1776.35	1743.04	1754.64
2007-04-18	1749.12	1759.42	1726.26	1726.26
2007-04-19	1702.23	1703.11	1671.6	1689.55
2007-04-20	1712.43	1743.95	1712.43	1743.34
2007-04-23	1754.23	1758.1	1738.27	1741.22
2007-04-24	1741.22	1751.45	1714.77	1732.83
2007-04-25	1717.38	1744.28	1714.44	1741.45
2007-04-26	1755.32	1757.52	1723.64	1726.12
2007-04-27	1723.3	1729.03	1668.7	1678.27
2007-04-28	1678.26	1697.46	1678.26	1697.28
2007-05-02	1685.56	1698.41	1676.51	1679.18
2007-05-03	1679.75	1701.29	1679.75	1693.73
2007-05-04	1692.39	1705.11	1692.04	1698.33
2007-05-07	1699.64	1707.22	1694.37	1697.67
2007-05-08	1698.14	1702.67	1681.29	1684.11
2007-05-10	1685.93	1704.49	1659.15	1664.89
2007-05-11	1659.38	1659.38	1621.04	1625.69
2007-05-14	1642	1649.67	1606.34	1632.46
2007-05-15	1625.22	1625.22	1600.8	1605.46
2007-05-16	1606.05	1635.98	1603.09	1635.36
2007-05-17	1635.36	1648.96	1616.1	1618.91
2007-05-18	1626.85	1648.08	1625.55	1645.72
2007-05-21	1658.95	1662.15	1645.55	1651.34
2007-05-22	1655.49	1657.89	1634.09	1645.86
2007-05-23	1640.74	1640.95	1595.03	1597.42
2007-05-24	1580.24	1585.81	1543.93	1578.57
2007-05-25	1558.53	1590.46	1555.42	1581.51
2007-05-28	1589.07	1595.59	1547.55	1560.83
2007-05-29	1560.17	1574.5	1518.57	1524.79
2007-05-30	1492.82	1524.11	1485.91	1516.09
2007-05-31	1533.76	1570.34	1532.68	1570.34
2007-06-01	1571.72	1621.4	1556.47	1619.89
2007-06-04	1619.89	1624.05	1597.75	1611.81
2007-06-05	1614.74	1632.1	1611.88	1615.31
2007-06-06	1616.05	1628.86	1597.02	1607.94
2007-06-07	1603.4	1615.1	1586.14	1587.93
2007-06-08	1575.89	1594.41	1566.32	1587.66
2007-06-09	1593.85	1594.85	1586.02	1594.1
2007-06-13	1586.57	1611.69	1582.71	1610.83
2007-06-14	1627.62	1662.71	1624.75	1662.71
2007-06-15	1668.28	1679.28	1651.25	1672.29
2007-06-18	1682.21	1690.99	1675.04	1682.22
2007-06-19	1675.57	1692.56	1665.82	1670.36
2007-06-20	1677.59	1703.53	1676.17	1701.09
2007-06-21	1682.66	1694.28	1671.77	1673.59
2007-06-22	1675.98	1686.1	1668.23	1675.65
2007-06-25	1665.68	1666.01	1654.93	1654.93
2007-06-26	1656.92	1674.13	1649.52	1672.68
2007-06-27	1659.77	1666.16	1649.66	1654.89
2007-06-28	1666.4	1677.37	1662.92	1669.28
2007-06-29	1677.53	1678.52	1656.95	1665.96
2007-07-02	1665.98	1684.33	1665.35	1682.69
2007-07-03	1690.16	1710.84	1690.16	1705.49
2007-07-04	1705.75	1710.5	1699.5	1702.04
2007-07-05	1706.62	1733.76	1706.2	1729.26
2007-07-06	1727.2	1736.03	1719.03	1734.63
2007-07-09	1742.77	1755.98	1741.63	1753.75
2007-07-10	1745.4	1748.26	1721.79	1723.3
2007-07-11	1709.67	1744.53	1709.67	1737.63
2007-07-12	1737.63	1788.64	1737.63	1787.79
2007-07-13	1787.79	1807.08	1785.67	1791.55
2007-07-16	1791.55	1798.96	1777.29	1792.99
2007-07-17	1792.99	1792.99	1765.25	1789.88
2007-07-18	1789.88	1789.88	1755.92	1767.64
2007-07-19	1767.64	1802.82	1767.64	1799.74
2007-07-20	1799.74	1816.88	1783.92	1791.6
2007-07-23	1791.6	1812.09	1775.72	1807.28
2007-07-24	1807.28	1810.63	1766.92	1766.92
2007-07-25	1766.92	1780.7	1748.69	1780.62
2007-07-26	1780.62	1791.99	1721.26	1724.28
2007-07-27	1724.28	1724.28	1677.73	1703.01
2007-07-30	1703.01	1728.18	1685.4	1702.63
2007-07-31	1702.63	1737.08	1702.63	1734.42
2007-08-01	1734.42	1734.42	1677.86	1693.14
2007-08-02	1693.14	1712.85	1693.14	1712.2
2007-08-03	1712.2	1728.94	1706.22	1715.47
2007-08-06	1715.47	1715.47	1680.22	1689.42
2007-08-07	1689.42	1710.59	1687.92	1692.1
2007-08-08	1692.1	1725.55	1692.1	1725.32
2007-08-09	1725.32	1736.62	1670.5	1676.36
2007-08-10	1676.36	1676.36	1626.2	1644.13
2007-08-13	1644.13	1681.68	1644.13	1680.03
2007-08-14	1680.03	1684.24	1666.22	1676.85
2007-08-15	1676.85	1676.85	1636.51	1639.68
2007-08-16	1639.68	1639.68	1583.52	1599.39
2007-08-17	1599.39	1639.78	1567.41	1637.81
2007-08-20	1637.81	1646.27	1621.66	1621.98
2007-08-21	1621.98	1628.89	1582.15	1606.62
2007-08-22	1606.62	1634.29	1596.77	1632.99
2007-08-23	1632.99	1656.89	1632.99	1634.06
2007-08-24	1634.06	1641.79	1614.84	1634.01
2007-08-27	1634.01	1662.51	1634.01	1656.32
2007-08-28	1656.32	1657.02	1639.78	1642.29
2007-08-29	1642.29	1642.29	1617.63	1640.78
2007-08-30	1640.78	1663.03	1639.48	1641.06
2007-08-31	1641.06	1681.2	1641.06	1677.02
2007-09-03	1677.02	1686.31	1669.14	1678.74
2007-09-04	1678.74	1678.74	1659.26	1663.23
2007-09-05	1663.23	1671.3	1653	1654
2007-09-06	1654	1676.53	1654	1673.14
2007-09-07	1673.14	1673.14	1633.9	1638.11
2007-09-10	1638.11	1645.89	1630.87	1641.04
2007-09-11	1641.04	1651.59	1641.04	1648.65
2007-09-12	1648.65	1656.39	1633.18	1635.69
2007-09-13	1635.69	1666.89	1635.69	1666.49
2007-09-14	1666.49	1668.95	1652.67	1660.08
2007-09-17	1660.08	1660.97	1638.82	1648.23
2007-09-18	1648.23	1672.41	1646.9	1669.06
2007-09-19	1669.06	1730.8	1669.06	1730.74
2007-09-20	1730.74	1730.74	1704.6	1716.6
2007-09-21	1716.6	1727.84	1711.74	1725.11
2007-09-24	1725.11	1742.27	1719.2	1736.37
2007-09-25	1736.37	1736.37	1702.5	1703.72
2007-09-26	1703.72	1745.06	1703.72	1744.91
2007-09-27	1744.91	1760.45	1744.91	1755.48
2007-09-28	1755.48	1763.33	1750.47	1759.44
2007-10-01	1759.44	1759.44	1724.35	1733.39
2007-10-02	1733.39	1796.19	1733.39	1795.06
2007-10-03	1795.06	1806.84	1773.85	1778.66
2007-10-04	1778.66	1786.12	1767.37	1777.82
2007-10-05	1777.82	1807.26	1777.82	1802.45
2007-10-08	1802.45	1821.21	1798.7	1808.42
2007-10-09	1800.35	1828.43	1798.71	1827.99
2007-10-10	1827.99	1839.02	1815.4	1817.97
2007-10-11	1817.97	1849.32	1817.97	1848.82
2007-10-12	1848.82	1848.82	1821.94	1835.21
2007-10-15	1835.21	1851.74	1835.21	1839.38
2007-10-16	1839.38	1839.38	1820.72	1821.53
2007-10-17	1812.18	1829.65	1809.08	1827.74
2007-10-18	1827.74	1833.27	1792.91	1799.93
2007-10-19	1799.93	1815.89	1794.34	1801.42
2007-10-22	1801.42	1801.42	1762.36	1772.35
2007-10-23	1772.35	1801.39	1772.35	1799.36
2007-10-24	1799.36	1800.92	1784.74	1792.05
2007-10-25	1792.05	1828.09	1792.05	1816.9
2007-10-26	1816.9	1854.95	1816.9	1854.47
2007-10-29	1854.47	1885.1	1854.47	1872
2007-10-30	1872	1872	1845.21	1855.63
2007-10-31	1855.63	1877.33	1847.75	1874.73
2007-11-01	1874.73	1910.18	1849.56	1866.49
2007-11-02	1866.49	1885.08	1845.99	1879.41
2007-11-06	1879.41	1909.11	1879.41	1907.63
2007-11-07	1907.63	1923.96	1891.81	1903.55
2007-11-08	1903.55	1924.61	1875.96	1917.29
2007-11-09	1917.29	1933.15	1888.59	1891.27
2007-11-12	1891.27	1907.09	1881.11	1890.01
2007-11-13	1890.01	1890.01	1861.74	1868.62
2007-11-14	1868.62	1884.13	1859.51	1878
2007-11-15	1878	1878	1854.62	1855.98
2007-11-16	1855.98	1855.98	1827.97	1833.28
2007-11-19	1833.28	1847.91	1805.44	1805.84
2007-11-20	1805.84	1821.69	1790.7	1816
2007-11-21	1816	1816	1778.77	1785.39
2007-11-22	1785.39	1795.47	1761.61	1776.84
2007-11-23	1776.84	1793.74	1768.92	1793.03
2007-11-26	1793.03	1826.25	1793.03	1816.85
2007-11-27	1816.85	1818.58	1786.96	1791.89
2007-11-28	1791.89	1813.58	1778.31	1813.09
2007-11-29	1813.09	1837.58	1813.09	1822.59
2007-11-30	1822.59	1853.1	1822.59	1850.64
2007-12-03	1850.64	1857.45	1836.65	1838.78
2007-12-04	1838.78	1848.68	1832.01	1834.73
2007-12-05	1834.73	1895.4	1834.73	1895.39
2007-12-06	1895.39	1912.55	1883.21	1891.16
2007-12-07	1891.16	1919.31	1891.16	1913.38
2007-12-10	1913.38	1952.23	1898.71	1945.53
2007-12-11	1945.53	1967.73	1942.05	1951.38
2007-12-12	1951.38	1970.46	1928.34	1969.91
2007-12-13	1969.91	1969.91	1921.41	1928.99
2007-12-14	1927.11	1936.8	1880.74	1895.25
2007-12-17	1895.25	1899.01	1867.98	1887.61
2007-12-18	1887.61	1913.38	1884.75	1908.63
2007-12-19	1908.63	1920.47	1884.7	1899.42
2007-12-20	1899.42	1927.84	1899.42	1926.45
2007-12-21	1926.45	1939.51	1917.95	1931.2
2007-12-24	1931.2	1943.82	1927.55	1929.31
2007-12-25	1929.31	1934.84	1916.22	1918.75
2007-12-26	1918.75	1919.66	1901.02	1904.27
2007-12-27	1904.27	1917.75	1896.14	1907.39
2007-12-28	1907.39	1907.39	1883.75	1888.86
2008-01-09	1888.86	1921.07	1888.86	1906.86
2008-01-10	1906.86	1922.19	1905.06	1912.29
2008-01-11	1912.29	1920.25	1901.6	1914.48
2008-01-14	1914.48	1931.52	1902.2	1931.14
2008-01-15	1931.14	1942.36	1913.93	1921.38
2008-01-16	1921.38	1921.38	1818.38	1839.04
2008-01-17	1839.04	1847.59	1779.34	1805.42
2008-01-18	1805.42	1805.42	1768.23	1788.34
2008-01-21	1788.34	1788.34	1645.45	1654.83
2008-01-22	1654.83	1715.38	1509.7	1636.79
2008-01-23	1636.79	1693.86	1563.34	1570.9
2008-01-24	1570.9	1663.6	1570.9	1661.99
2008-01-25	1661.99	1711.53	1661.99	1705.2
2008-01-28	1705.2	1705.2	1627.9	1635.33
2008-01-29	1635.33	1679.78	1635.33	1678.42
2008-01-30	1678.42	1678.42	1637.96	1642.63
2008-01-31	1642.63	1647.51	1560.19	1574.33
2008-02-01	1574.33	1663.24	1574.33	1640.49
2008-02-04	1640.49	1691.59	1640.49	1677.78
2008-02-05	1677.78	1710.48	1625.53	1632.37
2008-02-06	1632.37	1639.5	1572.74	1631.1
2008-02-07	1631.1	1633.74	1549.62	1581.96
2008-02-08	1581.96	1610.38	1553.48	1568.88
2008-02-11	1568.88	1617.51	1561.22	1605.1
2008-02-12	1605.1	1666.3	1605.1	1665.47
2008-02-13	1665.47	1695.93	1635.95	1688.3
2008-02-14	1688.3	1720.03	1684.69	1687.9
2008-02-15	1687.9	1693.52	1646.7	1655.31
2008-02-18	1655.31	1696.24	1655.31	1692.38
2008-02-19	1692.38	1707.07	1668.41	1706.47
2008-02-20	1706.47	1706.47	1670.52	1683.43
2008-02-21	1683.43	1732.07	1683.43	1723.02
2008-02-22	1723.02	1728.74	1697.28	1721.11
2008-02-25	1712.83	1721.11	1712.83	1721.11
2008-02-26	1721.11	1746.94	1718.6	1726.03
2008-02-27	1726.03	1744.95	1704.46	1710.73
2008-02-28	1710.73	1712.18	1687.16	1689.5
2008-02-29	1689.5	1707.54	1654.65	1660.42
2008-03-03	1660.42	1660.42	1611.14	1643.31
2008-03-04	1643.31	1672.44	1623.05	1636.2
2008-03-05	1636.2	1655.81	1626.6	1655.66
2008-03-06	1655.66	1672.5	1645.97	1652.01
2008-03-07	1652.01	1652.01	1609.3	1619.3
2008-03-11	1619.3	1674.97	1612.57	1674.47
2008-03-12	1674.47	1698.4	1668.51	1677.41
2008-03-13	1677.41	1677.41	1644.23	1647.52
2008-03-14	1647.52	1690.97	1644.58	1651.91
2008-03-17	1651.91	1651.91	1552.43	1582.02
2008-03-18	1582.02	1608.15	1570.82	1607.84
2008-03-19	1607.84	1636.35	1595.91	1602.52
2008-03-20	1602.52	1602.52	1550.78	1569.18
2008-03-21	1569.18	1589.86	1569.18	1576.47
2008-03-24	1576.47	1623.35	1568.39	1623.35
2008-03-25	1618.93	1626.29	1590.07	1594.02
2008-03-26	1594.02	1607.05	1587.43	1593.73
2008-03-27	1593.73	1634.24	1592.38	1618.61
2008-03-28	1618.61	1639.51	1618.61	1627.87
2008-03-31	1627.87	1636.23	1608.23	1628.43
2008-04-01	1628.43	1650.6	1615.82	1640.75
2008-04-02	1640.75	1663.08	1640.35	1652.86
2008-04-03	1652.86	1666.64	1631.08	1631.2
2008-04-04	1631.2	1642.75	1623.89	1635.04
2008-04-07	1635.04	1677.15	1635.04	1673.78
2008-04-08	1673.78	1673.78	1654.54	1655.59
2008-04-09	1655.59	1684.92	1654.73	1681.54
2008-04-10	1681.54	1688.01	1665.85	1684.56
2008-04-11	1684.56	1697.39	1648.42	1649
2008-04-14	1649	1649	1625.72	1638.29
2008-04-15	1638.29	1661.4	1638.29	1661.02
2008-04-16	1661.02	1692.81	1658.13	1690.59
2008-04-17	1690.59	1705.73	1664.05	1672.75
2008-04-18	1672.75	1709.04	1672.75	1706.63
2008-04-21	1706.63	1717.72	1686.12	1686.88
2008-04-22	1686.88	1695.81	1677.93	1680.96
2008-04-23	1680.96	1691.95	1658.33	1673.59
2008-04-24	1673.59	1677.13	1643.71	1646.75
2008-04-25	1646.75	1670.14	1642.64	1668.86
2008-04-28	1668.86	1686.93	1665.51	1675.34
2008-04-29	1675.34	1680.21	1668.07	1668.28
2008-04-30	1668.28	1668.89	1650.09	1667.35
2008-05-04	1667.35	1696.62	1667.35	1694.37
2008-05-05	1694.37	1701.46	1682.14	1688.31
2008-05-06	1688.31	1704.93	1688.31	1694.44
2008-05-07	1694.44	1739.86	1694.44	1739.26
2008-05-08	1726.26	1803.24	1723.1	1795.67
2008-05-12	1795.67	1828.85	1795.67	1822
2008-05-13	1828.27	1845.3	1807.31	1839.78
2008-05-14	1839.78	1905.03	1832.48	1904.2
2008-05-15	1904.2	1931.73	1888.46	1895.3
2008-05-16	1895.3	1949.61	1895.3	1943.88
2008-05-19	1943.88	1966.32	1931.21	1956.14
2008-05-20	1956.14	1956.14	1914.24	1930.76
2008-05-21	1930.76	1963.45	1912.87	1952.84
2008-05-22	1952.84	1952.84	1890.85	1894.85
2008-05-23	1894.85	1915.85	1877.53	1909.67
2008-05-26	1909.67	1909.67	1879.45	1894.91
2008-05-27	1894.91	1916.94	1851.98	1856.81
2008-05-28	1856.81	1873.12	1839.6	1871.25
2008-05-29	1871.25	1911.65	1871.25	1908.35
2008-05-30	1908.35	1926.01	1899.5	1925.24
2008-06-02	1925.24	1931.98	1904.02	1915.84
2008-06-03	1915.84	1915.84	1892.45	1901.09
2008-06-04	1901.09	1901.09	1831.21	1842.77
2008-06-05	1842.77	1855.22	1823.3	1842.98
2008-06-06	1842.98	1874.96	1842.98	1852.4
2008-06-07	1852.4	1852.4	1810.62	1812.59
2008-06-09	1812.59	1836.66	1812.59	1827.91
2008-06-10	1827.91	1827.91	1796.75	1811.29
2008-06-11	1811.29	1833.78	1811.29	1826.67
2008-06-16	1826.67	1848.78	1826.67	1831.99
2008-06-17	1831.99	1858.44	1831.99	1856.59
2008-06-18	1851.38	1875.06	1846.05	1851.09
2008-06-19	1851.09	1860.59	1833.04	1848.52
2008-06-20	1848.52	1852.66	1823.23	1829.22
2008-06-23	1824.15	1830.46	1792.69	1800.99
2008-06-24	1800.99	1802.8	1761.06	1761.8
2008-06-25	1761.8	1783.04	1752.65	1764.32
2008-06-26	1764.32	1772.31	1745.18	1757.46
2008-06-27	1757.46	1772.68	1725.53	1765.91
2008-06-30	1765.91	1779.6	1739.6	1753.67
2008-07-01	1750.39	1759.95	1692.98	1693.21
2008-07-02	1703.91	1720.46	1694.62	1709.17
2008-07-03	1709.17	1709.17	1668.83	1695.47
2008-07-04	1700.07	1702.9	1662.38	1666.75
2008-07-07	1666.75	1690.8	1666.75	1679.32
2008-07-08	1652.82	1665.51	1631.04	1665.04
2008-07-09	1665.04	1675.77	1652.21	1655.75
2008-07-10	1655.75	1671.71	1635.43	1659.57
2008-07-11	1659.57	1674.75	1618.82	1622.01
2008-07-14	1622.01	1666.71	1622.01	1666.47
2008-07-15	1666.47	1666.47	1615.37	1629.28
2008-07-16	1629.28	1644.57	1603.31	1640.9
2008-07-17	1640.9	1689.88	1640.9	1689.3
2008-07-18	1689.3	1689.3	1620.56	1623.09
2008-07-21	1623.09	1645.55	1608.97	1634.36
2008-07-22	1634.36	1634.36	1602.1	1606.11
2008-07-23	1606.11	1623.88	1595.14	1603.04
2008-07-24	1603.04	1603.04	1572.7	1573.53
2008-07-25	1573.53	1573.53	1478.53	1487.1
2008-07-28	1487.1	1515.81	1451.09	1456.16
2008-07-29	1456.16	1466.13	1416.18	1439.01
2008-07-30	1459.48	1501.51	1457.64	1501.2
2008-07-31	1501.2	1540.92	1490.17	1495.33
2008-08-01	1495.33	1504.63	1473.3	1492.55
2008-08-04	1492.55	1493.07	1451.47	1451.47
2008-08-05	1451.47	1451.47	1396.17	1397.46
2008-08-06	1397.46	1438.37	1352.37	1412.09
2008-08-07	1412.09	1453.22	1406.93	1434.89
2008-08-08	1434.89	1434.89	1352.93	1359.62
2008-08-11	1359.62	1413.95	1282.38	1412.25
2008-08-12	1412.25	1466.65	1384.5	1449.34
2008-08-13	1449.34	1460.67	1422.7	1424.44
2008-08-14	1424.44	1462.99	1424.44	1444.76
2008-08-15	1444.76	1462.37	1432.17	1460.2
2008-08-18	1460.2	1471.14	1447.03	1448.64
2008-08-19	1448.64	1448.64	1351.85	1361.54
2008-08-20	1361.54	1393.65	1361.54	1386.59
2008-08-21	1386.59	1403.35	1345.48	1394.53
2008-08-22	1394.53	1412.28	1371.79	1374.69
2008-08-25	1374.69	1379.11	1319.28	1320.58
2008-08-26	1320.58	1320.58	1244.12	1292.92
2008-08-27	1292.92	1323.84	1264.57	1302.58
2008-08-28	1302.58	1366.09	1295.84	1365.29
2008-08-29	1365.29	1365.29	1328.57	1348.92
2008-09-01	1348.92	1380.99	1332.27	1366.24
2008-09-02	1366.24	1375.63	1339.96	1368.99
2008-09-03	1368.99	1368.99	1323.09	1324.99
2008-09-04	1324.99	1351.59	1272.7	1281.86
2008-09-05	1281.86	1281.86	1166.03	1234.71
2008-09-08	1234.71	1297.08	1234.71	1273.78
2008-09-09	1273.78	1273.78	1148.48	1158.07
2008-09-10	1158.07	1162	1072.33	1114.67
2008-09-11	1114.99	1139.62	1070.97	1073.02
2008-09-12	1073.02	1149.78	1073.02	1137.76
2008-09-15	1137.76	1137.76	1040.38	1067.45
2008-09-16	1067.45	1067.45	865.16	881.17
2008-09-17	881.17	948.2	789.19	853.93
2008-09-19	853.93	1125.01	853.93	1098.95
2008-09-22	1098.95	1159.15	1080.41	1105.73
2008-09-23	1105.73	1105.73	1047.52	1071.18
2008-09-24	1073.84	1122.03	1073.84	1105.72
2008-09-25	1105.72	1113.32	1075.06	1095.51
2008-09-26	1094.41	1097.23	1063.13	1079.04
2008-09-29	1074.83	1083.94	1015.11	1019.64
2008-09-30	1019.64	1035.15	945.48	1027.66
2008-10-01	1027.66	1052.25	1004.83	1017.17
2008-10-02	1017.17	1029.44	974.48	976.12
2008-10-03	976.12	976.12	904.19	924.55
2008-10-06	924.55	924.55	743.32	752
2008-10-07	752	794.67	691.53	744.76
2008-10-08	744.76	744.76	631.74	637.87
2008-10-09	637.87	747.98	637.87	700.37
2008-10-13	700.37	733.26	654.95	666.37
2008-10-14	666.37	775	666.37	755.22
2008-10-15	755.22	755.22	681.07	689.71
2008-10-16	689.71	689.71	611.93	626.85
2008-10-17	626.85	666.89	576.54	599.64
2008-10-20	599.64	639.23	599.64	626.42
2008-10-21	626.42	669.45	626.42	652.51
2008-10-22	652.51	652.51	612.09	628.12
2008-10-23	628.12	628.12	583.39	598.87
2008-10-24	598.87	598.87	508.89	513.62
2008-10-27	513.62	513.62	513.62	513.62
2008-10-28	513.62	541.5	493.62	534.87
2008-10-29	534.87	609.37	534.87	608.88
2008-10-30	608.88	729.15	608.88	727.39
2008-10-31	727.39	735.42	688.05	731.96
2008-11-01	731.96	793.61	731.96	766.92
2008-11-05	766.92	871.41	761.17	775.19
2008-11-06	775.19	775.19	700.59	700.59
2008-11-07	700.59	732.54	682.92	725.93
2008-11-10	725.93	787.43	725.93	741.51
2008-11-11	741.51	741.51	644.81	647.8
2008-11-12	647.8	647.8	647.8	647.8
2008-11-13	647.8	647.8	536.66	598.43
2008-11-14	598.43	661.45	591.89	592.07
2008-11-17	592.07	596.59	546.68	560.86
2008-11-18	560.86	579.75	520.45	579.17
2008-11-19	579.17	579.55	534.22	558.12
2008-11-20	558.12	558.12	503.55	533.7
2008-11-21	533.7	562.31	515.97	516.93
2008-11-24	516.93	605.18	516.93	604.87
2008-11-25	604.87	637.9	590.47	595.15
2008-11-26	595.15	609.57	585.16	588.02
2008-11-27	588.02	632.68	588.02	616.69
2008-11-28	616.69	622.42	593.3	611.32
2008-12-01	611.32	614.04	567.16	567.25
2008-12-02	567.25	581.46	538.15	579.91
2008-12-03	579.91	583.43	556.31	567
2008-12-04	566.56	581.27	557.06	567.94
2008-12-05	567.94	573.76	553.82	562.34
2008-12-08	562.34	619.41	562.34	618.28
2008-12-09	618.28	621.19	599.31	607.8
2008-12-10	607.8	624.7	604.9	618.64
2008-12-11	618.64	634.58	617.71	628.88
2008-12-12	628.88	628.88	588.99	620.53
2008-12-15	620.53	656.31	620.53	642.08
2008-12-16	642.08	651.23	633.26	644.62
2008-12-17	644.62	658.36	634.94	642.38
2008-12-18	642.38	647.51	604.86	608.06
2008-12-19	608.06	612.89	588.78	612.05
2008-12-22	612.05	633.94	607.44	633.63
2008-12-23	633.63	662.74	620.93	661.33
2008-12-24	661.33	676.2	642.52	645.21
2008-12-25	645.21	648.85	621.24	627.78
2008-12-26	627.78	636.97	607.66	608.55
2008-12-29	608.55	630.67	608.55	613.78
2008-12-30	613.78	621.18	601.07	617.83
2008-12-31	617.83	619.53	612.77	619.53
2009-01-09	619.53	619.53	619.53	619.53
2009-01-11	619.53	642.05	619.53	635.4
2009-01-12	635.4	661.52	633.22	653.28
2009-01-13	653.28	662.38	642.04	655.16
2009-01-14	655.16	671.61	610.28	610.36
2009-01-15	610.36	627.58	600.7	605.69
2009-01-16	605.69	624.2	603.74	608.63
2009-01-19	608.63	617.55	580.52	586.97
2009-01-20	583.48	586.41	557.03	569.82
2009-01-21	569.82	592.02	548.87	583.39
2009-01-22	583.39	597.35	556.58	557.57
2009-01-23	557.57	564.82	534.79	553.62
2009-01-26	553.62	615.21	552.3	613.56
2009-01-27	613.56	624.82	595.71	602.9
2009-01-28	602.9	627.64	602.9	622.54
2009-01-29	622.54	626.2	608.12	619.25
2009-01-30	619.25	648.59	612.59	624.9
2009-02-02	624.9	629.38	605.69	626.41
2009-02-03	626.41	635.38	623.57	626.02
2009-02-04	626.02	639.65	624.76	635.89
2009-02-05	635.89	641.66	618.84	623.19
2009-02-06	632.66	656.37	630.37	656.09
2009-02-09	656.09	698.68	654.41	698.68
2009-02-10	698.68	736.64	684.59	728.01
2009-02-11	728.01	743.31	698.37	726.7
2009-02-12	726.7	737.72	689.2	690.34
2009-02-13	690.34	733.97	690.34	732.21
2009-02-16	732.21	742.68	707.01	711.99
2009-02-17	711.99	711.99	642.75	645.18
2009-02-18	645.18	652.55	602.72	627.95
2009-02-19	627.95	664.01	627.95	646.52
2009-02-20	646.52	646.52	620.27	631.66
2009-02-24	631.66	635.8	610.04	629.31
2009-02-25	629.31	649.24	629.31	632.78
2009-02-26	632.78	672.7	632.78	672.3
2009-02-27	672.3	675.22	650.34	666.05
2009-03-02	666.05	666.05	643.64	646.79
2009-03-03	646.79	659.38	638.81	654.14
2009-03-04	654.14	685.79	654.14	685.65
2009-03-05	685.65	691.54	663.53	671.91
2009-03-06	671.91	694.46	666.14	688.87
2009-03-10	688.87	755.31	688.87	750.19
2009-03-11	750.19	758.9	732.48	738.95
2009-03-12	738.95	741.15	706.2	728.23
2009-03-13	728.23	762.59	728.23	749.29
2009-03-16	749.29	762.87	737.64	762.75
2009-03-17	762.75	778.35	760.15	772.44
2009-03-18	772.44	791.04	741.22	743.05
2009-03-19	743.05	794.24	743.05	784.94
2009-03-20	784.94	802.07	769.16	792.05
2009-03-23	792.05	851.15	792.05	849.82
2009-03-24	849.82	866.81	809.2	815.79
2009-03-25	815.79	856.31	808.71	851.35
2009-03-26	851.35	861.03	839.85	849.53
2009-03-27	849.53	858.96	807.31	815.27
2009-03-30	815.27	815.27	763.21	763.36
2009-03-31	763.36	792.41	763.36	772.93
2009-04-01	772.93	787.84	758.09	787.22
2009-04-02	787.22	838.15	787.22	837.91
2009-04-03	837.91	850.38	821.09	837.94
2009-04-06	837.94	877.9	829.47	836.09
2009-04-07	836.09	857.43	815.96	843.34
2009-04-08	843.34	872.74	821.08	872.74
2009-04-09	872.74	926.39	872.74	922.68
2009-04-10	922.68	933.19	905.61	927.38
2009-04-13	920.94	929.35	902.96	904.86
2009-04-14	904.86	942.59	892.76	918.61
2009-04-15	918.61	918.61	892.82	906
2009-04-16	906	924.04	902.75	917.1
2009-04-17	917.1	937.73	917.1	932.9
2009-04-20	929.75	935.22	881.72	882.5
2009-04-21	882.5	898.2	862.2	877.21
2009-04-22	877.21	905.91	877.21	904.95
2009-04-23	904.95	932.07	897.27	928.14
2009-04-24	928.14	935.41	915.98	922.99
2009-04-27	922.99	922.99	891.05	902.45
2009-04-28	902.45	902.45	865.11	887.48
2009-04-29	887.48	922.03	881.21	922.01
2009-04-30	922.01	941.02	919.78	920.35
2009-05-04	948.32	959.23	939.29	957.77
2009-05-05	957.77	966.4	949.38	957.05
2009-05-06	957.05	993.23	945.63	986.12
2009-05-07	986.12	1044.6	986.12	1011.67
2009-05-08	1011.67	1030.81	1011.67	1028.91
2009-05-12	1011.99	1067.08	1011.35	1059.54
2009-05-13	1059.54	1097.09	996.71	1007.88
2009-05-14	1007.88	1007.88	976.94	1000.62
2009-05-15	1000.62	1020.58	982.09	1002.19
2009-05-18	1002.19	1013.32	969.4	1012.89
2009-05-19	1012.89	1045.86	1012.89	1041.84
2009-05-20	1041.84	1094.73	1035.05	1094.73
2009-05-21	1094.73	1094.73	1033.17	1034.37
2009-05-22	1034.37	1066.36	1034.37	1054.03
2009-05-25	1054.03	1062.81	1034.7	1050.95
2009-05-26	1050.95	1050.95	1012.3	1040.9
2009-05-27	1040.9	1070.35	1040.9	1059.6
2009-05-28	1059.6	1086.09	1048.2	1075.02
2009-05-29	1075.02	1125.39	1075.02	1123.38
2009-06-01	1123.38	1206.87	1123.38	1206.2
2009-06-02	1206.2	1226.62	1168.37	1198.58
2009-06-03	1198.58	1213.62	1107.33	1109.21
2009-06-04	1109.21	1149.8	1082.07	1120.46
2009-06-05	1120.46	1168.04	1120.46	1144.27
2009-06-08	1144.27	1144.27	1098.57	1120.32
2009-06-09	1120.32	1143.06	1107.42	1113.83
2009-06-10	1113.83	1147.25	1113.83	1133.69
2009-06-11	1133.69	1141.12	1112.53	1138.52
2009-06-15	1138.52	1138.52	1077.48	1078.1
2009-06-16	1078.1	1108.87	1069.38	1099.42
2009-06-17	1099.42	1099.42	1039.43	1039.43
2009-06-18	1039.43	1054.91	983.73	1020.95
2009-06-19	1020.95	1034.37	1006.44	1017.29
2009-06-22	1017.29	1017.29	937.98	937.98
2009-06-23	937.98	951.55	881.79	917.3
2009-06-24	917.3	984.86	917.3	984.86
2009-06-25	984.86	986.24	950.05	961.15
2009-06-26	961.15	994	959.93	960.16
2009-06-29	960.16	989.56	945.39	989.3
2009-06-30	989.3	1014.61	971.22	971.55
2009-07-01	971.55	1012.48	971.55	1012.48
2009-07-02	1012.48	1012.48	973.13	977.09
2009-07-03	977.09	985.81	956.11	974.07
2009-07-06	974.07	974.07	924.23	925.21
2009-07-07	925.21	955.32	921.46	927.01
2009-07-08	927.01	927.01	896.13	904.58
2009-07-09	904.58	920	892.85	896.2
2009-07-10	896.2	899.68	869.79	871.33
2009-07-13	871.33	893.87	852.41	881.15
2009-07-14	881.15	917.62	881.15	891.41
2009-07-15	891.41	941.21	891.41	941.21
2009-07-16	941.21	950.75	928.23	938.73
2009-07-17	938.73	966.18	935.39	966.18
2009-07-20	966.18	1000.6	966.18	985.81
2009-07-21	985.81	1018.32	977.31	1002.88
2009-07-22	1002.88	1013.24	974.95	980.71
2009-07-23	980.71	1032.12	980.71	1031.37
2009-07-24	1031.37	1044.84	1022.46	1026.95
2009-07-27	1026.95	1057.41	1026.95	1036.27
2009-07-28	1036.27	1054.48	997.78	1002.27
2009-07-29	1002.27	1005.95	976.99	986.8
2009-07-30	986.8	1048.61	986.8	1046.46
2009-07-31	1046.46	1054.04	1024.15	1053.3
2009-08-03	1053.3	1099.47	1053.3	1098.95
2009-08-04	1098.95	1102.36	1078.33	1102.1
2009-08-05	1102.1	1130.43	1082.49	1084.16
2009-08-06	1084.16	1120.72	1081.32	1092
2009-08-07	1092	1120.96	1065.95	1115.41
2009-08-10	1115.41	1118.52	1089.76	1101.19
2009-08-11	1101.19	1115.94	1069.31	1069.31
2009-08-12	1069.31	1089.1	1044.03	1086.41
2009-08-13	1086.41	1118.96	1079.57	1100.57
2009-08-14	1100.57	1107.3	1068.82	1072.74
2009-08-17	1072.74	1072.74	1030.94	1035.4
2009-08-18	1035.4	1059.3	1023.06	1035.45
2009-08-19	1035.45	1039.06	1013.82	1034.08
2009-08-20	1034.08	1063.32	1034.08	1062.87
2009-08-21	1062.87	1106.13	1046.69	1106.05
2009-08-24	1106.05	1129.19	1098.35	1120.54
2009-08-25	1110.97	1135.76	1096.7	1115.85
2009-08-26	1115.85	1123.27	1083.53	1099.77
2009-08-27	1099.77	1105.05	1075.48	1080.05
2009-08-28	1080.05	1120.01	1080.05	1111.33
2009-08-31	1111.33	1111.33	1086.21	1091.98
2009-09-01	1091.98	1112.35	1089.84	1104.98
2009-09-02	1104.98	1104.98	1069.83	1076.69
2009-09-03	1076.69	1099.5	1076.69	1093.72
2009-09-04	1110.29	1112.67	1077.24	1085.58
2009-09-07	1085.58	1112.13	1085.58	1111.92
2009-09-08	1111.92	1150.32	1111.92	1149.81
2009-09-09	1149.81	1163.36	1141.46	1159.95
2009-09-10	1159.95	1179.03	1143.98	1154.12
2009-09-11	1154.12	1182.9	1153.76	1175.15
2009-09-14	1175.15	1177.31	1148	1174.95
2009-09-15	1174.95	1211.06	1174.95	1203.97
2009-09-16	1203.97	1234.59	1203.97	1217.67
2009-09-17	1217.67	1241.05	1199.37	1205.12
2009-09-18	1205.12	1218.99	1187.16	1208.35
2009-09-21	1200.96	1206.31	1165.08	1165.11
2009-09-22	1165.11	1209.95	1165.11	1202.92
2009-09-23	1202.92	1228.91	1194.7	1198.83
2009-09-24	1198.83	1220.33	1177.17	1177.26
2009-09-25	1177.26	1199.09	1171.64	1187.86
2009-09-28	1187.03	1208.77	1168.51	1208.19
2009-09-29	1208.19	1218.07	1200.62	1212.75
2009-09-30	1212.75	1223.35	1193.3	1197.2
2009-10-01	1197.2	1222.74	1197.2	1211.44
2009-10-02	1211.44	1211.44	1144.84	1175.83
2009-10-05	1175.83	1186.99	1168	1178.17
2009-10-06	1178.17	1220.66	1178.17	1220.45
2009-10-07	1220.45	1245.81	1220.45	1226.17
2009-10-08	1226.17	1278.53	1226.17	1278.53
2009-10-09	1278.53	1318.63	1264.78	1308.14
2009-10-12	1308.14	1357.88	1308.14	1357.44
2009-10-13	1357.44	1366.48	1310.13	1320.7
2009-10-14	1320.7	1375.9	1320.7	1362.86
2009-10-15	1362.86	1381.95	1335.51	1341.64
2009-10-16	1341.64	1366.05	1314.27	1317.07
2009-10-19	1317.07	1365.55	1317.07	1365.24
2009-10-20	1365.24	1388.74	1352.54	1361.75
2009-10-21	1361.75	1373.69	1327.44	1373.2
2009-10-22	1373.2	1373.2	1339.67	1359.06
2009-10-23	1359.06	1380.4	1357.96	1365.09
2009-10-26	1365.09	1378.73	1354.02	1358.31
2009-10-27	1358.31	1358.31	1310.14	1333.32
2009-10-28	1333.32	1333.32	1253.34	1253.35
2009-10-29	1253.35	1293.93	1222.13	1291.99
2009-10-30	1291.99	1300.3	1233.96	1237.18
2009-11-02	1237.18	1266.61	1214	1266.3
2009-11-03	1266.3	1266.3	1214.9	1218.42
2009-11-05	1218.42	1258.66	1217.64	1258.5
2009-11-06	1258.5	1268.38	1230.78	1241.92
2009-11-09	1241.92	1304.62	1241.92	1304.62
2009-11-10	1304.62	1329.47	1290.07	1322.8
2009-11-11	1322.8	1338.1	1316.19	1316.19
2009-11-12	1316.19	1318.58	1294.25	1315.78
2009-11-13	1315.78	1315.78	1297.26	1310.27
2009-11-16	1310.27	1365.84	1310.27	1365.18
2009-11-17	1365.18	1365.18	1343.2	1353.61
2009-11-18	1353.61	1391.79	1353.61	1371.82
2009-11-19	1371.82	1371.82	1335.17	1335.52
2009-11-20	1335.52	1355.67	1315.36	1334.15
2009-11-23	1334.15	1365.42	1334.15	1355.05
2009-11-24	1355.05	1355.05	1315.42	1331.12
2009-11-25	1331.12	1342.46	1300.27	1312.07
2009-11-26	1312.07	1312.07	1255.07	1268.92
2009-11-27	1268.92	1288.33	1217.12	1286.04
2009-11-30	1286.04	1304.19	1263.3	1284.95
2009-12-01	1284.95	1321.21	1284.95	1319.35
2009-12-02	1319.35	1337.18	1309.94	1325.76
2009-12-03	1325.76	1349.61	1310.83	1311.08
2009-12-04	1311.08	1344.74	1296.1	1342.58
2009-12-07	1342.58	1342.58	1308.36	1322.09
2009-12-08	1322.09	1331.22	1302.8	1310.97
2009-12-09	1310.97	1320.26	1294.02	1302.37
2009-12-10	1302.37	1311.75	1285.03	1304.61
2009-12-11	1304.61	1316.85	1296.74	1301.33
2009-12-14	1301.33	1324.34	1301.33	1317.33
2009-12-15	1317.33	1405.95	1312.44	1332.29
2009-12-16	1332.29	1389.44	1329.07	1388.59
2009-12-17	1388.59	1401.34	1358.49	1360.48
2009-12-18	1360.48	1392.65	1360.48	1368.43
2009-12-21	1368.43	1384.34	1363.26	1377.93
2009-12-22	1377.93	1377.97	1358.46	1366.18
2009-12-23	1366.18	1376.19	1359.43	1366.78
2009-12-24	1366.78	1375.09	1340.25	1351.19
2009-12-25	1351.19	1358.19	1341.22	1357.11
2009-12-28	1357.11	1372.03	1357.11	1361.58
2009-12-29	1361.58	1369.04	1360.32	1368.51
2009-12-30	1368.51	1369.8	1356.54	1362.01
2009-12-31	1362.01	1370.68	1362.01	1370.01
2010-01-11	1370.01	1456.76	1370.01	1444.78
2010-01-12	1444.78	1445.67	1424.87	1427.67
2010-01-13	1427.67	1444.77	1412.9	1435.01
2010-01-14	1435.01	1456.3	1435.01	1455.65
2010-01-15	1455.65	1469.55	1448.7	1452.67
2010-01-18	1452.67	1479.74	1444.96	1479.53
2010-01-19	1479.53	1485.73	1454.91	1484.03
2010-01-20	1484.03	1491.36	1458.22	1461.23
2010-01-21	1461.23	1470.56	1435.45	1435.9
2010-01-22	1435.9	1435.9	1394.91	1410.38
2010-01-25	1410.38	1423.24	1396.61	1415.86
2010-01-26	1415.86	1415.86	1370.47	1384.79
2010-01-27	1384.79	1405.24	1363.03	1391.25
2010-01-28	1391.25	1425.56	1391.25	1406.55
2010-01-29	1406.55	1419.5	1390.32	1419.42
2010-02-01	1419.42	1419.51	1395.93	1417
2010-02-02	1417	1436.86	1417	1436.63
2010-02-03	1436.63	1455.51	1430.01	1431.08
2010-02-04	1431.08	1437.03	1390.58	1395.87
2010-02-05	1395.87	1395.87	1344.77	1355.64
2010-02-08	1355.64	1370.51	1319.09	1322.15
2010-02-09	1322.15	1343.69	1320.97	1338.16
2010-02-10	1338.16	1359.12	1319.69	1327.24
2010-02-11	1327.24	1348.2	1320.56	1329.35
2010-02-12	1329.35	1346.19	1294.24	1304.86
2010-02-15	1304.86	1319.37	1301.81	1319.22
2010-02-16	1319.22	1361.8	1319.22	1361.49
2010-02-17	1361.49	1373.22	1350.18	1354.09
2010-02-18	1354.09	1354.09	1324.92	1338.77
2010-02-19	1338.77	1353.99	1310.67	1353.75
2010-02-24	1353.75	1353.75	1324.53	1334.53
2010-02-25	1334.53	1334.53	1297.16	1306.46
2010-02-26	1306.46	1324.53	1306.46	1323.72
2010-02-27	1323.72	1333.55	1322.34	1332.64
2010-03-01	1344.08	1357.92	1334.66	1356.27
2010-03-02	1356.27	1371.82	1351.1	1368.09
2010-03-03	1368.09	1382.21	1355.55	1379.32
2010-03-04	1379.32	1395.97	1366.56	1384.44
2010-03-05	1384.44	1414.41	1384.44	1414.37
2010-03-09	1414.37	1421.12	1396.59	1412.55
2010-03-10	1412.55	1423.06	1397.5	1402.35
2010-03-11	1402.35	1411.44	1389.73	1395.91
2010-03-12	1395.91	1424.52	1395.91	1415.75
2010-03-15	1415.75	1416.83	1398.98	1400.19
2010-03-16	1400.19	1421.02	1400.19	1420.76
2010-03-17	1420.76	1442.04	1420.76	1435.31
2010-03-18	1435.31	1449.77	1425.48	1433.45
2010-03-19	1433.45	1441.32	1415.93	1421.09
2010-03-22	1421.09	1421.09	1398.05	1417.55
2010-03-23	1417.55	1427.61	1404.15	1410.61
2010-03-24	1410.61	1417.24	1398.44	1404.77
2010-03-25	1404.77	1412.14	1395.13	1406.66
2010-03-26	1406.66	1419.8	1403.51	1415.54
2010-03-29	1415.54	1440.8	1411.91	1440.2
2010-03-30	1440.2	1450	1433.19	1443.81
2010-03-31	1443.81	1461.89	1438.37	1450.15
2010-04-01	1450.15	1482.37	1450.15	1479.66
2010-04-02	1479.66	1488.04	1472.61	1480.17
2010-04-05	1480.17	1488.53	1473.7	1487.55
2010-04-06	1487.55	1506.03	1479.28	1498.64
2010-04-07	1498.64	1501.35	1476.6	1478.44
2010-04-08	1478.44	1479.56	1460.4	1476.59
2010-04-09	1476.59	1502.65	1476.59	1496.88
2010-04-12	1496.88	1512.07	1493.29	1502.66
2010-04-13	1502.66	1508.32	1488.97	1499.34
2010-04-14	1499.34	1527.83	1499.34	1526.61
2010-04-15	1526.61	1539.63	1519.99	1530.93
2010-04-16	1530.93	1530.93	1494.57	1495.08
2010-04-19	1495.08	1495.08	1438.52	1459.17
2010-04-20	1459.17	1482.34	1459.17	1473.92
2010-04-21	1473.92	1488.87	1462.21	1465.87
2010-04-22	1465.87	1475.37	1436.48	1443.36
2010-04-23	1443.36	1467.62	1443.36	1467.62
2010-04-26	1467.62	1489.37	1467.62	1484.26
2010-04-27	1484.26	1484.26	1454.71	1464.17
2010-04-28	1464.17	1464.17	1424.26	1430.28
2010-04-29	1430.28	1455.17	1430.28	1455.14
2010-04-30	1455.14	1455.82	1431.04	1436.04
2010-05-04	1436.04	1448.67	1392.39	1393.07
2010-05-05	1393.07	1403.84	1357.73	1378.43
2010-05-06	1378.43	1391.49	1363.05	1365.13
2010-05-07	1365.13	1365.13	1282.93	1288.61
2010-05-11	1288.61	1342.62	1288.61	1334.15
2010-05-12	1334.15	1395.5	1323.68	1391.87
2010-05-13	1391.87	1418.02	1363.58	1378.7
2010-05-14	1378.7	1378.7	1347.07	1352.01
2010-05-17	1352.01	1362.35	1316.37	1357.26
2010-05-18	1357.26	1369.35	1345.97	1362.32
2010-05-19	1362.32	1362.32	1311.84	1320.9
2010-05-20	1320.9	1340.4	1261.19	1263.99
2010-05-21	1263.99	1279.86	1237.31	1264.91
2010-05-24	1264.91	1287	1248.39	1269.37
2010-05-25	1269.37	1269.37	1194.96	1197.39
2010-05-26	1197.39	1266.04	1197.39	1265.18
2010-05-27	1265.18	1310.46	1259.7	1305.99
2010-05-28	1305.99	1313.36	1292.46	1309.09
2010-05-31	1309.09	1333.19	1304.67	1332.62
2010-06-01	1332.62	1332.62	1297.1	1325.49
2010-06-02	1325.49	1344.56	1301.33	1341.24
2010-06-03	1341.24	1371.76	1341.24	1350.48
2010-06-04	1350.48	1378.2	1322.88	1333.49
2010-06-07	1333.49	1333.49	1289.27	1322
2010-06-08	1322	1338.7	1297.58	1301.41
2010-06-09	1301.41	1323.95	1301.41	1315.13
2010-06-10	1315.13	1340.36	1301.18	1340.09
2010-06-11	1340.09	1345.94	1323.31	1336.09
2010-06-15	1336.09	1371.66	1334.58	1371.31
2010-06-16	1371.31	1383.36	1356.86	1369.59
2010-06-17	1369.59	1383.37	1351.99	1356.18
2010-06-18	1356.18	1368.91	1350.53	1367.71
2010-06-21	1367.71	1407.95	1367.71	1406.21
2010-06-22	1406.21	1406.21	1380.17	1388.11
2010-06-23	1388.11	1394.66	1371.09	1377.97
2010-06-24	1377.97	1388.94	1360.21	1363.15
2010-06-25	1363.15	1366.75	1346.13	1347.58
2010-06-28	1347.58	1370.2	1347.58	1363.4
2010-06-29	1363.4	1363.4	1315.91	1323.29
2010-06-30	1323.29	1329.15	1301.39	1309.31
2010-07-01	1309.31	1309.31	1253.52	1254.65
2010-07-02	1254.65	1288.83	1254.65	1288.05
2010-07-05	1288.05	1297.47	1281.71	1292.19
2010-07-06	1292.19	1328.12	1292.19	1327.63
2010-07-07	1327.63	1329.13	1294.44	1327.77
2010-07-08	1327.77	1346.6	1319.6	1320.64
2010-07-09	1320.64	1332.36	1308.56	1324.17
2010-07-12	1324.17	1351.21	1319.78	1344.57
2010-07-13	1344.57	1373.23	1337.14	1367.91
2010-07-14	1367.91	1379.5	1353.99	1358.6
2010-07-15	1358.6	1375.57	1339.9	1340.2
2010-07-16	1340.2	1353.7	1325.26	1327.55
2010-07-19	1327.55	1346.65	1322.41	1336.55
2010-07-20	1336.55	1349.62	1319.79	1328.71
2010-07-21	1328.71	1360.04	1328.71	1354.83
2010-07-22	1354.83	1381.44	1344.07	1381.36
2010-07-23	1381.36	1389.16	1373.92	1380.86
2010-07-26	1380.86	1399.47	1380.86	1396.92
2010-07-27	1396.92	1414	1391.77	1401.56
2010-07-28	1401.56	1411.38	1388.83	1394.89
2010-07-29	1394.89	1425.01	1394.89	1418.35
2010-07-30	1418.35	1418.35	1382.78	1397.12
2010-08-02	1397.12	1431.53	1397.12	1429.36
2010-08-03	1429.36	1433.57	1406.04	1412.25
2010-08-04	1412.25	1429.03	1400.7	1418.05
2010-08-05	1418.05	1429.22	1407.15	1414.65
2010-08-06	1414.65	1423.39	1397.36	1403.08
2010-08-09	1403.08	1427.88	1403.08	1419.2
2010-08-10	1419.2	1419.2	1388.95	1397.66
2010-08-11	1397.66	1397.66	1372.31	1376.88
2010-08-12	1376.88	1387.94	1364.5	1375.54
2010-08-13	1375.54	1386.67	1366.02	1371.46
2010-08-16	1371.46	1378.76	1356.31	1373.22
2010-08-17	1373.22	1394.65	1373.22	1391.47
2010-08-18	1391.47	1391.47	1380.22	1386.8
2010-08-19	1386.8	1400.89	1374.48	1375.11
2010-08-20	1375.11	1379.35	1357.97	1366.32
2010-08-23	1366.32	1373.99	1356.41	1366.76
2010-08-24	1366.76	1366.76	1337.47	1339.82
2010-08-25	1339.82	1352.69	1328.18	1334.66
2010-08-26	1334.66	1357.26	1334.66	1356.43
2010-08-27	1356.43	1367.33	1344.61	1366.5
2010-08-30	1366.5	1379.58	1366.5	1370.77
2010-08-31	1370.77	1370.77	1351.37	1368.9
2010-09-01	1368.9	1396.19	1364.59	1394.57
2010-09-02	1394.57	1407.52	1392.42	1401.81
2010-09-03	1401.81	1419.17	1395.89	1410.16
2010-09-06	1410.16	1418.51	1407.23	1408.64
2010-09-07	1408.64	1408.64	1390.03	1398.7
2010-09-08	1398.7	1423.21	1394.13	1422.08
2010-09-09	1422.08	1445.55	1416.62	1437.47
2010-09-10	1437.47	1441.77	1427.43	1433.82
2010-09-13	1433.82	1452.21	1433.82	1441.58
2010-09-14	1441.58	1443.32	1428.01	1433.22
2010-09-15	1433.22	1436.58	1420.92	1436.38
2010-09-16	1436.38	1439.77	1427.7	1431.09
2010-09-17	1431.09	1442.52	1417.05	1417.65
2010-09-20	1417.65	1427.09	1412.86	1426.84
2010-09-21	1426.84	1442.53	1426.76	1433.9
2010-09-22	1433.9	1438.95	1417.57	1431.21
2010-09-23	1431.21	1440.31	1420.12	1430.12
2010-09-24	1430.12	1436.55	1418.87	1436.06
2010-09-27	1436.06	1444.7	1417.97	1418.67
2010-09-28	1418.67	1419.39	1405.45	1410.11
2010-09-29	1410.11	1423.77	1410.11	1419.18
2010-09-30	1419.18	1441.22	1417.5	1440.3
2010-10-01	1440.3	1462.26	1436.32	1455.63
2010-10-04	1455.63	1470.78	1455.12	1465.09
2010-10-05	1465.09	1474.43	1456.01	1474.03
2010-10-06	1474.03	1485.64	1465.7	1475.12
2010-10-07	1475.12	1480.16	1465.85	1468.31
2010-10-08	1468.31	1468.31	1453.38	1464.67
2010-10-11	1464.67	1482.28	1464.67	1482.11
2010-10-12	1482.11	1482.11	1466.73	1477.78
2010-10-13	1477.78	1497.75	1477.78	1493.21
2010-10-14	1493.21	1500.42	1483.27	1489.06
2010-10-15	1489.06	1500.65	1484.25	1491.48
2010-10-18	1491.48	1502.47	1479.44	1500.65
2010-10-19	1500.65	1513.48	1488.58	1490.49
2010-10-20	1490.49	1494.38	1474.45	1493.49
2010-10-21	1493.49	1528.78	1489.35	1528.11
2010-10-22	1528.11	1531.02	1512.93	1519.3
2010-10-25	1519.3	1538.43	1519.3	1528.24
2010-10-26	1528.24	1532.16	1516.24	1524.83
2010-10-27	1524.83	1525.24	1507	1507.05
2010-10-28	1507.05	1519.75	1504.63	1506.6
2010-10-29	1506.6	1524.9	1502.25	1523.39
2010-11-01	1523.39	1542.23	1523.39	1533.7
2010-11-02	1533.7	1540.34	1530.77	1537.27
2010-11-03	1537.27	1547.03	1535.31	1540.11
2010-11-08	1540.11	1577.9	1540.11	1568.26
2010-11-09	1568.26	1597.51	1566.63	1594.72
2010-11-10	1594.72	1594.72	1570.29	1574.63
2010-11-11	1574.63	1584.74	1556.07	1556.43
2010-11-12	1556.43	1556.43	1536.97	1548.96
2010-11-13	1548.96	1548.96	1533.69	1541.1
2010-11-15	1541.1	1560.69	1535.82	1556.18
2010-11-16	1556.18	1556.18	1524.57	1526.64
2010-11-17	1526.64	1535.26	1515.14	1533.92
2010-11-18	1533.92	1552.39	1533.92	1552.21
2010-11-19	1552.21	1557.36	1542.15	1556.8
2010-11-22	1556.8	1573.32	1549.15	1550.42
2010-11-23	1550.42	1550.42	1531.65	1536.87
2010-11-24	1536.87	1564.15	1528.17	1561.97
2010-11-25	1561.97	1574.4	1558.96	1571.31
2010-11-26	1571.31	1576.55	1555.15	1566.41
2010-11-29	1566.41	1578.45	1549.41	1554.65
2010-11-30	1554.65	1570.61	1549.59	1565.52
2010-12-01	1565.52	1604.3	1565.52	1601.76
2010-12-02	1601.76	1633.56	1601.76	1632.37
2010-12-03	1632.37	1658.53	1629.09	1649.56
2010-12-06	1649.56	1672.87	1649.41	1672.57
2010-12-07	1672.57	1701.7	1671.45	1676.41
2010-12-08	1676.41	1687.16	1649.34	1650.08
2010-12-09	1650.08	1667.81	1650.08	1660.62
2010-12-10	1660.62	1663.51	1646.49	1656.34
2010-12-13	1656.34	1673.14	1656.34	1662.45
2010-12-14	1662.45	1666.73	1648.9	1666.28
2010-12-15	1666.28	1680.82	1653.85	1670.26
2010-12-16	1670.26	1670.78	1657.78	1660.2
2010-12-17	1660.2	1674.11	1660.2	1666.84
2010-12-20	1666.84	1668.9	1657.93	1663.11
2010-12-21	1663.11	1675.83	1663.11	1673.83
2010-12-22	1673.83	1686.5	1673.83	1682.61
2010-12-23	1682.61	1686.28	1676.94	1684.52
2010-12-24	1684.52	1685.94	1673.23	1675.81
2010-12-27	1675.81	1675.81	1662.81	1663.55
2010-12-28	1663.55	1671.08	1660.57	1664.86
2010-12-29	1664.86	1678.49	1664.86	1677.68
2010-12-30	1677.68	1687.99	1673.64	1687.99
