# Supplementary material for: Analysis of global stock index data during crisis period via complex network approach
Source: PLoS One. 2018 Jul 18;13(7):e0200600. doi: 10.1371/journal.pone.0200600 (PMC6051609; doi:10.1371/journal.pone.0200600)
Supplement: S1 File — See the respective attached file. (ZIP) [file pone.0200600.s001.zip › Global stock index data 2005-2010/S & P 500 index.xls]

## Sheet: Sheet1
Date	Open	High	Low	Close
2005-01-03	1211.92	1217.84	1200.29	1202.08
2005-01-04	1202.08	1205.89	1185.42	1188.05
2005-01-05	1188.05	1192.73	1183.72	1183.74
2005-01-06	1183.74	1191.58	1183.24	1187.89
2005-01-07	1187.89	1192.17	1182.11	1186.19
2005-01-10	1186.19	1194.77	1185.02	1190.25
2005-01-11	1190.25	1190.25	1180.41	1182.99
2005-01-12	1182.99	1187.93	1175.93	1187.7
2005-01-13	1187.7	1187.7	1175.73	1177.45
2005-01-14	1177.45	1185.15	1177.45	1184.52
2005-01-18	1184.52	1195.98	1180.13	1195.98
2005-01-19	1195.98	1195.98	1184.36	1184.63
2005-01-20	1184.63	1184.63	1173.39	1175.41
2005-01-21	1175.41	1179.3	1167.82	1167.87
2005-01-24	1167.87	1173.15	1163.75	1163.75
2005-01-25	1163.75	1174.31	1163.75	1168.41
2005-01-26	1168.41	1175.98	1168.41	1174.07
2005-01-27	1174.07	1177.42	1170.17	1174.55
2005-01-28	1174.55	1175.61	1166.25	1171.36
2005-01-31	1171.36	1182.04	1171.36	1181.27
2005-02-01	1181.27	1190.36	1181.06	1189.41
2005-02-02	1189.41	1194.95	1188.98	1193.19
2005-02-03	1193.19	1193.19	1185.64	1189.89
2005-02-04	1189.89	1203.31	1189.85	1203.03
2005-02-07	1203.03	1204.08	1199.26	1201.72
2005-02-08	1201.72	1205.07	1200.3	1202.3
2005-02-09	1202.3	1203.79	1191.62	1191.99
2005-02-10	1191.99	1198.57	1191.54	1197.01
2005-02-11	1197.01	1208.32	1193.31	1205.3
2005-02-14	1205.3	1206.89	1203.59	1206.14
2005-02-15	1206.14	1212.01	1205.62	1210.12
2005-02-16	1210.12	1212.46	1205.17	1210.34
2005-02-17	1210.34	1211.25	1200.74	1200.75
2005-02-18	1200.75	1202.86	1197.46	1201.59
2005-02-22	1201.59	1202.46	1184.16	1184.16
2005-02-23	1184.16	1193.46	1184.16	1190.8
2005-02-24	1190.8	1200.48	1187.91	1200.2
2005-02-25	1200.2	1211.97	1199.65	1211.37
2005-02-28	1211.37	1211.37	1198.18	1203.6
2005-03-01	1203.6	1212.16	1203.6	1210.41
2005-03-02	1210.41	1215.86	1204.28	1210.08
2005-03-03	1210.08	1215.69	1204.45	1210.47
2005-03-04	1210.47	1224.78	1210.47	1222.12
2005-03-07	1222.12	1229.06	1222.12	1225.31
2005-03-08	1225.31	1225.7	1218.65	1219.43
2005-03-09	1219.43	1219.43	1206.71	1207.01
2005-03-10	1207.01	1211.22	1201.52	1209.25
2005-03-11	1209.25	1212.82	1198.28	1200.08
2005-03-14	1200.08	1206.83	1199.46	1206.83
2005-03-15	1206.83	1210.54	1197.75	1197.75
2005-03-16	1197.75	1197.75	1185.74	1188.07
2005-03-17	1188.07	1193.27	1186.34	1190.21
2005-03-18	1190.21	1191.92	1182.85	1189.65
2005-03-21	1189.65	1189.65	1179.09	1183.78
2005-03-22	1183.78	1189.21	1171.71	1171.71
2005-03-23	1171.75	1176.26	1168.82	1172.53
2005-03-24	1172.51	1180.05	1171.4	1171.42
2005-03-28	1171.4	1179.79	1171.4	1174.28
2005-03-29	1174.3	1179.36	1163.93	1165.36
2005-03-30	1165.37	1181.44	1165.37	1181.41
2005-03-31	1181.36	1184.51	1179.47	1180.59
2005-04-01	1180.53	1189.67	1169.81	1172.92
2005-04-04	1172.68	1178.57	1167.69	1176.12
2005-04-05	1176.1	1183.42	1176.1	1181.39
2005-04-06	1181.38	1189.12	1181.38	1184.07
2005-04-07	1183.97	1191.49	1183.84	1191.14
2005-04-08	1190.94	1191.58	1180.99	1181.2
2005-04-11	1181.05	1183.9	1178.6	1181.21
2005-04-12	1181.06	1190.02	1171.17	1187.76
2005-04-13	1187.64	1187.64	1171.38	1173.79
2005-04-14	1173.7	1174.3	1161.66	1162.05
2005-04-15	1161.92	1161.92	1141.98	1142.62
2005-04-18	1142.47	1148.74	1139.97	1145.98
2005-04-19	1145.88	1154.34	1145.87	1152.78
2005-04-20	1152.6	1155.3	1136.19	1137.5
2005-04-21	1137.36	1159.95	1137.36	1159.95
2005-04-22	1159.78	1159.78	1142.65	1152.12
2005-04-25	1151.78	1163.55	1151.78	1162.1
2005-04-26	1161.8	1164.47	1151.52	1151.74
2005-04-27	1151.52	1159.58	1144.37	1156.38
2005-04-28	1156.16	1156.16	1143.01	1143.22
2005-04-29	1143.03	1156.85	1138.88	1156.85
2005-05-02	1156.61	1162.35	1154.42	1162.16
2005-05-03	1161.9	1166.57	1156.62	1161.17
2005-05-04	1161.03	1175.82	1161.03	1175.65
2005-05-05	1175.46	1178.34	1166.66	1172.63
2005-05-06	1172.48	1177.52	1170.41	1171.35
2005-05-09	1171.25	1178.84	1169.45	1178.84
2005-05-10	1178.7	1178.7	1162.82	1166.22
2005-05-11	1166.05	1171.72	1157.6	1171.11
2005-05-12	1171	1173.19	1157.7	1159.36
2005-05-13	1159.3	1163.57	1146.17	1154.05
2005-05-16	1154.04	1165.71	1153.89	1165.69
2005-05-17	1165.66	1174.24	1159.92	1173.8
2005-05-18	1173.65	1187.64	1173.65	1185.56
2005-05-19	1185.5	1191.08	1184.96	1191.08
2005-05-20	1190.98	1191	1184.97	1189.28
2005-05-23	1189.14	1197.4	1189.14	1193.86
2005-05-24	1193.83	1195.08	1189.82	1194.07
2005-05-25	1194.02	1194.02	1185.89	1190.01
2005-05-26	1189.91	1198.65	1189.91	1197.62
2005-05-27	1197.49	1199.37	1195.23	1198.78
2005-05-31	1198.66	1198.66	1191.42	1191.5
2005-06-01	1191.42	1205.59	1190.9	1202.27
2005-06-02	1202.19	1204.64	1198.45	1204.29
2005-06-03	1204.3	1204.99	1194.44	1196.02
2005-06-06	1195.92	1198.69	1192.76	1197.51
2005-06-07	1197.46	1208.67	1197.15	1197.26
2005-06-08	1197.15	1201.74	1193.18	1194.67
2005-06-09	1194.52	1201.71	1191.1	1200.93
2005-06-10	1200.78	1202.7	1192.49	1198.11
2005-06-13	1197.94	1205.88	1194.39	1200.82
2005-06-14	1200.64	1207.16	1200.03	1203.91
2005-06-15	1203.89	1208.05	1198.67	1206.58
2005-06-16	1206.6	1211.99	1205.73	1210.96
2005-06-17	1210.92	1219.47	1210.92	1216.96
2005-06-20	1216.85	1218.73	1210.58	1216.1
2005-06-21	1216	1216.8	1211.73	1213.61
2005-06-22	1213.51	1219.45	1211.67	1213.88
2005-06-23	1213.79	1216.37	1200.61	1200.73
2005-06-24	1200.63	1200.63	1191.4	1191.57
2005-06-27	1191.49	1194.23	1188.2	1190.69
2005-06-28	1190.59	1202.5	1190.59	1201.57
2005-06-29	1201.56	1204.09	1198.74	1199.85
2005-06-30	1199.86	1203.26	1190.59	1191.33
2005-07-01	1191.32	1197.85	1191.32	1194.44
2005-07-05	1194.43	1206.44	1192.67	1204.99
2005-07-06	1205.08	1206.25	1194.88	1194.94
2005-07-07	1195.04	1198.46	1183.85	1197.87
2005-07-08	1197.99	1212.85	1197.5	1211.86
2005-07-11	1211.97	1220.16	1211.97	1219.44
2005-07-12	1219.55	1225.7	1216.75	1222.21
2005-07-13	1222.37	1224.5	1219.8	1223.29
2005-07-14	1223.46	1233.2	1223.46	1226.5
2005-07-15	1226.7	1229.67	1223.69	1227.92
2005-07-18	1228.07	1228.07	1221.13	1221.13
2005-07-19	1221.33	1230.52	1221.33	1229.35
2005-07-20	1229.55	1236.69	1223.24	1235.2
2005-07-21	1235.4	1236.06	1224.98	1227.04
2005-07-22	1227.32	1234.36	1226.51	1233.68
2005-07-25	1233.88	1238.42	1228.39	1229.03
2005-07-26	1229.22	1234.45	1229.22	1231.16
2005-07-27	1231.32	1237.82	1230.37	1236.79
2005-07-28	1236.98	1245.28	1235.97	1243.72
2005-07-29	1243.88	1245.15	1234.18	1234.18
2005-08-01	1234.27	1239.2	1233.92	1235.35
2005-08-02	1235.46	1244.86	1235.46	1244.12
2005-08-03	1244.3	1245.97	1240.78	1245.04
2005-08-04	1245.2	1245.2	1235.36	1235.86
2005-08-05	1236	1236	1225.83	1226.42
2005-08-08	1226.63	1232.41	1222.89	1223.13
2005-08-09	1223.29	1234.13	1223.29	1231.38
2005-08-10	1231.48	1242.7	1226.74	1229.13
2005-08-11	1229.18	1237.83	1228.44	1237.81
2005-08-12	1237.83	1237.83	1225.92	1230.39
2005-08-15	1230.46	1236.24	1226.44	1233.87
2005-08-16	1233.97	1233.97	1219.08	1219.34
2005-08-17	1219.31	1225.58	1218.22	1220.24
2005-08-18	1220.17	1222.63	1215.94	1219.02
2005-08-19	1218.96	1224.79	1218.96	1219.71
2005-08-22	1219.54	1228.74	1216.37	1221.73
2005-08-23	1221.54	1222.81	1214.41	1217.59
2005-08-24	1217.4	1223.94	1209.34	1209.59
2005-08-25	1209.38	1213.49	1209.38	1212.39
2005-08-26	1212.17	1212.17	1204.06	1205.1
2005-08-29	1204.91	1214.05	1201.47	1212.28
2005-08-30	1212.08	1212.08	1200.81	1208.41
2005-08-31	1208.12	1220.33	1204.01	1220.33
2005-09-01	1219.98	1226.77	1215.79	1221.59
2005-09-02	1221.2	1224.05	1217.51	1218.02
2005-09-06	1217.6	1233.39	1217.6	1233.39
2005-09-07	1233.02	1236.58	1230.5	1236.36
2005-09-08	1235.96	1235.96	1229.08	1231.67
2005-09-09	1231.18	1242.43	1231.18	1241.48
2005-09-12	1240.91	1242.02	1238.83	1240.56
2005-09-13	1240.08	1240.08	1230.66	1231.2
2005-09-14	1230.66	1234.04	1225.57	1227.16
2005-09-15	1226.51	1231.11	1224.21	1227.73
2005-09-16	1226.99	1237.91	1226.99	1237.91
2005-09-19	1237.91	1237.91	1227.82	1231.02
2005-09-20	1231.02	1236.41	1220.3	1221.34
2005-09-21	1221.34	1221.45	1210	1210.2
2005-09-22	1210.2	1216.48	1205.4	1214.62
2005-09-23	1214.62	1218.82	1209.91	1215.29
2005-09-26	1215.29	1222.52	1211.86	1215.63
2005-09-27	1215.63	1220.05	1211.1	1215.66
2005-09-28	1215.66	1220.95	1212.85	1216.89
2005-09-29	1216.89	1228.61	1211.58	1227.68
2005-09-30	1227.68	1229.57	1225.2	1228.81
2005-10-03	1228.81	1233.24	1225.39	1226.7
2005-10-04	1226.7	1229.88	1214.17	1214.47
2005-10-05	1214.47	1214.47	1196.26	1196.39
2005-10-06	1196.39	1201.91	1182.33	1191.49
2005-10-07	1191.49	1199.54	1191.49	1195.9
2005-10-10	1195.9	1196.41	1186.17	1187.33
2005-10-11	1187.33	1193.08	1183.21	1184.87
2005-10-12	1184.87	1190.07	1173.81	1177.68
2005-10-13	1177.68	1179.55	1168.46	1176.84
2005-10-14	1176.84	1187.14	1175.54	1186.57
2005-10-17	1186.57	1191.02	1184.55	1190.1
2005-10-18	1190.1	1190.1	1178.14	1178.14
2005-10-19	1178.14	1195.76	1170.89	1195.76
2005-10-20	1195.76	1197.18	1173.31	1177.8
2005-10-21	1177.8	1186.36	1174.96	1179.59
2005-10-24	1179.59	1199.39	1179.59	1199.38
2005-10-25	1199.38	1201.26	1189.35	1196.54
2005-10-26	1196.54	1203.77	1191.38	1191.38
2005-10-27	1191.38	1192.52	1178.89	1178.9
2005-10-28	1178.9	1198.41	1178.9	1198.41
2005-10-31	1198.41	1211.42	1198.41	1207.01
2005-11-01	1207.01	1207.21	1201.69	1202.76
2005-11-02	1202.76	1214.99	1201.19	1214.76
2005-11-03	1214.76	1224.7	1214.76	1219.94
2005-11-04	1219.94	1222.5	1214.46	1220.14
2005-11-07	1220.14	1224.16	1217.29	1222.81
2005-11-08	1222.81	1222.81	1216.15	1218.59
2005-11-09	1218.59	1226.5	1216.56	1220.65
2005-11-10	1220.65	1232.37	1215.08	1230.96
2005-11-11	1230.96	1235.66	1230.66	1234.72
2005-11-14	1234.72	1237.13	1231.83	1233.76
2005-11-15	1233.76	1237.87	1226.49	1229.01
2005-11-16	1229.01	1232.11	1227.19	1231.21
2005-11-17	1231.21	1242.95	1231.21	1242.8
2005-11-18	1242.8	1249.39	1240.89	1248.27
2005-11-21	1248.27	1255.7	1246.88	1254.85
2005-11-22	1254.85	1261.88	1251.43	1261.23
2005-11-23	1261.23	1270.6	1259.56	1265.61
2005-11-25	1265.61	1268.75	1265.56	1268.25
2005-11-28	1268.25	1268.3	1257.23	1257.46
2005-11-29	1257.46	1266.13	1257.46	1257.48
2005-11-30	1257.48	1260.86	1249.48	1249.48
2005-12-01	1249.48	1265.86	1249.48	1264.67
2005-12-02	1264.67	1266.61	1261.41	1265.08
2005-12-05	1265.08	1265.08	1258.26	1262.09
2005-12-06	1262.09	1272.89	1262.09	1263.7
2005-12-07	1263.7	1264.72	1253.05	1257.37
2005-12-08	1257.37	1263.35	1250.89	1255.84
2005-12-09	1255.84	1263.1	1254.22	1259.37
2005-12-12	1259.37	1263.86	1255.55	1260.43
2005-12-13	1260.43	1272.02	1258.69	1267.43
2005-12-14	1267.43	1275.75	1266.83	1272.74
2005-12-15	1272.74	1275.19	1267.77	1270.94
2005-12-16	1270.94	1275.14	1267.32	1267.32
2005-12-19	1267.32	1270.35	1259.35	1259.92
2005-12-20	1259.92	1263.8	1257.24	1259.62
2005-12-21	1259.62	1269.44	1259.62	1262.79
2005-12-22	1262.79	1268.19	1262.53	1268.12
2005-12-23	1268.12	1269.55	1265.92	1268.66
2005-12-27	1268.66	1271.71	1256.54	1256.54
2005-12-28	1256.54	1261.05	1256.54	1258.17
2005-12-29	1258.17	1260.53	1254.22	1254.42
2005-12-30	1254.42	1254.42	1246.65	1248.29
2006-01-03	1248.29	1270.2	1245.73	1268.8
2006-01-04	1268.8	1275.37	1268.01	1273.46
2006-01-05	1273.46	1276.84	1270.26	1273.48
2006-01-06	1273.48	1285.88	1273.48	1285.45
2006-01-09	1285.45	1290.59	1284.93	1290.15
2006-01-10	1290.15	1290.15	1283.96	1289.69
2006-01-11	1289.72	1294.9	1288.25	1294.18
2006-01-12	1294.18	1294.18	1285.08	1286.06
2006-01-13	1286.06	1288.98	1283.03	1287.61
2006-01-17	1287.61	1287.61	1278.64	1282.93
2006-01-18	1282.93	1282.93	1272.15	1277.93
2006-01-19	1277.93	1287.73	1277.93	1285.04
2006-01-20	1285.04	1285.04	1260.92	1261.49
2006-01-23	1261.49	1268.18	1261.49	1263.82
2006-01-24	1263.82	1271.41	1263.82	1266.86
2006-01-25	1266.86	1271.86	1259.47	1264.68
2006-01-26	1264.68	1276.39	1264.68	1273.83
2006-01-27	1273.83	1286.26	1273.83	1283.72
2006-01-30	1283.72	1287.94	1283.72	1285.2
2006-01-31	1285.2	1285.2	1277.19	1280.08
2006-02-01	1280.08	1283.3	1277.63	1282.46
2006-02-02	1282.46	1282.46	1268.22	1270.84
2006-02-03	1270.84	1270.84	1261.03	1264.03
2006-02-06	1264.03	1267	1261.97	1265.02
2006-02-07	1265.02	1265.69	1253.64	1254.78
2006-02-08	1254.78	1266.45	1254.78	1265.65
2006-02-09	1265.65	1274.63	1262.82	1263.78
2006-02-10	1263.82	1269.51	1255.13	1266.99
2006-02-13	1266.99	1266.99	1258.39	1262.86
2006-02-14	1262.86	1278.23	1260.88	1275.53
2006-02-15	1275.53	1280.91	1271.05	1280
2006-02-16	1280	1289.38	1280	1289.38
2006-02-17	1289.38	1289.38	1284.08	1287.24
2006-02-21	1287.24	1291.74	1281.45	1283.04
2006-02-22	1283.03	1294.08	1283.03	1292.67
2006-02-23	1292.67	1293.81	1285.41	1287.79
2006-02-24	1287.79	1292	1285.88	1289.43
2006-02-27	1289.43	1297.22	1289.43	1294.12
2006-02-28	1294.12	1294.12	1278.72	1280.66
2006-03-01	1280.66	1291.79	1280.66	1291.24
2006-03-02	1291.24	1291.24	1283.23	1289.14
2006-03-03	1289.14	1297.3	1284.13	1287.23
2006-03-06	1287.23	1288.25	1275.84	1278.26
2006-03-07	1278.26	1278.26	1271.33	1275.88
2006-03-08	1275.88	1280.33	1268.85	1278.47
2006-03-09	1278.47	1282.74	1272.23	1272.23
2006-03-10	1272.23	1284.33	1271.22	1281.58
2006-03-13	1281.58	1287.33	1281.58	1284.13
2006-03-14	1284.13	1297.96	1282.69	1297.48
2006-03-15	1297.48	1304.36	1295	1303.02
2006-03-16	1303.02	1310.44	1303.02	1305.33
2006-03-17	1305.33	1309.7	1305.33	1307.25
2006-03-20	1307.25	1309.89	1303.78	1305.08
2006-03-21	1305.08	1310.69	1295.92	1297.23
2006-03-22	1297.23	1305.96	1296.14	1305.04
2006-03-23	1305.04	1305.04	1298.32	1301.67
2006-03-24	1301.67	1306.27	1298.93	1302.95
2006-03-27	1302.95	1303.71	1299.12	1301.61
2006-03-28	1301.61	1306.09	1291.89	1293.23
2006-03-29	1293.23	1305.49	1293.23	1302.89
2006-03-30	1302.89	1310.15	1296.97	1300.25
2006-03-31	1300.25	1302.94	1294.83	1294.83
2006-04-03	1294.83	1309.07	1294.83	1297.81
2006-04-04	1297.81	1307.51	1294.75	1305.93
2006-04-05	1305.93	1312.62	1304.96	1311.56
2006-04-06	1311.56	1311.94	1302.6	1309.04
2006-04-07	1309.04	1313.88	1294.27	1295.5
2006-04-10	1295.51	1300.71	1293.15	1296.6
2006-04-11	1296.6	1300.66	1282.91	1286.57
2006-04-12	1286.57	1290.73	1286.5	1288.12
2006-04-13	1288.12	1292.07	1283.41	1289.12
2006-04-17	1289.12	1292.29	1281.01	1285.33
2006-04-18	1285.33	1308.89	1285.33	1307.65
2006-04-19	1307.52	1310.36	1302.88	1309.93
2006-04-20	1309.93	1318.12	1306.4	1311.46
2006-04-21	1311.46	1317.66	1306.62	1311.28
2006-04-24	1311.28	1311.28	1303.91	1308.11
2006-04-25	1308.11	1310.63	1299.2	1301.74
2006-04-26	1301.74	1310.87	1301.74	1305.41
2006-04-27	1305.41	1314.74	1295.69	1309.72
2006-04-28	1309.72	1315.82	1306.41	1310.61
2006-05-01	1310.61	1317.06	1304.09	1305.19
2006-05-02	1305.19	1313.34	1305.19	1313.21
2006-05-03	1313.21	1313.21	1303.94	1307.85
2006-05-04	1307.85	1314.86	1307.85	1312.25
2006-05-05	1312.25	1326.52	1312.25	1325.76
2006-05-08	1325.76	1326.68	1322.93	1324.66
2006-05-09	1324.66	1326.56	1322.47	1325.14
2006-05-10	1324.57	1325.3	1317.54	1322.85
2006-05-11	1322.63	1322.63	1303.53	1305.92
2006-05-12	1305.88	1305.88	1290.41	1291.24
2006-05-15	1291.19	1294.55	1284.61	1294.5
2006-05-16	1294.5	1297.87	1288.45	1292.08
2006-05-17	1291.73	1291.73	1267.49	1270.32
2006-05-18	1270.25	1274.79	1261.77	1261.81
2006-05-19	1261.81	1272.01	1256.54	1267.03
2006-05-22	1267.03	1268.71	1252.97	1262.07
2006-05-23	1262.06	1273.56	1256.19	1256.58
2006-05-24	1256.56	1264.53	1245.52	1258.57
2006-05-25	1258.41	1273.25	1258.41	1272.88
2006-05-26	1272.71	1280.53	1272.47	1280.16
2006-05-30	1280.04	1280.04	1259.84	1259.84
2006-05-31	1259.38	1270.09	1259.38	1270.09
2006-06-01	1270.05	1285.71	1269.25	1285.71
2006-06-02	1285.71	1290.54	1280.31	1288.22
2006-06-05	1288.16	1288.16	1264.75	1265.29
2006-06-06	1265.23	1269.77	1254.74	1263.85
2006-06-07	1263.61	1272.43	1255.79	1256.15
2006-06-08	1256.08	1259.92	1235.11	1257.93
2006-06-09	1257.93	1262.63	1250.05	1252.3
2006-06-12	1252.27	1254.86	1236.24	1236.4
2006-06-13	1236.08	1243.36	1222.84	1223.69
2006-06-14	1223.66	1231.4	1219.32	1230.04
2006-06-15	1230.01	1258.66	1230.01	1256.16
2006-06-16	1256.16	1256.21	1246.49	1251.54
2006-06-19	1251.54	1255.89	1237.18	1240.14
2006-06-20	1240.12	1249.02	1239	1240.12
2006-06-21	1240.09	1257.95	1240.09	1252.2
2006-06-22	1251.92	1251.92	1241.6	1245.6
2006-06-23	1245.59	1252.85	1241.49	1244.5
2006-06-26	1244.5	1250.93	1243.68	1250.56
2006-06-27	1250.55	1253.34	1238.95	1239.2
2006-06-28	1238.99	1246.82	1237.77	1246
2006-06-29	1245.94	1272.87	1245.94	1272.87
2006-06-30	1272.86	1276.25	1270.2	1270.2
2006-07-03	1270.06	1280.38	1270.06	1280.19
2006-07-05	1280.05	1280.05	1266.19	1270.91
2006-07-06	1270.58	1278.36	1270.58	1274.08
2006-07-07	1274.08	1275.35	1263.39	1265.48
2006-07-10	1265.46	1274.06	1264.46	1267.34
2006-07-11	1267.26	1273.61	1259.84	1272.52
2006-07-12	1272.39	1273.2	1257.51	1258.6
2006-07-13	1258.58	1258.58	1241.39	1242.29
2006-07-14	1242.29	1242.39	1228.97	1236.2
2006-07-17	1236.2	1240.03	1231.71	1234.49
2006-07-18	1234.48	1239.62	1224.77	1236.86
2006-07-19	1236.74	1261.57	1236.74	1259.81
2006-07-20	1259.81	1262.43	1249.13	1249.13
2006-07-21	1249.12	1250.78	1238.92	1240.29
2006-07-24	1240.25	1262.52	1240.25	1260.91
2006-07-25	1260.91	1272.39	1257.19	1268.88
2006-07-26	1268.87	1273.51	1262.02	1268.4
2006-07-27	1268.2	1275.85	1261.94	1263.2
2006-07-28	1263.15	1280.4	1263.15	1278.55
2006-07-31	1278.53	1278.53	1274.47	1276.66
2006-08-01	1276.66	1276.66	1265.83	1270.92
2006-08-02	1270.73	1283.39	1270.73	1278.55
2006-08-03	1278.22	1283.7	1271.29	1280.27
2006-08-04	1280.26	1292.86	1273.8	1279.36
2006-08-07	1279.31	1279.31	1273.02	1275.77
2006-08-08	1275.67	1281.68	1268.39	1271.48
2006-08-09	1271.13	1283.52	1264.75	1265.95
2006-08-10	1265.72	1272.55	1261.3	1271.81
2006-08-11	1271.64	1271.64	1262.1	1266.74
2006-08-14	1266.67	1278.86	1266.67	1268.21
2006-08-15	1268.19	1286.22	1268.19	1285.58
2006-08-16	1285.27	1296	1285.27	1295.43
2006-08-17	1295.37	1300.79	1292.65	1297.48
2006-08-18	1297.48	1302.3	1293.61	1302.3
2006-08-21	1302.3	1302.3	1295.6	1297.52
2006-08-22	1297.52	1302.46	1294.52	1298.82
2006-08-23	1298.73	1301.31	1289.57	1292.99
2006-08-24	1292.97	1297.15	1291.4	1296.06
2006-08-25	1295.92	1298.82	1292.5	1295.09
2006-08-28	1295.09	1304.99	1294.27	1301.78
2006-08-29	1301.57	1304.96	1295.32	1304.28
2006-08-30	1303.7	1306.69	1302.2	1304.27
2006-08-31	1304.25	1306.1	1302.48	1303.82
2006-09-01	1303.8	1312	1303.8	1311.01
2006-09-05	1310.94	1314.65	1308.99	1313.25
2006-09-06	1313.04	1313.04	1299.33	1300.26
2006-09-07	1300.21	1301.17	1292.38	1294.02
2006-09-08	1294.02	1300.02	1294.02	1298.92
2006-09-11	1298.86	1302.26	1290.92	1299.54
2006-09-12	1299.53	1314.02	1299.53	1313.11
2006-09-13	1312.74	1319.86	1311.09	1318.07
2006-09-14	1318	1318	1313.24	1316.28
2006-09-15	1316.28	1324.68	1316.28	1319.87
2006-09-18	1319.85	1324.84	1318.19	1321.18
2006-09-19	1321.17	1321.94	1312.17	1318.31
2006-09-20	1318.28	1328.36	1318.28	1325.18
2006-09-21	1324.89	1328.12	1315.45	1318.03
2006-09-22	1318.03	1318.03	1311.05	1314.78
2006-09-25	1314.78	1329.18	1311.76	1326.37
2006-09-26	1326.35	1336.5	1325.35	1336.34
2006-09-27	1336.12	1340	1333.54	1336.59
2006-09-28	1336.56	1340.09	1333.76	1339.15
2006-09-29	1339.14	1339.9	1335.67	1335.85
2006-10-02	1335.82	1338.43	1330.29	1331.32
2006-10-03	1331.32	1338.34	1327.09	1334.11
2006-10-04	1333.81	1350.22	1331.63	1350.22
2006-10-05	1349.84	1353.69	1347.81	1353.22
2006-10-06	1353.22	1353.22	1344.31	1349.58
2006-10-09	1349.58	1352.45	1346.65	1350.66
2006-10-10	1350.62	1354.12	1348.63	1353.42
2006-10-11	1353.28	1353.96	1344.01	1349.95
2006-10-12	1349.94	1363.63	1349.94	1362.83
2006-10-13	1362.82	1366.6	1360.52	1365.62
2006-10-16	1365.61	1370.1	1364.54	1369.05
2006-10-17	1369.05	1369.05	1356.93	1364.05
2006-10-18	1363.93	1372.74	1361.14	1365.96
2006-10-19	1365.95	1368.05	1362.22	1366.96
2006-10-20	1366.94	1368.65	1362.32	1368.6
2006-10-23	1368.58	1377.36	1364.02	1377.02
2006-10-24	1377.02	1377.7	1372.46	1377.38
2006-10-25	1377.36	1383.61	1376.02	1382.22
2006-10-26	1382.21	1389.41	1379.47	1389.08
2006-10-27	1388.89	1388.89	1375.83	1377.34
2006-10-30	1377.3	1381.14	1373.47	1377.93
2006-10-31	1377.93	1381.08	1372.26	1377.94
2006-11-01	1377.76	1381.78	1366.35	1367.81
2006-11-02	1367.44	1368.23	1362.6	1367.34
2006-11-03	1367.31	1371.69	1361.02	1364.3
2006-11-06	1364.27	1381.25	1364.27	1379.78
2006-11-07	1379.75	1387.98	1379.48	1382.84
2006-11-08	1382.5	1388.6	1376.37	1385.72
2006-11-09	1385.43	1388.88	1377.42	1378.33
2006-11-10	1379.04	1380.9	1375.74	1380.9
2006-11-13	1380.58	1387.4	1378.94	1384.42
2006-11-14	1384.36	1394.46	1379.28	1393.22
2006-11-15	1392.91	1401.27	1392.51	1396.57
2006-11-16	1396.53	1403.74	1396.53	1399.76
2006-11-17	1399.76	1401.21	1394.7	1401.2
2006-11-20	1401.17	1404.39	1397.96	1400.5
2006-11-21	1400.43	1403.49	1399.98	1402.81
2006-11-22	1402.69	1407.79	1402.36	1406.09
2006-11-24	1405.94	1405.94	1399.34	1400.95
2006-11-27	1400.95	1400.95	1381.44	1381.9
2006-11-28	1381.61	1387.64	1378.03	1386.72
2006-11-29	1386.11	1401.12	1386.11	1399.48
2006-11-30	1399.47	1406.2	1394.24	1400.63
2006-12-01	1400.63	1402.25	1386.24	1396.71
2006-12-04	1396.67	1411.2	1396.67	1409.12
2006-12-05	1409.1	1415.21	1408.97	1414.76
2006-12-06	1414.4	1415.68	1411.03	1412.9
2006-12-07	1412.86	1417.99	1406.82	1407.29
2006-12-08	1407.27	1413.94	1403.75	1409.84
2006-12-11	1409.81	1415.26	1408.79	1413.04
2006-12-12	1413	1413.66	1404.84	1411.56
2006-12-13	1411.32	1416.6	1411.32	1413.21
2006-12-14	1413.16	1427.09	1413.16	1425.49
2006-12-15	1425.48	1431.57	1425.48	1427.09
2006-12-18	1427.08	1431.66	1420.65	1422.48
2006-12-19	1422.42	1427.73	1414.76	1425.55
2006-12-20	1425.51	1429.01	1423.5	1423.53
2006-12-21	1423.2	1426.51	1415.88	1418.3
2006-12-22	1418.1	1418.81	1410.29	1410.76
2006-12-26	1410.75	1417.9	1410.59	1416.9
2006-12-27	1416.63	1427.49	1416.63	1426.84
2006-12-28	1426.77	1427.22	1422.04	1424.73
2006-12-29	1424.71	1426.99	1417.32	1418.3
2007-01-03	1418.03	1429.25	1407.7	1416.6
2007-01-04	1416.6	1421.79	1408.56	1418.34
2007-01-05	1418.34	1418.34	1405.89	1409.71
2007-01-08	1409.26	1414.99	1404.08	1412.84
2007-01-09	1412.84	1415.47	1405.5	1412.11
2007-01-10	1411.94	1415.99	1405.13	1414.85
2007-01-11	1414.84	1427.11	1414.84	1423.82
2007-01-12	1423.82	1431.25	1422.62	1430.73
2007-01-16	1430.73	1433.85	1428.74	1431.9
2007-01-17	1431.77	1435.25	1428.69	1430.62
2007-01-18	1430.59	1433.11	1424.25	1426.37
2007-01-19	1426.35	1431.48	1425.34	1430.5
2007-01-22	1430.47	1431.43	1420.5	1422.95
2007-01-23	1422.95	1431.25	1421.65	1427.99
2007-01-24	1427.96	1440.13	1427.96	1440.13
2007-01-25	1440.12	1440.19	1422.54	1423.9
2007-01-26	1423.9	1427.24	1417.27	1422.18
2007-01-29	1422.03	1426.94	1418.85	1420.62
2007-01-30	1420.61	1428.82	1420.61	1428.82
2007-01-31	1428.65	1441.57	1424.91	1438.24
2007-02-01	1437.9	1446.63	1437.9	1445.94
2007-02-02	1445.94	1449.3	1444.53	1448.39
2007-02-05	1448.33	1449.36	1443.9	1446.99
2007-02-06	1446.98	1450.13	1443.82	1448
2007-02-07	1447.41	1452.98	1446.47	1450.02
2007-02-08	1449.99	1450.39	1442.86	1448.31
2007-02-09	1448.25	1452.4	1433.84	1438.06
2007-02-12	1438	1439.07	1431.42	1433.37
2007-02-13	1433.22	1444.4	1433.22	1444.26
2007-02-14	1443.91	1457.59	1443.91	1455.3
2007-02-15	1455.15	1457.96	1453.25	1456.81
2007-02-16	1456.77	1456.77	1451.92	1455.54
2007-02-20	1455.53	1460.51	1449.32	1459.68
2007-02-21	1459.6	1459.6	1452.07	1457.63
2007-02-22	1457.29	1461.7	1450.7	1456.38
2007-02-23	1456.22	1456.22	1448.42	1451.19
2007-02-26	1451.04	1456.74	1445.7	1449.37
2007-02-27	1449.25	1449.25	1390.54	1399.04
2007-02-28	1398.64	1415.69	1396.72	1406.82
2007-03-01	1406.8	1409.46	1381.73	1403.17
2007-03-02	1403.16	1403.28	1386.94	1387.17
2007-03-05	1387.11	1391.75	1374.06	1374.12
2007-03-06	1374.06	1397.79	1374.06	1395.41
2007-03-07	1395.02	1400.99	1390.99	1391.97
2007-03-08	1391.88	1407.82	1391.88	1401.89
2007-03-09	1401.89	1409.83	1397.42	1402.85
2007-03-12	1402.8	1409.33	1398.4	1406.6
2007-03-13	1406.23	1406.23	1377.91	1377.95
2007-03-14	1377.86	1388.14	1364.18	1387.17
2007-03-15	1387.11	1395.41	1385.21	1392.28
2007-03-16	1392.28	1397.5	1383.67	1386.95
2007-03-19	1386.95	1403.18	1386.95	1402.06
2007-03-20	1402.04	1411.18	1400.88	1410.94
2007-03-21	1410.92	1437.2	1409.85	1435.04
2007-03-22	1435.04	1437.59	1430.08	1434.54
2007-03-23	1434.54	1439.35	1433.24	1436.11
2007-03-26	1436.11	1437.64	1423.54	1437.5
2007-03-27	1437.49	1437.49	1425.53	1428.61
2007-03-28	1428.35	1428.35	1414.2	1417.23
2007-03-29	1417.17	1426.21	1413.35	1422.53
2007-03-30	1422.52	1429.17	1409.58	1420.86
2007-04-02	1420.85	1425.48	1416.64	1424.55
2007-04-03	1424.27	1440.56	1424.27	1437.77
2007-04-04	1437.75	1440.03	1435.45	1439.37
2007-04-05	1438.94	1444.85	1436.7	1443.76
2007-04-09	1443.77	1448.09	1443.4	1444.61
2007-04-10	1444.58	1448.64	1444.07	1448.39
2007-04-11	1448.23	1448.4	1436.58	1438.87
2007-04-12	1438.87	1448.03	1433.93	1447.8
2007-04-13	1447.8	1452.93	1444.22	1452.85
2007-04-16	1452.84	1468.55	1452.84	1468.47
2007-04-17	1468.47	1474.09	1467.14	1471.48
2007-04-18	1471.47	1476.42	1466.4	1472.5
2007-04-19	1472.48	1474.18	1464.76	1470.73
2007-04-20	1470.69	1484.65	1470.69	1484.35
2007-04-23	1484.33	1487.27	1480.17	1480.93
2007-04-24	1480.93	1483.87	1473.79	1480.41
2007-04-25	1480.28	1496.43	1480.28	1495.42
2007-04-26	1495.27	1498.03	1491.39	1494.25
2007-04-27	1494.21	1497.19	1488.83	1494.07
2007-04-30	1494.07	1497.18	1482.29	1482.37
2007-05-01	1482.37	1487.11	1476.7	1486.3
2007-05-02	1486.13	1499.1	1486.13	1495.92
2007-05-03	1495.56	1503.26	1495.56	1502.39
2007-05-04	1502.35	1510.17	1502.02	1505.62
2007-05-07	1505.57	1510.83	1505.57	1509.48
2007-05-08	1509.36	1509.36	1500.77	1507.72
2007-05-09	1507.32	1513.67	1504.08	1512.58
2007-05-10	1512.33	1512.33	1491.38	1491.47
2007-05-11	1491.31	1506.17	1491.31	1505.85
2007-05-14	1505.76	1510.9	1498.34	1503.15
2007-05-15	1503.11	1514.83	1500.43	1501.19
2007-05-16	1500.75	1514.15	1500.75	1514.14
2007-05-17	1514.01	1517.14	1509.29	1512.75
2007-05-18	1512.74	1522.75	1512.74	1522.75
2007-05-21	1522.75	1529.87	1522.71	1525.1
2007-05-22	1525.1	1529.24	1522.05	1524.12
2007-05-23	1524.09	1532.43	1521.9	1522.28
2007-05-24	1522.1	1529.31	1505.18	1507.51
2007-05-25	1507.5	1517.41	1507.5	1515.73
2007-05-28	1515.73	1515.73	1515.73	1515.73
2007-05-29	1515.55	1521.8	1512.02	1518.11
2007-05-30	1517.6	1530.23	1510.06	1530.23
2007-05-31	1530.19	1535.56	1528.26	1530.62
2007-06-01	1530.62	1540.56	1530.62	1536.34
2007-06-04	1536.28	1540.53	1532.31	1539.18
2007-06-05	1539.12	1539.12	1525.62	1530.95
2007-06-06	1530.57	1530.57	1514.13	1517.38
2007-06-07	1517.36	1517.36	1490.37	1490.72
2007-06-08	1490.71	1507.76	1487.41	1507.67
2007-06-11	1507.64	1515.53	1503.35	1509.12
2007-06-12	1509.12	1511.33	1492.97	1493
2007-06-13	1492.65	1515.7	1492.65	1515.67
2007-06-14	1515.58	1526.45	1515.58	1522.97
2007-06-15	1525.46	1538.71	1525.46	1532.91
2007-06-18	1532.9	1535.44	1529.31	1531.05
2007-06-19	1531.02	1535.85	1525.67	1533.7
2007-06-20	1533.68	1537.32	1512.36	1512.84
2007-06-21	1512.5	1522.9	1504.75	1522.19
2007-06-22	1522.19	1522.19	1500.74	1502.56
2007-06-25	1502.56	1514.29	1492.68	1497.74
2007-06-26	1497.68	1506.12	1490.54	1492.89
2007-06-27	1492.62	1506.8	1484.18	1506.34
2007-06-28	1506.32	1514.84	1503.41	1505.71
2007-06-29	1505.7	1517.53	1493.61	1503.35
2007-07-02	1504.66	1519.45	1504.66	1519.43
2007-07-03	1519.12	1526.01	1519.12	1524.87
2007-07-04	1524.87	1524.87	1524.87	1524.87
2007-07-05	1524.86	1526.57	1517.72	1525.4
2007-07-06	1524.96	1532.4	1520.47	1530.44
2007-07-09	1530.43	1534.26	1527.45	1531.85
2007-07-10	1531.85	1531.85	1510.01	1510.12
2007-07-11	1509.93	1519.34	1506.1	1518.76
2007-07-12	1518.74	1547.92	1518.74	1547.7
2007-07-13	1547.68	1555.1	1544.85	1552.5
2007-07-16	1552.5	1555.9	1546.69	1549.52
2007-07-17	1549.52	1555.32	1547.74	1549.37
2007-07-18	1549.2	1549.2	1533.67	1546.17
2007-07-19	1546.13	1555.2	1546.13	1553.08
2007-07-20	1553.19	1553.19	1529.2	1534.1
2007-07-23	1534.06	1547.23	1534.06	1541.57
2007-07-24	1541.57	1541.57	1508.62	1511.04
2007-07-25	1511.03	1524.31	1503.73	1518.09
2007-07-26	1518.09	1518.09	1465.3	1482.66
2007-07-27	1482.44	1488.53	1458.95	1458.95
2007-07-30	1458.93	1477.88	1454.32	1473.91
2007-07-31	1473.9	1488.3	1454.25	1455.27
2007-08-01	1455.18	1468.38	1439.59	1465.81
2007-08-02	1465.46	1476.43	1460.58	1472.2
2007-08-03	1472.18	1473.23	1432.8	1433.06
2007-08-06	1433.04	1467.67	1427.39	1467.67
2007-08-07	1467.62	1488.3	1455.8	1476.71
2007-08-08	1476.22	1503.89	1476.22	1497.49
2007-08-09	1497.21	1497.21	1453.09	1453.09
2007-08-10	1453.09	1462.02	1429.74	1453.64
2007-08-13	1453.42	1466.29	1451.54	1452.92
2007-08-14	1452.87	1456.74	1426.2	1426.54
2007-08-15	1426.15	1440.78	1404.36	1406.7
2007-08-16	1406.64	1415.97	1370.6	1411.27
2007-08-17	1411.26	1450.33	1411.26	1445.94
2007-08-20	1445.94	1451.75	1430.54	1445.55
2007-08-21	1445.55	1455.32	1439.76	1447.12
2007-08-22	1447.03	1464.86	1447.03	1464.07
2007-08-23	1464.05	1472.06	1453.88	1462.5
2007-08-24	1462.34	1479.4	1460.54	1479.37
2007-08-27	1479.36	1479.36	1465.98	1466.79
2007-08-28	1466.72	1466.72	1432.01	1432.36
2007-08-29	1432.01	1463.76	1432.01	1463.76
2007-08-30	1463.67	1468.43	1451.25	1457.64
2007-08-31	1457.61	1481.47	1457.61	1473.99
2007-09-04	1473.96	1496.4	1472.15	1489.42
2007-09-05	1488.76	1488.76	1466.34	1472.29
2007-09-06	1472.03	1481.49	1467.41	1478.55
2007-09-07	1478.55	1478.55	1449.07	1453.55
2007-09-10	1453.5	1462.25	1439.29	1451.7
2007-09-11	1451.69	1472.48	1451.69	1471.49
2007-09-12	1471.1	1479.5	1465.75	1471.56
2007-09-13	1471.47	1489.58	1471.47	1483.95
2007-09-14	1483.95	1485.99	1473.18	1484.25
2007-09-17	1484.24	1484.24	1471.82	1476.65
2007-09-18	1476.63	1519.89	1476.63	1519.78
2007-09-19	1519.75	1538.74	1519.75	1529.03
2007-09-20	1528.69	1529.14	1516.42	1518.75
2007-09-21	1518.75	1530.89	1518.75	1525.75
2007-09-24	1525.75	1530.18	1516.15	1517.73
2007-09-25	1516.34	1518.27	1507.13	1517.21
2007-09-26	1518.62	1529.39	1518.62	1525.42
2007-09-27	1527.32	1532.46	1525.81	1531.38
2007-09-28	1531.24	1533.74	1521.99	1526.75
2007-10-01	1527.29	1549.02	1527.25	1547.04
2007-10-02	1546.96	1548.01	1540.37	1546.63
2007-10-03	1545.8	1545.84	1536.34	1539.59
2007-10-04	1539.91	1544.02	1537.63	1542.84
2007-10-05	1543.84	1561.91	1543.84	1557.59
2007-10-08	1556.51	1556.51	1549	1552.58
2007-10-09	1553.18	1565.26	1551.82	1565.15
2007-10-10	1564.98	1565.42	1555.46	1562.47
2007-10-11	1564.72	1576.09	1546.72	1554.41
2007-10-12	1555.41	1563.03	1554.09	1561.8
2007-10-15	1562.25	1564.74	1540.81	1548.71
2007-10-16	1547.81	1547.81	1536.29	1538.53
2007-10-17	1544.44	1550.66	1526.01	1541.24
2007-10-18	1539.29	1542.79	1531.76	1540.08
2007-10-19	1540	1540	1500.26	1500.63
2007-10-22	1497.79	1508.06	1490.4	1506.33
2007-10-23	1509.3	1520.01	1503.61	1519.59
2007-10-24	1516.61	1517.23	1489.56	1515.88
2007-10-25	1516.15	1523.24	1500.46	1514.4
2007-10-26	1522.17	1535.53	1520.18	1535.28
2007-10-29	1536.92	1544.67	1536.43	1540.98
2007-10-30	1539.42	1539.42	1529.55	1531.02
2007-10-31	1532.15	1552.76	1529.4	1549.38
2007-11-01	1545.79	1545.79	1506.66	1508.44
2007-11-02	1511.07	1513.15	1492.53	1509.65
2007-11-05	1505.61	1510.84	1489.95	1502.17
2007-11-06	1505.33	1520.77	1499.07	1520.27
2007-11-07	1515.46	1515.46	1475.04	1475.62
2007-11-08	1475.27	1482.5	1450.31	1474.77
2007-11-09	1467.59	1474.09	1448.51	1453.7
2007-11-12	1453.66	1464.94	1438.53	1439.18
2007-11-13	1438.8	1481.18	1438.8	1481.05
2007-11-14	1480.67	1491.51	1466.99	1470.58
2007-11-15	1470.52	1472.25	1443.5	1451.15
2007-11-16	1451.11	1462.31	1444.74	1458.74
2007-11-19	1458.71	1458.71	1430.55	1433.27
2007-11-20	1433.19	1452.16	1420.33	1439.7
2007-11-21	1439.62	1439.62	1415.73	1416.77
2007-11-23	1416.61	1440.7	1416.61	1440.7
2007-11-26	1440.69	1445.59	1406.36	1407.22
2007-11-27	1406.85	1429.32	1406.85	1428.23
2007-11-28	1427.78	1471.44	1427.78	1469.02
2007-11-29	1468.92	1473.75	1458.29	1469.72
2007-11-30	1469.72	1488.74	1469.72	1481.14
2007-12-03	1481.09	1481.16	1470.45	1472.42
2007-12-04	1472.41	1472.41	1460.55	1462.79
2007-12-05	1462.06	1485.85	1462.06	1485.01
2007-12-06	1484.87	1507.9	1482.29	1507.34
2007-12-07	1507.33	1510.41	1502.71	1504.66
2007-12-10	1504.6	1518.26	1504.6	1515.96
2007-12-11	1515.94	1523.27	1476.86	1477.65
2007-12-12	1477.46	1511.24	1469.44	1486.59
2007-12-13	1486.54	1489.13	1469.78	1488.41
2007-12-14	1488.39	1488.39	1467.87	1467.95
2007-12-17	1467.92	1467.92	1445.46	1445.9
2007-12-18	1445.89	1459.88	1436.13	1454.98
2007-12-19	1454.94	1464.4	1445.49	1453
2007-12-20	1452.62	1461.48	1447.23	1460.12
2007-12-21	1459.89	1485.33	1459.89	1484.46
2007-12-24	1484.45	1497.21	1484.45	1496.45
2007-12-26	1496.43	1498.6	1488.41	1497.66
2007-12-27	1497.23	1497.23	1475.97	1476.37
2007-12-28	1476.23	1487.9	1471.74	1478.49
2007-12-31	1478.46	1478.46	1465.32	1468.36
2008-01-02	1468.07	1471.46	1442.27	1447.16
2008-01-03	1447.16	1456.74	1444.11	1447.16
2008-01-04	1447.16	1447.16	1411.16	1411.63
2008-01-07	1411.62	1423.83	1404.01	1416.18
2008-01-08	1415.71	1430.13	1388.61	1390.19
2008-01-09	1390.08	1409.2	1379.23	1409.13
2008-01-10	1409.11	1429.07	1395.3	1420.33
2008-01-11	1420.24	1420.24	1395.65	1401.02
2008-01-14	1401.02	1417.87	1401.02	1416.25
2008-01-15	1416.24	1416.24	1380.61	1380.95
2008-01-16	1380.79	1391.86	1364.3	1373.2
2008-01-17	1373.15	1378	1331.34	1333.25
2008-01-18	1333.22	1350.08	1312.43	1325.19
2008-01-22	1325.19	1325.19	1274.4	1310.5
2008-01-23	1310.47	1338.82	1269.87	1338.6
2008-01-24	1338.56	1355.04	1335.07	1352.07
2008-01-25	1352.05	1368.42	1327.56	1330.61
2008-01-28	1330.59	1353.97	1322.42	1353.97
2008-01-29	1353.89	1364.8	1350.71	1362.3
2008-01-30	1362.23	1385.76	1353.15	1355.81
2008-01-31	1355.58	1385.43	1334.25	1378.55
2008-02-01	1378.55	1395.89	1376.32	1395.42
2008-02-04	1395.41	1395.41	1379.69	1380.82
2008-02-05	1380.79	1380.79	1336.64	1336.64
2008-02-06	1336.11	1351.81	1324.49	1326.45
2008-02-07	1326.13	1346.7	1316.76	1336.91
2008-02-08	1336.89	1340.55	1321.31	1331.29
2008-02-11	1331.22	1340.99	1320.62	1339.13
2008-02-12	1339.08	1361.81	1339.08	1348.86
2008-02-13	1348.35	1369.16	1348.35	1367.21
2008-02-14	1367.17	1367.63	1347.71	1348.86
2008-02-15	1348.78	1349.99	1338.37	1349.99
2008-02-19	1349.98	1367.39	1345.44	1348.78
2008-02-20	1348.7	1363.35	1336.49	1360.03
2008-02-21	1359.57	1367.35	1339.65	1342.53
2008-02-22	1342.39	1353.93	1327.34	1353.11
2008-02-25	1353.08	1374.17	1346.43	1371.8
2008-02-26	1371.79	1387.03	1363.33	1381.29
2008-02-27	1380.98	1387.65	1372.03	1380.02
2008-02-28	1379.86	1379.86	1363.43	1367.68
2008-02-29	1367.64	1367.64	1325.58	1330.63
2008-03-03	1330.6	1335.01	1320.26	1331.34
2008-03-04	1331.33	1331.33	1307.66	1326.75
2008-03-05	1326.3	1343.47	1320.58	1333.7
2008-03-06	1333.5	1333.5	1303.74	1304.34
2008-03-07	1304.32	1312.81	1282.52	1293.37
2008-03-10	1293.31	1294.31	1272.78	1273.37
2008-03-11	1273.32	1320.65	1273.32	1320.65
2008-03-12	1320.29	1332.71	1308.12	1308.77
2008-03-13	1308.72	1321.63	1282.11	1315.48
2008-03-14	1315.45	1320.58	1275.34	1288.14
2008-03-17	1287.94	1287.94	1257.3	1276.6
2008-03-18	1276.57	1330.74	1276.57	1330.74
2008-03-19	1330.72	1341.31	1298.42	1298.42
2008-03-20	1298.42	1330.51	1295.44	1329.51
2008-03-24	1329.51	1359.56	1329.51	1349.88
2008-03-25	1349.87	1357.14	1341.18	1352.99
2008-03-26	1352.95	1352.95	1336.69	1341.13
2008-03-27	1340.88	1345.65	1325.76	1325.76
2008-03-28	1325.7	1334.74	1313.72	1315.22
2008-03-31	1315.21	1328.09	1312.86	1322.7
2008-04-01	1322.7	1370.18	1322.7	1370.18
2008-04-02	1369.9	1377.8	1361.69	1367.53
2008-04-03	1367.52	1375.65	1359.12	1369.31
2008-04-04	1369.29	1380.67	1362.92	1370.4
2008-04-07	1370.39	1386.11	1369.09	1372.54
2008-04-08	1372.08	1372.08	1360.74	1365.54
2008-04-09	1365.44	1368.08	1350.25	1354.49
2008-04-10	1354.42	1367.15	1350.51	1360.55
2008-04-11	1360.46	1360.46	1331.37	1332.83
2008-04-14	1332.81	1335.5	1326.36	1328.32
2008-04-15	1328.31	1337.35	1324.35	1334.43
2008-04-16	1334.28	1365.48	1334.28	1364.71
2008-04-17	1364.67	1368.46	1357.47	1365.56
2008-04-18	1365.55	1395.66	1365.55	1390.33
2008-04-21	1390.29	1390.29	1379.52	1388.17
2008-04-22	1388.14	1388.14	1369.83	1375.94
2008-04-23	1375.93	1387.63	1372.17	1379.93
2008-04-24	1379.93	1397.12	1371.06	1388.82
2008-04-25	1388.8	1398.53	1380.07	1397.84
2008-04-28	1397.78	1402.82	1394.42	1396.37
2008-04-29	1396.34	1396.6	1386.74	1390.94
2008-04-30	1390.88	1404.3	1384.61	1385.59
2008-05-01	1385.32	1410	1383.09	1409.34
2008-05-02	1409.34	1422.5	1406.57	1413.9
2008-05-05	1413.88	1415.26	1404.35	1407.49
2008-05-06	1407.44	1421.17	1397.33	1418.26
2008-05-07	1417.83	1419.47	1391.18	1392.57
2008-05-08	1392.52	1402.28	1389.79	1397.68
2008-05-09	1397.68	1397.68	1384.2	1388.28
2008-05-12	1388.24	1403.75	1386.34	1403.58
2008-05-13	1403.37	1406.26	1396.26	1403.04
2008-05-14	1402.81	1420.08	1402.81	1408.66
2008-05-15	1408.41	1423.96	1406.95	1423.57
2008-05-16	1423.53	1425.84	1414.46	1425.35
2008-05-19	1425.3	1440.2	1421.83	1426.63
2008-05-20	1426.63	1426.63	1409.2	1413.4
2008-05-21	1413.3	1418.92	1388.9	1390.71
2008-05-22	1390.45	1399.08	1390.44	1394.35
2008-05-23	1394.33	1394.33	1373.92	1375.93
2008-05-27	1375.92	1387	1373.6	1385.35
2008-05-28	1385.1	1391.3	1378.67	1390.84
2008-05-29	1390.69	1405.86	1388.64	1398.26
2008-05-30	1398.24	1404.31	1398.24	1400.38
2008-06-02	1400.34	1400.34	1377.74	1385.67
2008-06-03	1385.62	1392.93	1370.58	1377.65
2008-06-04	1376.97	1387.9	1372	1377.2
2008-06-05	1377.09	1404.05	1377.09	1404.05
2008-06-06	1403.9	1403.9	1359.92	1360.68
2008-06-09	1360.63	1370.51	1350.63	1361.76
2008-06-10	1361.76	1366.82	1351.46	1358.44
2008-06-11	1358.18	1358.18	1335.46	1335.49
2008-06-12	1335.4	1352.49	1331.22	1339.87
2008-06-13	1339.84	1360.03	1339.84	1360.03
2008-06-16	1360.03	1364.54	1352.2	1360.14
2008-06-17	1360.13	1366.59	1350.75	1350.93
2008-06-18	1350.92	1350.92	1333.28	1337.81
2008-06-19	1337.46	1347.24	1330.78	1342.83
2008-06-20	1342.82	1342.82	1314.55	1317.93
2008-06-23	1319.77	1323.78	1315.31	1318
2008-06-24	1317.23	1326.02	1304.42	1314.29
2008-06-25	1314.23	1335.01	1314.23	1321.97
2008-06-26	1321.59	1321.59	1283.15	1283.15
2008-06-27	1283.11	1288.92	1272.01	1278.38
2008-06-30	1278.38	1290.3	1275.12	1280
2008-07-01	1279.76	1284.93	1260.65	1284.91
2008-07-02	1284.83	1291.99	1261.52	1261.52
2008-07-03	1261.5	1271.38	1252.9	1262.9
2008-07-07	1262.9	1273.83	1240.54	1252.31
2008-07-08	1251.82	1274.2	1243.32	1273.7
2008-07-09	1273.57	1277.09	1244.61	1244.69
2008-07-10	1244.69	1257.61	1237.34	1253.39
2008-07-11	1253.29	1257.15	1225.88	1239.49
2008-07-14	1239.49	1252.96	1225.61	1228.3
2008-07-15	1228.28	1234.26	1201	1214.91
2008-07-16	1214.75	1245.52	1211.44	1245.36
2008-07-17	1245.32	1262.24	1242.17	1260.32
2008-07-18	1260.32	1262	1251.82	1260.68
2008-07-21	1260.65	1267.29	1255.71	1260
2008-07-22	1259.98	1277.01	1248.81	1277
2008-07-23	1277.01	1290.64	1276.53	1282.19
2008-07-24	1282.95	1282.95	1251.74	1252.54
2008-07-25	1252.53	1262.82	1252.08	1257.76
2008-07-28	1257.76	1259.61	1234.37	1234.37
2008-07-29	1234.26	1263.2	1234.26	1263.2
2008-07-30	1263.13	1284.28	1263.13	1284.26
2008-07-31	1284	1284.92	1266.3	1267.38
2008-08-01	1267.38	1270.37	1255.07	1260.31
2008-08-04	1260.3	1260.48	1247.72	1249.01
2008-08-05	1248.98	1284.88	1248.98	1284.88
2008-08-06	1284.3	1291.6	1276.19	1289.19
2008-08-07	1289.07	1289.07	1264.25	1266.07
2008-08-08	1266.07	1297.82	1261.95	1296.32
2008-08-11	1296.01	1312.71	1291.51	1305.32
2008-08-12	1305.27	1305.27	1285.61	1289.59
2008-08-13	1289.17	1293.37	1275.05	1285.83
2008-08-14	1285.79	1299.29	1277.08	1292.93
2008-08-15	1292.77	1301.65	1290.77	1298.2
2008-08-18	1298.11	1300.15	1274.63	1278.6
2008-08-19	1278.59	1278.59	1262.93	1266.69
2008-08-20	1266.61	1276.33	1261.31	1274.54
2008-08-21	1274.46	1281.31	1265.37	1277.72
2008-08-22	1277.57	1292.81	1277.57	1292.2
2008-08-25	1292.19	1292.19	1264.89	1266.84
2008-08-26	1266.83	1275.76	1263.35	1271.51
2008-08-27	1271.32	1285	1270.04	1281.66
2008-08-28	1281.45	1300.68	1281.45	1300.68
2008-08-29	1300.61	1300.61	1282.75	1282.83
2008-09-02	1282.78	1303.05	1272.21	1277.58
2008-09-03	1276.94	1280.49	1265.63	1274.98
2008-09-04	1274.95	1274.95	1232.83	1236.83
2008-09-05	1236.78	1244.76	1217.36	1242.31
2008-09-08	1242.12	1273.88	1242.12	1267.79
2008-09-09	1267.78	1268.67	1224.51	1224.51
2008-09-10	1224.45	1243.45	1221.73	1232.04
2008-09-11	1231.65	1249.82	1211.87	1249.05
2008-09-12	1249.03	1254.98	1233.84	1251.7
2008-09-15	1251.7	1251.7	1192.7	1192.7
2008-09-16	1192.95	1214.86	1169.4	1213.59
2008-09-17	1213.57	1213.57	1155.83	1156.39
2008-09-18	1156.02	1209.7	1134.04	1206.51
2008-09-19	1206.51	1265.17	1206.51	1255.08
2008-09-22	1255.02	1255.02	1206.01	1207.09
2008-09-23	1207.11	1221.21	1187.54	1188.22
2008-09-24	1188.21	1197.57	1180.12	1185.87
2008-09-25	1185.87	1219.64	1185.87	1209.18
2008-09-26	1208.92	1215.59	1188.26	1213.01
2008-09-29	1213.23	1213.23	1106.39	1106.39
2008-09-30	1106.39	1167.34	1106.39	1166.36
2008-10-01	1166.22	1166.44	1141.04	1161.06
2008-10-02	1160.9	1160.9	1111.74	1114.28
2008-10-03	1114.26	1153.45	1097.85	1099.23
2008-10-06	1099.23	1099.23	1008.71	1056.89
2008-10-07	1056.88	1072.78	996.23	996.23
2008-10-08	995.7	1021.12	971.5	984.94
2008-10-09	984.93	1003.62	909.52	909.92
2008-10-10	909.83	935.83	840.54	899.22
2008-10-13	899.22	1006.02	899.22	1003.35
2008-10-14	1003.34	1043.84	971.93	998.01
2008-10-15	997.92	997.92	904.95	907.84
2008-10-16	907.81	947.49	866.64	946.43
2008-10-17	946.42	983.58	918.91	940.55
2008-10-20	954.92	985.4	940.55	985.4
2008-10-21	970.53	985.4	953.44	955.05
2008-10-22	931.62	955.03	877.26	896.78
2008-10-23	904.12	922.83	858.77	908.11
2008-10-24	848.21	908.11	848.21	876.77
2008-10-27	860.23	892.88	848.1	848.92
2008-10-28	873.12	940.51	846.81	940.51
2008-10-29	937.26	969	923.23	930.09
2008-10-30	958.09	962.03	929.19	954.09
2008-10-31	952.83	984.17	945.11	968.75
2008-11-03	968.24	975.29	959.27	966.3
2008-11-04	988.88	1007.46	966.3	1005.75
2008-11-05	991.23	1005.26	950.09	952.77
2008-11-06	942.74	952.53	899.97	904.88
2008-11-07	914.67	931.34	904.56	930.99
2008-11-10	949.74	951.88	907.55	919.21
2008-11-11	905.5	919.21	885.11	898.95
2008-11-12	880.15	898.57	850.36	852.3
2008-11-13	857.06	912.9	818.91	911.29
2008-11-14	891.18	914.78	870.09	873.29
2008-11-17	862.09	881.43	848.95	850.75
2008-11-18	852.34	865.9	826.84	859.12
2008-11-19	859.03	864.57	806.18	806.58
2008-11-20	805.87	820.52	747.78	752.44
2008-11-21	755.84	801.2	741.02	800.03
2008-11-24	801.2	865.6	801.2	851.81
2008-11-25	853.4	868.94	834.99	857.39
2008-11-26	852.9	887.68	841.37	887.68
2008-11-28	886.89	896.25	881.21	896.24
2008-12-01	888.61	888.61	815.69	816.21
2008-12-02	817.94	850.54	817.94	848.81
2008-12-03	843.6	873.12	827.6	870.74
2008-12-04	869.75	875.6	833.6	845.22
2008-12-05	844.43	879.42	818.41	876.07
2008-12-08	882.71	918.57	882.71	909.7
2008-12-09	906.48	916.26	885.38	888.67
2008-12-10	892.17	908.27	885.45	899.24
2008-12-11	898.35	904.63	868.73	873.59
2008-12-12	871.79	883.24	851.35	879.73
2008-12-15	881.07	884.63	857.72	868.57
2008-12-16	871.53	914.66	871.53	913.18
2008-12-17	908.16	918.85	895.94	904.42
2008-12-18	905.98	911.02	877.44	885.28
2008-12-19	886.96	905.47	883.02	887.88
2008-12-22	887.2	887.37	857.09	871.63
2008-12-23	874.31	880.44	860.1	863.16
2008-12-24	863.87	869.79	861.44	868.15
2008-12-26	869.51	873.74	866.52	872.8
2008-12-29	872.37	873.7	857.07	869.42
2008-12-30	870.58	891.12	870.58	890.64
2008-12-31	890.59	910.32	889.67	903.25
2009-01-02	902.99	934.73	899.35	931.8
2009-01-05	929.17	936.63	919.53	927.45
2009-01-06	931.17	943.85	927.28	934.7
2009-01-07	927.45	927.45	902.37	906.65
2009-01-08	905.73	910	896.81	909.73
2009-01-09	909.91	911.93	888.31	890.35
2009-01-12	890.4	890.4	864.32	870.26
2009-01-13	869.79	877.02	862.02	871.79
2009-01-14	867.28	867.28	836.93	842.62
2009-01-15	841.99	851.59	817.04	843.74
2009-01-16	844.45	858.13	830.66	850.12
2009-01-20	849.64	849.64	804.47	805.22
2009-01-21	806.77	841.72	804.3	840.24
2009-01-22	839.74	839.74	811.29	827.5
2009-01-23	822.16	838.61	806.07	831.95
2009-01-26	832.5	852.53	827.69	836.57
2009-01-27	837.3	850.45	835.4	845.71
2009-01-28	845.73	877.86	845.73	874.09
2009-01-29	868.89	868.89	844.15	845.14
2009-01-30	845.69	851.66	821.67	825.88
2009-02-02	823.09	830.78	812.87	825.44
2009-02-03	825.69	842.6	821.98	838.51
2009-02-04	837.77	851.85	829.18	832.23
2009-02-05	831.75	850.55	819.91	845.85
2009-02-06	846.09	870.75	845.42	868.6
2009-02-09	868.24	875.01	861.65	869.89
2009-02-10	866.87	868.05	822.99	827.16
2009-02-11	827.41	838.22	822.3	833.74
2009-02-12	829.91	835.48	808.06	835.19
2009-02-13	833.95	839.43	825.21	826.84
2009-02-17	818.61	818.61	789.17	789.17
2009-02-18	791.06	796.17	780.43	788.42
2009-02-19	787.91	797.58	777.03	778.94
2009-02-20	775.87	778.69	754.25	770.05
2009-02-23	773.25	777.85	742.37	743.33
2009-02-24	744.69	775.49	744.69	773.14
2009-02-25	770.64	780.12	752.89	764.9
2009-02-26	765.76	779.42	751.75	752.83
2009-02-27	749.93	751.27	734.52	735.09
2009-03-02	729.57	729.57	699.7	700.82
2009-03-03	704.44	711.67	692.3	696.33
2009-03-04	698.6	724.12	698.6	712.87
2009-03-05	708.27	708.27	677.93	682.55
2009-03-06	684.04	699.09	666.79	683.38
2009-03-09	680.76	695.27	672.88	676.53
2009-03-10	679.28	719.6	679.28	719.6
2009-03-11	719.59	731.92	713.85	721.36
2009-03-12	720.89	752.63	714.76	750.74
2009-03-13	751.97	758.29	742.46	756.55
2009-03-16	758.84	774.53	753.37	753.89
2009-03-17	753.88	778.12	749.93	778.12
2009-03-18	776.01	803.04	765.64	794.35
2009-03-19	797.92	803.24	781.82	784.04
2009-03-20	784.58	788.91	766.2	768.54
2009-03-23	772.31	823.37	772.31	822.92
2009-03-24	820.6	823.65	805.48	806.12
2009-03-25	806.81	826.78	791.37	813.88
2009-03-26	814.06	832.98	814.06	832.86
2009-03-27	828.68	828.68	813.43	815.94
2009-03-30	809.07	809.07	779.81	787.53
2009-03-31	790.88	810.48	790.88	797.87
2009-04-01	793.59	813.62	783.32	811.08
2009-04-02	814.53	845.61	814.53	834.38
2009-04-03	835.13	842.5	826.7	842.5
2009-04-06	839.75	839.75	822.79	835.48
2009-04-07	834.12	834.12	814.53	815.55
2009-04-08	816.76	828.42	814.84	825.16
2009-04-09	829.29	856.91	829.29	856.56
2009-04-13	855.33	864.31	845.35	858.73
2009-04-14	856.88	856.88	840.25	841.5
2009-04-15	839.44	852.93	835.58	852.06
2009-04-16	854.54	870.35	847.04	865.3
2009-04-17	865.18	875.63	860.87	869.6
2009-04-20	868.27	868.27	832.39	832.39
2009-04-21	831.25	850.09	826.83	850.08
2009-04-22	847.26	861.78	840.57	843.55
2009-04-23	844.62	852.87	835.45	851.92
2009-04-24	853.91	871.8	853.91	866.23
2009-04-27	862.82	868.83	854.65	857.51
2009-04-28	854.48	864.48	847.12	855.16
2009-04-29	856.85	882.06	856.85	873.64
2009-04-30	876.59	888.7	868.51	872.81
2009-05-01	872.74	880.48	866.1	877.52
2009-05-04	879.21	907.85	879.21	907.24
2009-05-05	906.1	907.7	897.34	903.8
2009-05-06	903.95	920.28	903.95	919.53
2009-05-07	919.58	929.58	901.36	907.39
2009-05-08	909.03	930.17	909.03	929.23
2009-05-11	922.99	922.99	908.68	909.24
2009-05-12	910.52	915.57	896.46	908.35
2009-05-13	905.4	905.4	882.8	883.92
2009-05-14	884.24	898.36	882.52	893.07
2009-05-15	892.76	896.97	878.94	882.88
2009-05-18	886.07	910	886.07	909.71
2009-05-19	909.67	916.39	905.22	908.13
2009-05-20	908.62	924.6	901.37	903.47
2009-05-21	900.42	900.42	879.61	888.33
2009-05-22	888.68	896.65	883.75	887
2009-05-26	887	911.76	881.46	910.33
2009-05-27	909.95	913.84	891.87	893.06
2009-05-28	892.96	909.45	887.6	906.83
2009-05-29	907.02	920.02	903.56	919.14
2009-06-01	923.26	947.77	923.26	942.87
2009-06-02	942.87	949.38	938.46	944.74
2009-06-03	942.51	942.51	923.85	931.76
2009-06-04	932.49	942.47	929.32	942.46
2009-06-05	945.67	951.69	934.13	940.09
2009-06-08	938.12	946.33	926.44	939.14
2009-06-09	940.35	946.92	936.15	942.43
2009-06-10	942.73	949.77	927.97	939.15
2009-06-11	939.04	956.23	939.04	944.89
2009-06-12	943.44	946.3	935.66	946.21
2009-06-15	942.45	942.45	919.65	923.72
2009-06-16	925.6	928	911.6	911.97
2009-06-17	911.89	918.44	903.78	910.71
2009-06-18	910.86	921.93	907.94	918.37
2009-06-19	919.96	927.09	915.8	921.23
2009-06-22	918.13	918.13	893.04	893.04
2009-06-23	893.46	898.69	888.86	895.1
2009-06-24	896.31	910.85	896.31	900.94
2009-06-25	899.45	921.42	896.27	920.26
2009-06-26	918.84	922	913.03	918.9
2009-06-29	919.86	927.99	916.18	927.23
2009-06-30	927.15	930.01	912.86	919.32
2009-07-01	920.82	931.92	920.82	923.33
2009-07-02	921.24	921.24	896.42	896.42
2009-07-03	913.3	913.3	896.42	896.42
2009-07-06	894.27	898.72	886.36	898.72
2009-07-07	898.6	898.6	879.93	881.03
2009-07-08	881.9	886.8	869.32	879.56
2009-07-09	881.28	887.86	878.45	882.68
2009-07-10	880.03	883.57	872.81	879.13
2009-07-13	879.57	901.05	875.32	901.05
2009-07-14	900.77	905.84	896.5	905.84
2009-07-15	910.15	933.95	910.15	932.68
2009-07-16	930.17	943.96	927.45	940.74
2009-07-17	940.56	941.89	934.65	940.38
2009-07-20	942.07	951.62	940.99	951.13
2009-07-21	951.97	956.53	943.22	954.58
2009-07-22	953.4	959.83	947.75	954.07
2009-07-23	954.07	979.42	953.27	976.29
2009-07-24	972.16	979.79	965.95	979.26
2009-07-27	978.63	982.49	972.29	982.18
2009-07-28	981.48	982.35	969.35	979.62
2009-07-29	977.66	977.76	968.65	975.15
2009-07-30	976.01	996.68	976.01	986.75
2009-07-31	986.8	993.18	982.85	987.48
2009-08-03	990.22	1003.61	990.22	1002.63
2009-08-04	1001.41	1007.12	996.68	1005.65
2009-08-05	1005.41	1006.64	994.31	1002.72
2009-08-06	1004.06	1008	992.49	997.08
2009-08-07	999.83	1018	999.83	1010.48
2009-08-10	1008.89	1010.12	1000.99	1007.1
2009-08-11	1005.77	1005.77	992.4	994.35
2009-08-12	994	1012.78	993.36	1005.81
2009-08-13	1005.86	1013.14	1000.82	1012.73
2009-08-14	1012.23	1012.6	994.6	1004.09
2009-08-17	998.18	998.18	978.51	979.73
2009-08-18	980.62	991.2	980.62	989.67
2009-08-19	986.88	999.61	980.62	996.46
2009-08-20	996.41	1008.92	996.39	1007.37
2009-08-21	1009.06	1027.59	1009.06	1026.13
2009-08-24	1026.59	1035.82	1022.48	1025.57
2009-08-25	1026.63	1037.75	1026.21	1028
2009-08-26	1027.35	1032.47	1021.57	1028.12
2009-08-27	1027.81	1033.33	1016.2	1030.98
2009-08-28	1031.62	1039.47	1023.13	1028.93
2009-08-31	1025.21	1025.21	1014.62	1020.62
2009-09-01	1019.52	1028.45	996.28	998.04
2009-09-02	996.07	1000.34	991.97	994.75
2009-09-03	996.12	1003.43	992.25	1003.24
2009-09-04	1003.84	1016.48	1001.65	1016.4
2009-09-08	1018.67	1026.07	1018.67	1025.39
2009-09-09	1025.36	1036.34	1023.97	1033.37
2009-09-10	1032.99	1044.14	1028.04	1044.14
2009-09-11	1043.92	1048.18	1038.4	1042.73
2009-09-14	1040.15	1049.74	1035	1049.34
2009-09-15	1049.03	1056.04	1043.42	1052.63
2009-09-16	1053.99	1068.76	1052.87	1068.76
2009-09-17	1067.87	1074.77	1061.2	1065.49
2009-09-18	1066.6	1071.52	1064.27	1068.3
2009-09-21	1067.14	1067.28	1057.46	1064.66
2009-09-22	1066.35	1073.81	1066.35	1071.66
2009-09-23	1072.69	1080.15	1060.39	1060.87
2009-09-24	1062.56	1066.29	1045.85	1050.78
2009-09-25	1049.48	1053.47	1041.17	1044.38
2009-09-28	1045.38	1065.13	1045.38	1062.98
2009-09-29	1063.69	1069.62	1057.83	1060.61
2009-09-30	1061.02	1063.4	1046.47	1057.08
2009-10-01	1054.91	1054.91	1029.45	1029.85
2009-10-02	1029.71	1030.6	1019.95	1025.21
2009-10-05	1026.87	1042.58	1025.92	1040.46
2009-10-06	1042.02	1060.55	1042.02	1054.72
2009-10-07	1053.65	1058.02	1050.1	1057.58
2009-10-08	1060.03	1070.67	1060.03	1065.48
2009-10-09	1065.28	1071.51	1063	1071.49
2009-10-12	1071.63	1079.46	1071.63	1076.19
2009-10-13	1074.96	1075.3	1066.71	1073.19
2009-10-14	1078.68	1093.17	1078.68	1092.02
2009-10-15	1090.36	1096.56	1086.41	1096.56
2009-10-16	1094.67	1094.67	1081.53	1087.68
2009-10-19	1088.22	1100.17	1086.48	1097.91
2009-10-20	1098.64	1098.64	1086.16	1091.06
2009-10-21	1090.36	1101.36	1080.77	1081.4
2009-10-22	1080.96	1095.21	1074.31	1092.91
2009-10-23	1095.62	1095.83	1075.49	1079.6
2009-10-26	1080.36	1091.75	1065.23	1066.95
2009-10-27	1067.54	1072.48	1060.62	1063.41
2009-10-28	1061.51	1063.26	1042.19	1042.63
2009-10-29	1043.69	1066.83	1043.69	1066.11
2009-10-30	1065.41	1065.41	1033.38	1036.19
2009-11-02	1036.18	1052.18	1029.38	1042.88
2009-11-03	1040.92	1046.36	1033.94	1045.41
2009-11-04	1047.14	1061	1045.15	1046.5
2009-11-05	1047.3	1066.65	1047.3	1066.63
2009-11-06	1064.95	1071.48	1059.32	1069.3
2009-11-09	1072.31	1093.19	1072.31	1093.08
2009-11-10	1091.86	1096.42	1087.4	1093.01
2009-11-11	1096.04	1105.37	1093.81	1098.51
2009-11-12	1098.31	1101.97	1084.9	1087.24
2009-11-13	1087.59	1097.79	1085.33	1093.48
2009-11-16	1094.13	1113.69	1094.13	1109.3
2009-11-17	1109.22	1110.52	1102.19	1110.32
2009-11-18	1109.44	1111.1	1102.7	1109.8
2009-11-19	1106.44	1106.44	1088.4	1094.9
2009-11-20	1094.66	1094.66	1086.81	1091.38
2009-11-23	1094.86	1112.38	1094.86	1106.24
2009-11-24	1105.83	1107.56	1097.63	1105.65
2009-11-25	1106.49	1111.18	1104.75	1110.63
2009-11-26	1110.63	1110.63	1110.63	1110.63
2009-11-27	1105.47	1105.47	1083.74	1091.49
2009-11-30	1091.07	1097.24	1086.25	1095.63
2009-12-01	1098.89	1112.28	1098.89	1108.86
2009-12-02	1109.03	1115.58	1105.29	1109.24
2009-12-03	1110.59	1117.28	1098.74	1099.92
2009-12-04	1100.43	1119.13	1096.52	1105.98
2009-12-07	1105.52	1110.72	1100.83	1103.25
2009-12-08	1103.04	1103.04	1088.61	1091.94
2009-12-09	1091.07	1097.04	1085.89	1095.95
2009-12-10	1098.69	1106.25	1098.69	1102.35
2009-12-11	1103.96	1108.5	1101.34	1106.41
2009-12-14	1107.84	1114.76	1107.84	1114.11
2009-12-15	1114.11	1114.11	1105.35	1107.93
2009-12-16	1108.61	1116.21	1107.96	1109.18
2009-12-17	1106.36	1106.36	1095.88	1096.08
2009-12-18	1097.86	1103.74	1093.88	1102.47
2009-12-21	1105.31	1117.68	1105.31	1114.05
2009-12-22	1114.51	1120.27	1114.51	1118.02
2009-12-23	1118.84	1121.58	1116	1120.59
2009-12-24	1121.08	1126.48	1121.08	1126.48
2009-12-25	1126.48	1126.48	1126.48	1126.48
2009-12-28	1127.53	1130.38	1123.51	1127.78
2009-12-29	1128.55	1130.38	1126.08	1126.2
2009-12-30	1125.53	1126.42	1121.94	1126.42
2009-12-31	1126.6	1127.64	1114.81	1115.1
2010-01-01	1127.03	1127.63	1114.85	1114.85
2010-01-04	1116.56	1133.87	1116.56	1132.99
2010-01-05	1132.99	1136.5	1129.77	1136.42
2010-01-06	1136.52	1139.18	1134.04	1137.07
2010-01-07	1136.31	1142.46	1131.31	1141.58
2010-01-08	1140.52	1145.31	1136.27	1144.93
2010-01-11	1147.75	1149.47	1142.02	1147.01
2010-01-12	1143.81	1146.98	1131.77	1136.16
2010-01-13	1136.11	1148.61	1133.18	1145.68
2010-01-14	1145.68	1150.41	1143.8	1148.47
2010-01-15	1148.32	1148.42	1131.39	1136.01
2010-01-19	1136.03	1150.5	1135.77	1150.18
2010-01-20	1150.07	1150.07	1129.25	1138.01
2010-01-21	1138.01	1141.57	1114.84	1116.22
2010-01-22	1116.48	1116.48	1090.05	1091.57
2010-01-25	1091.76	1102.97	1091.74	1096.76
2010-01-26	1096.77	1103.68	1090.15	1092.06
2010-01-27	1092.13	1098.95	1083.25	1097.49
2010-01-28	1097.42	1100.22	1078.46	1084.39
2010-01-29	1084.52	1096.44	1071.59	1073.71
2010-02-01	1073.87	1089.38	1073.86	1089.17
2010-02-02	1089.19	1104.65	1088.3	1103.24
2010-02-03	1103.32	1103.32	1093.94	1097.23
2010-02-04	1097.25	1097.25	1063.07	1063.07
2010-02-05	1063.11	1067.13	1044.89	1066.49
2010-02-08	1066.19	1071.2	1056.58	1056.74
2010-02-09	1056.74	1079.39	1056.71	1070.51
2010-02-10	1070.52	1074	1059.54	1068.08
2010-02-11	1068.13	1079.99	1061.07	1078.57
2010-02-12	1078.47	1078.47	1063.33	1076.74
2010-02-16	1079.13	1095.67	1079.13	1094.87
2010-02-17	1096.14	1101.03	1094.72	1099.51
2010-02-18	1099.03	1108.24	1097.48	1106.75
2010-02-19	1105.49	1112.42	1100.8	1109.17
2010-02-22	1110	1112.29	1105.38	1108.01
2010-02-23	1107.49	1108.58	1092.18	1094.6
2010-02-24	1095.89	1106.42	1095.5	1105.24
2010-02-25	1101.24	1103.5	1086.02	1102.94
2010-02-26	1103.1	1107.24	1097.56	1104.49
2010-03-01	1105.36	1116.11	1105.36	1115.71
2010-03-02	1117.01	1123.46	1116.51	1118.31
2010-03-03	1119.36	1125.64	1116.58	1118.79
2010-03-04	1119.12	1123.73	1116.66	1122.97
2010-03-05	1125.12	1139.38	1125.12	1138.7
2010-03-08	1138.4	1141.05	1136.77	1138.5
2010-03-09	1137.56	1145.37	1134.9	1140.45
2010-03-10	1140.22	1148.26	1140.09	1145.61
2010-03-11	1143.96	1150.24	1138.99	1150.24
2010-03-12	1151.71	1153.41	1146.97	1149.99
2010-03-15	1148.53	1150.98	1141.45	1150.51
2010-03-16	1150.83	1160.28	1150.35	1159.46
2010-03-17	1159.94	1169.84	1159.94	1166.21
2010-03-18	1166.13	1167.77	1161.16	1165.83
2010-03-19	1166.68	1169.2	1155.33	1159.9
2010-03-22	1157.25	1167.82	1152.88	1165.81
2010-03-23	1166.47	1174.72	1163.83	1174.17
2010-03-24	1172.7	1173.04	1166.01	1167.72
2010-03-25	1170.03	1180.69	1165.09	1165.73
2010-03-26	1167.58	1173.93	1161.48	1166.59
2010-03-29	1167.71	1174.85	1167.71	1173.22
2010-03-30	1173.75	1177.83	1168.92	1173.27
2010-03-31	1171.75	1174.56	1165.77	1169.43
2010-04-01	1171.23	1181.43	1170.69	1178.1
2010-04-05	1178.71	1187.73	1178.71	1187.44
2010-04-06	1186.01	1191.8	1182.77	1189.44
2010-04-07	1188.23	1189.6	1177.25	1182.45
2010-04-08	1181.75	1188.55	1175.12	1186.44
2010-04-09	1187.47	1194.66	1187.15	1194.37
2010-04-12	1194.94	1199.2	1194.71	1196.48
2010-04-13	1195.94	1199.04	1188.82	1197.3
2010-04-14	1198.69	1210.65	1198.69	1210.65
2010-04-15	1210.77	1213.92	1208.5	1211.67
2010-04-16	1210.17	1210.17	1186.77	1192.13
2010-04-19	1192.06	1197.87	1183.68	1197.52
2010-04-20	1199.04	1208.58	1199.04	1207.17
2010-04-21	1207.16	1210.99	1198.85	1205.94
2010-04-22	1202.52	1210.27	1190.19	1208.67
2010-04-23	1207.87	1217.28	1205.1	1217.28
2010-04-26	1217.07	1219.8	1211.07	1212.05
2010-04-27	1209.92	1211.38	1181.62	1183.71
2010-04-28	1184.59	1195.05	1181.81	1191.36
2010-04-29	1193.3	1209.36	1193.3	1206.78
2010-04-30	1206.77	1207.99	1186.32	1186.69
2010-05-03	1188.58	1205.13	1188.58	1202.26
2010-05-04	1197.5	1197.5	1168.12	1173.6
2010-05-05	1169.24	1175.95	1158.15	1165.9
2010-05-06	1164.38	1167.58	1065.79	1128.15
2010-05-07	1127.04	1135.13	1094.15	1110.88
2010-05-10	1122.27	1163.85	1122.27	1159.73
2010-05-11	1156.39	1170.48	1147.71	1155.79
2010-05-12	1155.43	1172.87	1155.43	1171.67
2010-05-13	1170.04	1173.57	1156.14	1157.44
2010-05-14	1157.19	1157.19	1126.14	1135.68
2010-05-17	1136.52	1141.88	1114.96	1136.94
2010-05-18	1138.78	1148.66	1117.2	1120.8
2010-05-19	1119.57	1124.27	1100.66	1115.05
2010-05-20	1107.34	1107.34	1071.58	1071.59
2010-05-21	1067.26	1090.16	1055.9	1087.69
2010-05-24	1084.78	1089.95	1072.7	1073.65
2010-05-25	1067.42	1074.75	1040.78	1074.03
2010-05-26	1075.51	1090.75	1065.59	1067.95
2010-05-27	1074.27	1103.52	1074.27	1103.06
2010-05-28	1102.59	1102.59	1084.78	1089.41
2010-06-01	1087.3	1094.77	1069.89	1070.71
2010-06-02	1073.01	1098.56	1072.03	1098.38
2010-06-03	1098.82	1105.67	1091.81	1102.83
2010-06-04	1098.43	1098.43	1060.5	1064.88
2010-06-07	1065.84	1071.36	1049.86	1050.47
2010-06-08	1050.81	1063.15	1042.17	1062
2010-06-09	1062.75	1077.74	1052.25	1055.69
2010-06-10	1058.77	1087.85	1058.77	1086.84
2010-06-11	1082.65	1092.25	1077.12	1091.6
2010-06-14	1095	1105.91	1089.03	1089.63
2010-06-15	1091.21	1115.59	1091.21	1115.23
2010-06-16	1114.02	1118.74	1107.13	1114.61
2010-06-17	1115.98	1117.72	1105.87	1116.04
2010-06-18	1116.16	1121.01	1113.93	1117.51
2010-06-21	1122.79	1131.23	1108.24	1113.2
2010-06-22	1113.9	1118.5	1094.18	1095.31
2010-06-23	1095.57	1099.64	1085.31	1092.04
2010-06-24	1090.93	1090.93	1071.6	1073.69
2010-06-25	1075.1	1083.56	1067.89	1076.76
2010-06-28	1077.5	1082.6	1071.45	1074.57
2010-06-29	1071.1	1071.1	1035.18	1041.24
2010-06-30	1040.56	1048.08	1028.33	1030.71
2010-07-01	1031.1	1033.58	1010.91	1027.37
2010-07-02	1027.65	1032.95	1015.93	1022.58
2010-07-06	1028.09	1042.5	1018.35	1028.06
2010-07-07	1028.54	1060.89	1028.54	1060.27
2010-07-08	1062.92	1071.25	1058.24	1070.25
2010-07-09	1070.5	1078.16	1068.1	1077.96
2010-07-12	1077.23	1080.78	1070.45	1078.75
2010-07-13	1080.65	1099.46	1080.65	1095.34
2010-07-14	1095.61	1099.08	1087.68	1095.17
2010-07-15	1094.46	1098.66	1080.53	1096.48
2010-07-16	1093.85	1093.85	1063.32	1064.88
2010-07-19	1066.85	1074.7	1061.11	1071.25
2010-07-20	1064.53	1083.94	1056.88	1083.48
2010-07-21	1086.67	1088.96	1065.25	1069.59
2010-07-22	1072.14	1097.5	1072.14	1093.67
2010-07-23	1092.17	1103.73	1087.88	1102.66
2010-07-26	1102.89	1115.01	1101.3	1115.01
2010-07-27	1117.36	1120.95	1109.78	1113.84
2010-07-28	1112.84	1114.66	1103.11	1106.13
2010-07-29	1108.07	1115.9	1092.82	1101.53
2010-07-30	1101.53	1106.24	1088.31	1101.59
2010-08-02	1101.59	1127.27	1101.59	1125.85
2010-08-03	1125.85	1125.86	1117.04	1120.46
2010-08-04	1120.18	1128.59	1119.52	1127.24
2010-08-05	1127.2	1127.2	1119.17	1125.81
2010-08-06	1125.69	1125.69	1107.67	1121.64
2010-08-09	1121.62	1129.23	1121.08	1127.79
2010-08-10	1127.77	1127.77	1111.97	1121.06
2010-08-11	1120.52	1120.52	1088.54	1089.47
2010-08-12	1089.32	1089.32	1076.66	1083.6
2010-08-13	1083.57	1086.08	1079.1	1079.25
2010-08-16	1079.19	1082.61	1069.83	1079.38
2010-08-17	1079.19	1100.08	1079.19	1092.54
2010-08-18	1092.4	1099.67	1086.22	1094.16
2010-08-19	1094.15	1094.15	1070.66	1075.63
2010-08-20	1075.63	1075.63	1065.54	1071.69
2010-08-23	1071.68	1081.41	1067.3	1067.35
2010-08-24	1067.34	1067.34	1047.17	1051.86
2010-08-25	1051.79	1058.73	1041.09	1055.33
2010-08-26	1055.3	1061.34	1045.74	1047.22
2010-08-27	1046.94	1065.12	1040.4	1064.58
2010-08-30	1064.38	1064.38	1048.78	1048.92
2010-08-31	1048.88	1055.13	1041.05	1049.33
2010-09-01	1049.22	1081.23	1049.22	1080.29
2010-09-02	1080.21	1090.11	1080.21	1090.09
2010-09-03	1090.08	1105.04	1090.08	1104.51
2010-09-07	1104.44	1104.44	1091.17	1091.83
2010-09-08	1091.63	1103.05	1091.63	1098.86
2010-09-09	1098.86	1110.25	1098.85	1104.18
2010-09-10	1104.17	1110.86	1104.08	1109.55
2010-09-13	1109.16	1123.82	1109.16	1121.9
2010-09-14	1121.9	1127.27	1115.66	1121.09
2010-09-15	1121.08	1126.22	1114.83	1125.07
2010-09-16	1124.89	1125.28	1118.89	1124.66
2010-09-17	1124.66	1131.2	1122.45	1125.58
2010-09-20	1125.57	1144.67	1125.57	1142.71
2010-09-21	1142.69	1148.24	1136.71	1139.78
2010-09-22	1139.65	1144.04	1131.65	1134.28
2010-09-23	1134.28	1136.51	1122.46	1124.83
2010-09-24	1124.83	1148.86	1124.83	1148.67
2010-09-27	1148.66	1149.89	1141.98	1142.16
2010-09-28	1141.97	1149.96	1131.99	1147.7
2010-09-29	1147.56	1148.58	1140.36	1144.73
2010-09-30	1144.72	1156.8	1136.65	1141.2
2010-10-01	1141.17	1150.09	1139.57	1146.24
2010-10-04	1146.58	1147.98	1131.93	1137.03
2010-10-05	1137.03	1162.74	1137.03	1160.75
2010-10-06	1160.16	1162.34	1155.04	1159.97
2010-10-07	1159.97	1163.68	1151.7	1158.06
2010-10-08	1158.05	1167.75	1155.7	1165.15
2010-10-11	1165.15	1168.68	1162	1165.3
2010-10-12	1165.32	1172.44	1156.33	1169.77
2010-10-13	1169.65	1184.21	1169.65	1178.09
2010-10-14	1178.1	1178.81	1166.73	1173.81
2010-10-15	1173.81	1181.08	1167.08	1176.19
2010-10-18	1176.17	1185.53	1174.82	1184.71
2010-10-19	1184.71	1184.71	1159.72	1165.9
2010-10-20	1165.72	1182.69	1165.72	1178.17
2010-10-21	1178.11	1189.43	1171.79	1180.26
2010-10-22	1180.26	1183.71	1178.94	1183.08
2010-10-25	1183.07	1196.2	1183.07	1185.61
2010-10-26	1185.61	1187.11	1177.83	1185.64
2010-10-27	1185.49	1185.5	1172.08	1182.45
2010-10-28	1182.35	1189.32	1177.23	1183.78
2010-10-29	1183.78	1185.45	1179.85	1183.26
2010-11-01	1183.26	1195.71	1177.82	1184.38
2010-11-02	1184.38	1195.85	1184.38	1193.57
2010-11-03	1193.46	1198.02	1184.06	1197.96
2010-11-04	1197.75	1221.08	1197.75	1221.06
2010-11-05	1220.98	1226.87	1220.32	1225.84
2010-11-08	1225.69	1225.69	1217.68	1223.09
2010-11-09	1222.87	1226.71	1209.26	1213.51
2010-11-10	1213.16	1218.68	1204.4	1218.68
2010-11-11	1218.71	1218.71	1205.18	1213.74
2010-11-12	1213.47	1213.47	1194.29	1199.11
2010-11-15	1199.14	1207.45	1197.2	1197.32
2010-11-16	1197.58	1197.58	1173.1	1178.53
2010-11-17	1178.15	1183.52	1176.23	1178.69
2010-11-18	1178.57	1200.26	1178.57	1196.64
2010-11-19	1196.69	1199.8	1189.82	1199.65
2010-11-22	1199.72	1199.72	1184.89	1197.82
2010-11-23	1197.82	1197.82	1177.06	1180.82
2010-11-24	1180.67	1198.59	1180.67	1198.35
2010-11-25	1198.35	1198.35	1198.34	1198.34
2010-11-26	1198.07	1198.07	1187.13	1189.4
2010-11-29	1189.08	1190.34	1173.7	1187.86
2010-11-30	1187.7	1187.7	1174.77	1180.5
2010-12-01	1180.41	1207.55	1180.41	1205.89
2010-12-02	1206.05	1221.82	1206.05	1221.48
2010-12-03	1221.47	1225.55	1216.89	1224.53
2010-12-06	1224.71	1225.79	1220.73	1223.13
2010-12-07	1223.1	1234.95	1223.09	1223.34
2010-12-08	1223.47	1228.74	1219.56	1228.1
2010-12-09	1228.19	1234.44	1227.04	1232.83
2010-12-10	1233	1240.97	1232.75	1240.13
2010-12-13	1240.2	1246.7	1240.2	1240.47
2010-12-14	1240.44	1246.39	1238.29	1241.57
2010-12-15	1241.58	1244.22	1233.95	1235.68
2010-12-16	1235.26	1243.69	1232.84	1242.9
2010-12-17	1242.85	1245.8	1239.93	1244.07
2010-12-20	1243.88	1250.18	1241.54	1247.18
2010-12-21	1247.08	1255.75	1246.91	1254.68
2010-12-22	1254.42	1259.35	1254.42	1258.8
2010-12-23	1258.75	1258.75	1254.05	1256.74
2010-12-27	1256.77	1258.37	1251.48	1257.6
2010-12-28	1257.53	1259.85	1256.3	1258.78
2010-12-29	1258.31	1262.58	1258.31	1259.94
2010-12-30	1259.75	1260.99	1256.47	1258.01
2010-12-31	1257.88	1259.33	1254.3	1257.86
