# Supplementary material for: Analysis of global stock index data during crisis period via complex network approach
Source: PLoS One. 2018 Jul 18;13(7):e0200600. doi: 10.1371/journal.pone.0200600 (PMC6051609; doi:10.1371/journal.pone.0200600)
Supplement: S1 File — See the respective attached file. (ZIP) [file pone.0200600.s001.zip › Global stock index data 2005-2010/S & P Australia 200 Index.xls]

## Sheet: Sheet1
Date	Open	High	Low	Close
2005-01-04	4048.3	4060.4	4044.5	4058.6
2005-01-05	4058.4	4058.6	4026.1	4039.4
2005-01-06	4037	4041.1	4026.2	4029.9
2005-01-07	4034.4	4069.7	4029.9	4063.2
2005-01-10	4063.1	4078.4	4058.4	4074.9
2005-01-11	4076.5	4089.8	4072.7	4072.7
2005-01-12	4074	4076	4060.7	4070.4
2005-01-13	4074	4089.4	4067	4069.5
2005-01-14	4067	4069.5	4056.8	4061.6
2005-01-17	4063.2	4084.4	4061.6	4076.9
2005-01-18	4082.1	4094.3	4053.8	4062
2005-01-19	4066.8	4081.5	4039	4052.6
2005-01-20	4045.3	4052.6	4027.3	4036
2005-01-21	4035.4	4045.9	4033.8	4043.9
2005-01-24	4046.4	4052.3	4041.7	4044.8
2005-01-25	4051.2	4070.3	4044.8	4055.9
2005-01-27	4062.4	4110.4	4055.9	4105.7
2005-01-28	4108	4121	4098.9	4098.9
2005-01-31	4098.4	4111.1	4095.4	4107.3
2005-02-01	4113.7	4130.9	4107.3	4127.7
2005-02-02	4138.3	4150.8	4127.7	4145.3
2005-02-03	4147.6	4160.6	4144.6	4151.3
2005-02-04	4147.7	4165.4	4140.8	4161.8
2005-02-07	4164.6	4195.6	4161.8	4189.6
2005-02-08	4190.3	4190.4	4169.4	4179.1
2005-02-09	4179.3	4189.3	4165.4	4172.1
2005-02-10	4170.9	4178.3	4160	4174.9
2005-02-11	4178	4185	4172.2	4174.3
2005-02-14	4180.2	4190.5	4142.5	4150.2
2005-02-15	4150.3	4159.3	4140.7	4144.8
2005-02-16	4156.6	4169.1	4144.8	4151.5
2005-02-17	4157.5	4172.1	4150.3	4166.9
2005-02-18	4164.7	4169.5	4152.9	4163.5
2005-02-21	4168.8	4173.9	4163.5	4168.2
2005-02-22	4169.8	4175.2	4147.9	4153.3
2005-02-23	4150.9	4153.3	4117.6	4119.3
2005-02-24	4119	4134.5	4096.9	4096.95
2005-02-25	4103.9	4136.8	4096.9	4130.5
2005-02-28	4133.1	4176.7	4130.5	4172.8
2005-03-01	4173.2	4184.9	4155.6	4184.9
2005-03-02	4178	4201.7	4177.7	4191.5
2005-03-03	4189.9	4218.8	4183	4205.2
2005-03-04	4205.3	4228.7	4205.2	4220.4
2005-03-07	4227.4	4247.9	4220.4	4238.4
2005-03-08	4231.7	4245.8	4231.7	4242.9
2005-03-09	4244.2	4255	4235.4	4241.8
2005-03-10	4234.7	4241.8	4211.7	4215.5
2005-03-11	4215.2	4215.5	4195.5	4203.8
2005-03-14	4203.5	4235.4	4195.3	4233.5
2005-03-15	4233.8	4245.8	4225.4	4225.4
2005-03-16	4223.9	4252.9	4223.9	4244.4
2005-03-17	4244.6	4249.8	4223.7	4232.4
2005-03-18	4239.4	4258.1	4232.4	4249.1
2005-03-21	4250.4	4266.9	4249.1	4266.4
2005-03-22	4263.8	4266.4	4233.1	4233.8
2005-03-23	4226.4	4233.8	4170.8	4170.8
2005-03-24	4162.9	4170.8	4123.8	4136.5
2005-03-29	4133.7	4151.2	4088.9	4095.6
2005-03-30	4085.1	4103.9	4059.5	4095.2
2005-03-31	4102.1	4127.2	4095.2	4109.9
2005-04-01	4118.9	4141.3	4109.8	4138.3
2005-04-04	4138.7	4138.9	4113.5	4120.8
2005-04-05	4121.5	4132.4	4113.9	4132.4
2005-04-06	4133.6	4154.9	4110	4118.9
2005-04-07	4123.4	4133.4	4115.1	4127.8
2005-04-08	4136.9	4165.5	4127.8	4165.5
2005-04-11	4160.9	4165.5	4128.7	4132.6
2005-04-12	4130	4142	4127.6	4142
2005-04-13	4142.7	4160.4	4129.4	4135
2005-04-14	4131.1	4135	4079.5	4082.3
2005-04-15	4067.7	4082.3	4010.8	4014.3
2005-04-18	4001.8	4014.3	3958.3	3959.4
2005-04-19	3968.3	4021.2	3959.4	4021.2
2005-04-20	4029.7	4057.2	4014.3	4023.6
2005-04-21	4022.6	4022.6	3988.1	4014
2005-04-22	4022.6	4048	4014	4034.1
2005-04-26	4035.8	4050.6	4016.5	4027.8
2005-04-27	4017	4027.8	3997.1	4019
2005-04-28	4010.3	4019	4003.7	4011.6
2005-04-29	4000.6	4011.6	3969.1	3983.2
2005-05-02	3991	4014.9	3983.2	4011.3
2005-05-03	4015.4	4031.1	3974.1	3986.3
2005-05-04	3988.9	3988.9	3935.6	3947.1
2005-05-05	3955.2	3966.2	3926.6	3956.1
2005-05-06	3957.3	3987.3	3954.2	3983.3
2005-05-09	3986.5	4009.1	3974.6	3999.2
2005-05-10	3998.3	4018.4	3977.4	3992.2
2005-05-11	3986.8	4007.1	3980.3	4005.7
2005-05-12	4004.9	4028.9	4003.3	4028.9
2005-05-13	4018.5	4028.9	3990.6	4012.1
2005-05-16	4001.2	4012.1	3960.2	3965.4
2005-05-17	3971	3984.2	3943.8	3954.5
2005-05-18	3960.9	3996.8	3954.5	3987.5
2005-05-19	3999.6	4044.5	3987.5	4044.5
2005-05-20	4044.3	4057.6	4041.2	4041.2
2005-05-23	4041.8	4077.7	4041	4077.2
2005-05-24	4079.9	4103.5	4073.8	4102
2005-05-25	4105.1	4114.6	4091.1	4091.1
2005-05-26	4087.1	4093.2	4075.9	4093.2
2005-05-27	4092.8	4120.2	4092.8	4116.4
2005-05-30	4116.6	4133.6	4116.2	4132.7
2005-05-31	4132.4	4142.5	4106.4	4106.4
2005-06-01	4105.1	4149.8	4098.8	4147.8
2005-06-02	4157.7	4194.2	4147.8	4180.7
2005-06-03	4182.4	4194	4171.5	4194
2005-06-06	4191.6	4205.7	4179.3	4198
2005-06-07	4196.4	4206.9	4194.6	4205.6
2005-06-08	4203.2	4229.9	4193.1	4219.9
2005-06-09	4216.7	4231.9	4209	4214
2005-06-10	4212.3	4222.7	4211.9	4221.7
2005-06-14	4221.6	4234.8	4219.6	4228.8
2005-06-15	4228.6	4246.5	4224.1	4246.5
2005-06-16	4255.6	4284.7	4246.5	4262.8
2005-06-17	4273.2	4312.2	4262.8	4312.2
2005-06-20	4314	4321.7	4300	4305.6
2005-06-21	4305.9	4314.7	4296.2	4300.1
2005-06-22	4296.8	4300.1	4273.2	4277.9
2005-06-23	4275.3	4292	4265.9	4269.9
2005-06-24	4260.9	4269.9	4224.2	4245.6
2005-06-27	4237.4	4245.6	4221.5	4231.2
2005-06-28	4237.6	4274.1	4231.2	4270.8
2005-06-29	4276.2	4294.9	4255.2	4263
2005-06-30	4262.2	4288.1	4254.1	4277.5
2005-07-01	4272.7	4278.3	4246.7	4272.6
2005-07-04	4275.7	4291.3	4272.6	4281.9
2005-07-05	4285.7	4306.5	4281.9	4301.8
2005-07-06	4305.8	4316.3	4275.1	4275.1
2005-07-07	4279.6	4279.8	4232.4	4234
2005-07-08	4229.8	4244	4213.6	4229.2
2005-07-11	4236.5	4266	4229.2	4264.1
2005-07-12	4268.2	4273.6	4260.3	4262.1
2005-07-13	4265.8	4280.7	4262.1	4280.3
2005-07-14	4283.3	4296.7	4280.3	4295.1
2005-07-15	4293.3	4301.5	4292.4	4292.4
2005-07-18	4288.7	4312.5	4284.8	4298.4
2005-07-19	4292.8	4298.4	4273.1	4276.3
2005-07-20	4278.7	4309.1	4276.3	4301.2
2005-07-21	4312.1	4351.7	4301.2	4343.2
2005-07-22	4341	4371.2	4336.7	4371.1
2005-07-25	4371.4	4393	4369.9	4378.8
2005-07-26	4375	4391	4369.3	4380.5
2005-07-27	4379.2	4389.4	4377	4386.8
2005-07-28	4392.4	4398.8	4365.3	4367.8
2005-07-29	4375.2	4395.2	4367.8	4388.8
2005-08-01	4388.3	4393.8	4374.7	4378
2005-08-02	4377	4390.6	4364.7	4385.4
2005-08-03	4392.7	4399.2	4368.8	4368.8
2005-08-04	4369.1	4397	4369.1	4373.7
2005-08-05	4373.5	4381.8	4361.4	4377.3
2005-08-08	4378.7	4412.7	4374.2	4407.9
2005-08-09	4414.9	4420.6	4400.7	4417.8
2005-08-10	4421.7	4426.4	4404.8	4425.6
2005-08-11	4428.2	4461.9	4425.6	4460.6
2005-08-12	4467	4472	4452.8	4469.2
2005-08-15	4467.5	4476.3	4449.9	4459.5
2005-08-16	4460	4484.9	4459.2	4481.2
2005-08-17	4473.1	4483.3	4463.2	4467.9
2005-08-18	4468.5	4468.5	4434.7	4442.9
2005-08-19	4442.5	4461.6	4439.2	4461.6
2005-08-22	4467.3	4499.3	4461.6	4499.3
2005-08-23	4501	4502.2	4484.2	4484.9
2005-08-24	4479.2	4484.9	4437	4446.42
2005-08-25	4446.4	4446.4	4416.4	4424.49
2005-08-26	4433.6	4456.8	4424.5	4452.5
2005-08-29	4440.2	4452.5	4392	4396.8
2005-08-30	4397.3	4438.6	4396.8	4438.6
2005-08-31	4438.7	4446.8	4416.2	4446.8
2005-09-01	4454.3	4497.6	4446.8	4497.6
2005-09-02	4502.3	4514.3	4473.6	4473.6
2005-09-05	4473.3	4474.7	4440.9	4455.4
2005-09-06	4453.2	4475.7	4453.2	4462
2005-09-07	4469.2	4495.2	4462	4492
2005-09-08	4492.5	4502.9	4474.3	4474.9
2005-09-09	4471.1	4474.9	4442.7	4468.1
2005-09-12	4474.2	4481.9	4465	4471.8
2005-09-13	4473.7	4499.9	4466.5	4495.1
2005-09-14	4492.8	4525.6	4485.9	4518.3
2005-09-15	4513.6	4529.4	4505.6	4513.9
2005-09-16	4521.4	4560.9	4513.9	4553.6
2005-09-19	4555	4576.9	4551.3	4551.3
2005-09-20	4553	4584.8	4551.3	4580.9
2005-09-21	4574.5	4580.9	4552.1	4552.4
2005-09-22	4554.9	4561.9	4537.5	4561.9
2005-09-23	4561.7	4577.8	4549.1	4562.4
2005-09-26	4566.1	4618.9	4562.4	4618.9
2005-09-27	4623	4652.4	4618.9	4629.2
2005-09-28	4628.6	4638.5	4612.5	4627.6
2005-09-29	4639.1	4676.2	4627.6	4671.7
2005-09-30	4672.7	4679.1	4641.2	4641.2
2005-10-03	4642.2	4648.9	4624.6	4642.4
2005-10-04	4638.7	4654.3	4630.8	4643.6
2005-10-05	4642.6	4643.6	4543.5	4543.5
2005-10-06	4523.7	4543.5	4446.3	4447.3
2005-10-07	4449.7	4476.4	4421.5	4440.6
2005-10-10	4447.3	4479.8	4440.6	4469.1
2005-10-11	4467.9	4469.1	4416.2	4428.8
2005-10-12	4437.4	4472.8	4428.8	4468.2
2005-10-13	4455.1	4468.2	4401.7	4431
2005-10-14	4425.2	4432	4393.2	4406.1
2005-10-17	4418.3	4450.9	4406.1	4425.3
2005-10-18	4435.4	4461.3	4425.3	4459.3
2005-10-19	4444	4459.3	4377.2	4377.2
2005-10-20	4386.7	4419.5	4367.7	4380.1
2005-10-21	4364.3	4380.1	4311.1	4364.3
2005-10-24	4361.2	4364.3	4337.7	4357.2
2005-10-25	4373.3	4414.8	4357.2	4390.8
2005-10-26	4393	4443.4	4390.8	4443.4
2005-10-27	4442.2	4453.8	4425.8	4433
2005-10-28	4430.4	4433	4383	4383
2005-10-31	4398.6	4459.7	4383	4459.7
2005-11-01	4463.6	4478.8	4459.7	4474.7
2005-11-02	4475.8	4482	4441.8	4456.3
2005-11-03	4468.3	4520.5	4456.3	4513.7
2005-11-04	4514	4533.5	4504.5	4519.5
2005-11-07	4513.6	4519.5	4497.4	4512.5
2005-11-08	4510.7	4554.5	4510.4	4554.5
2005-11-09	4548	4554.5	4514.9	4526.1
2005-11-10	4526.7	4543.7	4518.4	4543.7
2005-11-11	4547.2	4583.1	4543.7	4574.3
2005-11-14	4582.9	4614.3	4574.3	4608.4
2005-11-15	4606.2	4614	4597.7	4603.2
2005-11-16	4600.7	4624.9	4594.6	4621.1
2005-11-17	4620.3	4645.4	4619.5	4629.1
2005-11-18	4637.9	4671.1	4629.1	4671.1
2005-11-21	4667.9	4672.3	4654.2	4654.2
2005-11-22	4660.2	4680.1	4621.8	4622.9
2005-11-23	4625.7	4645.2	4614	4616.6
2005-11-24	4620.3	4656.4	4616.6	4652.3
2005-11-25	4652.6	4665.9	4645.2	4648.8
2005-11-28	4652.8	4665.3	4645.1	4665.3
2005-11-29	4655.2	4665.3	4622.5	4639
2005-11-30	4641.7	4677.6	4634.4	4634.8
2005-12-01	4625.7	4634.8	4577.4	4580.1
2005-12-02	4599.6	4640.8	4580.1	4623.5
2005-12-05	4628.3	4631.9	4610.3	4624.6
2005-12-06	4621.7	4636.2	4602	4616
2005-12-07	4619.4	4632.3	4616	4623.9
2005-12-08	4619	4623.9	4577.9	4578
2005-12-09	4575.1	4587.7	4549.3	4580.1
2005-12-12	4582.5	4629.1	4580.1	4611.9
2005-12-13	4610.9	4611.9	4586.7	4587.1
2005-12-14	4590.5	4623.3	4587.1	4617.9
2005-12-15	4620.2	4645.6	4613.2	4627.9
2005-12-16	4628.2	4644	4606.3	4644
2005-12-19	4646.5	4678.4	4644	4655.4
2005-12-20	4658.2	4676.5	4638.2	4672.3
2005-12-21	4672.3	4719.2	4672.2	4718.2
2005-12-22	4720.8	4728.7	4701.4	4707.8
2005-12-23	4709.3	4732.9	4707.8	4727.7
2005-12-28	4725.8	4759.9	4723.1	4755.6
2005-12-29	4761.3	4773	4755.6	4772.5
2005-12-30	4774.8	4775.8	4749.2	4763.4
2006-01-03	4762.2	4782.7	4751.1	4776
2006-01-04	4786.8	4823.4	4776	4820.3
2006-01-05	4820.1	4831	4807.3	4813.7
2006-01-06	4813.6	4813.7	4784.8	4791.1
2006-01-09	4803.5	4834.8	4791.1	4831.5
2006-01-10	4829.6	4837.8	4804.7	4816.7
2006-01-11	4815.1	4848.3	4814.4	4838.1
2006-01-12	4842.4	4857.8	4827.5	4836.9
2006-01-13	4833.5	4838.9	4818.6	4836.7
2006-01-16	4840.2	4857.8	4829.7	4836.4
2006-01-17	4838.4	4868.4	4835.8	4866.1
2006-01-18	4869.3	4869.3	4786.7	4786.9
2006-01-19	4790	4840.9	4778	4840.9
2006-01-20	4852	4864.3	4840.9	4854.4
2006-01-23	4848.6	4854.4	4773	4812.1
2006-01-24	4814.3	4827.2	4804.2	4824.8
2006-01-25	4828.7	4869.1	4824.7	4861.4
2006-01-27	4880.3	4923.1	4861.4	4919.3
2006-01-30	4920.8	4947.9	4919.3	4943.4
2006-01-31	4944.8	4964.1	4926.7	4929.6
2006-02-01	4937.4	4956.7	4929.6	4956.7
2006-02-02	4963.7	4982.6	4905.1	4905.1
2006-02-03	4901	4905.1	4844.9	4883.8
2006-02-06	4878.4	4915.6	4866.9	4915.6
2006-02-07	4918.7	4923.7	4890.7	4905.4
2006-02-08	4900.2	4905.4	4824.9	4831.4
2006-02-09	4839.7	4877.6	4831.4	4877.6
2006-02-10	4885.6	4911.5	4868.5	4871.5
2006-02-13	4855.5	4871.5	4811.5	4817.1
2006-02-14	4818.9	4864.2	4814.9	4864.2
2006-02-15	4884.3	4895.6	4834.7	4835
2006-02-16	4827.8	4835	4790.8	4820.6
2006-02-17	4823.4	4845.5	4796.6	4799.9
2006-02-20	4814.7	4835.5	4799.9	4835.5
2006-02-21	4846.1	4879.1	4835.5	4879.1
2006-02-22	4882.8	4901.6	4877.1	4886.7
2006-02-23	4897.9	4929.2	4886.7	4913.2
2006-02-24	4900.3	4913.2	4880.7	4893.4
2006-02-27	4894.8	4924.1	4891.5	4924.1
2006-02-28	4924	4927.2	4900.4	4921.3
2006-03-01	4913.5	4921.3	4850.6	4850.6
2006-03-02	4856.5	4907.3	4849.1	4903.8
2006-03-03	4906.8	4939.5	4897.6	4898.5
2006-03-06	4897.8	4904.8	4869.5	4903.9
2006-03-07	4893.4	4903.9	4857.1	4879.7
2006-03-08	4867.8	4879.7	4844.8	4873
2006-03-09	4869.1	4897.8	4852.6	4894.4
2006-03-10	4892.3	4900.8	4886	4888.1
2006-03-13	4888.8	4951.3	4888.1	4951.3
2006-03-14	4950.3	4961.3	4932.2	4932.2
2006-03-15	4944.4	4963.4	4932.2	4946.3
2006-03-16	4968.9	4988.3	4946.3	4977.9
2006-03-17	4986.6	4997.8	4970	4971.7
2006-03-20	4980.9	5005.9	4971.7	5000.4
2006-03-21	4995.7	5003.1	4985	4991.3
2006-03-22	4984.3	5031.1	4977.6	5013.4
2006-03-23	5018.6	5042.1	5013.4	5035.3
2006-03-24	5035.1	5051.9	5032	5040.1
2006-03-27	5049.4	5088.1	5040.1	5088.1
2006-03-28	5085.9	5104.5	5070.1	5085.8
2006-03-29	5079	5098.3	5064.2	5090.5
2006-03-30	5091.5	5121.6	5090.5	5115
2006-03-31	5128.1	5139.5	5108.5	5129.7
2006-04-03	5127.6	5180.5	5122.1	5180.5
2006-04-04	5194.3	5217.5	5162.5	5162.5
2006-04-05	5165.6	5207	5158.9	5207
2006-04-06	5215.8	5248.8	5207	5238.9
2006-04-07	5239.7	5242.5	5224.3	5232.9
2006-04-10	5227.6	5232.9	5180.4	5192.3
2006-04-11	5192.5	5239.8	5192.3	5233.5
2006-04-12	5220.8	5233.5	5173.8	5183.7
2006-04-13	5183.8	5206.7	5158.9	5175.7
2006-04-18	5188.9	5250	5175.7	5248.6
2006-04-19	5270.1	5301.8	5248.6	5283.9
2006-04-20	5282.5	5285.9	5243.9	5276.9
2006-04-21	5277.1	5277.1	5241	5250.1
2006-04-24	5251.7	5290.5	5250.1	5269.8
2006-04-26	5265.9	5335.3	5263.7	5327.2
2006-04-27	5320.4	5336.6	5300.2	5300.2
2006-04-28	5282	5300.2	5246.6	5258.8
2006-05-01	5273.8	5315.7	5258.8	5310.4
2006-05-02	5312	5313.6	5265.1	5273.1
2006-05-03	5282.1	5286.1	5254.6	5273.5
2006-05-04	5273.4	5273.5	5189.2	5189.2
2006-05-05	5208.6	5255.4	5189.2	5255.4
2006-05-08	5275.7	5328	5255.4	5324
2006-05-09	5321	5331.8	5315.1	5325.8
2006-05-10	5355.6	5406.7	5325.8	5352.2
2006-05-11	5364.7	5380.5	5346.4	5364.5
2006-05-12	5352.1	5364.5	5314	5329.5
2006-05-15	5295.5	5329.5	5228.5	5234.1
2006-05-16	5232.8	5235.3	5191.6	5217.4
2006-05-17	5216	5250.9	5203.1	5217.5
2006-05-18	5181.6	5217.5	5096	5119.3
2006-05-19	5114.8	5136.1	5100.9	5100.9
2006-05-22	5102.1	5105.4	5029.4	5030.8
2006-05-23	5018	5038.6	5003.3	5013.8
2006-05-24	5018.8	5062.1	5013.8	5037.7
2006-05-25	5023.9	5037.7	4976.8	4976.8
2006-05-26	5003.5	5053.7	4976.8	5053.7
2006-05-29	5071.1	5109.5	5053.7	5109.5
2006-05-30	5108.9	5110.7	5088.8	5105.4
2006-05-31	5079.5	5105.4	5001.7	5001.7
2006-06-01	5018.2	5060.6	5001.7	5060.6
2006-06-02	5063.7	5089.8	5040.8	5077.2
2006-06-05	5082.5	5120	5077.2	5120
2006-06-06	5094.5	5120	5029.4	5036.1
2006-06-07	5029	5036.1	5006.4	5025.5
2006-06-08	5015.1	5025.5	4907.2	4907.2
2006-06-09	4906.6	4966.6	4903.9	4966
2006-06-13	4942.1	4966	4838.9	4838.9
2006-06-14	4814.4	4877.4	4758.3	4850.8
2006-06-15	4851	4906.7	4850.8	4869.7
2006-06-16	4903.5	4976.6	4869.7	4969
2006-06-19	4959.5	4961.1	4901.2	4901.2
2006-06-20	4888.5	4901.2	4843	4861.4
2006-06-21	4877.3	4924.5	4861.4	4918.9
2006-06-22	4936.5	5011.8	4918.9	5010.8
2006-06-23	5003.8	5010.8	4954.6	4964.9
2006-06-26	4967.9	4968.4	4946.2	4965
2006-06-27	4976.7	5021.9	4965	4999.2
2006-06-28	4975.5	4999.2	4922.6	4946.8
2006-06-29	4953	4997.2	4946.8	4997.2
2006-06-30	5030.1	5113.1	4997.2	5073.9
2006-07-03	5075.5	5093.2	5062.5	5092.2
2006-07-04	5103	5131.6	5092.2	5104.7
2006-07-05	5105.7	5125.9	5093.3	5096.9
2006-07-06	5086.5	5120.7	5053.5	5120.3
2006-07-07	5127.2	5146.6	5115.5	5135.3
2006-07-10	5125	5142.8	5117.7	5142.8
2006-07-11	5139.1	5142.8	5093.8	5107.2
2006-07-12	5116.8	5141	5107.2	5128.3
2006-07-13	5126.9	5128.3	5084.6	5084.6
2006-07-14	5062.2	5084.6	4966.1	4966.1
2006-07-17	4961.2	4966.1	4905.7	4956.2
2006-07-18	4949.5	4965.6	4923.3	4923.3
2006-07-19	4925.6	4955.7	4899.9	4900.1
2006-07-20	4934.2	4996.5	4900.1	4996.5
2006-07-21	4976.9	4996.5	4944	4960.6
2006-07-24	4946.5	4960.6	4901.7	4934.4
2006-07-25	4942	5015.9	4934.4	4992.4
2006-07-26	5004.4	5009.4	4920.7	4935.7
2006-07-27	4936.9	5007.8	4916.6	5007.8
2006-07-28	5002.1	5007.8	4933.4	4958.3
2006-07-31	4973.4	5027.1	4958.3	4986
2006-08-01	4981.6	5000.9	4970.8	4981.3
2006-08-02	4969.6	4981.3	4919.5	4931.5
2006-08-03	4932.6	4997.5	4931.5	4997.5
2006-08-04	4987	4997.5	4940.2	4956.1
2006-08-07	4956.6	4972.7	4945.7	4961.8
2006-08-08	4963.4	5024.8	4951.4	5024.8
2006-08-09	5010.8	5024.8	4939.4	4962
2006-08-10	4952	4962	4926.3	4953.2
2006-08-11	4952.9	4957.4	4937.4	4949.2
2006-08-14	4945.6	4997.1	4927.4	4971.3
2006-08-15	4971.6	4977	4929.7	4936
2006-08-16	4951.7	4994.7	4936	4961.9
2006-08-17	4981.3	5055.9	4961.9	5055.9
2006-08-18	5056.1	5059.1	5026.5	5052.5
2006-08-21	5056.2	5090.4	5052.5	5063.6
2006-08-22	5070.2	5085	5063.6	5076.2
2006-08-23	5073.7	5107.8	5068.2	5082.3
2006-08-24	5070.9	5082.3	4982.7	4987.8
2006-08-25	4983	5023.6	4983	5023.6
2006-08-28	5025.9	5041.9	5014.3	5024.2
2006-08-29	5030.6	5071.4	5024.2	5067.6
2006-08-30	5069.1	5082.6	5063.3	5067.3
2006-08-31	5073	5115.4	5067.3	5115.4
2006-09-01	5113.5	5121.3	5091.2	5097.1
2006-09-04	5096.4	5134.8	5096.4	5129.2
2006-09-05	5138.5	5155.1	5129.2	5150.6
2006-09-06	5155.8	5164.2	5108.4	5113.8
2006-09-07	5110.6	5113.8	5078.2	5108.7
2006-09-08	5105.1	5108.7	5061.4	5098.3
2006-09-11	5093.7	5099.5	5023.4	5026
2006-09-12	5005.3	5026	4961.3	4974.4
2006-09-13	4989.9	5019.2	4974.4	5017.2
2006-09-14	5026.9	5071.9	5017.2	5070.4
2006-09-15	5069.5	5070.4	5021.1	5036.4
2006-09-18	5032.8	5072.8	5023.8	5072.8
2006-09-19	5083	5098.4	5056.7	5056.8
2006-09-20	5041	5056.8	4997.1	4998.5
2006-09-21	4999	5035.4	4984.9	4995.9
2006-09-22	4993.6	4995.9	4964.2	4983.2
2006-09-25	4976.9	4997.9	4963.4	4986.3
2006-09-26	4979.6	5005	4977	4989.6
2006-09-27	4989.8	5095.5	4989.6	5093.2
2006-09-28	5104.4	5120.3	5093.2	5113.9
2006-09-29	5117.3	5155.3	5113.9	5154.1
2006-10-02	5154.1	5189.8	5149.1	5178.8
2006-10-03	5178.8	5194	5148.1	5184.3
2006-10-04	5184.3	5184.3	5142.7	5142.7
2006-10-05	5142.7	5219.8	5142.7	5219.3
2006-10-06	5219.3	5229.3	5213.8	5220.7
2006-10-09	5220.7	5231.2	5173.1	5199.1
2006-10-10	5199.1	5251	5199.1	5248.6
2006-10-11	5248.6	5282.8	5240	5282.8
2006-10-12	5282.8	5288.4	5259.4	5259.4
2006-10-13	5259.4	5314.5	5259.4	5290
2006-10-16	5290	5320.2	5290	5311
2006-10-17	5311	5334.2	5277.5	5281.3
2006-10-18	5281.3	5313.2	5264.6	5313.2
2006-10-19	5306.2	5328.5	5278.8	5285.3
2006-10-20	5285.3	5335.4	5285.3	5335.4
2006-10-23	5335.4	5345	5323.6	5333.5
2006-10-24	5333.5	5357.5	5315.9	5317.1
2006-10-25	5317.1	5355.2	5317.1	5352.3
2006-10-26	5352.3	5391.1	5352.3	5389.7
2006-10-27	5389.7	5389.7	5350.9	5358.5
2006-10-30	5358.5	5409.9	5348.8	5399.4
2006-10-31	5399.4	5401	5377	5384.4
2006-11-01	5384.4	5419.1	5384.4	5416.4
2006-11-02	5416.4	5416.4	5375.8	5409.4
2006-11-03	5409.4	5432.5	5394.4	5432
2006-11-06	5432	5444.1	5424	5444.1
2006-11-07	5444.1	5496.3	5444.1	5491.6
2006-11-08	5491.6	5493.9	5459.2	5459.2
2006-11-09	5459.2	5459.2	5406.3	5429
2006-11-10	5429	5440.5	5414.7	5436.7
2006-11-13	5436.7	5436.7	5415.5	5418.4
2006-11-14	5418.4	5449.9	5417.8	5435.6
2006-11-15	5435.6	5462	5422.1	5429.9
2006-11-16	5429.9	5436.4	5375.6	5392.6
2006-11-17	5392.6	5426	5356.9	5419.7
2006-11-20	5419.7	5419.7	5322.4	5322.4
2006-11-21	5322.4	5373.2	5322.4	5358
2006-11-22	5358	5448.9	5358	5445.7
2006-11-23	5445.7	5473.8	5437.1	5466.9
2006-11-24	5466.9	5466.9	5434	5453.6
2006-11-27	5453.6	5471.6	5445.8	5452.2
2006-11-28	5452.4	5452.4	5368.6	5384.3
2006-11-29	5384.3	5452.6	5368.3	5452.6
2006-11-30	5452.6	5488.9	5452.6	5482.1
2006-12-01	5482.1	5495.7	5424.7	5427.9
2006-12-04	5427.9	5439.8	5411	5424.9
2006-12-05	5424.9	5465.7	5424.9	5426.5
2006-12-06	5426.5	5466.7	5426.5	5466.7
2006-12-07	5466.7	5471.6	5450.7	5465.2
2006-12-08	5465.2	5465.2	5425.8	5425.8
2006-12-11	5425.8	5477.5	5425.8	5469.7
2006-12-12	5469.7	5502.3	5468.4	5473.6
2006-12-13	5473.6	5505.1	5467.1	5488.2
2006-12-14	5488.2	5573.1	5488.2	5573.1
2006-12-15	5573.1	5587.4	5565.2	5575.4
2006-12-18	5575.4	5597.2	5572.1	5591.5
2006-12-19	5591.5	5597.5	5557.1	5559.7
2006-12-20	5559.7	5618.4	5559.7	5607.8
2006-12-21	5607.8	5608.5	5580.7	5583.5
2006-12-22	5583.5	5603.7	5557.1	5603.7
2006-12-27	5603.7	5643.2	5600.8	5643.2
2006-12-28	5643.2	5673.7	5643.2	5660.5
2006-12-29	5660.5	5684.4	5657.1	5669.9
2007-01-02	5669.9	5690.7	5669.9	5670.2
2007-01-03	5670.2	5698.2	5643.7	5649.3
2007-01-04	5649.3	5649.3	5584.8	5584.8
2007-01-05	5584.8	5612	5565.2	5572
2007-01-08	5572	5572	5499	5502
2007-01-09	5502	5590.4	5502	5589.7
2007-01-10	5589.7	5589.7	5520.9	5520.9
2007-01-11	5520.9	5573.4	5520.9	5564.9
2007-01-12	5564.9	5638.8	5564.9	5638.8
2007-01-15	5638.8	5673.8	5633.2	5673.8
2007-01-16	5673.8	5705.4	5665.3	5673.4
2007-01-17	5673.4	5673.4	5645.2	5646.1
2007-01-18	5646.1	5679.5	5646.1	5672.4
2007-01-19	5672.4	5673.1	5641.5	5673.1
2007-01-22	5673.1	5739.8	5673.1	5726.6
2007-01-23	5726.6	5738.3	5702.7	5735
2007-01-24	5735	5776.1	5735	5768.8
2007-01-25	5768.8	5802.1	5768.8	5769.9
2007-01-29	5769.9	5777.3	5752.6	5760.4
2007-01-30	5760.4	5813	5756.1	5812.5
2007-01-31	5812.5	5829.3	5773.4	5773.4
2007-02-01	5773.4	5816.2	5773.4	5814.1
2007-02-02	5814.1	5841.3	5814.1	5831.5
2007-02-05	5831.5	5831.5	5801.4	5822.1
2007-02-06	5822.1	5871.5	5822.1	5870.5
2007-02-07	5870.5	5909.9	5870.5	5899.8
2007-02-08	5899.8	5909.4	5884.6	5899.5
2007-02-09	5899.5	5927.2	5894.7	5927.2
2007-02-12	5927.2	5934.7	5905.4	5924.1
2007-02-13	5924.1	5947.3	5911.3	5936.6
2007-02-14	5936.6	5975.9	5936.6	5960.5
2007-02-15	5960.5	6000	5960.5	5992.8
2007-02-16	5992.8	5994.4	5940.4	5953.7
2007-02-19	5953.7	6003.2	5950.5	5990.1
2007-02-20	5990.1	6003.3	5979.9	5989.7
2007-02-21	5989.7	5991.8	5951	5951.8
2007-02-22	5951.8	6017.1	5951.8	6017.1
2007-02-23	6017.1	6052.1	6017.1	6036.1
2007-02-26	6036.1	6044	6008	6044
2007-02-27	6044	6044	5993.8	5993.8
2007-02-28	5993.8	5993.8	5786.8	5832.5
2007-03-01	5832.5	5858.5	5797.3	5810.2
2007-03-02	5810.2	5825.8	5780.9	5786
2007-03-05	5786	5786	5653.6	5653.6
2007-03-06	5653.6	5771.8	5641.1	5771.8
2007-03-07	5771.8	5830.1	5771.8	5825.3
2007-03-08	5825.3	5827	5774.6	5822.3
2007-03-09	5822.3	5852.6	5820.6	5830.2
2007-03-12	5830.2	5891	5830.2	5891
2007-03-13	5891	5891	5865	5865
2007-03-14	5837.2	5837.2	5741.9	5741.9
2007-03-15	5769.7	5857.1	5764.3	5853
2007-03-16	5853	5874.5	5814.6	5836.3
2007-03-19	5838.3	5875	5818.6	5859.7
2007-03-20	5859.7	5922.2	5859.7	5876.6
2007-03-21	5876.7	5906.7	5860.3	5861.9
2007-03-22	5879	5955.7	5861.9	5955.7
2007-03-23	5955.7	5968.1	5938.6	5952.3
2007-03-26	5952.3	5992	5952.3	5990.7
2007-03-27	5990.7	5990.7	5963.6	5964.2
2007-03-28	5964.2	5979.2	5917.3	5923.2
2007-03-29	5923.2	5960.9	5905.3	5960.9
2007-03-30	5960.9	5998.9	5960.9	5995
2007-04-02	5994	5995	5915.8	5915.8
2007-04-03	5915.8	6013.4	5915.8	6013.4
2007-04-04	6013.4	6097.2	6013.4	6097.2
2007-04-05	6097.2	6097.2	6064.6	6077.1
2007-04-10	6077.1	6155.2	6077.1	6153
2007-04-11	6153	6176.9	6142.1	6151.4
2007-04-12	6151.4	6167.9	6129.1	6158.2
2007-04-13	6158.2	6195.8	6125.3	6135.8
2007-04-16	6135.8	6206.3	6135.8	6197.7
2007-04-17	6197.7	6238.02	6169.8	6186.5
2007-04-18	6186.5	6265.6	6186.5	6236.9
2007-04-19	6229.2	6229.2	6159.7	6165.07
2007-04-20	6165.1	6211	6165.1	6207.5
2007-04-23	6207.5	6252.5	6166.2	6209.2
2007-04-24	6209.2	6232.5	6177.3	6188.2
2007-04-26	6195.9	6212.2	6195.9	6212.2
2007-04-27	6201.2	6212.2	6144.2	6151.6
2007-04-30	6158.3	6206.5	6134.2	6166
2007-05-01	6163.2	6172.2	6134.2	6145.8
2007-05-02	6155.2	6239.8	6154.9	6237.7
2007-05-03	6244.6	6258.1	6224.2	6245.6
2007-05-04	6255.8	6304.9	6255.8	6304.9
2007-05-07	6320	6338.2	6294.3	6335.7
2007-05-08	6340.4	6341.1	6291	6304.4
2007-05-09	6304.4	6382.7	6283.6	6341
2007-05-10	6341	6355.5	6312.1	6355.5
2007-05-11	6334.7	6355.5	6280.5	6297.4
2007-05-14	6297.4	6360.3	6297.4	6345.1
2007-05-15	6345.1	6345.1	6282.1	6291.2
2007-05-16	6291.2	6314.3	6267.3	6294.6
2007-05-17	6294.6	6365.9	6294.6	6365.9
2007-05-18	6365.9	6365.9	6300.1	6312.5
2007-05-21	6318.7	6384.1	6312.5	6369
2007-05-22	6369	6384.1	6330.3	6338.8
2007-05-23	6338.8	6378.3	6321.4	6355.1
2007-05-24	6355.1	6355.1	6277.9	6279.1
2007-05-25	6279.1	6279.1	6226.4	6252.8
2007-05-28	6252.8	6293.9	6237.8	6251.4
2007-05-29	6251.4	6318.3	6242	6317.6
2007-05-30	6317.6	6317.6	6231	6243.4
2007-05-31	6243.4	6342.5	6243.4	6313.5
2007-06-01	6313.5	6352.5	6313.5	6333.5
2007-06-04	6333.5	6409.2	6333.5	6392.9
2007-06-05	6392.9	6395.9	6369.1	6370.8
2007-06-06	6370.8	6376	6315.2	6337.1
2007-06-07	6337.1	6337.1	6258.3	6311.1
2007-06-08	6311.1	6311.1	6199.3	6231.7
2007-06-12	6231.7	6294.9	6231.7	6240.1
2007-06-13	6240.1	6240.1	6170.2	6180.7
2007-06-14	6180.7	6263.1	6180.7	6261.2
2007-06-15	6261.2	6298.5	6261.2	6293.8
2007-06-18	6304	6355.8	6293.8	6343.4
2007-06-19	6343.4	6381.6	6316	6372
2007-06-20	6372	6403.9	6348.7	6396.9
2007-06-21	6396.9	6396.9	6361.7	6387
2007-06-22	6387	6391.6	6349	6382.6
2007-06-25	6378.8	6382.6	6315	6329.8
2007-06-26	6329.8	6347	6303.7	6308.6
2007-06-27	6308.6	6308.6	6184.2	6184.2
2007-06-28	6184.2	6265.7	6184.2	6265.6
2007-06-29	6265.6	6293.1	6243.5	6274.9
2007-07-02	6282	6290.7	6254.6	6263.3
2007-07-03	6263.3	6319.3	6263.3	6299
2007-07-04	6299	6320	6290.8	6298.6
2007-07-05	6298.6	6362.3	6298.6	6362.3
2007-07-06	6362.3	6362.3	6318.5	6351.1
2007-07-09	6353	6400.6	6351.1	6400.6
2007-07-10	6400.6	6403	6359.8	6361.5
2007-07-11	6361.5	6361.5	6300.8	6325.1
2007-07-12	6325.1	6365.8	6325.1	6363.4
2007-07-13	6363.4	6436.7	6363.4	6389.4
2007-07-16	6390	6415.1	6377.8	6380.8
2007-07-17	6380.8	6391.5	6368.8	6381.6
2007-07-18	6381.6	6381.6	6326.4	6329.1
2007-07-19	6329.1	6385.9	6329.1	6384.2
2007-07-20	6384.2	6422.3	6384.2	6421.8
2007-07-23	6421.8	6421.8	6359.4	6390.4
2007-07-24	6390.4	6432.2	6390.4	6422.3
2007-07-25	6422.3	6422.3	6334.5	6340.5
2007-07-26	6340.5	6351.8	6258.5	6258.5
2007-07-27	6258.5	6258.5	6082.9	6082.9
2007-07-30	6082.9	6109.2	6044.3	6108.8
2007-07-31	6108.8	6145.4	6103	6144.2
2007-08-01	6144.2	6144.2	5941.2	5941.2
2007-08-02	5941.2	6059.2	5903.2	6011.8
2007-08-03	6011.8	6061	5980.8	6021
2007-08-06	6016.1	6021	5891.1	5920.2
2007-08-07	5920.2	6015.1	5920.2	5985
2007-08-08	5985	6105	5985	6100.8
2007-08-09	6100.8	6165.6	6100.8	6165.6
2007-08-10	6165.6	6165.6	5936	5936
2007-08-13	5936	6040.4	5936	6011.6
2007-08-14	6011.6	6022.2	5938.7	5964.8
2007-08-15	5964.8	5964.8	5788	5788
2007-08-16	5788	5788	5483.3	5711.5
2007-08-17	5711.5	5788.2	5637.4	5671
2007-08-20	5675.9	5932.6	5671	5932.6
2007-08-21	5932.6	5998.6	5873.6	5989.4
2007-08-22	5989.4	6048.2	5964.9	6005
2007-08-23	6005	6177.7	6005	6159.7
2007-08-24	6159.7	6159.7	6079.4	6088.5
2007-08-27	6088.5	6203.4	6088.5	6185.2
2007-08-28	6185.2	6186.2	6136.7	6176.3
2007-08-29	6176.3	6176.3	6031.6	6100.3
2007-08-30	6100.3	6190.7	6100.3	6135
2007-08-31	6135	6247.2	6133.6	6247.2
2007-09-03	6247.2	6282.6	6234.5	6267.3
2007-09-04	6267.3	6317.8	6261.1	6293.3
2007-09-05	6293.3	6355.7	6252	6262.7
2007-09-06	6262.7	6266.1	6189.7	6251
2007-09-07	6251	6282.1	6251	6278.4
2007-09-10	6278.4	6278.4	6146.5	6191.2
2007-09-11	6191.2	6257	6191.2	6235.5
2007-09-12	6235.5	6303.2	6217.3	6220.3
2007-09-13	6220.3	6251	6212.4	6230.6
2007-09-14	6230.6	6310.8	6230.6	6306.8
2007-09-17	6306.8	6306.8	6256.3	6271.4
2007-09-18	6271.4	6271.4	6166.2	6192.5
2007-09-19	6192.5	6356.1	6192.5	6356.1
2007-09-20	6356.1	6416.4	6356.1	6393.7
2007-09-21	6393.7	6393.7	6353.9	6357.9
2007-09-24	6361	6457.8	6357.9	6451.5
2007-09-25	6451.5	6509.6	6429.6	6483
2007-09-26	6483	6500.9	6453.8	6481.4
2007-09-27	6481.4	6550.7	6481.4	6538.1
2007-09-28	6538.1	6594.4	6538.1	6567.8
2007-10-01	6567.8	6605	6554.6	6563.7
2007-10-02	6563.7	6666.8	6563.7	6659.9
2007-10-03	6659.9	6680.3	6636.1	6659.95
2007-10-04	6659.9	6659.9	6551.7	6566.9
2007-10-05	6566.9	6616.8	6566.9	6605.4
2007-10-08	6605.4	6684.4	6605.4	6654.3
2007-10-09	6654.3	6685.9	6620.8	6677.8
2007-10-10	6677.8	6743.2	6677.8	6738.3
2007-10-11	6738.3	6782.5	6710.9	6771.9
2007-10-12	6771.9	6771.9	6717.7	6748.9
2007-10-15	6748.9	6800.2	6713.4	6739
2007-10-16	6739	6739	6651	6692
2007-10-17	6692	6724.3	6648.4	6680.1
2007-10-18	6680.1	6767.7	6680.1	6767.7
2007-10-19	6767.7	6767.7	6684.6	6706.3
2007-10-22	6706.3	6706.3	6542.9	6577.3
2007-10-23	6577.3	6676.1	6572.7	6660.9
2007-10-24	6660.9	6733.4	6634.4	6634.4
2007-10-25	6634.4	6674.1	6610.7	6624.3
2007-10-26	6624.3	6703.3	6624.3	6700.6
2007-10-29	6727.1	6792.1	6700.6	6792.1
2007-10-30	6792.1	6794.5	6746.6	6750.2
2007-10-31	6750.2	6775.8	6710.8	6754.1
2007-11-01	6754.1	6851.5	6754.1	6828.7
2007-11-02	6782.2	6828.7	6674.7	6696.6
2007-11-05	6703.4	6710.2	6560.4	6582.3
2007-11-06	6582.3	6657.8	6578.6	6628
2007-11-07	6634.4	6701.2	6628	6692.4
2007-11-08	6692.4	6692.4	6488.5	6521.6
2007-11-09	6521.6	6605.1	6520.1	6545.7
2007-11-12	6529.5	6555.2	6445.1	6455.3
2007-11-13	6452.2	6520.4	6437.3	6515.2
2007-11-14	6515.2	6608.2	6515.2	6598.6
2007-11-15	6598.6	6616.5	6528.6	6528.6
2007-11-16	6528.6	6528.6	6449.9	6461.9
2007-11-19	6475	6551.9	6461.9	6535.2
2007-11-20	6535.2	6535.2	6394.1	6425.4
2007-11-21	6425.4	6438.2	6355.7	6384.3
2007-11-22	6384.3	6384.3	6312.6	6334.3
2007-11-23	6334.3	6344.4	6312.7	6330.2
2007-11-26	6330.2	6482.8	6330.2	6471.4
2007-11-27	6471.4	6471.4	6349.4	6432.7
2007-11-28	6432.7	6433.2	6346.4	6370.1
2007-11-29	6370.1	6481.7	6370.1	6444.5
2007-11-30	6444.5	6552.9	6436.7	6533.1
2007-12-03	6535.2	6562.7	6521.1	6533.5
2007-12-04	6517	6538	6500.4	6530.8
2007-12-05	6530.8	6530.8	6482	6508.1
2007-12-06	6508.1	6618.7	6508.1	6600.9
2007-12-07	6600.9	6671.4	6600.9	6654.7
2007-12-10	6654.7	6659.3	6608.9	6625.1
2007-12-11	6625.1	6684.4	6625.1	6680.4
2007-12-12	6654.3	6680.4	6579.9	6615.2
2007-12-13	6615.2	6645.4	6590.2	6597.6
2007-12-14	6597.6	6597.6	6466.7	6491.7
2007-12-17	6491.7	6491.7	6263.5	6263.5
2007-12-18	6263.5	6263.5	6105.1	6236.9
2007-12-19	6258.4	6266.9	6192.7	6216.4
2007-12-20	6216.4	6236.8	6176.9	6176.9
2007-12-21	6183.8	6285.6	6176.9	6247
2007-12-24	6272.5	6344.4	6247	6323.6
2007-12-27	6323.6	6366.5	6323.6	6350.9
2007-12-28	6350.9	6350.9	6294.8	6339.9
2007-12-31	6339.9	6355.7	6318.2	6339.8
2008-01-02	6339.8	6385.7	6326.7	6353.2
2008-01-03	6353.2	6353.2	6251.4	6290.7
2008-01-04	6290.7	6343.9	6274.7	6306.8
2008-01-07	6276.4	6306.8	6148.1	6161.6
2008-01-08	6152.2	6185.3	6115	6128.1
2008-01-09	6128.1	6128.1	6035.8	6087.7
2008-01-10	6087.7	6104.4	6049.7	6078.7
2008-01-11	6078.7	6096.9	5981.6	5981.6
2008-01-14	5981.6	6015.5	5904.3	5980
2008-01-15	5980.8	6042	5942.4	5960
2008-01-16	5944	5944	5787.2	5809.7
2008-01-17	5809.7	5849.3	5788.5	5796.1
2008-01-18	5736.1	5796.1	5619.3	5747.3
2008-01-21	5747.3	5747.3	5580.4	5580.4
2008-01-22	5580.4	5580.4	5186.8	5186.8
2008-01-23	5186.8	5540.7	5186.8	5412.3
2008-01-24	5412.3	5580.4	5412.3	5580.4
2008-01-25	5608.1	5860.3	5580.4	5860.3
2008-01-29	5860.3	5862.1	5698.4	5716.5
2008-01-30	5716.5	5837.7	5614.5	5618.7
2008-01-31	5618.7	5655.5	5448.5	5650.3
2008-02-01	5650.3	5848.7	5650.3	5842.9
2008-02-04	5854.4	6022	5829.4	5867.4
2008-02-05	5867	5888.2	5787.7	5792.9
2008-02-06	5770.4	5792.9	5609.4	5609.4
2008-02-07	5609.4	5613	5508.7	5596.7
2008-02-08	5596.7	5704.3	5596.7	5658
2008-02-11	5658	5665.3	5513.2	5537.6
2008-02-12	5537.6	5619.3	5516.1	5608.1
2008-02-13	5608.1	5654.9	5541.5	5542.1
2008-02-14	5542.1	5690.5	5542.1	5684.8
2008-02-15	5684.8	5684.8	5544.6	5606.6
2008-02-18	5606.6	5606.6	5547.4	5558.4
2008-02-19	5558.4	5650.3	5558.4	5619.1
2008-02-20	5619.1	5630.7	5496.5	5496.5
2008-02-21	5496.5	5600.9	5496.5	5583.4
2008-02-22	5574.4	5583.4	5490.4	5559.9
2008-02-25	5559.9	5640.5	5559.9	5621.6
2008-02-26	5621.6	5689	5621.6	5666.1
2008-02-27	5666.1	5769.8	5666.1	5767.2
2008-02-28	5767.2	5767.2	5625.5	5651.2
2008-02-29	5651.2	5651.2	5515.6	5572.1
2008-03-03	5534.3	5572.1	5393.9	5405.8
2008-03-04	5405.8	5437.8	5347.5	5380.3
2008-03-05	5392.1	5461.3	5344.7	5376.6
2008-03-06	5376.6	5454	5370.6	5435.5
2008-03-07	5411.7	5435.5	5240.3	5264
2008-03-10	5237	5264	5145.8	5180.4
2008-03-11	5180.4	5180.4	5082.1	5134.2
2008-03-12	5190.8	5369.7	5134.2	5257.9
2008-03-13	5261	5264.5	5121	5135.9
2008-03-14	5135.9	5219.4	5135.9	5206.9
2008-03-17	5180.9	5206.9	5039.6	5087
2008-03-18	5087	5117.3	5059.4	5086.1
2008-03-19	5086.1	5289.1	5086.1	5289.1
2008-03-20	5289.1	5289.1	5127.5	5127.5
2008-03-25	5127.5	5354.2	5127.5	5318.4
2008-03-26	5318.4	5389.7	5318.4	5381.4
2008-03-27	5381.4	5381.4	5334.3	5371.6
2008-03-28	5371.6	5371.6	5275.2	5351.1
2008-03-31	5351.1	5375	5316.9	5355.7
2008-04-01	5355.7	5373.3	5301	5361.2
2008-04-02	5361.2	5528.1	5361.2	5502.9
2008-04-03	5502.9	5609.4	5502.9	5608.9
2008-04-04	5608.9	5657.7	5595.9	5619.6
2008-04-07	5619.6	5643.7	5605.4	5625
2008-04-08	5625	5630.5	5554	5571.5
2008-04-09	5571.5	5610.1	5509.6	5520.2
2008-04-10	5520.2	5520.2	5435	5446.4
2008-04-11	5446.4	5456.3	5386.1	5439.3
2008-04-14	5408.3	5439.3	5309.2	5342.4
2008-04-15	5339.3	5422	5336.7	5400.4
2008-04-16	5426.6	5482	5400.4	5470.3
2008-04-17	5514.9	5567.6	5470.3	5519
2008-04-18	5519	5519.1	5395	5429.7
2008-04-21	5460.4	5604	5429.7	5600.3
2008-04-22	5597.3	5600.3	5524.6	5564.6
2008-04-23	5564.6	5653.9	5564.3	5652.9
2008-04-24	5637.8	5652.9	5557.4	5587.3
2008-04-28	5599.2	5672.7	5573	5602.7
2008-04-29	5613	5626.6	5575.7	5606.9
2008-04-30	5575.1	5620.5	5516	5595.4
2008-05-01	5592.6	5595.4	5538.7	5585.8
2008-05-02	5603.3	5700.4	5585.8	5700.4
2008-05-05	5729.7	5751.6	5700.4	5730.3
2008-05-06	5734.6	5734.9	5680.3	5701.4
2008-05-07	5726.8	5747.2	5656.7	5668.4
2008-05-08	5630.9	5731.9	5590.6	5723.2
2008-05-09	5740.6	5810.7	5722.8	5771.8
2008-05-12	5774.2	5846.8	5771.8	5828.5
2008-05-13	5828.1	5842	5792.3	5812.7
2008-05-14	5823.7	5887.8	5808.7	5872.7
2008-05-15	5873.9	5911.9	5863.8	5890.7
2008-05-16	5931.4	5971.5	5890.7	5931
2008-05-19	5950	5980.8	5931	5949.4
2008-05-20	5944.5	5949.4	5893.8	5908.1
2008-05-21	5867.8	5908.1	5809.3	5823.4
2008-05-22	5799.5	5863.8	5738.9	5826.9
2008-05-23	5833.2	5840	5753.2	5768
2008-05-26	5746.1	5768	5699.5	5707
2008-05-27	5705.6	5736	5705.6	5714.4
2008-05-28	5708.3	5720.4	5628.5	5648.1
2008-05-29	5662.4	5715.7	5648.1	5709.4
2008-05-30	5692.1	5709.4	5641.1	5654.7
2008-06-02	5671.9	5681.5	5595.5	5662.3
2008-06-03	5644.5	5662.3	5568.9	5574.2
2008-06-04	5569.6	5620.2	5558.7	5584.5
2008-06-05	5569.6	5584.5	5514.3	5530.1
2008-06-06	5562.3	5619.3	5530.1	5592.1
2008-06-10	5573.4	5592.1	5437.5	5437.5
2008-06-11	5434.9	5467.4	5398	5467.3
2008-06-12	5451.6	5467.3	5326	5329.2
2008-06-13	5349.8	5378.1	5290	5378.1
2008-06-16	5390.6	5405.5	5357.3	5371.7
2008-06-17	5384.5	5422.7	5310.1	5422.7
2008-06-18	5418.9	5444.2	5385.2	5443.2
2008-06-19	5432.1	5443.2	5366.6	5366.6
2008-06-20	5372.5	5374.9	5276.2	5288.3
2008-06-23	5265.4	5293.6	5211.6	5283.7
2008-06-24	5287.2	5295.3	5241.6	5290
2008-06-25	5265.8	5290	5215	5237.8
2008-06-26	5244.9	5334.1	5237.8	5307
2008-06-27	5258.4	5307	5144.7	5237
2008-06-30	5254.1	5305.9	5212	5215.3
2008-07-01	5230.1	5231.9	5138.9	5138.9
2008-07-02	5122.4	5138.9	5060.6	5094.8
2008-07-03	5047.2	5094.8	4969.1	4998.3
2008-07-04	5005.7	5082.1	4998.3	5082.1
2008-07-07	5069	5082.1	4975.4	5002.5
2008-07-08	5002.6	5030.8	4931.5	4932.9
2008-07-09	4952.4	5042.2	4932.9	5011.9
2008-07-10	4985	5011.9	4916.9	4937.4
2008-07-11	4955.9	4990.6	4931.4	4979.9
2008-07-14	4970.2	4979.9	4910	4921
2008-07-15	4919	4921	4795.8	4815.7
2008-07-16	4794	4885.8	4787.5	4870.6
2008-07-17	4870.6	4932.6	4862.1	4901
2008-07-18	4891.1	4905.4	4825.8	4840.4
2008-07-21	4865.3	5011.8	4840.4	5011.8
2008-07-22	5007.4	5011.8	4947.8	5005.6
2008-07-23	5014	5156.1	5003.9	5105.3
2008-07-24	5097.4	5158.3	5094.2	5144.1
2008-07-25	5097.7	5144.1	4939.8	4970.5
2008-07-28	4960	4970.5	4885.8	4922.1
2008-07-29	4912.8	4922.1	4819.4	4847.4
2008-07-30	4847.4	4958.4	4870.6	4936.68
2008-07-31	4959.5	5015.2	4936.7	4977.4
2008-08-01	4971.7	4977.4	4869.4	4904
2008-08-04	4883.1	4936.4	4882.7	4887.7
2008-08-05	4848.2	4887.7	4758.5	4820.4
2008-08-06	4847.3	4978.3	4820.4	4969.1
2008-08-07	4978	5004.9	4940.4	4983.3
2008-08-08	4968.8	4992.6	4911	4986.2
2008-08-11	4993.9	5055.1	4986.2	5026.1
2008-08-12	5021	5072.9	5008.7	5053.6
2008-08-13	5034.1	5053.6	4931.7	4951.6
2008-08-14	4974	5064.4	4951.6	4981.1
2008-08-15	4972.8	4999.5	4950.3	4981.7
2008-08-18	4979.7	5031.6	4934.1	4985
2008-08-19	4963.7	4985	4866.4	4866.4
2008-08-20	4878.2	4931.5	4866.4	4929.5
2008-08-21	4944.2	4944.5	4868.2	4875.2
2008-08-22	4893	4936.6	4875.2	4931.4
2008-08-25	4941.8	5036.6	4931.4	5014.9
2008-08-26	4995.4	5014.9	4895	5007.5
2008-08-27	5012.6	5038.3	4968.5	5011.2
2008-08-28	5022.1	5087.7	5011.2	5066.5
2008-08-29	5073.9	5146.3	5066.5	5135.6
2008-09-01	5128.7	5135.6	5093.4	5118.3
2008-09-02	5096.5	5177.2	5096.5	5116
2008-09-03	5102.9	5144.3	5033.8	5060
2008-09-04	5051.2	5081.5	4952.3	4979.5
2008-09-05	4947.6	4977.9	4837.6	4877.1
2008-09-08	4897	5081.7	4877.1	5067.5
2008-09-09	5049.8	5050.1	4963.7	4980.1
2008-09-10	4927.7	4980.1	4848	4905.5
2008-09-11	4916.6	4917.6	4811.4	4814.3
2008-09-12	4834.2	4903.8	4814.3	4903.8
2008-09-15	4904	4905.1	4770.9	4817.7
2008-09-16	4778.2	4781.4	4685.5	4750.8
2008-09-17	4759.6	4822.4	4700.6	4722.2
2008-09-18	4668.8	4670.1	4527.4	4607.3
2008-09-19	4637.3	4828.3	4607.3	4804.1
2008-09-22	4923.9	5020.5	4804.1	5020.5
2008-09-23	4987.4	5020.5	4882.1	4923.5
2008-09-24	4917.3	4987.5	4916.1	4981.9
2008-09-25	4954.2	4983	4925.3	4927.4
2008-09-26	4935.9	4990.5	4837.9	4904.8
2008-09-29	4903.9	4956.6	4782.9	4807.4
2008-09-30	4715	4807.4	4540.7	4600.5
2008-10-01	4636.3	4794.6	4636.3	4794.6
2008-10-02	4795.7	4832.5	4757.3	4761.1
2008-10-03	4717.4	4761.1	4633.2	4695.4
2008-10-06	4690.8	4695.4	4515	4540.4
2008-10-07	4504.3	4652.9	4391.9	4618.7
2008-10-08	4563.2	4618.7	4381.8	4388.1
2008-10-09	4391	4393.8	4269.9	4320.9
2008-10-10	4275	4320.9	3960.7	3960.7
2008-10-13	3990.8	4202.3	3960.7	4180.7
2008-10-14	4248.1	4442.4	4247.8	4335.2
2008-10-15	4329.5	4330.8	4265.4	4300
2008-10-16	4225.1	4300	3995.2	4013.4
2008-10-17	4039.5	4150.4	3963.2	3970.8
2008-10-20	3994.2	4142.3	3970.8	4142.3
2008-10-21	4184.5	4302.5	4142.3	4302.5
2008-10-22	4269.5	4302.5	4156.1	4156.1
2008-10-23	4087.5	4088.8	3973.2	3974.4
2008-10-24	3970.7	4029.2	3830	3869.4
2008-10-27	3874.5	3874.5	3761.1	3809.2
2008-10-28	3801.4	3809.2	3724.8	3794.6
2008-10-29	3835.3	3976.2	3817.4	3845.6
2008-10-30	3869.5	4022.4	3868.1	4001.1
2008-10-31	3992.6	4018	3938.2	4018
2008-11-03	4041.6	4221.5	4039.4	4221.5
2008-11-04	4198.2	4226.8	4135.9	4215.1
2008-11-05	4253.8	4340.5	4215.1	4336.6
2008-11-06	4281.7	4283.1	4144.9	4149.7
2008-11-07	4099.2	4149.7	3963.8	4051.3
2008-11-10	4066.9	4159.8	4065.1	4107.8
2008-11-11	4087.2	4088.8	3926.9	3960.9
2008-11-12	3944.8	3966.7	3892.7	3927.3
2008-11-13	3876.6	3878.8	3697.3	3697.3
2008-11-14	3745.4	3858.4	3745.4	3748.1
2008-11-17	3728.4	3748.1	3616.4	3653
2008-11-18	3635.3	3664.3	3506.2	3523.2
2008-11-19	3539	3570.8	3438.8	3499.6
2008-11-20	3463.8	3499.6	3340.3	3352.9
2008-11-21	3325.5	3416.5	3217.5	3416.5
2008-11-24	3431.7	3441.5	3362	3425.1
2008-11-25	3477.9	3623.4	3425.1	3623.4
2008-11-26	3617.3	3621.7	3536.8	3540
2008-11-27	3594.2	3659.4	3540	3588
2008-11-28	3604.6	3742.5	3588	3742.5
2008-12-01	3738.9	3742.5	3648.8	3681.2
2008-12-02	3630.9	3632.7	3528.2	3528.2
2008-12-03	3555.3	3621.9	3497	3533.8
2008-12-04	3553.4	3610.8	3522.4	3532.4
2008-12-05	3510.4	3557.7	3485.2	3489.9
2008-12-08	3506.8	3647.7	3505.8	3631.6
2008-12-09	3655.6	3655.6	3563.4	3604.3
2008-12-10	3609	3653.9	3557.6	3640.7
2008-12-11	3660.7	3670.8	3550.4	3598
2008-12-12	3586.5	3586.5	3474.1	3510.4
2008-12-15	3536	3664.4	3535.6	3591.4
2008-12-16	3589.3	3591.9	3507.7	3556.2
2008-12-17	3572.4	3635.8	3549.9	3570.6
2008-12-18	3578.2	3581.2	3516.8	3581.2
2008-12-19	3556.1	3620.5	3509.1	3615.7
2008-12-22	3620.1	3627.7	3552.3	3557.4
2008-12-23	3550.5	3574.4	3494.3	3531.4
2008-12-24	3534.6	3599.3	3529.1	3582.2
2008-12-29	3594.8	3657.8	3572.7	3621.1
2008-12-30	3624.5	3672.5	3597.9	3654.2
2008-12-31	3667	3729.8	3654.2	3722.3
2009-01-02	3723.9	3767.5	3674.8	3713.8
2009-01-05	3742.5	3768.4	3669.8	3687
2009-01-06	3692	3762.2	3692	3742.7
2009-01-07	3769.7	3817.9	3742.7	3779.7
2009-01-08	3746.2	3747.5	3662.6	3694.3
2009-01-09	3706.8	3741	3694.3	3735.7
2009-01-12	3722	3722	3655.8	3683.3
2009-01-13	3665.5	3683.3	3610.7	3654.6
2009-01-14	3664.7	3690.8	3641.1	3687
2009-01-15	3648	3649.5	3515.1	3529.5
2009-01-16	3550	3576.7	3529.5	3550.9
2009-01-19	3556	3602	3550.9	3589.3
2009-01-20	3563.5	3589.3	3441	3476.6
2009-01-21	3459.5	3459.9	3409.7	3442.8
2009-01-22	3457.2	3492.2	3445.7	3486.8
2009-01-23	3470.9	3471.8	3342.7	3342.7
2009-01-27	3376	3445.8	3342.7	3444
2009-01-28	3451.7	3505.9	3417.1	3495.5
2009-01-29	3525.2	3564.1	3495.5	3526.2
2009-01-30	3513.5	3548.4	3471.6	3540.7
2009-02-02	3519.4	3540.7	3480.5	3497.4
2009-02-03	3505.8	3578.7	3497.4	3508.7
2009-02-04	3503.2	3514.2	3428	3437.9
2009-02-05	3460.3	3460.9	3414.5	3428.6
2009-02-06	3441	3493.2	3428.6	3469.9
2009-02-09	3498.4	3528.4	3469.9	3508.6
2009-02-10	3515.9	3523.8	3462.9	3488.7
2009-02-11	3458.4	3474.4	3409.6	3474.4
2009-02-12	3475.8	3553.7	3474.4	3514.3
2009-02-13	3508	3559.5	3507.1	3559.1
2009-02-16	3548.8	3559.1	3499.7	3516.9
2009-02-17	3507.8	3538.5	3447.5	3464.3
2009-02-18	3435.3	3464.3	3368.1	3413.2
2009-02-19	3409.7	3473.7	3390.2	3448.9
2009-02-20	3449.6	3450.6	3381	3402.4
2009-02-23	3386.9	3402.4	3312.6	3351.2
2009-02-24	3332.6	3351.2	3296.2	3331.6
2009-02-25	3355.4	3382.9	3315.3	3327.5
2009-02-26	3329.5	3366.7	3320.7	3345.5
2009-02-27	3344.3	3364.2	3312.4	3344.5
2009-03-02	3329.4	3330.4	3233.9	3250.1
2009-03-03	3221	3225.8	3153.5	3219.2
2009-03-04	3208.2	3211.2	3142.5	3166.4
2009-03-05	3200.8	3218.3	3178.1	3188.5
2009-03-06	3169.6	3170.8	3124.3	3145.5
2009-03-09	3165.5	3177.3	3135.5	3154.5
2009-03-10	3148.5	3184.5	3120.8	3184.5
2009-03-11	3217	3265.4	3184.5	3244.4
2009-03-12	3254.4	3272.7	3225	3235.5
2009-03-13	3255.1	3353.5	3235.5	3345.2
2009-03-16	3345.8	3376.4	3339.9	3348.4
2009-03-17	3351.6	3451.9	3350.5	3451.9
2009-03-18	3453.6	3487.5	3435.6	3446.3
2009-03-19	3454.6	3500.7	3453	3480.2
2009-03-20	3499.1	3499.2	3464	3465.8
2009-03-23	3469.9	3550.3	3456.2	3550.3
2009-03-24	3579.3	3646.2	3550.3	3580
2009-03-25	3564	3626.3	3558.7	3609.3
2009-03-26	3610.9	3666.3	3603.7	3646.6
2009-03-27	3656.9	3706.6	3647	3672.3
2009-03-30	3658	3672.3	3592.8	3604.4
2009-03-31	3586.8	3622.5	3570.5	3582.1
2009-04-01	3583.6	3598.7	3550.9	3579.7
2009-04-02	3593.5	3703.2	3579.7	3680.2
2009-04-03	3704.6	3750.1	3703.5	3735.6
2009-04-06	3733.8	3763.1	3733.4	3756.6
2009-04-07	3742.6	3756.6	3704.5	3706.3
2009-04-08	3691.3	3706.3	3610.9	3619.5
2009-04-09	3626.8	3675.2	3626.1	3671.6
2009-04-14	3697	3775.3	3671.6	3752.9
2009-04-15	3746.1	3763.3	3734.4	3747.5
2009-04-16	3753.2	3804.2	3752.3	3775.7
2009-04-17	3785.6	3851.2	3775.7	3776.7
2009-04-20	3777.9	3788	3731.7	3769
2009-04-21	3740.3	3740.3	3661	3677.4
2009-04-22	3689.6	3701.5	3661.2	3668.2
2009-04-23	3677.1	3745.4	3668.2	3743
2009-04-24	3744.6	3754.4	3687	3712.3
2009-04-27	3725	3780.8	3680.6	3731.6
2009-04-28	3728.6	3777.9	3701.1	3708.4
2009-04-29	3694.6	3723.9	3679.8	3695.3
2009-04-30	3713.9	3799.3	3713.4	3780.5
2009-05-01	3771.4	3784	3754.2	3769.6
2009-05-04	3781.5	3883	3769.6	3883
2009-05-05	3902.6	3943.4	3880.6	3890.4
2009-05-06	3890.2	3907.8	3851.9	3867.1
2009-05-07	3890.6	3954.2	3867.1	3938.7
2009-05-08	3919	3943.2	3906.6	3941.7
2009-05-11	3943.2	3960.4	3901.4	3926
2009-05-12	3914.2	3926	3856.1	3877.2
2009-05-13	3877.7	3894.4	3838.6	3856.1
2009-05-14	3823.1	3823.4	3722.7	3723.4
2009-05-15	3743.4	3791.7	3741.9	3773.2
2009-05-18	3763.8	3773.2	3714.9	3735.6
2009-05-19	3759.1	3821.2	3758.4	3817.3
2009-05-20	3826.1	3831.5	3791.5	3824.6
2009-05-21	3824.8	3830.3	3792.2	3813.9
2009-05-22	3795.5	3813.9	3751.8	3761.6
2009-05-25	3763.7	3784.5	3722	3737.9
2009-05-26	3736.2	3788.4	3723.1	3788.4
2009-05-27	3798.9	3836.9	3798.5	3801.1
2009-05-28	3782.5	3801.1	3737.3	3755.7
2009-05-29	3774.2	3822.8	3755.7	3818
2009-06-01	3826.4	3895	3810.2	3894.4
2009-06-02	3912.2	3966.6	3894.4	3955.3
2009-06-03	3951.5	4017.2	3945.9	4017.2
2009-06-04	3993.3	3995	3926.4	3934.6
2009-06-05	3937.8	4021.3	3934.6	3971.2
2009-06-09	3959.2	3995.9	3934.9	3934.9
2009-06-10	3952.4	4024.4	3934.9	4024.4
2009-06-11	4021.5	4053	4019.2	4047.2
2009-06-12	4044.9	4079.4	4037.5	4062.2
2009-06-15	4048.8	4062.2	4031.7	4031.7
2009-06-16	4014.4	4016.1	3953.6	3962.5
2009-06-17	3943.8	3962.6	3874.8	3904.1
2009-06-18	3896.1	3921.4	3871.5	3892.1
2009-06-19	3899.6	3933.8	3898.8	3899.6
2009-06-22	3908.9	3931.2	3897.6	3918.2
2009-06-23	3887.8	3918.2	3791.5	3796.9
2009-06-24	3802.2	3811.9	3767.9	3807
2009-06-25	3814.7	3857.5	3812	3856
2009-06-26	3863.6	3915.6	3861.3	3903.8
2009-06-29	3899.4	3926.7	3882.6	3886.9
2009-06-30	3900	3955.5	3886.9	3954.9
2009-07-01	3939.5	3954.9	3859.3	3874
2009-07-02	3887.7	3910.2	3872.8	3877.3
2009-07-03	3859.2	3860.6	3804.1	3828.2
2009-07-06	3821	3821.4	3767.8	3783.7
2009-07-07	3776.8	3786.7	3761.7	3766.9
2009-07-08	3750.3	3767.9	3709.2	3767.9
2009-07-09	3766	3769.9	3742	3763.3
2009-07-10	3766	3796.7	3764.7	3794.1
2009-07-13	3790.3	3792.5	3735.6	3737.5
2009-07-14	3758.2	3867.1	3737.5	3867.1
2009-07-15	3870.8	3930.2	3870.6	3924.5
2009-07-16	3945.2	4022.3	3924.5	3995.6
2009-07-17	4002	4026.7	3989.4	4000.8
2009-07-20	4006.8	4066.9	4000.8	4050.3
2009-07-21	4060	4083.6	4043.7	4050.7
2009-07-22	4055.1	4074.6	4046.2	4068.5
2009-07-23	4058.9	4069.9	4047.3	4064.1
2009-07-24	4081.3	4122.1	4081.3	4089.8
2009-07-27	4097.5	4153.8	4089.8	4139.6
2009-07-28	4140	4177.9	4138.7	4169.5
2009-07-29	4156.3	4180.5	4142.4	4142.8
2009-07-30	4137.3	4201.8	4134.3	4190.4
2009-07-31	4213.5	4247.9	4190.4	4244
2009-08-03	4245.9	4282.9	4244.6	4263.4
2009-08-04	4291.3	4340	4263.4	4309.3
2009-08-05	4320.6	4320.6	4264.5	4264.5
2009-08-06	4272.4	4327.6	4264.5	4326.3
2009-08-07	4314.9	4315.8	4275.3	4299.4
2009-08-10	4311.9	4347.9	4300	4304.1
2009-08-11	4298	4332.9	4279	4332
2009-08-12	4320.7	4351.7	4294.5	4343.1
2009-08-13	4351.6	4435.9	4343.1	4435.9
2009-08-14	4447.7	4509.5	4435.9	4461
2009-08-17	4451	4461	4388.4	4388.4
2009-08-18	4375.7	4398	4352.1	4381.6
2009-08-19	4392.8	4437.2	4367.9	4373.8
2009-08-20	4397.9	4425.1	4367.1	4377.5
2009-08-21	4378.6	4379.9	4260.7	4290.6
2009-08-24	4317.5	4426.1	4290.6	4426.1
2009-08-25	4422.1	4432.9	4389.9	4405.8
2009-08-26	4406.9	4468.9	4405.9	4454.5
2009-08-27	4450	4461.3	4424.9	4450.8
2009-08-28	4460.4	4492.6	4459.5	4489.6
2009-08-31	4485.7	4537.2	4471.5	4479.1
2009-09-01	4476.6	4523.7	4466	4514.6
2009-09-02	4491.6	4514.6	4412	4438.2
2009-09-03	4433.2	4446.7	4410	4429.6
2009-09-04	4442.4	4477	4434	4435.5
2009-09-07	4443.1	4467.6	4435.5	4454.4
2009-09-08	4461.1	4527	4454.4	4523.8
2009-09-09	4532.2	4554.7	4504.2	4522.2
2009-09-10	4523.3	4577.3	4522.2	4570.8
2009-09-11	4576.3	4608.6	4570.8	4596.1
2009-09-14	4595.7	4596.1	4518.8	4531.1
2009-09-15	4541.7	4585.2	4526.9	4540.3
2009-09-16	4552.7	4651.2	4551.8	4650.4
2009-09-17	4662.2	4749.7	4652	4714.9
2009-09-18	4702.5	4714.9	4658.5	4693.2
2009-09-21	4687.4	4701.7	4665.9	4677.4
2009-09-22	4672	4683.6	4656.1	4663.7
2009-09-23	4675.6	4735.6	4663.7	4734.1
2009-09-24	4719.9	4734.1	4692.3	4701.2
2009-09-25	4686.2	4727	4639.4	4713.3
2009-09-28	4703.8	4713.3	4645	4677.4
2009-09-29	4696.8	4767.9	4696.3	4753.1
2009-09-30	4746.7	4767.8	4730	4743.6
2009-10-01	4738.8	4757.7	4696.9	4701.1
2009-10-02	4671.6	4701.1	4601.5	4601.7
2009-10-05	4601.3	4618.3	4573.3	4573.3
2009-10-06	4589.3	4641.3	4582.9	4591.6
2009-10-07	4613	4708.3	4612.8	4695.7
2009-10-08	4698.5	4780	4687.9	4768.6
2009-10-09	4780.3	4803.5	4749.6	4752.9
2009-10-12	4761.2	4786.3	4736.9	4739.8
2009-10-13	4743.9	4797.2	4739.8	4785.7
2009-10-14	4782.1	4840.1	4781.1	4831.1
2009-10-15	4845.4	4895.3	4831.1	4859.9
2009-10-16	4858.9	4877.1	4834.5	4836.4
2009-10-19	4830.4	4836.4	4772.1	4792.8
2009-10-20	4808.7	4871.3	4807.7	4846.2
2009-10-21	4837.9	4846.2	4819.2	4838.6
2009-10-22	4830.5	4844.9	4809.2	4812.8
2009-10-23	4826.5	4868	4812.8	4859.4
2009-10-26	4845.8	4848.8	4811.6	4830.3
2009-10-27	4813.7	4814.5	4751.4	4753.5
2009-10-28	4751.2	4764.2	4682.7	4685.1
2009-10-29	4653.2	4685.1	4562.5	4574.7
2009-10-30	4602.7	4673.6	4574.7	4643.2
2009-11-02	4611	4612.6	4517.6	4540.4
2009-11-03	4548.3	4579.2	4517.6	4531.5
2009-11-04	4533.9	4559.5	4518	4540.1
2009-11-05	4536.5	4558.7	4502.5	4508
2009-11-06	4528	4594	4527.5	4594
2009-11-09	4596.8	4680.3	4594	4674.9
2009-11-10	4696.5	4756.8	4694.8	4733.6
2009-11-11	4736.7	4768	4733.6	4757
2009-11-12	4760.9	4796.6	4746.4	4747.9
2009-11-13	4732.6	4734.4	4690.9	4706.4
2009-11-16	4715.9	4760.5	4706.4	4755.2
2009-11-17	4768.2	4799	4729.4	4729.4
2009-11-18	4737	4780.4	4729.4	4739
2009-11-19	4744.3	4761.3	4728.9	4749.2
2009-11-20	4734	4734	4673.2	4685.8
2009-11-23	4688.8	4725.4	4681.1	4717
2009-11-24	4724.4	4763.9	4685	4685
2009-11-25	4691	4722.9	4673.2	4722.2
2009-11-26	4731.3	4751.3	4698.2	4708.6
2009-11-27	4674.1	4676.5	4562.7	4572.1
2009-11-30	4592.8	4707.9	4572.1	4701.3
2009-12-01	4696.9	4719	4675.4	4719
2009-12-02	4733	4795.2	4719	4762.4
2009-12-03	4764.5	4787	4754.4	4774.6
2009-12-04	4760.4	4760.6	4687.6	4702.2
2009-12-07	4707.4	4723.1	4651.1	4676.5
2009-12-08	4676.5	4697.2	4655.6	4670.6
2009-12-09	4662.9	4662.9	4596.2	4637.9
2009-12-10	4637.3	4652.4	4596.6	4606.7
2009-12-11	4611.8	4646	4606.7	4635.2
2009-12-14	4635.6	4654	4608.3	4654
2009-12-15	4660	4691.1	4654	4673.5
2009-12-16	4671	4689.1	4656.1	4661.9
2009-12-17	4674	4703.1	4649.2	4670.3
2009-12-18	4653.5	4670.3	4604.7	4650.5
2009-12-21	4660.4	4693.5	4635.1	4635.1
2009-12-22	4643.7	4704.2	4635.1	4704.2
2009-12-23	4704.5	4742.6	4694.9	4739.3
2009-12-24	4749.3	4790.9	4741.1	4790.9
2009-12-29	4796.5	4858	4795.7	4845.1
2009-12-30	4844.4	4867.8	4833.3	4833.3
2009-12-31	4842.1	4873.6	4833.3	4870.6
2010-01-04	4864.9	4888.7	4862.3	4876.3
2010-01-05	4887.3	4930.7	4887	4924.3
2010-01-06	4927.7	4938.5	4915.3	4921.4
2010-01-07	4922.8	4938.1	4898.9	4899.4
2010-01-08	4900.3	4937.9	4899.4	4912.1
2010-01-11	4921.9	4955.1	4921.4	4950.7
2010-01-12	4938.6	4950.7	4893.1	4899.5
2010-01-13	4886.3	4899.5	4852.9	4868.1
2010-01-14	4876	4920.5	4875.1	4898
2010-01-15	4896.5	4905.4	4857.8	4899.6
2010-01-18	4890.6	4917.1	4865.6	4911.1
2010-01-19	4914.9	4930	4861.2	4861.2
2010-01-20	4874.7	4905.8	4865.6	4868.2
2010-01-21	4854.2	4868.2	4822.2	4827.2
2010-01-22	4793.9	4793.9	4716	4750.6
2010-01-25	4725.7	4750.6	4679.9	4717.9
2010-01-27	4705.9	4707.4	4628.6	4644.6
2010-01-28	4653.3	4676.1	4642.6	4673.3
2010-01-29	4656.6	4656.7	4566.7	4569.6
2010-02-01	4569.9	4588.5	4524.1	4524.1
2010-02-02	4550.5	4605.4	4524.1	4605.3
2010-02-03	4631	4656.9	4619	4647.9
2010-02-04	4638.4	4640	4598.3	4621.6
2010-02-05	4581.5	4619	4488.4	4514.1
2010-02-08	4521.7	4551	4515.6	4521.4
2010-02-09	4513.3	4514.8	4464.9	4505.1
2010-02-10	4534	4570.7	4498.9	4513.4
2010-02-11	4512.1	4565.3	4510.9	4554.3
2010-02-12	4566.1	4593.3	4545	4562.1
2010-02-15	4558.5	4568.7	4537.9	4545.5
2010-02-16	4550.4	4598.2	4545.5	4567.8
2010-02-17	4586.2	4672.9	4584.9	4667.9
2010-02-18	4672.7	4673.1	4633.4	4654.9
2010-02-19	4662.5	4672.2	4609.6	4635.1
2010-02-22	4654.7	4717.5	4654.3	4717.5
2010-02-23	4705.6	4718.3	4688.2	4718.3
2010-02-24	4702.4	4718.3	4641	4648.5
2010-02-25	4656.4	4689.9	4589.9	4594.1
2010-02-26	4602.9	4637.7	4593.3	4637.7
2010-03-01	4632.5	4686.5	4632.5	4686.5
2010-03-02	4695.1	4716.2	4683.5	4701.9
2010-03-03	4708.6	4745.7	4706.3	4735.7
2010-03-04	4743.2	4750.7	4724.8	4750.5
2010-03-05	4753.9	4780.4	4750.2	4767.2
2010-03-08	4787.5	4828.5	4787.5	4807.9
2010-03-09	4806.1	4828.1	4791.1	4820.1
2010-03-10	4818.6	4837.6	4804.3	4820
2010-03-11	4821.4	4840.1	4805.4	4814.2
2010-03-12	4814.9	4835.9	4812.2	4818.1
2010-03-15	4820.6	4836	4784.1	4784.1
2010-03-16	4785.6	4806.4	4781.1	4797.2
2010-03-17	4805.7	4853.2	4805.7	4853.2
2010-03-18	4860.6	4874.4	4846.8	4863.1
2010-03-19	4862.4	4875.8	4854.6	4872.2
2010-03-22	4858.8	4858.8	4826.9	4830.2
2010-03-23	4839.6	4882.4	4830.2	4874.8
2010-03-24	4884.9	4911.1	4884.9	4891.5
2010-03-25	4882.3	4890.8	4871.9	4885.4
2010-03-26	4878.6	4896.9	4834.8	4896.9
2010-03-29	4902.5	4912	4890.4	4897.3
2010-03-30	4907.4	4924.2	4904.4	4916.8
2010-03-31	4911.6	4928.9	4875.5	4875.5
2010-04-01	4880.6	4907.7	4879.5	4907.7
2010-04-06	4924.7	4956.6	4907.7	4953.7
2010-04-07	4953.8	4971.3	4953.6	4960.9
2010-04-08	4944.3	4960.9	4930.8	4937.9
2010-04-09	4943.5	4958.4	4940.8	4948.1
2010-04-12	4957.5	4986.1	4948.1	4984.3
2010-04-13	4979.3	4979.3	4944.5	4951.6
2010-04-14	4958.3	4996.8	4951.6	4994.7
2010-04-15	5003.3	5025.1	4994.7	5001.9
2010-04-16	4999	5002.2	4973.4	4984.7
2010-04-19	4965.1	4965.4	4909.4	4915.1
2010-04-20	4914.3	4944.9	4914.2	4925.8
2010-04-21	4928.6	4970.2	4926.2	4954.3
2010-04-22	4942.6	4954.3	4887.8	4907.4
2010-04-23	4904.6	4904.6	4875.8	4881.5
2010-04-27	4886.7	4911.9	4872.4	4880
2010-04-28	4849.1	4880	4785.4	4822.8
2010-04-29	4816.8	4818.7	4779.3	4785.6
2010-04-30	4793.8	4822.7	4792.5	4807.4
2010-05-03	4782.8	4807.4	4753.4	4785.5
2010-05-04	4779	4804.5	4737.1	4737.1
2010-05-05	4713	4713.3	4641.4	4674
2010-05-06	4654.4	4674	4570.6	4573.2
2010-05-07	4542	4573.2	4427.3	4480.7
2010-05-10	4497.2	4599.8	4480.7	4599.8
2010-05-11	4607.7	4630.7	4548	4548
2010-05-12	4555.2	4612.8	4548	4573
2010-05-13	4588.8	4652.8	4573	4652.8
2010-05-14	4639.6	4652.8	4596.2	4611.1
2010-05-17	4587.6	4611.1	4467.2	4467.2
2010-05-18	4480.7	4503.3	4445.9	4470.7
2010-05-19	4456.4	4470.7	4387.1	4387.1
2010-05-20	4389.9	4404.6	4316.5	4316.5
2010-05-21	4287.6	4316.5	4175.7	4305.4
2010-05-24	4320.4	4395.4	4303.1	4395.4
2010-05-25	4375.3	4395.4	4265.3	4265.3
2010-05-26	4295.2	4365.6	4265.3	4307.2
2010-05-27	4314.9	4379.2	4293	4379.2
2010-05-28	4397.2	4460.8	4379.2	4457.5
2010-05-31	4448.1	4453.4	4427.5	4429.7
2010-06-01	4430.6	4430.6	4383.8	4413.1
2010-06-02	4401.4	4428.7	4374.2	4381
2010-06-03	4382	4489.1	4382	4486
2010-06-04	4471	4486	4430.7	4449.4
2010-06-07	4410.4	4449.4	4299.8	4325.9
2010-06-08	4322.3	4385.5	4322.3	4381.2
2010-06-09	4386.4	4390	4354.6	4385.3
2010-06-10	4385.6	4445.9	4385.3	4435.3
2010-06-11	4457.4	4506.7	4435.3	4505.5
2010-06-15	4505.4	4517.2	4490.9	4505
2010-06-16	4525.4	4572.4	4505	4559
2010-06-17	4556.4	4563.3	4514.9	4527.3
2010-06-18	4525.9	4561.5	4525.9	4551.9
2010-06-21	4568	4622	4551.9	4612.6
2010-06-22	4611.8	4611.8	4557.7	4558.3
2010-06-23	4543.4	4558.3	4486.1	4486.1
2010-06-24	4502.9	4519.2	4478.8	4479.7
2010-06-25	4467.2	4479.7	4409.3	4413
2010-06-28	4419.7	4433.4	4369.6	4384.5
2010-06-29	4380.7	4410.5	4343.4	4345.7
2010-06-30	4321.5	4321.5	4249.5	4301.5
2010-07-01	4284.6	4301.5	4214.7	4237.5
2010-07-02	4249.7	4281.6	4222.7	4238.7
2010-07-05	4240.1	4260.1	4217.1	4222.1
2010-07-06	4215.3	4276.1	4182.3	4276.1
2010-07-07	4280.4	4290.8	4234.3	4254.6
2010-07-08	4277.2	4356.7	4277.2	4356.7
2010-07-09	4359.8	4397.5	4350.3	4396.3
2010-07-12	4395.7	4419.7	4386.2	4409.9
2010-07-13	4402.7	4429.1	4380.3	4380.3
2010-07-14	4401.3	4462.4	4380.3	4462.4
2010-07-15	4457.5	4465.6	4427.1	4442.6
2010-07-16	4444	4458.7	4413.5	4422.7
2010-07-19	4404.3	4404.3	4345.2	4358.3
2010-07-20	4363.3	4416	4361.1	4403.6
2010-07-21	4417.9	4435.6	4402.1	4412.7
2010-07-22	4409.8	4414.3	4374.7	4374.7
2010-07-23	4394.4	4472.3	4374.7	4458.4
2010-07-26	4466.7	4503.1	4458.4	4486.1
2010-07-27	4489.8	4520.3	4486.1	4497.4
2010-07-28	4497.9	4530.6	4487.2	4529.9
2010-07-29	4528.5	4531.6	4503.6	4524.1
2010-07-30	4518	4519	4480.6	4493.5
2010-08-02	4494.8	4541.6	4494.3	4541.6
2010-08-03	4558.1	4584.1	4541.6	4571.6
2010-08-04	4570.1	4570.1	4541.6	4542.1
2010-08-05	4550.1	4580.5	4542.1	4566.5
2010-08-06	4563.7	4566.1	4545.2	4566.1
2010-08-09	4560	4598.7	4540.1	4594.9
2010-08-10	4592.2	4597	4538.4	4540.7
2010-08-11	4531.2	4540.7	4455.5	4455.5
2010-08-12	4436.8	4455.5	4382.1	4400.9
2010-08-13	4401.7	4459.6	4393.3	4459.6
2010-08-16	4448.3	4450.8	4402.6	4438.5
2010-08-17	4438	4486.1	4423.9	4477
2010-08-18	4461.9	4494.9	4459.7	4474.9
2010-08-19	4468	4479	4454.9	4479
2010-08-20	4466.4	4479	4409.5	4430.9
2010-08-23	4433	4439.4	4418.2	4429
2010-08-24	4422.4	4422.4	4378	4381.3
2010-08-25	4369	4381.3	4313.9	4320.1
2010-08-26	4323.4	4356	4320.3	4356
2010-08-27	4348	4379	4330.2	4370.1
2010-08-30	4381.2	4456.4	4370.1	4452.7
2010-08-31	4438.1	4442.5	4403.9	4404.2
2010-09-01	4412.8	4501.8	4412.8	4495.7
2010-09-02	4513.4	4552.7	4495.7	4532.7
2010-09-03	4537.4	4558.7	4527.3	4541.2
2010-09-06	4547.2	4575.5	4541.2	4575.5
2010-09-07	4571.4	4588.8	4555.3	4573.2
2010-09-08	4570.1	4570.1	4532.6	4537.2
2010-09-09	4542.2	4593	4542.2	4582.2
2010-09-10	4582.9	4598.5	4560.3	4560.3
2010-09-13	4574.2	4622.7	4574	4614.9
2010-09-14	4622.6	4649.1	4622.6	4626.5
2010-09-15	4627.2	4670.1	4626.5	4661.5
2010-09-16	4661.8	4667.6	4603.6	4605.3
2010-09-17	4614.2	4648.2	4614.2	4638.9
2010-09-20	4633.4	4638.9	4604.8	4631.3
2010-09-21	4639.4	4664.5	4617.5	4617.5
2010-09-22	4616.2	4641.2	4616.2	4625.2
2010-09-23	4623.3	4634.8	4609.6	4633.6
2010-09-24	4622.6	4622.6	4585.1	4601.9
2010-09-27	4620	4681.1	4601.9	4675.4
2010-09-28	4670.3	4682.3	4657.2	4669.8
2010-09-29	4676.5	4698	4643	4645
2010-09-30	4645.5	4649.1	4582.9	4582.9
2010-10-01	4584.6	4617.4	4559	4579.2
2010-10-04	4587.1	4643.9	4579.2	4625.3
2010-10-05	4612.8	4625.3	4559.2	4606.9
2010-10-06	4621.6	4693.3	4606.9	4686.8
2010-10-07	4689.8	4697.3	4668.3	4691.3
2010-10-08	4684.7	4691.3	4666.8	4681.4
2010-10-11	4686.8	4713	4681.4	4697.5
2010-10-12	4690.5	4690.8	4617.4	4618.2
2010-10-13	4625.2	4656.8	4619.6	4619.9
2010-10-14	4635.7	4700.4	4619.9	4699.1
2010-10-15	4691.5	4699.1	4660.6	4689
2010-10-18	4688.8	4689	4638.7	4651.9
2010-10-19	4659.4	4681.9	4655.7	4655.7
2010-10-20	4641.6	4641.8	4583	4624.9
2010-10-21	4639	4661.4	4622	4622.9
2010-10-22	4627.5	4648.2	4622.3	4648.2
2010-10-25	4644.4	4725.9	4641.1	4710
2010-10-26	4709.4	4711.1	4684.6	4687.8
2010-10-27	4684.8	4698	4641	4648.1
2010-10-28	4648.3	4700.7	4648.3	4684.9
2010-10-29	4689.3	4691.7	4655.6	4661.6
2010-11-01	4665.7	4705.4	4661.6	4698.5
2010-11-02	4696.1	4706.5	4676.7	4701.4
2010-11-03	4705	4734.9	4701.4	4722.6
2010-11-04	4717.9	4756.9	4715.1	4745.3
2010-11-05	4769.8	4815	4769.2	4800.6
2010-11-08	4802.8	4810.5	4774.5	4778.4
2010-11-09	4769.8	4778.4	4731	4740.7
2010-11-10	4741	4753.8	4686.1	4699.8
2010-11-11	4705.5	4740.2	4704.2	4728.6
2010-11-12	4728.5	4732.4	4681.6	4692.7
2010-11-15	4692.8	4714.2	4681.3	4688
2010-11-16	4697.8	4709.5	4670.5	4700.3
2010-11-17	4678.1	4700.3	4622.3	4624.3
2010-11-18	4623.2	4644.1	4612	4640.2
2010-11-19	4648.8	4673.8	4615.5	4629.2
2010-11-22	4638.8	4672	4636.7	4643.5
2010-11-23	4639.5	4640.2	4586.8	4589.1
2010-11-24	4581.3	4586.7	4551.2	4584.7
2010-11-25	4596.1	4607.2	4583.2	4593.4
2010-11-26	4599.3	4616.5	4594	4598.3
2010-11-29	4596	4623.5	4557.3	4618.5
2010-11-30	4617.4	4617.4	4584.3	4584.4
2010-12-01	4578.9	4586.8	4557	4586.6
2010-12-02	4604.7	4686	4586.6	4676.2
2010-12-03	4687.1	4717.1	4682.3	4694.2
2010-12-06	4696.3	4706.8	4688	4688.6
2010-12-07	4691.8	4737.6	4690.9	4726.8
2010-12-08	4727.3	4727.3	4694.9	4699.9
2010-12-09	4703	4747.1	4702.2	4741.3
2010-12-10	4739.9	4750	4732.5	4745.9
2010-12-13	4749.6	4775.7	4749.6	4757.1
2010-12-14	4760.8	4773	4755.8	4766.9
2010-12-15	4765.8	4781.9	4757.1	4767.8
2010-12-16	4764	4784.3	4754.7	4784
2010-12-17	4783.8	4783.8	4763.1	4763.1
2010-12-20	4762.7	4778.5	4736.6	4736.6
2010-12-21	4742.1	4782.4	4736.6	4771.9
2010-12-22	4776.2	4786	4768.4	4778.4
2010-12-23	4780.1	4811.9	4778.3	4799
2010-12-24	4792.5	4799	4767.1	4777.3
2010-12-29	4768.4	4784.9	4754.8	4775.2
2010-12-30	4777.6	4799.9	4775.2	4790.4
2010-12-31	4787.5	4790.4	4745.2	4745.2
