# Supplementary material for: Analysis of global stock index data during crisis period via complex network approach
Source: PLoS One. 2018 Jul 18;13(7):e0200600. doi: 10.1371/journal.pone.0200600 (PMC6051609; doi:10.1371/journal.pone.0200600)
Supplement: S1 File — See the respective attached file. (ZIP) [file pone.0200600.s001.zip › Global stock index data 2005-2010/Shanghai Composite Index.xls]

## Sheet: Sheet1
Date	Open	High	Low	Close
2005-01-04	1260.78	1260.78	1238.17	1242.77
2005-01-05	1241.68	1258.58	1235.74	1251.93
2005-01-06	1252.49	1252.73	1234.23	1239.43
2005-01-07	1239.32	1256.31	1235.5	1244.74
2005-01-10	1243.57	1252.72	1236.08	1252.4
2005-01-11	1252.71	1260.87	1247.83	1257.46
2005-01-12	1257.17	1257.19	1246.42	1256.92
2005-01-13	1255.71	1259.49	1251.01	1256.31
2005-01-14	1255.87	1268.85	1243.87	1245.62
2005-01-17	1235.57	1236.39	1214.06	1216.65
2005-01-18	1215.77	1226.04	1207.05	1225.45
2005-01-19	1225.07	1225.07	1214.63	1218.1
2005-01-20	1213.36	1213.96	1199.16	1204.39
2005-01-21	1201.93	1237.9	1189.21	1234.47
2005-01-24	1258.02	1265.94	1239.8	1255.77
2005-01-25	1252.35	1254.86	1239.16	1254.23
2005-01-26	1252.37	1254.23	1240.13	1241.95
2005-01-27	1239.57	1241.13	1223.87	1225.89
2005-01-28	1223.72	1226.3	1208.85	1213.67
2005-01-31	1210.75	1210.75	1190.17	1191.82
2005-02-01	1189.5	1203.06	1187.26	1188.93
2005-02-02	1189.5	1253.15	1189.5	1252.5
2005-02-03	1253.81	1269.15	1236.17	1242.3
2005-02-04	1238.6	1274.11	1235.64	1269
2005-02-16	1276.01	1291.46	1270.31	1278.88
2005-02-17	1280.02	1280.02	1263.71	1276.13
2005-02-18	1275.66	1278.62	1258.56	1258.96
2005-02-21	1259.52	1284.93	1259.5	1284.48
2005-02-22	1285.62	1312.53	1282.78	1309.27
2005-02-23	1309.62	1316.58	1299.14	1309.47
2005-02-24	1307.03	1310.96	1296.97	1309.94
2005-02-25	1311.36	1328.53	1311.2	1312.44
2005-02-28	1311.43	1315.13	1298.92	1306
2005-03-01	1305.24	1308.75	1295.64	1303.41
2005-03-02	1303.31	1316.72	1285.91	1287.45
2005-03-03	1285.19	1295.25	1276.88	1294.33
2005-03-04	1294.15	1299.59	1286.48	1287.71
2005-03-07	1288.4	1296.88	1287.74	1293.73
2005-03-08	1298.25	1318.89	1296.9	1318.27
2005-03-09	1321.2	1326.07	1310.23	1316.79
2005-03-10	1316.9	1316.9	1282.52	1286.23
2005-03-11	1284.51	1292.52	1278.15	1289.94
2005-03-14	1288.98	1304.11	1271.51	1293.5
2005-03-15	1293.13	1293.25	1266.63	1269.14
2005-03-16	1267.05	1268.18	1247.89	1255.58
2005-03-17	1255.98	1257.79	1242.51	1243.47
2005-03-18	1242.45	1248.03	1223.61	1227.4
2005-03-21	1226.14	1232.81	1220.82	1231.04
2005-03-22	1230.68	1231.67	1202.42	1206.92
2005-03-23	1205.75	1218.01	1194.32	1201.64
2005-03-24	1200.25	1208.6	1187.58	1208.19
2005-03-25	1207.2	1211.16	1199.87	1205.63
2005-03-28	1204.85	1204.85	1185.45	1200.11
2005-03-29	1199.69	1209.22	1194.58	1195.01
2005-03-30	1192.44	1192.44	1171.81	1172.57
2005-03-31	1168.82	1181.53	1162.03	1181.23
2005-04-01	1180.37	1237.8	1173.54	1223.56
2005-04-04	1212.11	1218.27	1196.94	1202.96
2005-04-05	1200.69	1209.34	1189.25	1191.74
2005-04-06	1191.19	1220.41	1183.9	1214.86
2005-04-07	1216.72	1248.06	1213.65	1225.48
2005-04-08	1225.04	1249.2	1218.75	1248.52
2005-04-11	1248.15	1252.81	1235.35	1240.97
2005-04-12	1239.13	1239.13	1218.51	1219.51
2005-04-13	1228.97	1254.31	1228.97	1248.2
2005-04-14	1252.2	1253.59	1233.23	1234.33
2005-04-15	1229.68	1229.68	1213.2	1216.96
2005-04-18	1212.39	1212.39	1190.98	1197.73
2005-04-19	1196.28	1202.49	1191.23	1199.9
2005-04-20	1198.95	1198.95	1178.64	1184.19
2005-04-21	1182.2	1190.54	1167.99	1172.55
2005-04-22	1171.02	1177.88	1163.4	1169.18
2005-04-25	1166.34	1166.34	1146.41	1157.97
2005-04-26	1155.64	1169.14	1151.63	1165.33
2005-04-27	1165.09	1166.19	1148.13	1148.75
2005-04-28	1145.74	1172.71	1135.73	1169.11
2005-04-29	1168.33	1170.19	1155.98	1159.14
2005-05-09	1160.62	1165.39	1130.41	1130.83
2005-05-10	1126.81	1135.79	1108.42	1135.56
2005-05-11	1134.59	1140.17	1121.86	1124.27
2005-05-12	1122.17	1122.91	1099.84	1103.99
2005-05-13	1101.6	1120.16	1093.28	1107.62
2005-05-16	1105.39	1105.39	1082.13	1095.46
2005-05-17	1091.25	1108.17	1083.94	1099.64
2005-05-18	1099.74	1108.84	1090.29	1102.96
2005-05-19	1101.75	1107.22	1083.11	1103.47
2005-05-20	1100.49	1108.61	1094.66	1099.26
2005-05-23	1095.3	1095.3	1069.43	1070.84
2005-05-24	1065.99	1078.09	1057.53	1073.84
2005-05-25	1072.52	1082.17	1064.87	1072.13
2005-05-26	1071.21	1077.44	1055.81	1058.86
2005-05-27	1056.32	1068.21	1050.05	1051.94
2005-05-30	1049.72	1063.94	1043.27	1060.16
2005-05-31	1061.61	1070.5	1057.74	1060.73
2005-06-01	1059.61	1063.51	1035.7	1039.18
2005-06-02	1036.73	1036.73	1008.75	1016.06
2005-06-03	1013.9	1019.92	1000.52	1013.63
2005-06-06	1010.38	1034.85	998.22	1034.37
2005-06-07	1036.61	1055.62	1029.53	1030.94
2005-06-08	1044.17	1118.69	1040.15	1115.58
2005-06-09	1118.8	1146.41	1103.68	1131.05
2005-06-10	1130.55	1130.55	1101.82	1108.28
2005-06-13	1105.96	1112.1	1085.86	1106.29
2005-06-14	1108.33	1119.67	1092.4	1093.46
2005-06-15	1090.45	1090.45	1070.06	1072.83
2005-06-16	1071.77	1086.34	1064.02	1086.01
2005-06-17	1090.11	1094.66	1079.07	1085.61
2005-06-20	1087.84	1115.86	1073.41	1115.62
2005-06-21	1115.66	1115.66	1098.9	1101.48
2005-06-22	1098.95	1103.24	1090.74	1102.03
2005-06-23	1100.55	1106.74	1092.47	1093.7
2005-06-24	1091.98	1102.23	1087.69	1101.88
2005-06-27	1108.46	1129.95	1108.46	1124.64
2005-06-28	1120.94	1120.94	1105.34	1108.58
2005-06-29	1111.66	1113.52	1103.9	1104.99
2005-06-30	1103.47	1103.47	1078.1	1080.93
2005-07-01	1077.31	1077.31	1053.63	1055.59
2005-07-04	1050.24	1050.24	1030.17	1047.27
2005-07-05	1043.88	1047.82	1032.51	1039.04
2005-07-06	1040.69	1044.77	1028.22	1033.54
2005-07-07	1033.21	1044.05	1030.49	1038.59
2005-07-08	1036.41	1036.41	1015.39	1017.98
2005-07-11	1026.79	1043.2	1009.03	1011.49
2005-07-12	1007.9	1048.91	1004.08	1046.16
2005-07-13	1044.57	1045.94	1033.81	1037.39
2005-07-14	1035.52	1049.88	1033.16	1040.41
2005-07-15	1039.6	1046.36	1021.98	1026.11
2005-07-18	1023.38	1023.38	1008.52	1012.09
2005-07-19	1011	1020.67	1004.65	1014.35
2005-07-20	1013.98	1025.1	1008.68	1021.05
2005-07-21	1020.69	1022.04	1009.98	1020.63
2005-07-22	1026.12	1054.63	1024	1046.32
2005-07-25	1045.26	1048.97	1040.59	1045.4
2005-07-26	1046.53	1078.05	1046.53	1072.8
2005-07-27	1072.56	1090.18	1068.49	1089.9
2005-07-28	1090.11	1097.63	1083.35	1086.54
2005-07-29	1084.97	1088.47	1077.12	1083.03
2005-08-01	1082.79	1094.15	1081.11	1088.94
2005-08-02	1089.52	1104.04	1084.79	1104.03
2005-08-03	1106.31	1120.67	1103.9	1107.69
2005-08-04	1104.91	1108.16	1099.13	1102.58
2005-08-05	1102.62	1129.06	1102.59	1128.74
2005-08-08	1131.8	1146.72	1131.8	1138.88
2005-08-09	1139.12	1152.94	1130.58	1152.53
2005-08-10	1153.2	1165.12	1144.95	1165.03
2005-08-11	1165.44	1184.25	1164.1	1183.57
2005-08-12	1185.26	1192.04	1161.78	1167.91
2005-08-15	1167.03	1187.79	1163.84	1187
2005-08-16	1188.02	1192.91	1170.11	1177.27
2005-08-17	1175.17	1193.56	1160.08	1192.83
2005-08-18	1194.43	1201.75	1146.56	1148.03
2005-08-19	1144.45	1157.37	1132.86	1150.18
2005-08-22	1148.97	1162.04	1142.67	1158.59
2005-08-23	1158.82	1159.63	1139.23	1149.95
2005-08-24	1151.44	1171.43	1151.44	1167.13
2005-08-25	1167.99	1172.69	1157.18	1172.47
2005-08-26	1173.01	1174.53	1163.99	1171.86
2005-08-29	1171.99	1172.01	1147.93	1154.42
2005-08-30	1151.62	1153.76	1145.27	1146.38
2005-08-31	1145.81	1163.52	1140.09	1162.79
2005-09-01	1163.7	1185.76	1160.04	1184.93
2005-09-02	1187.06	1188.91	1179.1	1188.84
2005-09-05	1189.06	1196.86	1184.01	1196.22
2005-09-06	1197.23	1201.82	1172.06	1173.32
2005-09-07	1170.77	1194.58	1168.58	1194.3
2005-09-08	1196.27	1201.46	1184.78	1194.41
2005-09-09	1194.49	1204.45	1184.42	1189.62
2005-09-12	1189.74	1191.93	1181.43	1188.21
2005-09-13	1188.25	1207.4	1186.22	1207.16
2005-09-14	1209.26	1217.41	1204.54	1217.26
2005-09-15	1217.51	1218.94	1210.71	1217.28
2005-09-16	1217.41	1217.75	1208.56	1212.94
2005-09-19	1213.48	1220.97	1210.18	1220.62
2005-09-20	1222.25	1223.56	1204.86	1212.61
2005-09-21	1210.85	1210.85	1186.98	1187.98
2005-09-22	1185.68	1185.68	1147.19	1159.96
2005-09-23	1157.29	1164.59	1149.74	1151.98
2005-09-26	1150.93	1155.6	1147.26	1155.04
2005-09-27	1155.05	1157.79	1132.52	1133.23
2005-09-28	1131.31	1142.49	1129.05	1131.77
2005-09-29	1134.44	1155.77	1134.44	1155.48
2005-09-30	1156.77	1158.69	1150.62	1155.61
2005-10-10	1153.67	1153.67	1137.28	1138.95
2005-10-11	1137.94	1157.3	1133.89	1157.19
2005-10-12	1157.48	1165.66	1152.25	1161.85
2005-10-13	1162.02	1165.35	1152.08	1152.6
2005-10-14	1152.37	1154.32	1135.5	1139.54
2005-10-17	1138.37	1138.37	1121.96	1131.37
2005-10-18	1131.26	1142.03	1129.66	1141.2
2005-10-19	1141.05	1150.59	1132.47	1134.6
2005-10-20	1133.45	1136.31	1119.37	1135.94
2005-10-21	1135.61	1145.99	1132.35	1141.31
2005-10-24	1141.33	1143.45	1133.92	1141.17
2005-10-25	1140.17	1140.17	1121.28	1121.91
2005-10-26	1119.42	1119.42	1094.57	1097.16
2005-10-27	1093.93	1101.26	1087.48	1097.78
2005-10-28	1097.58	1102.02	1067.4	1080.86
2005-10-31	1079.04	1096.14	1078.28	1092.81
2005-11-01	1091.67	1094.15	1074.29	1089.95
2005-11-02	1089.99	1108.88	1089.99	1104.79
2005-11-03	1104.59	1111.43	1090.82	1095.27
2005-11-04	1094.25	1100.43	1087.84	1100.04
2005-11-07	1099.52	1100.95	1089.82	1100.65
2005-11-08	1099.94	1111.11	1092.53	1110.14
2005-11-09	1110.54	1117.06	1107.64	1108.15
2005-11-10	1106.94	1106.94	1086.1	1088.3
2005-11-11	1085.69	1094.3	1078.58	1090.19
2005-11-14	1089.55	1089.7	1083.02	1088.65
2005-11-15	1088.51	1099.02	1082.5	1087.5
2005-11-16	1086.82	1096.29	1075.43	1095.89
2005-11-17	1094.87	1098.67	1090.35	1095.31
2005-11-18	1095.52	1122.61	1093.52	1116.99
2005-11-21	1117.77	1122.87	1114.24	1119.93
2005-11-22	1119.68	1119.68	1098.49	1098.65
2005-11-23	1096.56	1106.47	1093.95	1105.74
2005-11-24	1105.33	1117.94	1103.76	1113.37
2005-11-25	1113.28	1115.08	1107.21	1114.91
2005-11-28	1113.82	1119.34	1106.94	1110.82
2005-11-29	1109.56	1110.3	1095.34	1096.98
2005-11-30	1095.29	1099.57	1090.72	1099.26
2005-12-01	1098.78	1104.56	1094.43	1098.74
2005-12-02	1099.75	1102.75	1089.56	1094.28
2005-12-05	1093.1	1093.1	1077.4	1079.19
2005-12-06	1077.57	1089.59	1074	1087.79
2005-12-07	1087.74	1100.04	1086.73	1099.61
2005-12-08	1100.68	1106.34	1092.99	1098.32
2005-12-09	1097.51	1114.58	1094.73	1113.47
2005-12-12	1115.75	1118.52	1109.08	1116.36
2005-12-13	1115.76	1119.42	1106.74	1117.84
2005-12-14	1117.47	1127.62	1110.2	1125.38
2005-12-15	1125.67	1134.85	1121.55	1123.55
2005-12-16	1122.73	1127.94	1118.93	1127.5
2005-12-19	1127.83	1134.5	1123.5	1131.75
2005-12-20	1131.79	1136.38	1126.99	1136.34
2005-12-21	1135.97	1142.39	1128.94	1130.75
2005-12-22	1129.56	1136	1125.95	1135.23
2005-12-23	1135.7	1144.93	1135.07	1144.87
2005-12-26	1145.77	1159.78	1145.33	1156.82
2005-12-27	1157.48	1158.16	1149.84	1154.28
2005-12-28	1155.11	1157.19	1149.27	1157.03
2005-12-29	1157.5	1169.86	1157.5	1169.86
2005-12-30	1171.57	1173.06	1158.96	1161.05
2006-01-04	1163.87	1181	1161.9	1180.96
2006-01-05	1183.3	1197.83	1180.45	1197.26
2006-01-06	1198.81	1215.53	1191.61	1209.42
2006-01-09	1210.32	1217.31	1205.24	1215.66
2006-01-10	1215.84	1220.75	1203.65	1220.61
2006-01-11	1219.81	1223.55	1204.04	1211.05
2006-01-12	1208.76	1227.3	1205.28	1226.7
2006-01-13	1228.15	1231.22	1214.88	1221.45
2006-01-16	1221.11	1221.38	1202.58	1202.86
2006-01-17	1200.25	1209.02	1198.83	1208.43
2006-01-18	1207.52	1234.52	1206.35	1233.35
2006-01-19	1235.08	1251.95	1230.85	1251.57
2006-01-20	1251.4	1258.69	1247.2	1255.3
2006-01-23	1254.77	1257.34	1244.27	1255.77
2006-01-24	1256	1262.08	1247	1252.06
2006-01-25	1251.26	1260.17	1245.91	1258.04
2006-02-06	1263	1287.66	1263	1287.62
2006-02-07	1289.45	1297.4	1270.4	1282.09
2006-02-08	1282.12	1291.73	1276.02	1290.05
2006-02-09	1288.96	1288.96	1266.81	1269.45
2006-02-10	1269.53	1284.09	1266.22	1282.65
2006-02-13	1283.77	1284.95	1267.56	1279.64
2006-02-14	1279.62	1286.42	1275.85	1286.32
2006-02-15	1289.13	1300.99	1288.63	1299.16
2006-02-16	1298.49	1298.49	1268.56	1270.63
2006-02-17	1269.4	1280.04	1265.14	1267.4
2006-02-20	1268.1	1279.42	1265.38	1267.54
2006-02-21	1266.64	1288.54	1256.8	1288.41
2006-02-22	1288.85	1297.93	1282.91	1284.22
2006-02-23	1284.13	1289.94	1273.94	1288.84
2006-02-24	1289.43	1297.34	1286.96	1296.86
2006-02-27	1297.68	1304.61	1293.46	1297.18
2006-02-28	1294.8	1299.47	1277.74	1299.03
2006-03-01	1299.15	1308.19	1297.76	1306.58
2006-03-02	1306.58	1307.63	1281.57	1285.66
2006-03-03	1284.6	1295.41	1275.62	1293.29
2006-03-06	1292.74	1296.84	1286.64	1288.95
2006-03-07	1288.25	1288.25	1257.54	1259.91
2006-03-08	1256.68	1258.23	1238.15	1250.38
2006-03-09	1247.46	1253.75	1242.68	1245.16
2006-03-10	1245.18	1253.91	1240.75	1245.65
2006-03-13	1245.3	1260.07	1245.3	1259.67
2006-03-14	1260.42	1262.75	1250.27	1259.04
2006-03-15	1259.23	1275.51	1258.14	1274.81
2006-03-16	1274.61	1277.19	1270.83	1274.19
2006-03-17	1273.01	1276.62	1265.6	1269.46
2006-03-20	1269.58	1288.97	1264.41	1288.41
2006-03-21	1288.55	1297.6	1285.43	1290.39
2006-03-22	1289.46	1296.91	1281.12	1296.7
2006-03-23	1296.19	1302.79	1289.52	1302.45
2006-03-24	1302.14	1308.05	1293.29	1294.7
2006-03-27	1296.06	1296.59	1283.68	1295.91
2006-03-28	1295.76	1302.64	1293	1298.79
2006-03-29	1299.38	1313.12	1296.59	1305.56
2006-03-30	1305.84	1308.49	1293.82	1294.71
2006-03-31	1291.51	1298.75	1285.73	1298.29
2006-04-03	1298.68	1319.48	1298.68	1319.47
2006-04-04	1319.83	1330.1	1315.33	1329.79
2006-04-05	1330.56	1341.5	1326.53	1340.16
2006-04-06	1341.73	1348.52	1336.13	1339.73
2006-04-07	1340.64	1345.29	1330.51	1342.96
2006-04-10	1344.23	1359.4	1339.52	1359.08
2006-04-11	1360.97	1366.52	1350.32	1362.22
2006-04-12	1361.74	1364.69	1355.65	1360.13
2006-04-13	1359.27	1364.31	1331.68	1332.33
2006-04-14	1330.09	1360.09	1328.43	1359.53
2006-04-17	1360.64	1383.65	1353.39	1378.61
2006-04-18	1379.81	1391.37	1370.15	1385.11
2006-04-19	1389.13	1399.54	1378.79	1396.7
2006-04-20	1398.09	1404.19	1376.96	1385.9
2006-04-21	1385.92	1419.89	1383.45	1416.79
2006-04-24	1423.4	1429.05	1402.26	1409.78
2006-04-25	1405.89	1409.27	1386.12	1399.76
2006-04-26	1399.06	1426.62	1397.34	1417.47
2006-04-27	1418.9	1424.46	1407.14	1416.73
2006-04-28	1403.52	1444.71	1389.34	1440.22
2006-05-08	1446.99	1497.2	1446.99	1497.1
2006-05-09	1503.23	1532.75	1497.99	1531.16
2006-05-10	1537.56	1554.03	1518.33	1545.68
2006-05-11	1547.55	1583.76	1536.29	1537.37
2006-05-12	1532.87	1603.21	1531.23	1602.83
2006-05-15	1616.25	1664.93	1606.57	1664.08
2006-05-16	1658.69	1678.59	1604.78	1613.25
2006-05-17	1613.23	1640.69	1592.18	1625.14
2006-05-18	1611.65	1630.07	1582.96	1617.28
2006-05-19	1620.21	1664.61	1610.04	1659.54
2006-05-22	1656.75	1674.22	1646.68	1657.68
2006-05-23	1647.96	1648.52	1597.1	1604.55
2006-05-24	1609.74	1634.59	1562.38	1590.92
2006-05-25	1585.46	1598.55	1563.86	1591.42
2006-05-26	1596.56	1614.55	1593.09	1613.89
2006-05-29	1622.1	1648.83	1609	1648.53
2006-05-30	1654.98	1663.92	1634.9	1657.28
2006-05-31	1656.28	1667.23	1628.67	1641.3
2006-06-01	1639.67	1684.7	1635.74	1684.2
2006-06-02	1688.78	1695.58	1659.14	1669.39
2006-06-05	1669.23	1685.29	1639.68	1684.62
2006-06-06	1681.22	1692.82	1672.81	1679.12
2006-06-07	1678.23	1678.23	1588.97	1589.54
2006-06-08	1576.43	1596.12	1540.93	1591.49
2006-06-09	1583.95	1594.43	1550.2	1551.38
2006-06-12	1540.21	1566.44	1529.5	1552.79
2006-06-13	1552.09	1570.1	1532.05	1548.49
2006-06-14	1540.63	1540.63	1512.52	1531.32
2006-06-15	1531.24	1551.3	1528.23	1533.98
2006-06-16	1540.18	1574.47	1540.18	1574.46
2006-06-19	1559.98	1591.85	1544.93	1586.28
2006-06-20	1583.87	1592.83	1572.58	1592.33
2006-06-21	1590.6	1617.71	1570.08	1598.11
2006-06-22	1593.09	1605.25	1587.79	1596.06
2006-06-23	1594.49	1608.1	1582.01	1605.71
2006-06-26	1607.78	1635.8	1607.78	1633.44
2006-06-27	1636.7	1642.57	1627.59	1639.55
2006-06-28	1638.23	1642.35	1627.06	1639.28
2006-06-29	1641.92	1672.1	1641.92	1671.61
2006-06-30	1679.72	1690.95	1662.28	1672.21
2006-07-03	1677.31	1697.83	1670.01	1697.28
2006-07-04	1700.32	1702.65	1670.13	1681.54
2006-07-05	1755.22	1757.47	1703.58	1718.55
2006-07-06	1715.27	1742.2	1711.65	1741.47
2006-07-07	1746.52	1750.02	1724.67	1730.19
2006-07-10	1730.69	1737.03	1715.82	1734.32
2006-07-11	1736.98	1746.72	1725.23	1745.8
2006-07-12	1745.87	1753.27	1737.99	1740
2006-07-13	1736.2	1737.59	1654.48	1655.77
2006-07-14	1641.13	1676.75	1633.89	1665.2
2006-07-17	1662.04	1684.34	1653.6	1682.88
2006-07-18	1682.36	1684.67	1666.31	1684.25
2006-07-19	1681.77	1681.77	1637.48	1645.16
2006-07-20	1642.62	1658.05	1636.25	1655.12
2006-07-21	1653.81	1669.28	1653.5	1665.32
2006-07-24	1648.74	1667.61	1632.68	1665.94
2006-07-25	1668.13	1690.61	1668.13	1685.46
2006-07-26	1688.53	1691.42	1675.66	1686.65
2006-07-27	1685.34	1701.61	1665.38	1675.16
2006-07-28	1674.43	1678.52	1646.34	1662.03
2006-07-31	1659.53	1659.53	1611.16	1612.73
2006-08-01	1619.63	1625.04	1596.65	1600.61
2006-08-02	1598.75	1608.77	1577.9	1600.87
2006-08-03	1599.74	1609.42	1587.11	1601.05
2006-08-04	1601.6	1612.1	1567.25	1570.15
2006-08-07	1561.8	1570.05	1541.41	1547.43
2006-08-08	1547.9	1581.75	1547.9	1580.57
2006-08-09	1581.8	1585.17	1571.7	1578.56
2006-08-10	1578.35	1606.94	1577.86	1606.06
2006-08-11	1605.59	1610.76	1596.21	1605.92
2006-08-14	1605.2	1611.66	1566.72	1570.73
2006-08-15	1568.26	1596.65	1564.39	1595.65
2006-08-16	1596.05	1616.45	1591.85	1616.41
2006-08-17	1612.41	1612.41	1592.84	1603.33
2006-08-18	1601.56	1614.36	1596.56	1598.01
2006-08-21	1565.45	1602.13	1558.1	1601.15
2006-08-22	1601.52	1619.07	1598.77	1613.35
2006-08-23	1614.39	1621.39	1608.74	1612.39
2006-08-24	1612.69	1623.16	1601.88	1623.01
2006-08-25	1622.48	1630.04	1619.73	1623.03
2006-08-28	1627.12	1651.28	1624.28	1650.43
2006-08-29	1652.67	1667.53	1649.59	1651.02
2006-08-30	1648.34	1656.23	1640.28	1655.19
2006-08-31	1655.9	1661.47	1649.99	1658.63
2006-09-01	1658.66	1660.51	1634.02	1636.69
2006-09-04	1635.33	1657.69	1635.12	1657.52
2006-09-05	1659.73	1669.9	1657.04	1664.07
2006-09-06	1665.13	1672.26	1656.86	1672.12
2006-09-07	1683.78	1683.89	1655.4	1661.19
2006-09-08	1659.7	1671.3	1658.67	1667.98
2006-09-11	1668.16	1675.09	1653.01	1674.96
2006-09-12	1675.19	1699.58	1673.44	1695.86
2006-09-13	1695.35	1713.98	1687.04	1689.38
2006-09-14	1689.63	1696.62	1672.88	1689.69
2006-09-15	1689.6	1722.66	1689.51	1721.04
2006-09-18	1727.91	1733.41	1719.16	1732.98
2006-09-19	1735.3	1743.02	1728.28	1735.24
2006-09-20	1733.63	1737.73	1720.83	1732.45
2006-09-21	1731.58	1743.63	1731.22	1740.9
2006-09-22	1744.6	1746.61	1724.1	1725.36
2006-09-25	1722.74	1732.27	1709.77	1722.36
2006-09-26	1720.78	1721.58	1704.77	1712.63
2006-09-27	1711.51	1725.5	1709.76	1725.03
2006-09-28	1725.51	1740.78	1722.21	1736.96
2006-09-29	1740.05	1755.69	1740.05	1752.42
2006-10-09	1768.14	1786.11	1763.11	1785.38
2006-10-10	1784.22	1793.14	1771.85	1784.86
2006-10-11	1784.51	1792.76	1771.01	1790.1
2006-10-12	1790.63	1792.23	1774.14	1778.18
2006-10-13	1776.51	1792.86	1773.23	1784.65
2006-10-16	1787.7	1789.17	1766.3	1771.29
2006-10-17	1768.62	1777.59	1758.31	1763.9
2006-10-18	1762.4	1787.74	1760.88	1787.18
2006-10-19	1788.58	1799.29	1784.34	1792.25
2006-10-20	1792.6	1801.33	1786.34	1790.36
2006-10-23	1789.64	1797.42	1753.49	1759.39
2006-10-24	1756.45	1805.27	1756.45	1805.18
2006-10-25	1807.03	1825.6	1789.9	1806.65
2006-10-26	1804.89	1816.76	1791.94	1810.64
2006-10-27	1836.21	1842.73	1803.21	1807.17
2006-10-30	1804.36	1815.61	1788.28	1809.65
2006-10-31	1811.46	1839.31	1811.46	1837.99
2006-11-01	1838.68	1855.88	1833.2	1855.71
2006-11-02	1856.92	1857.14	1834.84	1851.31
2006-11-03	1851.4	1873.66	1850.15	1866.36
2006-11-06	1853.18	1886.51	1846.01	1886.3
2006-11-07	1889.53	1897.41	1862.93	1889.53
2006-11-08	1885.85	1886.25	1865.22	1866.81
2006-11-09	1860.95	1899.09	1858.59	1896.48
2006-11-10	1896.92	1920.18	1870.96	1883.34
2006-11-13	1878.7	1905.89	1852.1	1863.76
2006-11-14	1868.17	1888.43	1841.82	1888.23
2006-11-15	1888.53	1923.13	1878.69	1922.93
2006-11-16	1930.92	1976.04	1926.72	1941.54
2006-11-17	1934.63	1972.6	1925.14	1971.79
2006-11-20	1977.52	2018	1977.52	2017.27
2006-11-21	2013.06	2037.73	1988.92	2037.55
2006-11-22	2031.29	2062.8	2010.79	2041.35
2006-11-23	2045.08	2071.23	2042.15	2062.36
2006-11-24	2051.47	2057.91	2022.62	2050.81
2006-11-27	2042.19	2049.53	2022.37	2047.27
2006-11-28	2042.37	2051.49	2016.47	2038.72
2006-11-29	2005.98	2059.72	1992.53	2054.09
2006-11-30	2058.77	2102.05	2058.77	2099.28
2006-12-01	2106.29	2112.57	2087.6	2102.04
2006-12-04	2103.81	2164.58	2100.55	2161.64
2006-12-05	2167.36	2195.52	2159.32	2173.28
2006-12-06	2175.37	2192.89	2097.41	2156.6
2006-12-07	2152.59	2206.51	2145.78	2156.75
2006-12-08	2133.35	2164.02	2090.4	2093.63
2006-12-11	2085.05	2181.16	2084.26	2180.49
2006-12-12	2189.69	2228.64	2180.37	2218.95
2006-12-13	2224.42	2244.4	2195.63	2223.45
2006-12-14	2226	2250.32	2212.9	2249.11
2006-12-15	2255.24	2275.49	2241.19	2273.9
2006-12-18	2277.28	2335.23	2277.28	2332.43
2006-12-19	2342.18	2381.63	2315.98	2364.17
2006-12-20	2356.26	2381.13	2332.92	2373.2
2006-12-21	2372.46	2386.82	2339.9	2342.93
2006-12-22	2334.27	2366.69	2321.92	2343.66
2006-12-25	2350.12	2452.42	2350.12	2435.76
2006-12-26	2437.85	2505.69	2424.93	2479.73
2006-12-27	2478.06	2538.66	2461.07	2536.38
2006-12-28	2538.95	2611.79	2530.33	2567.59
2006-12-29	2585.41	2698.9	2585.41	2675.47
2007-01-04	2728.18	2847.61	2684.81	2715.71
2007-01-05	2668.57	2685.8	2617.01	2641.33
2007-01-08	2621.06	2708.44	2620.62	2707.19
2007-01-09	2711.04	2809.39	2691.36	2807.8
2007-01-10	2838.11	2841.74	2770.98	2825.57
2007-01-11	2819.36	2841.18	2763.88	2770.11
2007-01-12	2745.32	2782.02	2652.57	2668.11
2007-01-15	2660.07	2795.33	2658.87	2794.7
2007-01-16	2818.66	2830.8	2757.2	2821.01
2007-01-17	2828.4	2870.42	2742.58	2778.9
2007-01-18	2760.94	2784.04	2679.7	2756.98
2007-01-19	2761.88	2833.45	2761.88	2832.2
2007-01-22	2857.89	2934.64	2857.89	2933.19
2007-01-23	2964.68	2970.68	2851.91	2949.14
2007-01-24	2955.42	2994.28	2927.72	2975.13
2007-01-25	2946.5	2947.14	2853.82	2857.36
2007-01-26	2805.95	2905.98	2720.82	2882.55
2007-01-29	2897.25	2954.33	2885.86	2945.26
2007-01-30	2959.39	2980.51	2901.76	2930.56
2007-01-31	2926.07	2929.64	2766.74	2786.33
2007-02-01	2744.81	2801.68	2706.29	2785.43
2007-02-02	2791.49	2796.43	2666.86	2673.21
2007-02-05	2658.07	2672.35	2610.33	2612.53
2007-02-06	2612.83	2677.04	2541.52	2675.69
2007-02-07	2688.96	2745.38	2681.32	2716.17
2007-02-08	2725.14	2751.16	2691.26	2737.73
2007-02-09	2741.48	2747.94	2704.36	2730.38
2007-02-12	2729.83	2807.51	2728.78	2807.17
2007-02-13	2819.13	2835.08	2801.31	2831.87
2007-02-14	2836.81	2915.06	2823.38	2905.09
2007-02-15	2923.66	2994.62	2923.66	2993
2007-02-16	3018.18	3036.34	2975.82	2998.47
2007-02-26	2999.08	3041.33	2960.74	3040.6
2007-02-27	3048.82	3049.77	2763.39	2771.79
2007-02-28	2734.59	2888.89	2732.88	2881.07
2007-03-01	2877.2	2878.35	2760.91	2797.19
2007-03-02	2792.94	2846.15	2777.79	2831.52
2007-03-05	2827.67	2858.44	2723.06	2785.3
2007-03-06	2776.16	2866.33	2756.96	2840.17
2007-03-07	2851.74	2911.41	2849.64	2896.59
2007-03-08	2904.18	2928.8	2871.46	2928.01
2007-03-09	2934.49	2962.42	2891.81	2937.91
2007-03-12	2945.92	2958.63	2904.74	2954.91
2007-03-13	2958.09	2966.19	2932.23	2964.79
2007-03-14	2933.67	2934.45	2868.8	2906.33
2007-03-15	2905.97	2955.46	2905.97	2951.69
2007-03-16	2964.09	2979.7	2899.03	2930.48
2007-03-19	2864.25	3037.99	2852.85	3014.44
2007-03-20	3024.78	3033.02	2998.8	3032.19
2007-03-21	3042.09	3057.71	3020.94	3057.38
2007-03-22	3080.6	3099.81	3059.38	3071.22
2007-03-23	3071.8	3085.32	3008.15	3074.28
2007-03-26	3083.93	3123.17	3069.47	3122.81
2007-03-27	3126.02	3145.04	3103.77	3138.82
2007-03-28	3140.68	3180.33	3052.07	3173.01
2007-03-29	3179.8	3273.72	3176.52	3197.53
2007-03-30	3178.49	3212.38	3157.03	3183.98
2007-04-02	3196.58	3253.43	3196.58	3252.59
2007-04-03	3265.67	3292.57	3251.52	3291.29
2007-04-04	3295.97	3308.14	3266.55	3291.54
2007-04-05	3286.16	3326.91	3259.62	3319.14
2007-04-06	3287.68	3334.22	3273.85	3323.58
2007-04-09	3333.42	3399.51	3333.26	3398.95
2007-04-10	3405.23	3444.37	3351.1	3444.29
2007-04-11	3454.41	3497.52	3428.78	3495.22
2007-04-12	3503.22	3532.86	3488.07	3531.02
2007-04-13	3537.22	3563.85	3504.16	3518.26
2007-04-16	3523.21	3597.21	3523.21	3596.44
2007-04-17	3611.63	3622.88	3510.49	3611.87
2007-04-18	3614.67	3623.86	3564.23	3612.39
2007-04-19	3610.02	3617.43	3358.93	3449.01
2007-04-20	3460.9	3591.46	3460.9	3584.2
2007-04-23	3615.78	3710.88	3615.78	3710.88
2007-04-24	3736.15	3762.38	3689.13	3720.53
2007-04-25	3708.57	3769.24	3653.98	3743.95
2007-04-26	3766.47	3784.68	3732.6	3783.06
2007-04-27	3788.74	3802.92	3720.59	3759.86
2007-04-30	3784.27	3851.35	3759.48	3841.27
2007-05-08	3937.93	3964.71	3901.32	3950.01
2007-05-09	3961.1	4015.21	3875.38	4013.08
2007-05-10	4021.42	4072.13	3991.47	4049.7
2007-05-11	4024.42	4039.66	3949.36	4021.67
2007-05-14	3970.66	4081.42	3940.35	4046.39
2007-05-15	4055.83	4069.84	3891.36	3899.17
2007-05-16	3890.8	3987.4	3845.22	3986.04
2007-05-17	4002.48	4064.28	3982.99	4048.29
2007-05-18	4041.39	4052.09	3999.16	4030.25
2007-05-21	3902.34	4083.41	3892.97	4072.22
2007-05-22	4091.14	4136.63	4086.82	4110.37
2007-05-23	4125.42	4175.44	4093.91	4173.7
2007-05-24	4188.67	4208.38	4089.38	4151.13
2007-05-25	4133.19	4190.46	4111.26	4179.77
2007-05-28	4221.57	4283.93	4215.24	4272.11
2007-05-29	4288.98	4335.96	4262.02	4334.92
2007-05-30	4087.4	4275.23	4015.51	4053.08
2007-05-31	4006.28	4178.1	3858.04	4109.65
2007-06-01	4120.62	4181.28	3966.97	4000.74
2007-06-04	3981.81	3987.26	3659.08	3670.4
2007-06-05	3564.43	3768.56	3404.14	3767.1
2007-06-06	3781.37	3821.69	3682.79	3776.31
2007-06-07	3787.7	3891.4	3779.5	3890.8
2007-06-08	3900.02	3935.78	3852.04	3913.13
2007-06-11	3942	4000.41	3930.74	3995.68
2007-06-12	4011.67	4073.18	3910	4072.13
2007-06-13	4110.74	4193.44	4102.04	4176.48
2007-06-14	4162.2	4179.72	4085.78	4115.2
2007-06-15	4085.65	4152.54	4067.35	4132.86
2007-06-18	4195.39	4267.74	4193.31	4253.34
2007-06-19	4247.74	4280.85	4209.57	4269.52
2007-06-20	4269.45	4311.99	4164.27	4181.32
2007-06-21	4170.89	4256.54	4147.05	4230.82
2007-06-22	4230.96	4249.43	4024.48	4091.44
2007-06-25	4102.78	4131.13	3912.42	3941.08
2007-06-26	3863.24	3976.19	3818.85	3973.37
2007-06-27	3985.71	4090.71	3948.28	4078.59
2007-06-28	4080.19	4113.28	3912.81	3914.2
2007-06-29	3824.29	3919.34	3779.81	3820.7
2007-07-02	3800.23	3859.86	3724.19	3836.29
2007-07-03	3854.71	3906.76	3821.46	3899.72
2007-07-04	3906.01	3916.47	3800.27	3816.16
2007-07-05	3769.63	3778.39	3614.53	3615.87
2007-07-06	3599.82	3785.35	3563.54	3781.35
2007-07-09	3809.67	3900.9	3782.73	3883.21
2007-07-10	3895.91	3929.42	3841.8	3853.02
2007-07-11	3837.8	3879.29	3812.14	3865.72
2007-07-12	3874.04	3925.6	3861.04	3915.99
2007-07-13	3920.83	3935.51	3878.18	3914.4
2007-07-16	3920.65	3931.87	3820.57	3821.92
2007-07-17	3809.56	3919.78	3767.22	3896.19
2007-07-18	3880.85	3971.61	3861.91	3930.06
2007-07-19	3918.53	3947.33	3887.58	3912.94
2007-07-20	3918.41	4062.12	3918.41	4058.85
2007-07-23	4091.24	4220.32	4091.24	4213.36
2007-07-24	4238.32	4284.83	4192.72	4210.33
2007-07-25	4212.95	4325.38	4212.23	4323.97
2007-07-26	4347.77	4371.51	4304.19	4346.45
2007-07-27	4315.37	4357.34	4268.78	4345.35
2007-07-30	4348.61	4450.19	4345.79	4440.77
2007-07-31	4432.27	4476.63	4379.2	4471.03
2007-08-01	4488.77	4502.29	4284.87	4300.56
2007-08-02	4316.56	4431.85	4290.8	4407.73
2007-08-03	4440.97	4562.68	4438.96	4560.77
2007-08-06	4600.11	4629.96	4564.31	4628.1
2007-08-07	4642.01	4687.44	4581.29	4651.23
2007-08-08	4614.59	4711.32	4568.7	4663.16
2007-08-09	4658.59	4768.88	4658.59	4754.09
2007-08-10	4745.18	4769.62	4640.77	4749.37
2007-08-13	4768.61	4872.54	4728.89	4820.06
2007-08-14	4820.15	4876.85	4789.89	4872.78
2007-08-15	4875.51	4916.31	4762.72	4869.88
2007-08-16	4845.01	4845.01	4710.31	4765.44
2007-08-17	4733.13	4814.36	4646.43	4656.57
2007-08-20	4773.83	4906	4758.4	4904.85
2007-08-21	4944.21	4982.98	4917.82	4955.2
2007-08-22	4876.35	4999.2	4861.27	4980.08
2007-08-23	5002.84	5050.38	4968.33	5032.49
2007-08-24	5070.65	5125.36	5052.24	5107.67
2007-08-27	5144.82	5192.06	5092.08	5150.12
2007-08-28	5134.14	5209.5	5058.44	5194.68
2007-08-29	5147.71	5204.53	5063.41	5109.43
2007-08-30	5144.11	5186.52	5109.66	5167.88
2007-08-31	5184.09	5235.16	5158.37	5218.83
2007-09-03	5257.78	5327.54	5257.78	5321.06
2007-09-04	5333.4	5357.93	5265	5294.05
2007-09-05	5296.07	5337.93	5223.67	5310.72
2007-09-06	5336.67	5412.32	5314.34	5393.66
2007-09-07	5381.19	5405.36	5269.25	5277.18
2007-09-10	5208.31	5356.85	5169.9	5355.28
2007-09-11	5362.94	5395.04	5093.92	5113.97
2007-09-12	5092.57	5192.3	5025.33	5172.62
2007-09-13	5193.4	5276.77	5178.87	5273.59
2007-09-14	5290.26	5324.44	5201.85	5312.18
2007-09-17	5309.06	5427.17	5307.77	5421.39
2007-09-18	5446.73	5458.58	5339.92	5425.21
2007-09-19	5439.02	5447.36	5336.07	5395.27
2007-09-20	5408.48	5482.43	5396.11	5470.07
2007-09-21	5482.51	5489.07	5363.35	5454.67
2007-09-24	5469.84	5506.06	5404.42	5485.01
2007-09-25	5500.26	5509.23	5396.48	5425.88
2007-09-26	5407.83	5463.9	5320.02	5338.52
2007-09-27	5338.11	5411.19	5306.82	5409.4
2007-09-28	5461.58	5560.42	5461.58	5552.3
2007-10-08	5683.31	5729.96	5620	5692.75
2007-10-09	5678.91	5725.4	5628.35	5715.89
2007-10-10	5742.65	5860.86	5727.24	5771.46
2007-10-11	5798.39	5914.77	5755.99	5913.23
2007-10-12	5950.9	5959.36	5658.81	5903.26
2007-10-15	5934.78	6039.04	5866.13	6030.09
2007-10-16	6056.95	6124.04	6040.71	6092.06
2007-10-17	6057.43	6088.89	5982.2	6036.28
2007-10-18	6031.91	6055.47	5804.97	5825.28
2007-10-19	5869.12	5932.11	5766.86	5818.05
2007-10-22	5742.79	5804.84	5654.91	5667.33
2007-10-23	5660.07	5776.02	5574.84	5773.39
2007-10-24	5804.02	5906.7	5793.56	5843.11
2007-10-25	5794.22	5819.88	5546.04	5562.39
2007-10-26	5498.86	5628.83	5462.01	5589.63
2007-10-29	5641.98	5750.25	5617.98	5748
2007-10-30	5769.2	5899.65	5701.34	5897.19
2007-10-31	5984.71	6002.12	5871.48	5954.77
2007-11-01	5978.93	6005.13	5912.5	5914.28
2007-11-02	5812.46	5860.59	5740.4	5777.8
2007-11-05	5748.17	5787.22	5603.47	5634.45
2007-11-06	5593.34	5649.75	5510.16	5536.56
2007-11-07	5565.64	5610.95	5469.76	5601.78
2007-11-08	5559.15	5559.15	5328.2	5330.02
2007-11-09	5276	5382.69	5217.62	5315.54
2007-11-12	5181.17	5250.08	5032.57	5187.73
2007-11-13	5239.34	5311.69	5085.44	5158.11
2007-11-14	5246.57	5414.6	5165.06	5412.69
2007-11-15	5391.01	5453.74	5338.9	5365.26
2007-11-16	5273.08	5335.51	5224.31	5316.27
2007-11-19	5325.3	5333.09	5240.42	5269.82
2007-11-20	5230.74	5338.17	5158.54	5293.7
2007-11-21	5307.79	5344.93	5206.57	5214.23
2007-11-22	5113.88	5154.86	4969.89	4984.16
2007-11-23	4946.26	5034.23	4896.99	5032.13
2007-11-26	5102.53	5124.89	4952.43	4958.85
2007-11-27	4919.91	4947.08	4857.04	4861.11
2007-11-28	4870.84	4907.76	4778.73	4803.39
2007-11-29	4870.86	5011.19	4814.78	5003.33
2007-11-30	4993.74	4993.74	4861.86	4871.78
2007-12-03	4838.56	4899.67	4798.01	4868.61
2007-12-04	4882.15	4971.4	4882.15	4915.89
2007-12-05	4917.37	5052.75	4893.32	5042.65
2007-12-06	5055.84	5065.51	4995.47	5035.07
2007-12-07	5038.48	5096.8	5021.37	5091.76
2007-12-10	5010.83	5168.76	4990.72	5161.92
2007-12-11	5180.54	5209.7	5103.74	5175.07
2007-12-12	5148.25	5149.93	5054.57	5095.54
2007-12-13	5078.18	5095.15	4954.36	4958.04
2007-12-14	4899.75	5011.2	4860.16	5007.91
2007-12-17	5007.29	5007.35	4874.62	4876.76
2007-12-18	4856.47	4905.49	4812.16	4836.17
2007-12-19	4878.07	4960.42	4868.35	4941.78
2007-12-20	4965.29	5050.79	4923.3	5043.54
2007-12-21	5017.2	5112.39	5013.76	5101.78
2007-12-24	5132.91	5284.34	5104.65	5234.26
2007-12-25	5233.18	5254.41	5178.8	5201.18
2007-12-26	5209.04	5262.59	5158.76	5233.35
2007-12-27	5248.22	5316.52	5203.5	5308.89
2007-12-28	5320.01	5336.5	5248.69	5261.56
2008-01-02	5265	5295.02	5201.89	5272.81
2008-01-03	5269.8	5321.46	5211.05	5319.86
2008-01-04	5328.41	5372.46	5318.46	5361.57
2008-01-07	5357.45	5403.35	5332.6	5393.34
2008-01-08	5414.56	5480.07	5344.65	5386.53
2008-01-09	5365.22	5437.76	5346.85	5435.81
2008-01-10	5449.16	5483.83	5407.31	5456.54
2008-01-11	5471.39	5500.06	5423.81	5484.68
2008-01-14	5507.58	5522.78	5456.93	5497.9
2008-01-15	5503.93	5505.04	5405.6	5443.79
2008-01-16	5395.28	5396.04	5288.77	5290.61
2008-01-17	5235.91	5312.29	5039.79	5151.63
2008-01-18	5141.37	5187.6	5093.13	5180.51
2008-01-21	5188.8	5200.93	4891.29	4914.44
2008-01-22	4818	4818	4511.95	4559.75
2008-01-23	4572.9	4705.07	4510.5	4703.05
2008-01-24	4753.45	4767.8	4625.46	4717.73
2008-01-25	4716.98	4806.89	4657.71	4761.69
2008-01-28	4720.56	4720.56	4409.08	4419.29
2008-01-29	4426.27	4517.6	4389.52	4457.94
2008-01-30	4505.63	4554.34	4330.69	4417.84
2008-01-31	4408.02	4487.32	4368.3	4383.39
2008-02-01	4388.25	4411.7	4195.75	4320.77
2008-02-04	4415.02	4672.21	4415.02	4672.17
2008-02-05	4622.54	4662.97	4550.43	4599.7
2008-02-13	4525.03	4547.54	4454.64	4490.72
2008-02-14	4527.05	4576.98	4507.94	4552.32
2008-02-15	4523.79	4523.79	4431.46	4497.13
2008-02-18	4546.75	4601.22	4517.6	4568.15
2008-02-19	4582.28	4665.55	4544.94	4664.3
2008-02-20	4682.59	4695.8	4556.81	4567.03
2008-02-21	4534.17	4568.21	4452.68	4527.18
2008-02-22	4500.38	4500.38	4333.03	4370.28
2008-02-25	4370.18	4391.33	4182.77	4192.53
2008-02-26	4302.74	4331.64	4123.31	4238.18
2008-02-27	4256.53	4360.7	4222.46	4334.05
2008-02-28	4343.28	4344.93	4265.5	4299.51
2008-02-29	4293.53	4364.81	4275.9	4348.54
2008-03-03	4323.7	4456.96	4279.35	4438.27
2008-03-04	4454.18	4472.15	4321.27	4335.45
2008-03-05	4316.25	4352.82	4210.96	4292.65
2008-03-06	4310.35	4427.5	4260.79	4360.99
2008-03-07	4315.81	4341.3	4265.83	4300.52
2008-03-10	4265.61	4265.61	4120.53	4146.3
2008-03-11	4121.65	4165.92	4063.47	4165.88
2008-03-12	4254.67	4272.98	4068.78	4070.12
2008-03-13	4033.32	4055.45	3902.25	3971.26
2008-03-14	3956.75	4000.78	3891.7	3962.67
2008-03-17	3941.26	3941.26	3813	3820.05
2008-03-18	3789.57	3862.77	3607.25	3668.9
2008-03-19	3746.04	3813.88	3677.81	3761.6
2008-03-20	3721.5	3857.62	3516.33	3804.05
2008-03-21	3790.11	3838.05	3746.39	3796.57
2008-03-24	3830.34	3840.47	3624.93	3626.18
2008-03-25	3559.94	3659.21	3521.52	3629.61
2008-03-26	3644.13	3698.32	3591.1	3606.85
2008-03-27	3541.27	3541.27	3407.89	3411.49
2008-03-28	3378.62	3590.75	3357.22	3580.14
2008-03-31	3465.9	3555.82	3445.55	3472.71
2008-04-01	3461.08	3493.13	3308.9	3329.16
2008-04-02	3370.6	3464.53	3283.64	3347.88
2008-04-03	3323.42	3456.94	3271.29	3446.24
2008-04-07	3418.51	3613.48	3386.51	3599.61
2008-04-08	3604.26	3656.96	3563.85	3612.53
2008-04-09	3585.84	3606.88	3413.07	3413.9
2008-04-10	3378.13	3474.31	3344.87	3471.74
2008-04-11	3498.55	3517.81	3462.13	3492.89
2008-04-14	3419.04	3427.88	3285.29	3296.67
2008-04-15	3282.57	3349.76	3212.15	3348.35
2008-04-16	3349.93	3363.21	3283.07	3291.59
2008-04-17	3286.41	3352.95	3180.19	3222.74
2008-04-18	3200.57	3203.71	3078.17	3094.66
2008-04-21	3305.15	3305.16	3073.56	3116.97
2008-04-22	3076.71	3148.73	2990.78	3147.79
2008-04-23	3116.41	3296.71	3089.89	3278.33
2008-04-24	3539.86	3593.19	3461.64	3583.02
2008-04-25	3572.54	3658.55	3527.83	3557.74
2008-04-28	3497.38	3530.9	3460.25	3474.72
2008-04-29	3457.35	3544.22	3453.27	3523.4
2008-04-30	3545.57	3705.09	3543.01	3693.1
2008-05-05	3739.79	3768.21	3696.69	3761
2008-05-06	3735.84	3786.02	3680.99	3733.5
2008-05-07	3716.44	3774.06	3577.99	3579.14
2008-05-08	3538.91	3658.04	3523.02	3656.83
2008-05-09	3682.95	3693.16	3552.47	3613.49
2008-05-12	3548.61	3668.85	3521.87	3626.98
2008-05-13	3515.71	3615.06	3508.32	3560.24
2008-05-14	3549.66	3661.97	3549.66	3657.43
2008-05-15	3676.83	3706.72	3636.22	3637.32
2008-05-16	3637.63	3661.07	3582.5	3624.23
2008-05-19	3615.59	3624.84	3563.6	3604.76
2008-05-20	3601.54	3632	3432.38	3443.16
2008-05-21	3414.34	3560.52	3355.08	3544.18
2008-05-22	3493.06	3558.01	3469.79	3485.63
2008-05-23	3473.8	3521.39	3435.84	3473.09
2008-05-26	3442.29	3443.98	3361.98	3364.54
2008-05-27	3355.11	3383.67	3333.95	3375.4
2008-05-28	3382.77	3486.33	3354.25	3459.02
2008-05-29	3447.76	3481.73	3400.77	3401.43
2008-05-30	3414.25	3450.49	3390.88	3433.35
2008-06-02	3426.19	3483.61	3400.72	3459.04
2008-06-03	3456.58	3469.06	3409.22	3436.39
2008-06-04	3424.03	3428.46	3341.73	3369.91
2008-06-05	3355.92	3376.34	3326.53	3351.64
2008-06-06	3362	3371.28	3312.72	3329.67
2008-06-10	3202.11	3215.5	3045.05	3072.33
2008-06-11	3042.15	3064.2	2992.35	3024.24
2008-06-12	3011.55	3031.06	2900.11	2957.53
2008-06-13	2960.9	2976.45	2865.5	2868.8
2008-06-16	2876.29	2917.81	2811.71	2874.1
2008-06-17	2873.12	2893.47	2769.11	2794.75
2008-06-18	2772.36	2945.42	2729.71	2941.11
2008-06-19	2921.72	2921.72	2742.15	2748.87
2008-06-20	2811.08	2917.32	2695.62	2831.73
2008-06-23	2780.14	2813.13	2741.19	2760.41
2008-06-24	2747.32	2817.16	2728.83	2803.01
2008-06-25	2794.04	2910.48	2784.41	2905.01
2008-06-26	2904.09	2931.3	2851.11	2901.85
2008-06-27	2809.3	2822.26	2723.15	2748.43
2008-06-30	2724.4	2766.8	2693.4	2736.1
2008-07-01	2743.16	2753.33	2644.77	2651.6
2008-07-02	2656.03	2700.9	2627.89	2651.72
2008-07-03	2610.81	2746.36	2566.52	2703.52
2008-07-04	2691.2	2713.47	2645.82	2669.89
2008-07-07	2673.55	2801.53	2673.55	2792.39
2008-07-08	2805.6	2843.6	2754.61	2814.94
2008-07-09	2838.86	2920.54	2838.86	2920.54
2008-07-10	2879.62	2952.03	2862.05	2875.45
2008-07-11	2863.81	2888.28	2821.31	2856.63
2008-07-14	2837.49	2895.3	2828.23	2878.25
2008-07-15	2886.11	2896.32	2769.91	2779.44
2008-07-16	2753.89	2765.14	2656.61	2705.86
2008-07-17	2747.95	2773.28	2676.14	2684.77
2008-07-18	2711.74	2785.53	2665.9	2778.36
2008-07-21	2759.88	2865.06	2745.64	2861.41
2008-07-22	2852.44	2868.62	2830.76	2846.11
2008-07-23	2870.93	2887.57	2831.11	2837.84
2008-07-24	2861.81	2912.7	2849.09	2910.29
2008-07-25	2875.77	2888.57	2851.92	2865.1
2008-07-28	2883.76	2924.44	2883.76	2903.01
2008-07-29	2868	2868	2827.69	2850.31
2008-07-30	2884.58	2894.36	2822.18	2836.66
2008-07-31	2844.65	2847.99	2774.1	2775.71
2008-08-01	2751.02	2830.76	2721.95	2801.81
2008-08-04	2782.98	2793.25	2738.85	2741.74
2008-08-05	2751.2	2762.26	2684.73	2690.74
2008-08-06	2711.6	2743.11	2678.86	2719.36
2008-08-07	2717.5	2742.7	2691.35	2727.57
2008-08-08	2724.43	2725.93	2595.91	2605.71
2008-08-11	2595.89	2601.5	2453.7	2470.07
2008-08-12	2445.21	2484.74	2430.84	2457.19
2008-08-13	2440.52	2458.76	2370.73	2446.29
2008-08-14	2432.19	2454.25	2409.01	2437.08
2008-08-15	2434.4	2476.85	2414.57	2450.61
2008-08-18	2451.77	2455.5	2318.92	2319.86
2008-08-19	2297.24	2355.92	2284.58	2344.46
2008-08-20	2332.48	2523.46	2306.66	2523.28
2008-08-21	2484.48	2518.44	2431.04	2431.71
2008-08-22	2414.45	2426.7	2362.09	2405.22
2008-08-25	2408.09	2443.99	2382.29	2413.37
2008-08-26	2384.94	2403.01	2327.22	2350.08
2008-08-27	2343.88	2385.99	2310.45	2342.14
2008-08-28	2341.95	2374.24	2333.03	2350.14
2008-08-29	2361.04	2420.84	2352.09	2397.36
2008-09-01	2380.46	2380.46	2311.72	2325.13
2008-09-02	2312.1	2329	2284.92	2304.89
2008-09-03	2301.94	2321.53	2248.06	2276.67
2008-09-04	2270.52	2295.35	2249.12	2277.41
2008-09-05	2224.52	2238.32	2199.36	2202.44
2008-09-08	2210.34	2220.54	2135.37	2143.42
2008-09-09	2152.27	2161.35	2114.5	2145.77
2008-09-10	2131.8	2185.69	2102.9	2150.75
2008-09-11	2143.4	2148.12	2070.42	2078.98
2008-09-12	2077.55	2104.62	2064.29	2079.67
2008-09-16	2049.81	2049.81	1974.38	1986.63
2008-09-17	1971.94	1999.95	1922.68	1929.04
2008-09-18	1876.12	1942.84	1802.33	1895.83
2008-09-19	2067.64	2075.09	2043.31	2075.09
2008-09-22	2241.72	2269.73	2164.79	2236.41
2008-09-23	2209.12	2253.39	2181.96	2201.51
2008-09-24	2133.09	2218.29	2116.96	2216.81
2008-09-25	2214.58	2333.27	2211.45	2297.5
2008-09-26	2304.11	2310.44	2246.27	2293.78
2008-10-06	2267.39	2267.39	2172.56	2173.73
2008-10-07	2101.09	2182.99	2072.89	2157.83
2008-10-08	2095.91	2127.08	2059.08	2092.22
2008-10-09	2125.56	2130.87	2063.4	2074.58
2008-10-10	1995.95	2027.83	1963.18	2000.57
2008-10-13	1978.56	2074.46	1931.47	2073.56
2008-10-14	2139.06	2146.73	2016.18	2017.32
2008-10-15	1995.88	2013.49	1963.1	1994.66
2008-10-16	1916.13	1943.32	1901.5	1909.94
2008-10-17	1921.84	1941.29	1902.59	1930.65
2008-10-20	1924.18	1979.84	1890.92	1974.01
2008-10-21	1978.67	1996.65	1956.11	1958.52
2008-10-22	1932.67	1950.79	1894.31	1895.82
2008-10-23	1851.25	1879.84	1828.3	1875.56
2008-10-24	1875.63	1888.1	1825.52	1839.62
2008-10-27	1809.22	1809.22	1721.6	1723.35
2008-10-28	1671.39	1786.43	1664.92	1771.82
2008-10-29	1786.2	1795.08	1719.33	1719.81
2008-10-30	1732.77	1788.2	1710.72	1763.6
2008-10-31	1754.2	1765.67	1721.59	1728.78
2008-11-03	1713.76	1750.31	1702.98	1719.77
2008-11-04	1707.92	1717.1	1678.95	1706.7
2008-11-05	1716.21	1788.25	1716.21	1760.6
2008-11-06	1720.42	1728.21	1703.09	1717.72
2008-11-07	1686.52	1762.23	1680.6	1747.71
2008-11-10	1782.3	1876.16	1782.3	1874.8
2008-11-11	1872.06	1887.79	1840.91	1843.6
2008-11-12	1820.43	1863.89	1815.07	1859.11
2008-11-13	1837.27	1942.89	1825.88	1927.61
2008-11-14	1943.96	1987.26	1921.83	1986.43
2008-11-17	1981.26	2031.1	1963.85	2030.48
2008-11-18	2020.99	2050.88	1889.87	1902.43
2008-11-19	1889.35	2023.91	1883.83	2017.47
2008-11-20	1977.2	2030.86	1956.73	1983.76
2008-11-21	1932.59	2013.17	1893.14	1969.38
2008-11-24	1961.2	1974.47	1893.34	1897.06
2008-11-25	1925.24	1939.36	1858.16	1888.71
2008-11-26	1890.33	1914.7	1873.17	1897.88
2008-11-27	2012.68	2022.48	1916.46	1917.86
2008-11-28	1901.68	1915.27	1856.29	1871.16
2008-12-01	1865.74	1895.75	1838.1	1894.61
2008-12-02	1856.97	1907.77	1846.53	1889.63
2008-12-03	1903.42	1965.83	1902.94	1965.41
2008-12-04	1992.72	2055.2	1985.19	2001.5
2008-12-05	1984.25	2019.74	1975.71	2018.65
2008-12-08	2049.16	2091.28	2038.18	2090.77
2008-12-09	2100.77	2100.8	2036.88	2037.74
2008-12-10	2025.02	2079.55	2005.55	2079.11
2008-12-11	2072.57	2087.19	2028.72	2031.68
2008-12-12	2014.58	2023.18	1932.27	1954.22
2008-12-15	1977.03	1989.3	1936.56	1964.37
2008-12-16	1948.85	1976.71	1907.82	1975
2008-12-17	1983.83	2003.37	1971.81	1976.81
2008-12-18	1978.97	2016.56	1958.97	2015.69
2008-12-19	2006.21	2038.66	1997.12	2018.46
2008-12-22	2016.45	2016.45	1965.35	1987.75
2008-12-23	1990.04	1990.04	1895.17	1897.22
2008-12-24	1873.57	1887.31	1850.85	1863.8
2008-12-25	1865.72	1877.76	1832.35	1852.41
2008-12-26	1852.91	1866.63	1840.19	1851.52
2008-12-29	1846.3	1856.33	1815.4	1850.48
2008-12-30	1851.9	1862.93	1826.98	1832.91
2008-12-31	1834.95	1844.37	1814.75	1820.81
2009-01-05	1849.02	1880.71	1844.09	1880.71
2009-01-06	1878.82	1938.69	1871.97	1937.14
2009-01-07	1938.97	1948.23	1920.51	1924.01
2009-01-08	1890.24	1894.17	1862.26	1878.18
2009-01-09	1875.16	1909.34	1875.16	1904.86
2009-01-12	1897.7	1924.44	1886.83	1900.34
2009-01-13	1880.86	1888.3	1861.81	1863.36
2009-01-14	1862.31	1929.27	1862.3	1928.86
2009-01-15	1912.77	1937.72	1902.54	1920.2
2009-01-16	1928.92	1984.72	1928.92	1954.43
2009-01-19	1971	2018.51	1966.18	1986.67
2009-01-20	1981.14	1994.8	1956.1	1994.1
2009-01-21	1965.94	2007.91	1960.52	1985.01
2009-01-22	1996.08	2009.85	1980.43	2004.95
2009-01-23	2001.17	2008.78	1986.34	1990.65
2009-02-02	2008.13	2012.74	1987.13	2011.68
2009-02-03	2011.77	2060.92	2005.02	2060.8
2009-02-04	2068.08	2108.25	2067.78	2107.74
2009-02-05	2106.83	2149.47	2082.59	2098.01
2009-02-06	2102.07	2185.08	2102.07	2181.23
2009-02-09	2211.31	2238.89	2196.7	2224.71
2009-02-10	2218.48	2266.39	2197	2265.16
2009-02-11	2230.49	2305.7	2218.29	2260.82
2009-02-12	2265.78	2274.2	2191.88	2248.09
2009-02-13	2249.19	2323.12	2236.18	2320.79
2009-02-16	2338.75	2389.87	2328.17	2389.38
2009-02-17	2387.35	2402.8	2316.93	2319.44
2009-02-18	2271.26	2295.74	2206.06	2209.86
2009-02-19	2224.49	2247.61	2190.47	2227.12
2009-02-20	2234.36	2262.33	2206.21	2261.48
2009-02-23	2249.28	2313.59	2219.71	2305.77
2009-02-24	2273.75	2295.59	2193.26	2200.65
2009-02-25	2222.5	2234.01	2142.6	2206.57
2009-02-26	2201.67	2237.55	2102.35	2121.25
2009-02-27	2100.06	2123.24	2064.91	2082.85
2009-03-02	2066.22	2102.11	2052.99	2093.44
2009-03-03	2047.21	2088.62	2037.02	2071.43
2009-03-04	2076.61	2201.72	2076.61	2198.1
2009-03-05	2220.15	2241.76	2173.49	2221.07
2009-03-06	2180.78	2221.04	2171.66	2193
2009-03-09	2205.74	2232.67	2116.45	2118.74
2009-03-10	2097.13	2159.26	2088.16	2158.56
2009-03-11	2199.98	2203.53	2133.14	2139.02
2009-03-12	2127.72	2136.79	2086.01	2133.88
2009-03-13	2148.42	2166.02	2124.98	2128.85
2009-03-16	2122.4	2158.9	2108.61	2153.29
2009-03-17	2156.77	2225.19	2151.77	2218.32
2009-03-18	2227.98	2255	2221.58	2223.72
2009-03-19	2227.34	2268.14	2220.16	2265.75
2009-03-20	2272.43	2294.11	2250.4	2281.08
2009-03-23	2286.24	2329.18	2276.81	2325.48
2009-03-24	2359.68	2369.45	2327.43	2338.42
2009-03-25	2333.16	2355.69	2291.35	2291.55
2009-03-26	2296.04	2362.04	2274.89	2361.7
2009-03-27	2380.62	2392.76	2361.09	2374.43
2009-03-30	2377.96	2380.19	2348.52	2358.04
2009-03-31	2313.88	2375.71	2299.15	2373.21
2009-04-01	2380.97	2422.62	2380.97	2408.01
2009-04-02	2417.21	2450	2417.11	2425.29
2009-04-03	2446.12	2456.81	2406.49	2419.77
2009-04-07	2422.1	2449.53	2407.5	2439.18
2009-04-08	2429.88	2435.39	2346.54	2347.39
2009-04-09	2345	2380.93	2331.87	2379.87
2009-04-10	2400.01	2444.98	2392.8	2444.22
2009-04-13	2468.08	2522.44	2464.06	2513.7
2009-04-14	2512	2532.08	2495.33	2527.18
2009-04-15	2514.59	2542.54	2485.92	2536.05
2009-04-16	2542.33	2549.31	2497.12	2534.13
2009-04-17	2524.62	2539.35	2481.89	2503.93
2009-04-20	2500.17	2559.03	2497.32	2557.45
2009-04-21	2523.26	2552.59	2499.6	2535.82
2009-04-22	2548.1	2579.21	2449.89	2461.34
2009-04-23	2440.67	2474.14	2422.78	2463.95
2009-04-24	2477.15	2481.52	2445.66	2448.59
2009-04-27	2443.43	2452.92	2393.16	2405.34
2009-04-28	2382.88	2411.43	2372.34	2401.43
2009-04-29	2401.65	2477.72	2395.48	2468.19
2009-04-30	2477.92	2491.07	2461.36	2477.56
2009-05-04	2486.68	2560.54	2486.22	2559.91
2009-05-05	2577.42	2590.77	2552.39	2567.33
2009-05-06	2563.56	2596.92	2552.63	2592.52
2009-05-07	2612.12	2622.11	2566.12	2597.44
2009-05-08	2586.75	2634.06	2574.57	2625.64
2009-05-11	2646.28	2663.95	2579.74	2579.74
2009-05-12	2562.36	2619.69	2558.96	2618.17
2009-05-13	2629.03	2670.21	2608.31	2663.76
2009-05-14	2631.44	2651.48	2610.22	2639.88
2009-05-15	2646.89	2661.36	2623.36	2645.26
2009-05-18	2632.56	2656.84	2589.61	2652.77
2009-05-19	2679.39	2688.11	2660.56	2676.68
2009-05-20	2680.54	2686.34	2651.01	2651.41
2009-05-21	2639.14	2663.22	2598.86	2610.62
2009-05-22	2595.99	2617.75	2578.59	2597.6
2009-05-25	2555.34	2618.35	2538.62	2610.01
2009-05-26	2615	2618.8	2585.91	2588.57
2009-05-27	2601.24	2635.31	2592.79	2632.93
2009-06-01	2668.4	2726.71	2668.4	2721.28
2009-06-02	2739.44	2750.88	2713.46	2724.3
2009-06-03	2722.26	2778.68	2717.86	2778.58
2009-06-04	2753.24	2778.24	2728.19	2767.24
2009-06-05	2783.86	2791.65	2750.38	2753.89
2009-06-08	2753.34	2795.14	2729.02	2768.33
2009-06-09	2766.51	2788.36	2721.85	2787.88
2009-06-10	2796.9	2820.57	2789.99	2816.24
2009-06-11	2812.27	2828.73	2787.44	2797.32
2009-06-12	2793.96	2812.67	2722.21	2743.76
2009-06-15	2743.03	2790.97	2727.73	2789.54
2009-06-16	2762.74	2797.48	2753.69	2776.02
2009-06-17	2771.52	2813.61	2744.21	2810.12
2009-06-18	2812.98	2855.41	2810.85	2853.9
2009-06-19	2861.18	2886.5	2847.36	2880.49
2009-06-22	2900.57	2923.23	2884.13	2896.3
2009-06-23	2853.49	2941.05	2841.9	2892.69
2009-06-24	2889.04	2923.47	2880.28	2922.29
2009-06-25	2926.62	2946.89	2909.09	2925.04
2009-06-26	2930.5	2937.61	2910.34	2928.21
2009-06-29	2930.31	2976.92	2918.39	2975.31
2009-06-30	2990.11	2997.27	2953.36	2959.36
2009-07-01	2950.16	3009.7	2947.69	3008.15
2009-07-02	3015.07	3062.56	3015.07	3060.25
2009-07-03	3035.81	3088.86	3029.54	3088.36
2009-07-06	3091.47	3128.31	3090.09	3124.66
2009-07-07	3118.26	3130.06	3077.47	3089.45
2009-07-08	3057.46	3097.96	3011.21	3080.77
2009-07-09	3073.51	3123.51	3064.2	3123.03
2009-07-10	3124.79	3140.04	3099.99	3113.93
2009-07-13	3098.96	3112.88	3076.3	3080.56
2009-07-14	3088.58	3147.59	3088.58	3145.16
2009-07-15	3156.63	3188.91	3156.63	3188.55
2009-07-16	3209.78	3221.07	3175.96	3183.74
2009-07-17	3181.06	3197.23	3158.57	3189.74
2009-07-20	3203.89	3269.18	3192.9	3266.92
2009-07-21	3275.67	3279.59	3207.5	3213.21
2009-07-22	3207.99	3301.43	3207.26	3296.62
2009-07-23	3301.1	3331.06	3289.22	3328.49
2009-07-24	3343.76	3398.05	3306.91	3372.6
2009-07-27	3377.72	3435.93	3376.29	3435.21
2009-07-28	3434.32	3439.92	3392.43	3438.37
2009-07-29	3419.99	3454.02	3174.21	3266.43
2009-07-30	3281.2	3336.64	3215.75	3321.56
2009-07-31	3354.68	3414.15	3333.72	3412.06
2009-08-03	3429.69	3465.17	3398.45	3462.59
2009-08-04	3477.11	3478.01	3404.82	3471.44
2009-08-05	3467.05	3468.1	3385.42	3428.5
2009-08-06	3401.48	3419.74	3309.61	3356.33
2009-08-07	3352.66	3374.46	3244.1	3260.69
2009-08-10	3287.76	3307.89	3201.06	3249.76
2009-08-11	3261.41	3273.02	3222.71	3264.73
2009-08-12	3255.99	3255.99	3104.57	3112.72
2009-08-13	3112.57	3150.37	3060.12	3140.56
2009-08-14	3138.15	3146.01	3039.31	3046.97
2009-08-17	2994.87	3020.26	2867.39	2870.63
2009-08-18	2845.34	2920.64	2827.11	2910.88
2009-08-19	2916.1	2929.06	2761.4	2785.58
2009-08-20	2798.37	2914.64	2798.37	2911.58
2009-08-21	2905.05	2969.52	2883.27	2960.77
2009-08-24	2982.19	3004.9	2944.92	2993.43
2009-08-25	2980.1	2980.1	2823.64	2915.8
2009-08-26	2889.74	2995.8	2872.26	2967.6
2009-08-27	2947.83	2988.03	2909.89	2946.4
2009-08-28	2938.42	2949.43	2843.11	2860.69
2009-08-31	2817.63	2817.63	2663	2667.75
2009-09-01	2649.17	2727.08	2639.76	2683.72
2009-09-02	2681.33	2729.71	2669.22	2714.97
2009-09-03	2722.31	2854.16	2715.62	2845.02
2009-09-04	2841.17	2875.98	2827.58	2861.61
2009-09-07	2877.62	2919.35	2860	2881.12
2009-09-08	2865.7	2931.23	2831.85	2930.48
2009-09-09	2944.17	2962.29	2900.11	2946.26
2009-09-10	2934.96	2958.95	2911.21	2924.88
2009-09-11	2917.19	2999.33	2915.9	2989.79
2009-09-14	2990.93	3033.08	2984.84	3026.74
2009-09-15	3029.1	3050.43	2999.43	3033.73
2009-09-16	3027.51	3028.56	2960.59	2999.71
2009-09-17	3015.59	3064.23	3015.59	3060.26
2009-09-18	3063.31	3068.03	2940.83	2962.67
2009-09-21	2937.93	2968.7	2871.65	2967.01
2009-09-22	2956.13	2982.9	2896.94	2897.55
2009-09-23	2897.81	2924.2	2825.86	2842.72
2009-09-24	2824.58	2886.26	2783.11	2853.55
2009-09-25	2836.7	2864.08	2812.92	2838.84
2009-09-28	2844.37	2857.95	2752.77	2763.53
2009-09-29	2763.76	2779.69	2712.3	2754.54
2009-09-30	2772.57	2803.86	2763.71	2779.43
2009-10-09	2840.13	2912.55	2834.62	2911.72
2009-10-12	2927.02	2932.08	2893.57	2894.48
2009-10-13	2889.79	2937.82	2886.96	2936.19
2009-10-14	2945.67	3010.61	2943.74	2970.53
2009-10-15	2994.89	3014.26	2967.1	2979.78
2009-10-16	2992.74	3008.17	2931.92	2976.63
2009-10-19	2974.64	3039.6	2962.3	3038.27
2009-10-20	3062.55	3084.94	3053.64	3084.45
2009-10-21	3080.52	3105.51	3062.56	3070.58
2009-10-22	3068.67	3080.66	3045.03	3051.41
2009-10-23	3057.38	3123.46	3057.38	3107.84
2009-10-26	3114.29	3123.36	3083.18	3109.56
2009-10-27	3086.09	3086.09	3020.49	3021.45
2009-10-28	3014.18	3038.05	2974.25	3031.32
2009-10-29	2975.19	2993.43	2952.01	2960.46
2009-10-30	3007.25	3027.13	2983.93	2995.84
2009-11-02	2933.81	3077.9	2923.52	3076.64
2009-11-03	3085.74	3121.2	3078.94	3114.22
2009-11-04	3119.31	3141.45	3096.35	3128.53
2009-11-05	3133.5	3158.71	3122.52	3155.05
2009-11-06	3176.13	3183.57	3156.99	3164.03
2009-11-09	3162.14	3176.66	3141.77	3175.58
2009-11-10	3203.17	3211.1	3176.25	3178.61
2009-11-11	3176.31	3186.59	3149.07	3175.19
2009-11-12	3181.45	3199.86	3163.07	3172.94
2009-11-13	3164.65	3189.09	3127.5	3187.64
2009-11-16	3206.42	3275.54	3206.42	3275.04
2009-11-17	3291.04	3298.37	3275.3	3282.88
2009-11-18	3287.26	3315.87	3274.21	3303.23
2009-11-19	3311.18	3329.02	3285.8	3320.61
2009-11-20	3309.37	3332.53	3280.18	3308.34
2009-11-23	3312.97	3339.3	3305.5	3338.66
2009-11-24	3352.22	3361.38	3214.02	3223.52
2009-11-25	3214.81	3291.17	3188.01	3290.16
2009-11-26	3296.01	3305.32	3160.35	3170.98
2009-11-27	3137.29	3169.75	3080.88	3096.26
2009-11-30	3114.29	3195.87	3114.29	3195.3
2009-12-01	3191.05	3240.66	3173.41	3235.36
2009-12-02	3252.97	3278.27	3245.96	3269.75
2009-12-03	3267.99	3270.36	3227.77	3264.62
2009-12-04	3256.61	3319.12	3214.84	3317.04
2009-12-07	3313.06	3334.01	3302.13	3331.89
2009-12-08	3330.32	3330.38	3260.67	3296.66
2009-12-09	3258	3284.64	3228.2	3239.56
2009-12-10	3258.35	3276.12	3225.56	3254.26
2009-12-11	3260.44	3280.93	3242.37	3247.31
2009-12-14	3246.95	3315.03	3178.22	3302.9
2009-12-15	3283.59	3303.17	3267.93	3274.46
2009-12-16	3262.86	3299.33	3246.6	3255.21
2009-12-17	3261.6	3272.97	3176.62	3179.07
2009-12-18	3154.81	3169.58	3108.03	3113.88
2009-12-21	3108.06	3123.98	3088	3122.97
2009-12-22	3126.61	3129.31	3039.85	3050.52
2009-12-23	3048.19	3078.83	3041.34	3073.77
2009-12-24	3080.87	3156.53	3075.1	3153.41
2009-12-25	3149.22	3154.77	3128.15	3141.35
2009-12-28	3148.86	3202.08	3148.86	3188.78
2009-12-29	3190.17	3212.51	3166.75	3211.76
2009-12-30	3211.82	3267	3206.21	3262.6
2009-12-31	3264.99	3282.21	3250.02	3277.13
2010-01-04	3289.75	3295.27	3243.31	3243.76
2010-01-05	3254.46	3290.51	3221.46	3282.17
2010-01-06	3277.51	3295.86	3253.04	3254.21
2010-01-07	3253.99	3268.81	3176.7	3192.77
2010-01-08	3177.25	3198.92	3149.01	3195.99
2010-01-11	3301.61	3306.75	3197.32	3212.75
2010-01-12	3205.7	3275.2	3180.08	3273.96
2010-01-13	3204.97	3232.81	3165.48	3172.65
2010-01-14	3183.38	3219.01	3165.59	3215.55
2010-01-15	3217.19	3241.81	3197.22	3224.15
2010-01-18	3213.63	3238.24	3202.2	3237.09
2010-01-19	3242.21	3268.8	3236.83	3246.87
2010-01-20	3252.03	3255.12	3148.33	3151.85
2010-01-21	3154.18	3176.14	3126.9	3158.86
2010-01-22	3118.72	3147.82	3062.62	3128.58
2010-01-25	3103.32	3136.99	3092.92	3094.41
2010-01-26	3094.84	3107.19	3001.95	3019.39
2010-01-27	3020.54	3028.64	2972.62	2986.6
2010-01-28	2985.21	3006.03	2963.89	2994.14
2010-01-29	2979.74	3024.84	2968.45	2989.29
2010-02-01	2981.37	2981.37	2912.88	2941.36
2010-02-02	2955.75	2990.74	2930.55	2934.71
2010-02-03	2945.03	3005.13	2890.02	3003.83
2010-02-04	2983.05	3015.12	2968.68	2995.3
2010-02-05	2936.19	2959.23	2918.9	2939.4
2010-02-08	2936.45	2954.26	2922.18	2935.17
2010-02-09	2932.09	2957.47	2929.21	2948.84
2010-02-10	2967.13	2983.17	2958.21	2982.5
2010-02-11	2985.08	3001.63	2976.07	2985.49
2010-02-12	2996.08	3018.85	2993.43	3018.13
2010-02-22	3016.7	3026.65	3002.81	3003.39
2010-02-23	2998.9	2998.9	2938.75	2982.57
2010-02-24	2964.98	3023.73	2955.06	3022.17
2010-02-25	3026.65	3063	3022.37	3060.61
2010-02-26	3053.49	3067.52	3041.68	3051.94
2010-03-01	3057	3093.09	3054.55	3087.84
2010-03-02	3089.7	3095.99	3060.95	3073.1
2010-03-03	3074.09	3098.45	3061.46	3097
2010-03-04	3098.06	3102.39	3016.21	3023.37
2010-03-05	3026.63	3044.16	3011.08	3031.06
2010-03-08	3036.41	3058.83	3030.9	3053.23
2010-03-09	3053.26	3084.85	3028.69	3069.14
2010-03-10	3067.15	3085.99	3034.73	3048.92
2010-03-11	3050.64	3070.93	3025.3	3051.28
2010-03-12	3051.47	3057.52	3011.97	3013.41
2010-03-15	3010.72	3013.51	2963.49	2976.93
2010-03-16	2974.48	2993.84	2963.43	2992.84
2010-03-17	2999.81	3050.75	2994.89	3050.47
2010-03-18	3053.15	3063.58	3035.01	3046.08
2010-03-19	3046.74	3069.66	3031.02	3067.75
2010-03-22	3069.66	3083.34	3061.75	3074.57
2010-03-23	3076.95	3082.96	3051.21	3053.12
2010-03-24	3058.92	3076.74	3052.21	3056.8
2010-03-25	3051.35	3051.35	3012.3	3019.17
2010-03-26	3017.21	3067.7	3009.9	3059.71
2010-03-29	3076.04	3130.27	3071.69	3123.79
2010-03-30	3123.83	3132.57	3113.76	3128.46
2010-03-31	3129.57	3130.11	3101.75	3109.1
2010-04-01	3111.93	3148.34	3111.93	3147.41
2010-04-02	3154.77	3159.59	3141.86	3157.95
2010-04-06	3170.61	3177.96	3141.93	3158.68
2010-04-07	3156.31	3161.08	3132.23	3148.22
2010-04-08	3143.45	3143.82	3110.25	3118.7
2010-04-09	3118.92	3146.45	3114.78	3145.34
2010-04-12	3151.88	3156.21	3111.89	3129.26
2010-04-13	3129.69	3173.63	3101.48	3161.25
2010-04-14	3161.55	3167.65	3145.55	3166.18
2010-04-15	3168.13	3181.66	3135.99	3164.96
2010-04-16	3159.67	3159.67	3121.37	3130.3
2010-04-19	3096.78	3096.78	2977.77	2980.29
2010-04-20	2980.08	2998.91	2941.35	2979.53
2010-04-21	2984.61	3034.32	2972.09	3033.27
2010-04-22	3021.28	3023.64	2978.45	2999.48
2010-04-23	2995.56	3015.63	2966.78	2983.53
2010-04-26	2988.07	2996.82	2965.83	2969.5
2010-04-27	2962.14	2962.14	2866.34	2907.92
2010-04-28	2883.16	2916.67	2865.46	2900.33
2010-04-29	2912.19	2928.93	2867.93	2868.43
2010-04-30	2867.64	2875.8	2820.94	2870.61
2010-05-04	2821.35	2862.55	2809.13	2835.27
2010-05-05	2804.51	2857.29	2770.32	2857.15
2010-05-06	2838.95	2838.95	2734.99	2739.7
2010-05-07	2685.99	2732.18	2665.81	2688.38
2010-05-10	2690.85	2713.06	2646.58	2698.75
2010-05-11	2745.6	2751.07	2638.53	2647.57
2010-05-12	2628.01	2668.11	2604.19	2655.71
2010-05-13	2653.57	2711.06	2646.89	2710.5
2010-05-14	2692.09	2712.86	2677.19	2696.62
2010-05-17	2663.88	2663.88	2557.23	2559.93
2010-05-18	2555.14	2603.32	2529.62	2594.78
2010-05-19	2581.63	2623.95	2554.98	2587.8
2010-05-20	2571.54	2609.63	2551.45	2555.94
2010-05-21	2492.57	2584.45	2481.97	2583.52
2010-05-24	2596.31	2680.49	2596.31	2673.42
2010-05-25	2654.35	2659.74	2609.08	2622.63
2010-05-26	2620.85	2644.94	2610.51	2623.59
2010-05-27	2615.11	2662.08	2583.55	2655.92
2010-05-28	2680.4	2686.54	2641.41	2655.77
2010-05-31	2647.87	2665.39	2591.53	2592.15
2010-06-01	2577.76	2598.9	2534.27	2568.28
2010-06-02	2548.54	2572.34	2521.05	2571.42
2010-06-03	2575.77	2596.13	2551.52	2552.65
2010-06-04	2536.23	2556.96	2527.87	2553.59
2010-06-07	2508.32	2527.1	2491.66	2511.72
2010-06-08	2510.08	2531.88	2491.64	2513.94
2010-06-09	2523.87	2589.47	2501.11	2583.87
2010-06-10	2561.54	2581.04	2554.78	2562.58
2010-06-11	2574.89	2590.97	2566.61	2569.94
2010-06-17	2588.96	2595.5	2559.72	2560.24
2010-06-18	2556.6	2568.86	2505.32	2513.22
2010-06-21	2517.29	2587.34	2504.31	2586.21
2010-06-22	2579.63	2598.35	2572.96	2588.69
2010-06-23	2576.34	2593.67	2546.52	2569.87
2010-06-24	2563.63	2586.89	2554.34	2566.74
2010-06-25	2556.54	2572.83	2534.26	2552.81
2010-06-28	2550.64	2561.48	2528.38	2535.27
2010-06-29	2534.49	2541.14	2425.92	2427.05
2010-06-30	2409.54	2411.44	2382.35	2398.37
2010-07-01	2393.94	2410.76	2371.77	2373.79
2010-07-02	2371.32	2386.4	2319.73	2382.9
2010-07-05	2358.75	2378.08	2335.57	2363.94
2010-07-06	2358.28	2409.78	2356.55	2409.42
2010-07-07	2407.66	2421.67	2392.56	2421.11
2010-07-08	2429.67	2436.28	2402	2415.15
2010-07-09	2416.58	2485.6	2398.67	2470.92
2010-07-12	2468.54	2501.02	2455.81	2490.71
2010-07-13	2468.69	2468.69	2439.24	2450.28
2010-07-14	2456.1	2494.58	2456.1	2470.44
2010-07-15	2465.98	2487.23	2423.64	2424.3
2010-07-16	2414.68	2428.46	2389.07	2424.27
2010-07-19	2399.58	2484.19	2392.27	2475.42
2010-07-20	2477.75	2530.33	2477.46	2528.73
2010-07-21	2529.61	2553.45	2520.14	2535.39
2010-07-22	2525.97	2563.23	2522.2	2562.4
2010-07-23	2566.85	2579.52	2549.23	2572.02
2010-07-26	2576.37	2589.48	2556.46	2588.68
2010-07-27	2581.59	2587.99	2565.63	2575.36
2010-07-28	2574.32	2636	2564.15	2633.66
2010-07-29	2635.04	2656.4	2623.94	2648.11
2010-07-30	2642.85	2643.03	2614.73	2637.5
2010-08-02	2635.8	2675.76	2633.64	2672.51
2010-08-03	2678.79	2681.78	2626.72	2627
2010-08-04	2620.49	2638.89	2589.98	2638.52
2010-08-05	2636.24	2640.58	2606.62	2620.75
2010-08-06	2618.71	2659.41	2598.91	2658.39
2010-08-09	2656.36	2676.09	2650.39	2672.53
2010-08-10	2672.79	2675.31	2594.33	2595.27
2010-08-11	2587.61	2618.45	2586.01	2607.49
2010-08-12	2584.91	2608.76	2570.96	2575.47
2010-08-13	2576.68	2607.03	2564.83	2606.7
2010-08-16	2603.79	2665.31	2596.77	2661.7
2010-08-17	2663.18	2677.57	2654.01	2671.89
2010-08-18	2674.5	2687.76	2654.4	2666.3
2010-08-19	2669.43	2701.93	2659.29	2687.97
2010-08-20	2677.01	2683.28	2636.9	2642.3
2010-08-23	2637.82	2656.11	2629.7	2639.36
2010-08-24	2636.53	2667.17	2614.56	2650.3
2010-08-25	2634.95	2645.5	2595.72	2596.58
2010-08-26	2604.88	2616.96	2590.61	2603.48
2010-08-27	2602.5	2613.48	2588.64	2610.74
2010-08-30	2622.26	2656.35	2620.19	2652.66
2010-08-31	2644.78	2647.25	2626.79	2638.79
2010-09-01	2641.05	2662.87	2604.48	2622.88
2010-09-02	2646.89	2659.97	2636.41	2655.77
2010-09-03	2658.12	2660.53	2631.85	2655.39
2010-09-06	2667.19	2698.6	2664.23	2696.25
2010-09-07	2698.21	2704.93	2679.02	2698.36
2010-09-08	2687.71	2695.84	2674.32	2695.29
2010-09-09	2698.63	2698.63	2651.6	2656.35
2010-09-10	2657.23	2667.83	2628.82	2663.2
2010-09-13	2665.65	2696.67	2660.6	2688.32
2010-09-14	2694.06	2703.78	2678.97	2688.52
2010-09-15	2688.38	2688.49	2645.86	2652.5
2010-09-16	2646.92	2653.27	2583.33	2602.46
2010-09-17	2607.55	2615.07	2592.53	2598.68
2010-09-20	2601.48	2607.34	2573.62	2588.71
2010-09-21	2593.76	2601.09	2580.17	2591.55
2010-09-27	2600.54	2629.04	2597.13	2627.96
2010-09-28	2625.32	2625.32	2607.01	2611.35
2010-09-29	2608.91	2634.12	2603.92	2610.67
2010-09-30	2599.71	2655.99	2597.59	2655.65
2010-10-08	2681.25	2747.8	2677.99	2738.74
2010-10-11	2755.02	2823.59	2755.02	2806.94
2010-10-12	2795.76	2843.42	2782.34	2841.4
2010-10-13	2842.13	2862.03	2826.22	2861.36
2010-10-14	2881.55	2919.41	2864.51	2879.63
2010-10-15	2863.73	2971.16	2858.21	2971.16
2010-10-18	2985.46	3026.09	2944.71	2955.22
2010-10-19	2949.63	3002.37	2931.91	3001.85
2010-10-20	2947.51	3041.15	2942.5	3003.95
2010-10-21	3009.22	3018.24	2958.54	2983.53
2010-10-22	2976.75	2997.62	2954.61	2975.04
2010-10-25	2979.7	3051.53	2959.29	3051.41
2010-10-26	3065.84	3073.38	3017.81	3041.54
2010-10-27	3031.64	3056.39	2988.87	2997.04
2010-10-28	2989.29	3007.01	2969.3	2992.57
2010-10-29	2993.29	2996.77	2955.48	2978.83
2010-11-01	2986.88	3054.05	2986.88	3054.02
2010-11-02	3061.63	3089.56	3029.32	3045.43
2010-11-03	3044.02	3069.06	3017.09	3030.98
2010-11-04	3035.36	3087.42	3035.36	3086.93
2010-11-05	3129.87	3142.58	3105.92	3129.49
2010-11-08	3140.39	3160.69	3124.09	3159.51
2010-11-09	3159.01	3159.01	3110.34	3135
2010-11-10	3120.44	3124.25	3093.87	3115.35
2010-11-11	3108.51	3186.72	3102.77	3147.74
2010-11-12	3121.92	3150.14	2975.16	2985.43
2010-11-15	2984.87	3016.13	2939.68	3014.41
2010-11-16	3007.64	3007.64	2885.75	2894.53
2010-11-17	2852.47	2891.05	2824.12	2838.85
2010-11-18	2855.6	2873.69	2827.17	2865.45
2010-11-19	2879.65	2888.75	2806.64	2888.56
2010-11-22	2861.6	2904.97	2852.77	2884.37
2010-11-23	2872.17	2872.17	2791.58	2828.28
2010-11-24	2794.86	2861.48	2794.86	2859.93
2010-11-25	2875.85	2901.67	2856.96	2898.26
2010-11-26	2890.28	2894.42	2851.95	2871.69
2010-11-29	2861.14	2878.82	2841.79	2866.35
2010-11-30	2863.41	2881.16	2758.92	2820.18
2010-12-01	2810.54	2834.19	2795.81	2823.44
2010-12-02	2860.46	2870.8	2841.47	2843.6
2010-12-03	2846.72	2853.4	2822.74	2842.43
2010-12-06	2850.38	2871.4	2831.69	2857.17
2010-12-07	2843.76	2884.53	2809.11	2875.86
2010-12-08	2868.73	2880.55	2843.94	2848.54
2010-12-09	2837.61	2854.7	2808.5	2810.94
2010-12-10	2798.73	2850.42	2792.52	2841.04
2010-12-13	2850.32	2923.77	2847.65	2922.95
2010-12-14	2928.3	2933.4	2912.42	2927.07
2010-12-15	2927.26	2939.05	2905.64	2911.41
2010-12-16	2908.86	2921.27	2891.85	2898.13
2010-12-17	2896.77	2898.81	2881	2893.74
2010-12-20	2901.47	2911.56	2804.55	2852.91
2010-12-21	2857.58	2908.16	2846.63	2904.11
2010-12-22	2910.73	2917.19	2867.04	2877.9
2010-12-23	2874.2	2893.71	2849.83	2855.22
2010-12-24	2841.34	2853.48	2813.49	2835.15
2010-12-27	2842.8	2876.81	2774.53	2781.4
2010-12-28	2768.03	2775.14	2730.4	2732.99
2010-12-29	2735.47	2753.02	2721.47	2751.52
2010-12-30	2751.97	2768.12	2724.54	2759.57
2010-12-31	2759.16	2808.92	2758.13	2808.07
