# Supplementary material for: Analysis of global stock index data during crisis period via complex network approach
Source: PLoS One. 2018 Jul 18;13(7):e0200600. doi: 10.1371/journal.pone.0200600 (PMC6051609; doi:10.1371/journal.pone.0200600)
Supplement: S1 File — See the respective attached file. (ZIP) [file pone.0200600.s001.zip › Global stock index data 2005-2010/Shenzhen Component Index.xls]

## Sheet: Sheet1
Date	Open	High	Low	Close
2005-01-04	3051.23	3051.23	3016.26	3025.39
2005-01-05	3020.71	3067.65	3017.34	3052.86
2005-01-06	3054.09	3054.09	3016.13	3028.72
2005-01-07	3028.66	3065.27	3019.06	3035.58
2005-01-10	3032.84	3063.63	3018.48	3062.73
2005-01-11	3063.83	3076.82	3054.42	3069.57
2005-01-12	3068.22	3068.22	3044.46	3064.34
2005-01-13	3063.37	3081.87	3055.23	3074.36
2005-01-14	3067.3	3105.58	3052.15	3055.51
2005-01-17	3034.49	3036.59	2988.14	2999.02
2005-01-18	3000.6	3023.63	2985.67	3022.38
2005-01-19	3022.13	3022.8	2997.96	3001.24
2005-01-20	2989.73	2989.73	2956.12	2969.12
2005-01-21	2966.21	3063.36	2936.36	3055.8
2005-01-24	3114.29	3128.67	3075.83	3111.38
2005-01-25	3105.48	3142.8	3079.66	3141.85
2005-01-26	3143.42	3150.22	3117.26	3122.61
2005-01-27	3111.83	3111.83	3068.36	3070.58
2005-01-28	3057.24	3075.12	3053.03	3065.6
2005-01-31	3058.06	3066.77	3033.32	3045.48
2005-02-01	3045.11	3091.38	3042.73	3066.22
2005-02-02	3070.98	3221.53	3070.98	3221.21
2005-02-03	3224.86	3249.3	3186.12	3196.54
2005-02-04	3192.5	3282.98	3184.14	3266
2005-02-16	3285.81	3315.2	3266.28	3283.87
2005-02-17	3291.78	3291.78	3236.77	3264.34
2005-02-18	3263.54	3271.46	3231.46	3233.57
2005-02-21	3231.26	3299.1	3231.26	3298.47
2005-02-22	3303.87	3386.49	3299.03	3382.97
2005-02-23	3380.87	3402.71	3361.21	3383.06
2005-02-24	3382.48	3382.48	3339.85	3379.49
2005-02-25	3379.37	3431.82	3377.2	3385.42
2005-02-28	3383.59	3395.62	3361.41	3376.31
2005-03-01	3373.65	3380.65	3333.25	3348.45
2005-03-02	3354.12	3389.51	3299.03	3301.76
2005-03-03	3297.75	3335.62	3291.05	3334.46
2005-03-04	3335.36	3352.33	3327.88	3332.13
2005-03-07	3340.1	3379.64	3340.1	3368.65
2005-03-08	3394.09	3451.82	3383.73	3451.82
2005-03-09	3460.52	3481.41	3445.88	3464.64
2005-03-10	3465.3	3465.51	3356.99	3373.54
2005-03-11	3368.4	3411.33	3360.37	3408.84
2005-03-14	3414.76	3471.2	3367.51	3420.54
2005-03-15	3420.57	3425.52	3361.17	3366.66
2005-03-16	3360.33	3360.33	3301.22	3341.12
2005-03-17	3327.08	3346.95	3294.52	3296.14
2005-03-18	3290.29	3309.09	3250.9	3255.27
2005-03-21	3247.37	3284.26	3234.86	3276.52
2005-03-22	3278.41	3283.51	3241.42	3249.49
2005-03-23	3251.62	3304.37	3216.37	3220.07
2005-03-24	3211.17	3235.52	3164.14	3214.98
2005-03-25	3212.04	3228.14	3194.45	3214.85
2005-03-28	3211.13	3214.01	3178.05	3213.3
2005-03-29	3213.54	3243.85	3205.27	3208.42
2005-03-30	3202.56	3202.56	3134.53	3137.46
2005-03-31	3128.62	3171.78	3113.87	3170.35
2005-04-01	3168.78	3327.34	3153.62	3284.92
2005-04-04	3255.12	3283.17	3211.96	3244.25
2005-04-05	3240.31	3275.36	3230.91	3244.91
2005-04-06	3245.12	3330.3	3232.29	3312.62
2005-04-07	3321.88	3401.23	3321.88	3343.77
2005-04-08	3345.32	3398.6	3325.61	3397.32
2005-04-11	3400.91	3422.66	3354.41	3357.03
2005-04-12	3351.12	3351.38	3307.01	3310.8
2005-04-13	3337.89	3396.32	3337.89	3371.48
2005-04-14	3382.66	3392.89	3315.57	3324.91
2005-04-15	3309.66	3318.92	3278.47	3304.3
2005-04-18	3296.73	3296.73	3243.37	3261.32
2005-04-19	3260.76	3283.48	3238.58	3267.54
2005-04-20	3257.49	3257.62	3209.02	3222.52
2005-04-21	3220.62	3233.2	3190.9	3207.55
2005-04-22	3212.85	3216.5	3167.07	3176.89
2005-04-25	3164.37	3164.37	3127.74	3160.61
2005-04-26	3156.15	3196.47	3135.89	3180.16
2005-04-27	3189.88	3189.88	3157.49	3163.01
2005-04-28	3158.73	3213.96	3127.78	3204.73
2005-04-29	3200.16	3202.41	3149.08	3156.65
2005-05-09	3159.35	3168.83	3030.62	3031.49
2005-05-10	3017.37	3068.53	2981.42	3067.98
2005-05-11	3064.13	3073.12	2994.39	3000.6
2005-05-12	2994.32	2994.32	2927.81	2930.78
2005-05-13	2921.59	2963.41	2866.16	2921.5
2005-05-16	2914.45	2914.45	2865.37	2889.01
2005-05-17	2884.16	2935.12	2866.12	2903.99
2005-05-18	2900.75	2932.17	2847.25	2883.76
2005-05-19	2881	2909.4	2845.63	2898.29
2005-05-20	2897.76	2932.56	2879.06	2900.83
2005-05-23	2895.79	2895.79	2832.57	2840.97
2005-05-24	2833.55	2880.52	2815.96	2869.57
2005-05-25	2866.51	2891.15	2840.84	2869.62
2005-05-26	2866.31	2882.05	2831.76	2839.55
2005-05-27	2834.62	2866.36	2803.26	2806.11
2005-05-30	2802.37	2810.62	2756.21	2794.17
2005-05-31	2797.37	2805.97	2779.12	2801.64
2005-06-01	2801.11	2801.11	2713.62	2716.78
2005-06-02	2710.26	2710.26	2602	2630.6
2005-06-03	2622.79	2645.65	2590.53	2627.02
2005-06-06	2621.87	2730.25	2604.23	2729.17
2005-06-07	2740.1	2812.87	2706.12	2709.47
2005-06-08	2738.33	2951.06	2738.33	2936.56
2005-06-09	2945.76	2989.11	2898.8	2951.12
2005-06-10	2949.5	2949.5	2861.26	2882.26
2005-06-13	2880.49	2900.81	2823.34	2879.76
2005-06-14	2890.27	2917.37	2850.12	2853.52
2005-06-15	2848.4	2848.4	2786.31	2795.05
2005-06-16	2795.76	2824.37	2772.06	2823.81
2005-06-17	2834.47	2845.82	2778.89	2790.62
2005-06-20	2788.91	2881.73	2734.9	2868.04
2005-06-21	2870.58	2876.88	2824.28	2829.62
2005-06-22	2823.87	2845.35	2807.8	2842.45
2005-06-23	2838.29	2880.37	2834.52	2839.5
2005-06-24	2833.36	2849.96	2815.12	2848.34
2005-06-27	2872.13	2940.32	2872.13	2915.13
2005-06-28	2909.17	2909.17	2859.73	2870.24
2005-06-29	2876.96	2882.28	2846.32	2847.8
2005-06-30	2841.83	2841.83	2756.89	2760.23
2005-07-01	2749.9	2762.56	2720.2	2728.72
2005-07-04	2714.26	2737.8	2693.56	2737.22
2005-07-05	2732.37	2744.65	2713.01	2716.55
2005-07-06	2716.37	2739.01	2680.82	2696.49
2005-07-07	2695.08	2711.27	2683.8	2697.92
2005-07-08	2687.53	2688.49	2636.25	2650.6
2005-07-11	2676.89	2722.61	2645.95	2651.8
2005-07-12	2648.92	2750.98	2637.23	2742.86
2005-07-13	2739.5	2751.2	2709.51	2734.36
2005-07-14	2731.49	2761.96	2726.34	2738
2005-07-15	2738.48	2754.28	2706.53	2716.65
2005-07-18	2711.62	2714.46	2657.8	2676.37
2005-07-19	2674.4	2716.58	2669.95	2684.76
2005-07-20	2689.91	2724.49	2678.34	2716.51
2005-07-21	2722.65	2725.37	2694.73	2724.26
2005-07-22	2733.87	2807.59	2722.79	2782.87
2005-07-25	2781.56	2790.32	2748.12	2758.65
2005-07-26	2757.36	2842.14	2754.86	2831.56
2005-07-27	2832.07	2886.51	2828.04	2886.51
2005-07-28	2884.09	2929.13	2876.37	2893.59
2005-07-29	2887.07	2900.05	2871.07	2887.57
2005-08-01	2886.74	2921.75	2869.92	2890.82
2005-08-02	2894.4	2941.49	2878.85	2940.22
2005-08-03	2946.37	3026.05	2945	2989.37
2005-08-04	2986.73	2997.87	2959.14	2969.31
2005-08-05	2970.58	3047.33	2969.99	3047.33
2005-08-08	3063.75	3089.85	3051.39	3061.78
2005-08-09	3061.31	3063.24	3021.62	3062.83
2005-08-10	3060.23	3074.39	3017.87	3062.92
2005-08-11	3063.65	3130.1	3053.78	3128.39
2005-08-12	3131.71	3147.56	3046.83	3065.72
2005-08-15	3061.87	3121.87	3057.76	3119.13
2005-08-16	3118.67	3132.88	3073.83	3085.48
2005-08-17	3081	3099.97	3025.91	3097.02
2005-08-18	3100.95	3110.87	2989.88	3001.38
2005-08-19	2993.7	3017.6	2963.32	3002.12
2005-08-22	3004.46	3039.37	2988.55	3030.38
2005-08-23	3032.67	3032.67	2973	2992.36
2005-08-24	2989.24	3023.55	2979.42	2996.63
2005-08-25	2997.58	3001.57	2945.07	2973.81
2005-08-26	2974.14	2975.87	2926.89	2952.72
2005-08-29	2948.37	2949.46	2904.29	2912.06
2005-08-30	2908.65	2925.84	2894.84	2909.81
2005-08-31	2908.65	2950.56	2902.34	2950.41
2005-09-01	2957.54	3004.36	2942.72	3003.87
2005-09-02	3009.99	3015.32	2992.05	3012.13
2005-09-05	3018.83	3022.35	3000.87	3016.22
2005-09-06	3019.77	3036.97	2971.88	2978.14
2005-09-07	2971.74	3026.12	2963.66	3025.67
2005-09-08	3028.01	3045.79	3012.48	3035.27
2005-09-09	3033.42	3047.87	3004.83	3009.35
2005-09-12	3006.46	3014.5	2990.85	2999.22
2005-09-13	3002.45	3041.66	2994.28	3041.62
2005-09-14	3043.74	3075.08	3036.24	3073.57
2005-09-15	3075.03	3075.03	3053.5	3068.92
2005-09-16	3069.26	3071.6	3052.64	3061.06
2005-09-19	3060.14	3068.41	3043.3	3064.07
2005-09-20	3065.22	3066.58	3008.96	3019.89
2005-09-21	3017.31	3017.31	2964.48	2965.55
2005-09-22	2961.96	2961.96	2881.57	2905.65
2005-09-23	2903.91	2925.6	2888.48	2892.84
2005-09-26	2893.28	2906.57	2882.54	2895.72
2005-09-27	2899	2900.02	2843.23	2844.83
2005-09-28	2844.33	2864.42	2841.2	2847.56
2005-09-29	2849.34	2885.08	2849.34	2884.63
2005-09-30	2888.38	2903.1	2883.96	2903.1
2005-10-10	2902.21	2902.21	2856.51	2858.6
2005-10-11	2857.47	2887.62	2847.67	2886.97
2005-10-12	2893.26	2895.64	2879.33	2891.21
2005-10-13	2891.99	2902.74	2865.07	2870.31
2005-10-14	2872.64	2872.64	2825.34	2830.75
2005-10-17	2830.25	2830.25	2787.89	2798.98
2005-10-18	2798	2811.83	2784.81	2794.71
2005-10-19	2795.15	2807.15	2764.33	2770.62
2005-10-20	2768.34	2768.34	2741.28	2762.1
2005-10-21	2763.54	2787.15	2752.54	2775.81
2005-10-24	2784.28	2797.77	2772.06	2789.16
2005-10-25	2786.28	2786.28	2742.39	2744.98
2005-10-26	2741.04	2741.04	2659.13	2662.79
2005-10-27	2652.66	2681.12	2642.21	2667.62
2005-10-28	2669.46	2671.87	2609.99	2631.51
2005-10-31	2633.37	2669.29	2631.59	2662.29
2005-11-01	2667.55	2667.55	2630.74	2661.61
2005-11-02	2665.16	2702.31	2664.96	2691.81
2005-11-03	2690.8	2705.58	2666.12	2675.57
2005-11-04	2670.09	2687.01	2655.72	2687.01
2005-11-07	2683.84	2686.88	2664.71	2686.28
2005-11-08	2683.83	2694.49	2669.49	2693.29
2005-11-09	2693.33	2709.17	2686.37	2703.11
2005-11-10	2703.63	2703.63	2656.99	2660.33
2005-11-11	2657.33	2668.49	2647.34	2664.04
2005-11-14	2657.79	2661.3	2624.14	2633.63
2005-11-15	2629.4	2654.23	2614.59	2622.02
2005-11-16	2619.77	2639.5	2593.32	2639.5
2005-11-17	2635.37	2648.53	2625.28	2643.04
2005-11-18	2643.48	2739.17	2641.96	2721.87
2005-11-21	2722.61	2752.12	2718.04	2732.75
2005-11-22	2734.75	2734.75	2683.86	2687.23
2005-11-23	2680.12	2709.47	2673.56	2706.07
2005-11-24	2702.66	2733.62	2698.38	2716.79
2005-11-25	2709.76	2726.35	2703.63	2725.06
2005-11-28	2719.07	2729.71	2706.96	2713.49
2005-11-29	2704.23	2710.49	2679.82	2682.1
2005-11-30	2677.84	2681.39	2657.91	2676.84
2005-12-01	2675.23	2693.29	2670.09	2684.55
2005-12-02	2678.7	2696.03	2668.12	2680.62
2005-12-05	2677.16	2677.16	2638.56	2643.9
2005-12-06	2635.56	2664.51	2634.66	2659.01
2005-12-07	2657.81	2679.85	2652.92	2676.85
2005-12-08	2676.34	2695.67	2670.33	2691.42
2005-12-09	2687.02	2728.56	2678.78	2724.17
2005-12-12	2720.04	2742.91	2718.82	2736.89
2005-12-13	2736.32	2758.77	2725.87	2758.77
2005-12-14	2756.66	2794.14	2740.66	2789.99
2005-12-15	2791.07	2807.28	2771.85	2777.89
2005-12-16	2774.06	2803.63	2770.62	2801.62
2005-12-19	2793.51	2801.87	2787.06	2793.75
2005-12-20	2790.53	2805.8	2783.88	2804.79
2005-12-21	2804.07	2818.2	2787.12	2788.65
2005-12-22	2781.46	2806.29	2779.9	2805.37
2005-12-23	2805.35	2829.5	2805.11	2827.16
2005-12-26	2828.53	2860.06	2827.84	2848.3
2005-12-27	2847.35	2848.16	2825.71	2834.21
2005-12-28	2829.37	2839.39	2819.11	2834.59
2005-12-29	2835.49	2880.38	2835.07	2879.97
2005-12-30	2886.17	2898.13	2861.22	2863.61
2006-01-04	2873.53	2949.02	2873.53	2948.79
2006-01-05	2950.63	3042.63	2946.29	3037.96
2006-01-06	3048.37	3075.84	3016.86	3053.31
2006-01-09	3052.06	3069.34	3024.55	3064.84
2006-01-10	3060.03	3082.17	3023.66	3079.89
2006-01-11	3076.13	3096.57	3032.28	3043.96
2006-01-12	3039.21	3084.82	3031.79	3084.16
2006-01-13	3082.1	3082.89	3027.12	3045.57
2006-01-16	3041.54	3041.54	2980.87	2985.3
2006-01-17	2976.83	3026.28	2970.52	3024.55
2006-01-18	3025.84	3129.14	3020.76	3123.04
2006-01-19	3127.58	3163.32	3109.66	3161.15
2006-01-20	3158.03	3163.58	3120.63	3153.34
2006-01-23	3148.73	3160.77	3120.85	3154.1
2006-01-24	3151.58	3231.89	3150.78	3198.13
2006-01-25	3194.58	3242.81	3193.75	3242.34
2006-02-06	3249.81	3363.64	3249.7	3359.5
2006-02-07	3366.66	3397.36	3324.45	3358.67
2006-02-08	3354.22	3356.63	3299.09	3335.66
2006-02-09	3327.83	3327.83	3253.11	3262.52
2006-02-10	3257.12	3323.35	3257.12	3321.89
2006-02-13	3322.23	3322.96	3257.61	3307.67
2006-02-14	3302.58	3337.12	3297.24	3334.66
2006-02-15	3336.31	3395.74	3336.31	3362.12
2006-02-16	3357.65	3359.99	3273.72	3277.12
2006-02-17	3269.89	3312.76	3261.14	3295.87
2006-02-20	3300.28	3340.38	3295.62	3308.53
2006-02-21	3305.29	3361.11	3275.91	3359.67
2006-02-22	3358.3	3384.66	3348.28	3363.02
2006-02-23	3359.62	3366.03	3323.52	3358.97
2006-02-24	3358.28	3394.39	3358.28	3390.87
2006-02-27	3396.3	3401.41	3338.12	3345.41
2006-02-28	3339.32	3356.54	3294.99	3351.62
2006-03-01	3355.56	3380.81	3349.59	3378.16
2006-03-02	3391.77	3391.77	3329.65	3342.65
2006-03-03	3334.71	3354.92	3312.64	3350.4
2006-03-06	3350.37	3355.24	3325.22	3330.05
2006-03-07	3324.37	3326.09	3225.21	3233.47
2006-03-08	3221.64	3228.06	3160.47	3199.92
2006-03-09	3195.81	3207.73	3176.49	3184.91
2006-03-10	3180.52	3224.51	3180.52	3213.51
2006-03-13	3213.49	3280.99	3211.7	3277.74
2006-03-14	3279.37	3281.12	3248.54	3269.5
2006-03-15	3268.83	3312.22	3259.65	3312.06
2006-03-16	3312.07	3316.64	3298.46	3309.4
2006-03-17	3308.75	3323.6	3292.34	3300.34
2006-03-20	3299.76	3346.89	3283.95	3345.62
2006-03-21	3345.34	3400.52	3340.48	3370.85
2006-03-22	3366.63	3401.11	3360.42	3399.87
2006-03-23	3393.62	3409.96	3388.25	3405.23
2006-03-24	3407.75	3419.89	3388.83	3392.48
2006-03-27	3390.72	3445.58	3372.34	3445.58
2006-03-28	3447.74	3489.37	3445.16	3488.78
2006-03-29	3490.42	3577.35	3485.66	3520.37
2006-03-30	3518.32	3521.65	3483.39	3488.07
2006-03-31	3477.99	3520.27	3466.39	3516.37
2006-04-03	3524.14	3607.12	3524.14	3606.61
2006-04-04	3610.9	3631.09	3579.52	3627.41
2006-04-05	3626.48	3668.83	3613.71	3668.27
2006-04-06	3673.62	3726.12	3658.52	3716.52
2006-04-07	3716.96	3730.71	3663.75	3703.58
2006-04-10	3701.1	3736.6	3667.45	3735.26
2006-04-11	3744.56	3792.84	3716.99	3780.07
2006-04-12	3780.71	3780.99	3725.24	3729.6
2006-04-13	3734.57	3769.36	3659.92	3665.23
2006-04-14	3667.06	3760.02	3665.07	3760.02
2006-04-17	3753.95	3804.21	3743.06	3760.62
2006-04-18	3768.1	3812.28	3729.78	3803.72
2006-04-19	3800.25	3842.65	3785.26	3835.41
2006-04-20	3837.96	3860.21	3815.59	3847.78
2006-04-21	3843.71	3875.34	3798.75	3857.29
2006-04-24	3864.62	3871.65	3772.51	3775.57
2006-04-25	3764.25	3829.28	3708.97	3805.84
2006-04-26	3817.79	3852.27	3806.35	3821.77
2006-04-27	3817.96	3856.07	3794.38	3842.1
2006-04-28	3772.62	3854.99	3730.07	3850.13
2006-05-08	3872.8	4020.37	3872.8	4015.78
2006-05-09	4046.89	4134.04	4043.41	4132.14
2006-05-10	4136.89	4174	4084.27	4147.35
2006-05-11	4143.06	4207.18	4084.76	4093.82
2006-05-12	4085.73	4175.21	4060.91	4173.75
2006-05-15	4226.89	4359.58	4207.93	4358.62
2006-05-16	4389.39	4463.08	4232.06	4252.89
2006-05-17	4255.48	4356.27	4208.87	4296.98
2006-05-18	4255.71	4329.74	4191.37	4296.06
2006-05-19	4295.08	4386.21	4265.89	4369.39
2006-05-22	4357.25	4418.52	4333.74	4370.46
2006-05-23	4326.5	4326.5	4159.6	4165.43
2006-05-24	4178.1	4268.6	4032.87	4141.31
2006-05-25	4127.02	4182.43	4066.48	4135.48
2006-05-26	4129.21	4222.27	4129.21	4217.02
2006-05-29	4244.81	4335.91	4218.81	4327.89
2006-05-30	4348.14	4368.35	4301.54	4348.74
2006-05-31	4349.89	4372.39	4264.99	4292.08
2006-06-01	4272.35	4361	4272.35	4360.45
2006-06-02	4349.18	4359.75	4236.2	4261.02
2006-06-05	4246.37	4303.81	4182.12	4303.81
2006-06-06	4287.35	4341.66	4268.27	4294.48
2006-06-07	4280.06	4284.87	4091.84	4095.32
2006-06-08	4057.73	4109.35	3990.2	4075.27
2006-06-09	4054.7	4100.75	4005.87	4010.53
2006-06-12	3962.91	4056.21	3947.6	4018.85
2006-06-13	3998.32	4052.86	3969.83	4004.84
2006-06-14	3976.63	3976.63	3904.31	3938.76
2006-06-15	3933.67	4001.98	3930.66	3944.6
2006-06-16	3965.61	4058.3	3965.61	4058.3
2006-06-19	4030.04	4133.79	3994.59	4106.08
2006-06-20	4102.93	4141.68	4090.66	4112.23
2006-06-21	4111.16	4116.49	4046.42	4081.29
2006-06-22	4086.22	4104.25	4055.47	4070.16
2006-06-23	4068.08	4115.24	4049.84	4111.68
2006-06-26	4120.08	4203.87	4120.08	4202.35
2006-06-27	4211.52	4232.33	4178.41	4206.43
2006-06-28	4198.87	4221.66	4181.89	4193.04
2006-06-29	4197.14	4311.31	4197.14	4301.43
2006-06-30	4322.41	4341.62	4275.83	4301.64
2006-07-03	4302.2	4398.37	4302.2	4398.37
2006-07-04	4400.52	4403.93	4326.24	4345.56
2006-07-05	4345.83	4345.93	4259.16	4291.25
2006-07-06	4287.7	4356.83	4284.87	4348.45
2006-07-07	4360.08	4376.52	4311.79	4322.83
2006-07-10	4322.37	4340.68	4283.35	4336.24
2006-07-11	4336.02	4344.16	4295.97	4323.49
2006-07-12	4324	4391.58	4324	4350.79
2006-07-13	4346.33	4357.39	4130.64	4149.04
2006-07-14	4115.04	4226.5	4094.87	4187.49
2006-07-17	4179.7	4235.72	4164.83	4229.1
2006-07-18	4220.66	4240.08	4197.08	4235.08
2006-07-19	4213.79	4213.79	4092.89	4109.66
2006-07-20	4101.95	4149.31	4093.32	4135.87
2006-07-21	4136.45	4183.04	4133.73	4178.98
2006-07-24	4130.75	4190.12	4096.66	4183.27
2006-07-25	4182.31	4236.99	4182.31	4221.83
2006-07-26	4229.45	4240.47	4198.16	4199.27
2006-07-27	4194.25	4205.81	4108.25	4129.91
2006-07-28	4130.39	4151.21	4043.67	4080.62
2006-07-31	4068.51	4068.51	3936.74	3946.88
2006-08-01	3941.49	3969.9	3906.27	3919.55
2006-08-02	3920.01	3935.16	3838.71	3892.37
2006-08-03	3891.74	3908.74	3853.87	3883.13
2006-08-04	3884.31	3898.12	3811.52	3820.48
2006-08-07	3802	3832.12	3766.83	3780.37
2006-08-08	3784.12	3868.7	3784.12	3868.7
2006-08-09	3869.12	3875.25	3840.41	3852.72
2006-08-10	3851.01	3905.65	3849.26	3905.42
2006-08-11	3911.21	3914.64	3875.72	3909.64
2006-08-14	3901.7	3927.89	3840.45	3853.74
2006-08-15	3844.71	3912.22	3836.12	3912.22
2006-08-16	3919.12	3972.71	3906.79	3972.71
2006-08-17	3964.11	3964.11	3913.64	3939.59
2006-08-18	3928.41	3964.76	3913.42	3924.27
2006-08-21	3835.82	3932.14	3807.37	3932.14
2006-08-22	3924.74	3988.16	3922.51	3977.87
2006-08-23	3974.45	4004.31	3966.1	3975.72
2006-08-24	3966.08	3986.37	3941.06	3977.34
2006-08-25	3978.6	4014.25	3973.97	3997.54
2006-08-28	4001	4116.14	4000.85	4114.37
2006-08-29	4117.85	4216.18	4117.85	4140.14
2006-08-30	4127.33	4161.54	4104.74	4157.56
2006-08-31	4159.93	4196.74	4155.71	4178.83
2006-09-01	4183.52	4185.74	4109.75	4128.75
2006-09-04	4116.5	4181.45	4114.56	4181.45
2006-09-05	4185.68	4195.49	4154.97	4165.85
2006-09-06	4165.47	4178.04	4128.25	4171.18
2006-09-07	4172.72	4172.72	4109.7	4119.04
2006-09-08	4115.62	4140.62	4101.31	4111.02
2006-09-11	4105.5	4135.64	4067.16	4135.64
2006-09-12	4134.48	4160.56	4127.12	4153.27
2006-09-13	4151.58	4175.95	4117.43	4117.89
2006-09-14	4110.99	4130.99	4069.12	4102.27
2006-09-15	4100.35	4183.75	4099.72	4183.75
2006-09-18	4202.06	4243.62	4187.79	4238.27
2006-09-19	4249	4264.47	4214.39	4223.81
2006-09-20	4216.77	4260.79	4188.56	4247.75
2006-09-21	4250.68	4306.72	4246.45	4282.7
2006-09-22	4287.96	4310.47	4253.91	4269.93
2006-09-25	4263.74	4320.56	4242.06	4271.97
2006-09-26	4259.89	4273.18	4189.12	4210.64
2006-09-27	4205.06	4241.93	4175.64	4241.93
2006-09-28	4244.64	4302.22	4235.27	4288.37
2006-09-29	4291.98	4344.6	4291.98	4326.77
2006-10-09	4366.27	4440.48	4357.97	4407.73
2006-10-10	4416.21	4429.64	4363.74	4382.54
2006-10-11	4378.02	4396.77	4346.56	4375.58
2006-10-12	4376.27	4379.12	4338.1	4348.75
2006-10-13	4343.54	4389.98	4336.48	4380.54
2006-10-16	4380.56	4391.73	4324.79	4332.5
2006-10-17	4336.5	4378.58	4315.96	4343.66
2006-10-18	4341.33	4438.23	4338.24	4438.23
2006-10-19	4438.81	4467.27	4424.49	4438.14
2006-10-20	4443.41	4468.25	4425.18	4448.43
2006-10-23	4447.77	4471.04	4326.41	4356.39
2006-10-24	4360.93	4454.64	4360.93	4452.68
2006-10-25	4464.66	4543.89	4462.73	4515.35
2006-10-26	4522.08	4589.37	4477.12	4584.58
2006-10-27	4582.31	4633.66	4534.35	4558.41
2006-10-30	4545	4586.85	4511.41	4560.27
2006-10-31	4562.56	4626.83	4562.56	4621.97
2006-11-01	4630.35	4645.25	4599.6	4643.16
2006-11-02	4646.04	4657.12	4600.79	4657.12
2006-11-03	4656.83	4737.56	4655.6	4690.43
2006-11-06	4655	4785.35	4632.85	4785.35
2006-11-07	4804.5	4830.66	4749.75	4830.29
2006-11-08	4825.04	4825.04	4765.06	4778.2
2006-11-09	4756.31	4881.79	4734.14	4869.6
2006-11-10	4877.52	4900.56	4734.99	4777.62
2006-11-13	4740.27	4799.41	4632.33	4663.39
2006-11-14	4659.62	4725.31	4582.83	4725.31
2006-11-15	4722.45	4937.06	4722.45	4937.06
2006-11-16	4952.14	5048.91	4940	4945.62
2006-11-17	4926.72	5067.5	4893.1	5067.5
2006-11-20	5080.49	5179.74	5080.49	5177.96
2006-11-21	5181.39	5240.12	5080.66	5239.08
2006-11-22	5236.64	5335.91	5203.27	5276.66
2006-11-23	5272.14	5345.89	5237.41	5292.41
2006-11-24	5280.27	5324.21	5223.99	5297.08
2006-11-27	5292.18	5384.02	5273.81	5384.02
2006-11-28	5373.06	5424.16	5327.52	5362
2006-11-29	5258.2	5490.43	5219.5	5457.5
2006-11-30	5474.25	5666.99	5474.25	5666.99
2006-12-01	5692.46	5822.04	5692.46	5748.06
2006-12-04	5750.16	5900.91	5745.75	5875.58
2006-12-05	5887.71	6005.52	5860.33	5928.02
2006-12-06	5937.81	5970.37	5648.79	5838.5
2006-12-07	5813.7	5960.64	5793.41	5811.5
2006-12-08	5732.62	5820.7	5636.37	5641.47
2006-12-11	5632.66	5951.29	5629.35	5951.29
2006-12-12	5975.7	6045.24	5858.85	5983.14
2006-12-13	5990.08	6016.83	5889.75	5972.47
2006-12-14	5981.37	6044.27	5951.24	6044.27
2006-12-15	6064.64	6176.64	6025.5	6168.48
2006-12-18	6184.25	6425.22	6184.25	6393.31
2006-12-19	6428.27	6465.06	6239.75	6369.14
2006-12-20	6329.72	6441.06	6270.02	6439.43
2006-12-21	6432.68	6452.87	6325.45	6334.16
2006-12-22	6298.14	6349.7	6221.14	6242.16
2006-12-25	6238.5	6481.33	6238.5	6382.6
2006-12-26	6399.62	6448.39	6275.89	6356.47
2006-12-27	6360.93	6546.46	6360.93	6489.68
2006-12-28	6515.58	6585.52	6405.29	6436.27
2006-12-29	6481.25	6687.27	6481.25	6647.12
2007-01-04	6730.12	6954.64	6659.79	6705.33
2007-01-05	6667.71	6777.79	6585.06	6706.23
2007-01-08	6693.29	6872.6	6691.37	6870.5
2007-01-09	6894.18	7095.73	6848.68	7078.58
2007-01-10	7110.85	7346	7100.06	7346
2007-01-11	7343.93	7494.08	7259.83	7289.58
2007-01-12	7254.56	7395.87	7113.77	7187.02
2007-01-15	7177.22	7639.52	7175.43	7636.43
2007-01-16	7696.24	8020.98	7669	8002.87
2007-01-17	7998.31	8044.5	7593.81	7775.64
2007-01-18	7672.74	7830.68	7499.25	7790.87
2007-01-19	7784.27	8065.31	7784.27	8065.31
2007-01-22	8156.75	8357.4	8145.79	8343.07
2007-01-23	8365.29	8392.24	8001.98	8311.25
2007-01-24	8278.96	8463.79	8166.43	8366.57
2007-01-25	8271.83	8293.19	8000.99	8013.25
2007-01-26	7899.04	8263.33	7704.06	8223.29
2007-01-29	8258.33	8413.36	8212.07	8359.99
2007-01-30	8391.33	8410.73	8224.83	8262.33
2007-01-31	8281.16	8281.16	7579.91	7632.93
2007-02-01	7513.43	7763.66	7393.66	7700.64
2007-02-02	7684.18	7711.98	7339.85	7348.02
2007-02-05	7280.93	7373.98	7144.5	7292.93
2007-02-06	7282.98	7343.6	6985.77	7341.52
2007-02-07	7414.39	7615.33	7414.39	7541.73
2007-02-08	7568.02	7693.39	7484.85	7691.46
2007-02-09	7713.2	7722.29	7557.5	7627.93
2007-02-12	7616.79	7951.58	7605.83	7951.58
2007-02-13	8014.81	8132.77	7984.83	8104.25
2007-02-14	8122.02	8317.16	8104.29	8315.9
2007-02-15	8380.7	8584.48	8380.7	8582.91
2007-02-16	8661.9	8740.9	8534.25	8572.25
2007-02-26	8582.74	8610.4	8431.91	8588.69
2007-02-27	8620.83	8631.96	7790.52	7790.81
2007-02-28	7597.68	8097.31	7596.02	8039.68
2007-03-01	8075.33	8090.04	7710.25	7804.35
2007-03-02	7795.79	7998.62	7761.5	7923.33
2007-03-05	7901.31	8032.41	7582.62	7826.56
2007-03-06	7797.7	7986.39	7741.37	7924.81
2007-03-07	7972.43	8162.02	7972.43	8140.33
2007-03-08	8174.02	8257.57	8062.91	8249.21
2007-03-09	8269.33	8287.66	8103.31	8146.43
2007-03-12	8137.04	8156.04	7940.85	8130.75
2007-03-13	8136.39	8207.73	8084.41	8200.61
2007-03-14	8115.48	8158.95	7897.33	8090.46
2007-03-15	8097.02	8273.5	8095.23	8273.5
2007-03-16	8306.99	8348.5	8051.81	8147.31
2007-03-19	7918.75	8299.41	7865.56	8276.79
2007-03-20	8306.37	8312.58	8212.73	8294.61
2007-03-21	8361.37	8441.65	8311.44	8400.29
2007-03-22	8444.23	8534.83	8401.44	8434.83
2007-03-23	8426.54	8494.83	8283.08	8489.83
2007-03-26	8515.69	8631.37	8482.12	8631.37
2007-03-27	8651.73	8662.53	8563.41	8629.21
2007-03-28	8630.83	8678.04	8282.15	8587.33
2007-03-29	8606.57	8681.21	8525.54	8579.32
2007-03-30	8547.16	8598.91	8465.12	8549.19
2007-04-02	8575.75	8785.82	8571.54	8785.82
2007-04-03	8827.65	8963.46	8795.12	8963.46
2007-04-04	8981.79	9141.33	8940.19	9090.46
2007-04-05	9098.33	9177.78	9040.58	9161.46
2007-04-06	9101.24	9290.74	9054.25	9268.23
2007-04-09	9322.16	9509.58	9322.16	9475.71
2007-04-10	9506.83	9662.12	9317.41	9652.66
2007-04-11	9688.16	9757.98	9535.66	9753.75
2007-04-12	9776.16	9964.78	9684.62	9964.78
2007-04-13	9994.12	10136.3	9959.07	10019.9
2007-04-16	10054.8	10249.1	10025.1	10249.1
2007-04-17	10301.1	10390.6	9990.79	10289
2007-04-18	10329.2	10445.5	10152.4	10401.6
2007-04-19	10360	10360	9603	9857.21
2007-04-20	9884.46	10305	9884.46	10258.6
2007-04-23	10376.3	10712.6	10375.9	10685
2007-04-24	10773.3	10820.4	10610.6	10669
2007-04-25	10624.5	10745.5	10456.4	10668.2
2007-04-26	10739.4	10873.9	10701.1	10848.8
2007-04-27	10852	10862.8	10633.9	10688.5
2007-04-30	10719.3	10893.2	10642	10865.9
2007-05-08	11100.6	11405	11025	11401.1
2007-05-09	11501	11561.4	11026.1	11517.7
2007-05-10	11527.9	11645.2	11407.9	11574.1
2007-05-11	11436.3	11522.8	11237.2	11489.9
2007-05-14	11357	11814.5	11244.2	11732.1
2007-05-15	11754.7	11828.9	11397.5	11414.5
2007-05-16	11388.5	11687.8	11266.3	11682.3
2007-05-17	11776.8	12041.6	11736.9	12011.1
2007-05-18	12016.8	12210.2	11919.1	12100.1
2007-05-21	11693.8	12356.8	11663.5	12269.2
2007-05-22	12301.2	12499.9	12301.2	12407.8
2007-05-23	12430.7	12649.1	12335.5	12624.1
2007-05-24	12673.5	12770.9	12316.9	12515.1
2007-05-25	12493.9	12704.5	12430.1	12681.4
2007-05-28	12830	13125.3	12830	13026.6
2007-05-29	13097.8	13458.3	13097.8	13456.6
2007-05-30	12651.2	13333.9	12425.5	12627.1
2007-05-31	12502.1	13110.2	12020.9	12944.2
2007-06-01	12954.8	13185.6	12325.2	12432.7
2007-06-04	12393.2	12468.6	11464.2	11468.5
2007-06-05	11171.8	12017.7	10652.2	12017.7
2007-06-06	12114.2	12381.3	11777.6	12338.2
2007-06-07	12384	12696	12357.5	12696
2007-06-08	12733.3	12930.2	12580.4	12850.7
2007-06-11	12941.1	13209	12938.2	13187.7
2007-06-12	13253	13579.7	12866	13579.7
2007-06-13	13683.6	13984.6	13671.1	13811.5
2007-06-14	13750.6	13874.5	13464.5	13666.2
2007-06-15	13596.6	13778.1	13525.2	13697.2
2007-06-18	14003	14200.5	14003	14194.5
2007-06-19	14189.8	14342.9	14057.6	14336.4
2007-06-20	14499.5	14576	14005.2	14107.2
2007-06-21	14044.5	14276.5	13928	14255.6
2007-06-22	14227.9	14238.1	13423.2	13725.7
2007-06-25	13678.5	13817.2	13003.8	13109.2
2007-06-26	12877.3	13219.4	12655.2	13219.4
2007-06-27	13309.3	13642	13154.5	13583.7
2007-06-28	13544	13629.5	12856.2	12872.6
2007-06-29	12555.5	12862.2	12341.6	12546.4
2007-07-02	12492.7	12675.6	12145	12475.1
2007-07-03	12575	12794.2	12461.4	12761
2007-07-04	12798.4	12860.6	12461.8	12509.1
2007-07-05	12306.2	12392.8	11782.2	11783.6
2007-07-06	11729.8	12409.7	11654.5	12395.3
2007-07-09	12519.6	12938.7	12516.5	12846.4
2007-07-10	12876.8	12956.7	12667.3	12682
2007-07-11	12634.3	12836.5	12592.2	12785.7
2007-07-12	12811.1	12951.7	12729	12850.7
2007-07-13	12865.8	12885.9	12702.6	12816.4
2007-07-16	12820.6	12827.2	12329.6	12331.2
2007-07-17	12268	12824.7	12153.8	12760
2007-07-18	12750.1	13105.5	12642	12841.5
2007-07-19	12770.2	12925	12711.3	12790.9
2007-07-20	12786.6	13420	12775.1	13418
2007-07-23	13615.3	14159.7	13615.3	14139.2
2007-07-24	14260.1	14484	14087.6	14191
2007-07-25	14202.4	14404	14127.7	14403.1
2007-07-26	14477.5	14703.2	14350.7	14619.7
2007-07-27	14518.8	14676.4	14337.4	14614.1
2007-07-30	14568	15167.2	14568	15060.9
2007-07-31	15051.5	15257.5	14917.2	15199.5
2007-08-01	15259.3	15420.1	14603.5	14795.2
2007-08-02	14901.8	15562.1	14901.8	15562.1
2007-08-03	15699.7	16194	15699.7	16179.6
2007-08-06	16297	16542.8	16190	16542.8
2007-08-07	16551.7	16735.6	16159	16523.2
2007-08-08	16346.5	16532.8	15864.6	16193.7
2007-08-09	16194	16691.8	16194	16680.3
2007-08-10	16606.8	16606.8	16034.2	16323.4
2007-08-13	16215.5	16281.3	15913.5	16116.1
2007-08-14	16092.5	16395.4	16010.2	16351.9
2007-08-15	16438.7	16551.8	16040.9	16322.5
2007-08-16	16202.8	16219.3	15877.9	16053.1
2007-08-17	15933.1	16196.3	15654.5	15689
2007-08-20	16078.8	16589.8	16078.8	16589.8
2007-08-21	16734.1	16939.4	16661.8	16860
2007-08-22	16704.9	17446.1	16667.9	17332
2007-08-23	17441.6	17731.6	17272.3	17639.2
2007-08-24	17684.1	17902.2	17671.9	17864.7
2007-08-27	17943.9	18128.7	17772.6	17884.8
2007-08-28	17815.1	17870.9	17468.7	17817.9
2007-08-29	17688.6	18051.7	17418.5	17443.2
2007-08-30	17488.7	17705.7	17307.8	17659.2
2007-08-31	17680.8	17913	17608.4	17872.1
2007-09-03	17988.3	18245.4	17972.8	18164
2007-09-04	18217.8	18288.9	17961.3	18050.8
2007-09-05	18050.6	18137.5	17679.6	18002
2007-09-06	18089.5	18225.6	17951.8	18073.8
2007-09-07	17986.8	18052.3	17649.1	17674.1
2007-09-10	17473.2	17953.1	17311	17918.5
2007-09-11	17926.6	18064.1	17088.7	17129.4
2007-09-12	17068.4	17453.3	16944.1	17398.4
2007-09-13	17469.2	17971.5	17406.9	17959.5
2007-09-14	18026.4	18213.9	17729.5	18213.7
2007-09-17	18131.1	18553.9	18092.2	18494.4
2007-09-18	18566.7	18579.1	18102.5	18316.4
2007-09-19	18359.7	18390.7	17999.5	18073.3
2007-09-20	18139.9	18360.2	18073.2	18221.7
2007-09-21	18277.9	18330.7	17776.6	18228.6
2007-09-24	18288.5	18575.5	18012.3	18418.5
2007-09-25	18450.4	18621.7	18225.9	18346.4
2007-09-26	18239.6	18443.8	17891.4	17992.3
2007-09-27	17984.2	18284.9	17803.9	18281.1
2007-09-28	18442.7	18939.9	18442.7	18864.5
2007-10-08	19287.6	19374.3	18998.4	19232.3
2007-10-09	19178.3	19354.6	18942.3	19318.2
2007-10-10	19342.4	19600	19193.8	19264
2007-10-11	19274	19428.5	19127.3	19344.2
2007-10-12	19348.5	19362.6	18208.4	19135.2
2007-10-15	19084.8	19199.3	18745.7	19088.7
2007-10-16	19139.9	19435.6	19092.8	19358.4
2007-10-17	19324.5	19551.7	19203.1	19288.3
2007-10-18	19240.5	19240.5	18636.6	18681.3
2007-10-19	18770.1	19042.3	18604	18834.8
2007-10-22	18522.4	18793.8	18321.2	18379.4
2007-10-23	18350.9	18611.2	18075.5	18611.2
2007-10-24	18696.4	19078.3	18660	18761.9
2007-10-25	18659.3	18780.9	17933.3	18175.3
2007-10-26	18011.5	18658.8	18001.7	18506.5
2007-10-29	18654.5	18904.8	18654.5	18833.7
2007-10-30	18908.8	19038.8	18740.4	19034.6
2007-10-31	19222.5	19531.2	18976.9	19531.2
2007-11-01	19554.6	19559.4	19139.7	19144.6
2007-11-02	18816.2	18997.3	18504.1	18564.3
2007-11-05	18451.1	18563.4	18007.5	18116.8
2007-11-06	18058.2	18450.6	18048.2	18120.6
2007-11-07	18233.5	18384.3	17846	18232.9
2007-11-08	18181.1	18181.1	17465.5	17465.5
2007-11-09	17279.5	17563.9	16922.6	17160.1
2007-11-12	16768.8	17150.6	16254.7	17065.8
2007-11-13	17199	17393.8	16561.8	16747.9
2007-11-14	16999.7	17355.6	16575.4	17355.6
2007-11-15	17298.6	17386.6	17039.6	17096.9
2007-11-16	16871.8	16898.3	16396.9	16728.2
2007-11-19	16728.3	16797	16537.1	16660.7
2007-11-20	16509	17072.1	16383.8	16987.5
2007-11-21	17025.9	17248.8	16723.7	16748.2
2007-11-22	16370.6	16580.3	15936.4	15949.4
2007-11-23	15804.2	16217.5	15766.2	16217.5
2007-11-26	16504.1	16600.9	16055.2	16057.2
2007-11-27	15917.9	16055.4	15671.8	15681
2007-11-28	15730	15857	15271.6	15359.1
2007-11-29	15561.2	15963.4	15189.4	15919.3
2007-11-30	15941.8	16038.2	15602.4	15637.6
2007-12-03	15580.2	15989.1	15477.5	15833
2007-12-04	15888.5	16270.3	15888.5	16065.2
2007-12-05	16065.8	16603.3	15984	16569.8
2007-12-06	16647.1	16697.2	16382	16539.1
2007-12-07	16578.4	16752.6	16528.4	16750.4
2007-12-10	16454.3	17148.6	16409.2	17096.5
2007-12-11	17142	17222.2	16815.3	17036.9
2007-12-12	16919.6	16993.7	16681.2	16831.6
2007-12-13	16711.4	16762.6	16021.8	16035.2
2007-12-14	15849.8	16492.8	15734.4	16483.5
2007-12-17	16484.2	16484.2	16075.8	16119
2007-12-18	16005.5	16240.7	15926.5	16074.1
2007-12-19	16226.9	16466.2	16180.3	16387
2007-12-20	16467.9	16672.2	16277.7	16625.4
2007-12-21	16542.9	16819	16522	16808.7
2007-12-24	16931	17266.6	16895.2	17153.9
2007-12-25	17213.8	17273.1	17036.5	17199
2007-12-26	17233.2	17431.3	17141.6	17427.8
2007-12-27	17500.8	17820.2	17383.7	17797.2
2007-12-28	17824.7	17856.9	17669.1	17700.6
2008-01-02	17731.8	17933.2	17438.6	17856.1
2008-01-03	17873.2	17911.3	17626.5	17911.3
2008-01-04	17968.6	18195.2	17863.2	18122.4
2008-01-07	18123.1	18450.1	18092.2	18376.9
2008-01-08	18416.7	18582.6	18102.7	18268.1
2008-01-09	18202.6	18601.7	18143.5	18597.6
2008-01-10	18682.2	19124.1	18628	18939.3
2008-01-11	19034.2	19076.4	18831.5	19016.6
2008-01-14	19074.3	19219.9	18955.5	19141.1
2008-01-15	19154.5	19212.6	18884.1	19034
2008-01-16	18837.5	18837.5	18261.4	18352
2008-01-17	18174	18483.5	17450.5	17910.4
2008-01-18	17911.5	18196.4	17752.6	18131.4
2008-01-21	18166.7	18188.7	17133.9	17210.9
2008-01-22	16761.7	16974.7	15793.3	15995.8
2008-01-23	16149.5	16883.1	16111.7	16874.3
2008-01-24	17052.4	17230.7	16723.2	17086.6
2008-01-25	17047.8	17432.8	16885.2	17294
2008-01-28	17215.1	17215.1	16102.9	16177.8
2008-01-29	16171.5	16591.9	16042	16205.9
2008-01-30	16449.9	16653.1	15814.9	16127.7
2008-01-31	16117	16234.9	15842.2	15857.7
2008-02-01	15837.9	16012.9	15151.2	15776.9
2008-02-04	16211.7	17043.1	16211.7	17031.7
2008-02-05	17044.8	17245.9	16767.2	16859.6
2008-02-13	16663.9	16730.1	16359.5	16502.4
2008-02-14	16618.2	16835.7	16564.8	16704.9
2008-02-15	16614	16614	16257.7	16496.2
2008-02-18	16718.8	16982.8	16612.5	16860.5
2008-02-19	16916.9	17281.6	16781.1	17281.6
2008-02-20	17288.5	17476.8	16944.7	16959.2
2008-02-21	16838.3	16976.1	16470.8	16804.2
2008-02-22	16737.6	16737.6	16032.6	16179.5
2008-02-25	16201.5	16304.2	15473.2	15486.7
2008-02-26	15888.1	16016.6	14907.2	15328.4
2008-02-27	15409.8	15799.9	15251.1	15752.4
2008-02-28	15787.3	15823.1	15498.5	15654.5
2008-02-29	15612.9	15838.2	15513.8	15823.9
2008-03-03	15722.3	16224.9	15525.8	16187.5
2008-03-04	16241	16350.1	15704.6	15746.2
2008-03-05	15642.2	15760.6	15092.5	15601.2
2008-03-06	15602.9	15915.4	15366.5	15696.1
2008-03-07	15559	15833.4	15425.8	15560.8
2008-03-10	15482.8	15482.8	14784.4	14863
2008-03-11	14663.7	14815.7	14312.1	14815.7
2008-03-12	15107.8	15173.1	14301.5	14348.5
2008-03-13	14186.6	14307	13651.8	13943.1
2008-03-14	13855.2	13970.3	13549	13817.6
2008-03-17	13785.5	13785.5	13176.9	13207.8
2008-03-18	13061.8	13263.8	12281.1	12489
2008-03-19	12768	13281.8	12615.2	13044.2
2008-03-20	12894.4	13651.6	12291.9	13548.6
2008-03-21	13572.4	13941.9	13457.2	13719
2008-03-24	13889	13996.5	13098.2	13098.2
2008-03-25	12889.8	13568.5	12718	13427.3
2008-03-26	13472.1	13800.2	13418.6	13489.1
2008-03-27	13294.4	13489.1	13068	13111.4
2008-03-28	13002.8	13702.6	12813.3	13692.8
2008-03-31	13346	13620.8	13253.7	13302.1
2008-04-01	13274.7	13400	12414.8	12460.6
2008-04-02	12537.5	12862.8	12100.5	12344.2
2008-04-03	12240.6	12705.7	12018	12652.9
2008-04-07	12493.9	13433.4	12383.4	13396.6
2008-04-08	13431	13735.8	13334.9	13592.6
2008-04-09	13518.5	13785.8	13078.8	13078.8
2008-04-10	12889.8	13286.7	12731.2	13286.7
2008-04-11	13370.5	13525.3	13247.1	13328.1
2008-04-14	13019	13074.3	12309.1	12343.6
2008-04-15	12203.9	12412	11807.8	12390.8
2008-04-16	12329	12408.6	12013	12057.3
2008-04-17	12104.3	12331.9	11456.9	11657.1
2008-04-18	11533.5	11733.1	11218.4	11292
2008-04-21	12134.6	12134.6	10957.2	11094.3
2008-04-22	10856.2	11208.7	10586.4	11174.8
2008-04-23	11149.2	11797.8	11090.6	11784.1
2008-04-24	12787.4	12935.1	12548.9	12914.8
2008-04-25	12979	13463.9	12832	13105
2008-04-28	12899.8	13067.8	12688.9	12782.5
2008-04-29	12680.2	13013.5	12641.6	12880.9
2008-04-30	12886	13557.5	12886	13504.9
2008-05-05	13673.6	13860.8	13533.2	13860.8
2008-05-06	13769.2	13881.2	13518.8	13702.5
2008-05-07	13621.2	13804.9	12979.2	12979.2
2008-05-08	12817.1	13322.6	12769.5	13317.5
2008-05-09	13409.8	13475.4	12846.5	13080.4
2008-05-12	12869.8	13337.5	12641	13166.1
2008-05-13	12727.8	13356.9	12696.3	13074.2
2008-05-14	13055.1	13532.3	13055.1	13532.3
2008-05-15	13664.4	13728.9	13396.2	13410.1
2008-05-16	13377.2	13534.7	13104.8	13314.4
2008-05-19	13283.3	13303.9	13079.2	13197.6
2008-05-20	13171.1	13257	12397.9	12449.8
2008-05-21	12319.9	12697	12020	12659.8
2008-05-22	12506.2	12591	12349	12366.2
2008-05-23	12334.1	12471.6	12042.9	12216.4
2008-05-26	12116.7	12121.7	11810.6	11890.2
2008-05-27	11863.8	12090.3	11812.1	11998.4
2008-05-28	12009.3	12386.6	11954.9	12313.7
2008-05-29	12293.8	12293.8	11926	11947.1
2008-05-30	11938.6	12048.2	11814.8	12048.2
2008-06-02	12000	12161	11879.6	12057.2
2008-06-03	12087	12118.8	11895.2	11991.6
2008-06-04	11961	12011.5	11756.4	11970.5
2008-06-05	11913.4	11939.5	11799.1	11860.3
2008-06-06	11832.8	11871.6	11670.6	11734
2008-06-10	11212.8	11212.8	10723.5	10765.9
2008-06-11	10572.3	10646.5	10344.6	10458.1
2008-06-12	10410.5	10517.6	10066.5	10340.1
2008-06-13	10317.5	10367.2	9921.33	9936.73
2008-06-16	9930.63	10036.9	9635.94	9825.27
2008-06-17	9793.15	9918.08	9345.3	9429.5
2008-06-18	9371.12	9962.62	9114.19	9903.14
2008-06-19	9808.42	9808.42	9132.52	9161.56
2008-06-20	9187.34	9778.21	8888.78	9373.69
2008-06-23	9238.91	9439.4	9136.89	9238.86
2008-06-24	9220.98	9595.36	9202.41	9525.66
2008-06-25	9504.07	9996.42	9472.8	9982.19
2008-06-26	9951.22	10132.3	9804.55	9999.66
2008-06-27	9665.86	9690.09	9300.01	9436.21
2008-06-30	9320.94	9510.28	9234.25	9370.78
2008-07-01	9397.32	9439.27	9062.06	9096.97
2008-07-02	9111.21	9252.34	9032.98	9162.14
2008-07-03	9013.99	9566.38	8922.58	9398.17
2008-07-04	9362.5	9529.76	9312.57	9400.72
2008-07-07	9397.63	9926.49	9397.63	9902.98
2008-07-08	9947.92	10053.5	9741.01	9950.27
2008-07-09	10003.2	10358	10003.2	10355.4
2008-07-10	10204.3	10472.6	10094.7	10178.6
2008-07-11	10137.4	10216.9	9896.92	10031.4
2008-07-14	9916.41	10144.5	9867.47	10054.3
2008-07-15	10094.7	10139.1	9620.88	9649.02
2008-07-16	9528.48	9530.01	9179.26	9323.38
2008-07-17	9460.31	9555.25	9211.13	9288.37
2008-07-18	9379.43	9594.33	9208.16	9588.4
2008-07-21	9552.44	9897.31	9485.72	9870.99
2008-07-22	9871.8	9923.02	9784.38	9851.29
2008-07-23	9895.15	9930.26	9727.57	9734.72
2008-07-24	9762.58	10030.2	9762.58	10006
2008-07-25	9904.55	10030.4	9833.95	9923.16
2008-07-28	9974.84	10112.6	9921.68	9974.14
2008-07-29	9831.57	9838.93	9716.2	9791.87
2008-07-30	9880.4	9914.64	9645.9	9715.79
2008-07-31	9735.51	9760.58	9470.33	9470.33
2008-08-01	9420.72	9638.9	9282.47	9556.91
2008-08-04	9494.02	9558.44	9343.78	9375.69
2008-08-05	9370.58	9431.05	9038.47	9080.22
2008-08-06	9122.27	9173.59	8893.9	9047.14
2008-08-07	9020.19	9140.36	8942.7	9035.29
2008-08-08	9047.71	9047.71	8647	8658.78
2008-08-11	8627.11	8627.11	8129.98	8170.15
2008-08-12	8091.83	8278.03	8053.55	8192.8
2008-08-13	8150	8334.16	7986.74	8249.64
2008-08-14	8214.89	8337	8149.32	8278.65
2008-08-15	8269.32	8355.08	8157.42	8233.41
2008-08-18	8256.64	8258.14	7823.82	7833.09
2008-08-19	7756.82	7970.69	7700.96	7963.57
2008-08-20	7918.57	8553.82	7874.79	8531.15
2008-08-21	8425.91	8552.54	8233.63	8243.03
2008-08-22	8194.66	8241.14	7956.83	8101.68
2008-08-25	8115.84	8183.19	7982.17	8065.45
2008-08-26	7986.99	8034.53	7785.61	7887.37
2008-08-27	7863.99	8000.78	7729.04	7827.16
2008-08-28	7841.17	7943.46	7779.55	7817.05
2008-08-29	7845.37	8084.41	7804.15	8004.24
2008-09-01	7954.01	7954.01	7659.46	7685.24
2008-09-02	7640.56	7662.69	7542.46	7578.36
2008-09-03	7540.31	7580.65	7338.38	7413.55
2008-09-04	7385.84	7543.95	7354.89	7473.6
2008-09-05	7299.37	7384.47	7237.07	7264.2
2008-09-08	7278.67	7302.8	6980.92	7004
2008-09-09	7027.27	7076.2	6944.48	7022.18
2008-09-10	6982.12	7178.4	6907.03	7065.47
2008-09-11	7046.47	7072.19	6852.82	6876.25
2008-09-12	6859.65	7020.74	6859.65	6935.07
2008-09-16	6908.55	6946.03	6767.16	6873.61
2008-09-17	6843.82	6909.54	6668.65	6680.06
2008-09-18	6528.41	6686.19	6290.01	6563.07
2008-09-19	7110.77	7154	7049.38	7154
2008-09-22	7654.08	7752.84	7228.69	7469.07
2008-09-23	7199.83	7270.97	7057.14	7062.08
2008-09-24	6879.5	7083.45	6830.54	7083.45
2008-09-25	7103.71	7463.57	7089.59	7376.84
2008-09-26	7404.02	7598.69	7348.63	7559.27
2008-10-06	7406.02	7406.02	7214.56	7217.32
2008-10-07	6939.68	7251.74	6863.27	7181.28
2008-10-08	6974.84	7092.97	6867.31	6924.49
2008-10-09	7043.55	7058.98	6754	6758.22
2008-10-10	6482.19	6500.74	6345.8	6385.35
2008-10-13	6330.19	6571.59	6109.15	6571.59
2008-10-14	6772.38	6807.14	6473.12	6473.12
2008-10-15	6403.27	6453.03	6340.25	6406.35
2008-10-16	6141.73	6312.18	6117.13	6166.56
2008-10-17	6213.52	6247.35	6081.14	6209.51
2008-10-20	6220.43	6452.34	6101.42	6426.29
2008-10-21	6435.91	6527.49	6379.16	6389.19
2008-10-22	6293.04	6457.05	6265.39	6278.04
2008-10-23	6213.92	6340.51	6153.16	6325.31
2008-10-24	6317.51	6370.54	6093.75	6158.95
2008-10-27	6037.55	6039.09	5721.69	5734.81
2008-10-28	5589.31	5923.44	5577.23	5891.12
2008-10-29	5973.5	5987.62	5792.77	5798.67
2008-10-30	5835.72	6017	5772.92	5909.66
2008-10-31	5887.9	5930.78	5810.61	5839.33
2008-11-03	5794.17	5913.39	5775.27	5825
2008-11-04	5807.12	5807.18	5633.31	5668.81
2008-11-05	5721.52	5941.8	5721.17	5865.78
2008-11-06	5734.93	5767.13	5678.34	5720.55
2008-11-07	5626.92	5787.79	5598.21	5753.1
2008-11-10	5855.08	6128.72	5855.08	6127.12
2008-11-11	6113.85	6254.49	6046.97	6099.77
2008-11-12	6017.19	6157.76	5998.8	6116.67
2008-11-13	6030.79	6420.73	5986.11	6364.03
2008-11-14	6421.94	6660.43	6378.06	6660.41
2008-11-17	6634.63	6783.03	6576.84	6783.03
2008-11-18	6727.51	6790.52	6264.84	6293.3
2008-11-19	6273.28	6698.2	6260.46	6679.94
2008-11-20	6564.44	6850.7	6534.85	6696.83
2008-11-21	6508.93	6854.63	6389.61	6711.35
2008-11-24	6694.54	6745.41	6466.19	6466.19
2008-11-25	6568.15	6609.08	6390.34	6489
2008-11-26	6509.31	6610.53	6433.68	6533.87
2008-11-27	6923.37	6947.12	6683.24	6683.24
2008-11-28	6606.1	6727.81	6575.24	6658.51
2008-12-01	6634.6	6768.05	6604.39	6763.97
2008-12-02	6619.36	6887.5	6596.64	6795.81
2008-12-03	6833.86	7041.07	6833.86	7041.07
2008-12-04	7123	7389.35	7122.47	7130.93
2008-12-05	7101.77	7299.15	7094.72	7279.15
2008-12-08	7363.65	7563.46	7347.99	7528.63
2008-12-09	7565.55	7585.16	7344.68	7360.99
2008-12-10	7311.12	7498.23	7228.35	7490.29
2008-12-11	7467.45	7577.12	7354.44	7361.49
2008-12-12	7304.58	7338.07	6988.8	7092.71
2008-12-15	7184.16	7229.8	6968.6	7101.42
2008-12-16	7052.77	7250.32	6955.19	7250.32
2008-12-17	7265.41	7378.11	7253.25	7286.87
2008-12-18	7291.7	7416.46	7215.38	7412.47
2008-12-19	7391.32	7507.7	7361.05	7438.83
2008-12-22	7429.46	7465.49	7204.84	7295.12
2008-12-23	7310.19	7310.19	6950.28	6952.91
2008-12-24	6871.29	6932.05	6794.28	6845.6
2008-12-25	6871.09	6919.22	6704.81	6785.04
2008-12-26	6741.24	6776.3	6654.59	6704.25
2008-12-29	6641.78	6682.72	6483.54	6653.2
2008-12-30	6629.89	6652.51	6498.31	6558.16
2008-12-31	6546.08	6561.48	6460.7	6485.51
2009-01-05	6557.42	6634.88	6514.49	6634.88
2009-01-06	6631.18	6820.08	6600.27	6795.34
2009-01-07	6769.6	6836.11	6725.21	6725.82
2009-01-08	6600.04	6656.18	6546.77	6616.98
2009-01-09	6621.22	6736.34	6620.38	6719.88
2009-01-12	6690.96	6798.97	6665.9	6719.91
2009-01-13	6603.49	6664.51	6529.06	6530.81
2009-01-14	6518.85	6811.87	6518.85	6811.87
2009-01-15	6739.63	6889.04	6720.56	6798.53
2009-01-16	6832.25	7038.94	6832.25	6917.48
2009-01-19	6972.58	7103.83	6912.1	6982.59
2009-01-20	6963.55	7020.51	6900.21	7020.51
2009-01-21	6912.74	7050.9	6879.16	6970.81
2009-01-22	6994.84	7055.89	6928.9	7050.88
2009-01-23	7026.58	7094.57	6984.82	7015.24
2009-02-02	7073.87	7099.25	6995.84	7087.61
2009-02-03	7089.95	7266.41	7046.62	7266.41
2009-02-04	7300.19	7477.63	7288.4	7477.63
2009-02-05	7468.67	7640.93	7348.38	7413.42
2009-02-06	7440.27	7772.39	7440.27	7771.9
2009-02-09	7891.49	8129.19	7861.85	8087.69
2009-02-10	8066.67	8266.25	7942.35	8265.56
2009-02-11	8119.76	8506.67	8066.52	8289.21
2009-02-12	8295.42	8354.13	8001.71	8318.8
2009-02-13	8330.13	8648.02	8290.44	8628.75
2009-02-16	8707.92	8796.81	8552.47	8771.04
2009-02-17	8769.54	8800.63	8461.16	8461.16
2009-02-18	8282.9	8441.3	8074.69	8083.5
2009-02-19	8149.37	8289.51	8049.92	8213.9
2009-02-20	8235.76	8424.68	8157.59	8423.77
2009-02-23	8423.4	8763.84	8372.56	8727.7
2009-02-24	8637.88	8820.67	8369.14	8403.02
2009-02-25	8443.42	8493.52	7994.59	8241.66
2009-02-26	8207.85	8359.56	7650.82	7777.9
2009-02-27	7668.11	7728.75	7453.4	7608.22
2009-03-02	7511.66	7806.81	7495.82	7762.72
2009-03-03	7568.41	7814.81	7524.13	7695.62
2009-03-04	7742.67	8253.78	7742.67	8227.69
2009-03-05	8341.53	8412.07	8110.02	8242.28
2009-03-06	8094.08	8327.95	8062.91	8249.89
2009-03-09	8310.12	8426.99	7907.3	7946.8
2009-03-10	7829.97	8045.66	7786.86	8045.66
2009-03-11	8225.33	8245.61	7908.25	7941.51
2009-03-12	7900.87	7964.74	7696.16	7933.51
2009-03-13	7963.76	8051.47	7851.91	7875.74
2009-03-16	7847.34	8033.09	7795.05	8022.69
2009-03-17	8035.85	8427.89	8029.53	8389.87
2009-03-18	8438.48	8627	8415.71	8465.96
2009-03-19	8483.08	8665.15	8460.96	8622.47
2009-03-20	8657.44	8717.64	8477.85	8647.51
2009-03-23	8664.67	8947.7	8623.13	8885.75
2009-03-24	9012.24	9071.69	8911.57	8954.84
2009-03-25	8888.87	9029.42	8756.25	8756.25
2009-03-26	8740.06	8988.33	8590.01	8983.87
2009-03-27	9043.26	9115.04	8934.7	8994.15
2009-03-30	8991.87	8998.65	8846.16	8910.42
2009-03-31	8745.25	8981.95	8709.32	8981.95
2009-04-01	9032.4	9245.66	9032.4	9156.01
2009-04-02	9189.3	9380.89	9183.83	9300.92
2009-04-03	9374.85	9436.64	9204.77	9244.66
2009-04-07	9251.13	9334.11	9126.92	9232.26
2009-04-08	9196.6	9235.89	8896.76	8896.97
2009-04-09	8889.07	9030.31	8816.08	9030.31
2009-04-10	9094.58	9345.44	9080.12	9345.44
2009-04-13	9449.51	9577.03	9441.16	9539.8
2009-04-14	9519.42	9701.75	9460.05	9678.18
2009-04-15	9629.22	9734.06	9500.26	9724.58
2009-04-16	9751.77	9776.68	9563.08	9711.36
2009-04-17	9679.97	9732.1	9487.86	9580.06
2009-04-20	9559.61	9793.64	9547.59	9793.64
2009-04-21	9665.91	9760.73	9499.49	9640.9
2009-04-22	9689.16	9762.83	9175.55	9249.08
2009-04-23	9178.21	9409.14	9132.4	9360.84
2009-04-24	9398.49	9442.42	9313.23	9315.21
2009-04-27	9291.22	9332	9032.49	9082.22
2009-04-28	9011.42	9169.39	8985.6	9104.3
2009-04-29	9097.72	9425.79	9079.08	9383.21
2009-04-30	9464.03	9566.75	9422.7	9502.52
2009-05-04	9567.63	9899.67	9562.95	9899.67
2009-05-05	9958.54	10072.5	9910.69	9947.81
2009-05-06	9942.36	10183.8	9911.82	10149.1
2009-05-07	10229	10318.7	9973.55	10108.9
2009-05-08	10014.2	10252.2	9907.18	10183.1
2009-05-11	10248.5	10347.7	9865.22	9868.79
2009-05-12	9774.8	10179.1	9764.84	10179.1
2009-05-13	10206.8	10331.5	10172.6	10294.4
2009-05-14	10179.5	10283.8	10087.7	10252.1
2009-05-15	10276.5	10357	10164.9	10273.2
2009-05-18	10211	10339	10023.6	10314
2009-05-19	10413.3	10465.8	10359.6	10424.4
2009-05-20	10453.4	10497.2	10369.1	10369.1
2009-05-21	10302	10342.8	10048.4	10108.9
2009-05-22	10049.3	10158.5	9976.92	10072.6
2009-05-25	9861.37	10215.1	9824.62	10182.2
2009-05-26	10176.6	10207.9	10006.5	10022.3
2009-05-27	10097.5	10165.4	10002.8	10127.9
2009-06-01	10267.7	10458.8	10267.7	10421.3
2009-06-02	10508.6	10566.1	10439.6	10484.3
2009-06-03	10473.1	10712.3	10459	10712.3
2009-06-04	10651.2	10800.2	10567.4	10733.7
2009-06-05	10763.5	10817	10655.4	10667.1
2009-06-08	10651.2	10736.4	10524.5	10611.8
2009-06-09	10648.1	10740.1	10497.4	10740.1
2009-06-10	10819.3	10882.5	10754	10820.7
2009-06-11	10803.5	10858.7	10659	10699.9
2009-06-12	10676.7	10768.8	10440.1	10524.1
2009-06-15	10578.6	10769	10522.8	10769
2009-06-16	10656	10851.7	10614	10797.2
2009-06-17	10782.6	11077.4	10688.1	11040.5
2009-06-18	11046.6	11198.4	11046.6	11151.6
2009-06-19	11166.6	11270.6	11099.7	11242.3
2009-06-22	11315.9	11354.7	11148.2	11190.7
2009-06-23	11019.7	11286.6	10941.3	11125.7
2009-06-24	11120.8	11381.6	11105.3	11381.6
2009-06-25	11410.6	11490.8	11332.7	11385.9
2009-06-26	11425.6	11462.2	11334.6	11413.2
2009-06-29	11423.5	11655.3	11370.1	11605.5
2009-06-30	11644.9	11672.7	11541.9	11566.6
2009-07-01	11529.5	11849.3	11504.8	11848.8
2009-07-02	11875.9	11987.3	11858.1	11970.7
2009-07-03	11873.2	12261.9	11845.1	12258.8
2009-07-06	12301.9	12508.6	12301.9	12489.9
2009-07-07	12450.6	12593.8	12306.7	12362.4
2009-07-08	12225.6	12530.9	12096.8	12488.6
2009-07-09	12491.5	12652.1	12444.5	12637.9
2009-07-10	12640.2	12814	12602.9	12706
2009-07-13	12705.5	12795.4	12640.5	12660.5
2009-07-14	12752.1	12991.1	12752.1	12991.1
2009-07-15	13027.7	13112.3	12977.7	13079.3
2009-07-16	13159	13222.5	13031.7	13081.9
2009-07-17	13058.3	13183.3	12988.7	13132
2009-07-20	13150.9	13381.2	13069.8	13381.2
2009-07-21	13380.6	13420.9	13158.6	13177.2
2009-07-22	13113.7	13378.9	13111.8	13353.2
2009-07-23	13374.8	13528.5	13326.8	13521.6
2009-07-24	13602.2	13660.3	13276.2	13531.7
2009-07-27	13599.7	13751.7	13465.7	13743.4
2009-07-28	13785.9	13881.1	13634.8	13836.7
2009-07-29	13778.6	13810.1	12720	13070.6
2009-07-30	13141.8	13377	12796.3	13272.5
2009-07-31	13387.9	13671.1	13250.5	13670.7
2009-08-03	13735.1	13867.7	13582.3	13857
2009-08-04	13924.9	13930	13603	13904.5
2009-08-05	13895.7	13943.4	13572.8	13782.9
2009-08-06	13660.4	13781.8	13268.3	13496
2009-08-07	13459.4	13569.6	12943.8	12975.3
2009-08-10	13109.3	13243.8	12745.9	12973.6
2009-08-11	13033.1	13198.8	12943.9	13137.1
2009-08-12	13092	13102	12547.4	12591.7
2009-08-13	12622.8	12834.1	12383.2	12802.9
2009-08-14	12807.4	12924.2	12472.9	12499.8
2009-08-17	12269.5	12378	11652.9	11668.8
2009-08-18	11527.7	11833	11467	11773.3
2009-08-19	11818	11834	11072.6	11209.9
2009-08-20	11193	11668	11193	11648.4
2009-08-21	11602.3	11981.5	11542.4	11892
2009-08-24	11962.8	12126.9	11847.5	12075.8
2009-08-25	12009.6	12009.6	11332.4	11688.2
2009-08-26	11598.6	12101.8	11546.2	11995
2009-08-27	11868.7	12148.2	11761	11897.7
2009-08-28	11880	11963.5	11418	11450.1
2009-08-31	11297.5	11297.5	10561.7	10585.1
2009-09-01	10463	10855.3	10387.4	10614.3
2009-09-02	10503.4	10811.6	10462.1	10739
2009-09-03	10772.8	11445.4	10765	11404
2009-09-04	11416.7	11609.5	11369.9	11519.7
2009-09-07	11591.6	11837.5	11527	11635.5
2009-09-08	11548.2	11923.3	11425.5	11923.3
2009-09-09	12000.1	12097.6	11828.9	12047.2
2009-09-10	11954.8	12066.2	11849.5	11887
2009-09-11	11839.1	12173.2	11834.5	12096.3
2009-09-14	12145.8	12387.6	12128.5	12385.1
2009-09-15	12406.1	12530.1	12306.2	12438.2
2009-09-16	12396.5	12457	12097.6	12294.9
2009-09-17	12335	12521.9	12335	12473.6
2009-09-18	12486.8	12488.6	11854.2	11977.4
2009-09-21	11836.8	12048.6	11553.9	12045.2
2009-09-22	11985.8	12230.2	11806.8	11813.5
2009-09-23	11787.9	11898.5	11383.9	11462.3
2009-09-24	11386.4	11654.1	11109.1	11475.9
2009-09-25	11382.1	11539	11261.7	11384.2
2009-09-28	11418.4	11527.6	11042.1	11086.7
2009-09-29	11092.5	11157.5	10883.1	11069.3
2009-09-30	11121.2	11300	11121.2	11206.9
2009-10-09	11499.7	11809.1	11452.3	11801.2
2009-10-12	11829.3	11895.9	11728.1	11743.9
2009-10-13	11710.1	11874.9	11679.2	11874.9
2009-10-14	11914.8	12171.5	11895.3	11975.9
2009-10-15	12092.4	12214.1	11985.3	12010.2
2009-10-16	12046.8	12126.9	11828.1	12033.4
2009-10-19	12047.7	12485.2	12035.2	12483.3
2009-10-20	12566.5	12685	12531.7	12676.2
2009-10-21	12683.7	12875.1	12631.5	12692.7
2009-10-22	12671	12751.3	12586.7	12624.7
2009-10-23	12656.3	12941.4	12656.3	12843.2
2009-10-26	12869.3	12916.8	12708.9	12815.3
2009-10-27	12704.2	12739.1	12412.5	12412.5
2009-10-28	12349.5	12527.6	12234.4	12505.3
2009-10-29	12270.6	12373.7	12174.1	12193.2
2009-10-30	12427.1	12491.7	12294.2	12297.2
2009-11-02	12016.6	12719	11957.6	12715.6
2009-11-03	12754.7	12903.7	12727.5	12859.9
2009-11-04	12886.1	13024.2	12772.8	12931.2
2009-11-05	12945.9	12982.8	12777.3	12901.7
2009-11-06	12994.5	13082.2	12941	12987.2
2009-11-09	12996.3	13064.4	12890	13036.3
2009-11-10	13133.7	13224.8	13115	13151.5
2009-11-11	13138.9	13200.1	13003.8	13106.9
2009-11-12	13135.9	13299.3	13129.7	13180.3
2009-11-13	13140.5	13264.4	12989.8	13264.4
2009-11-16	13354.2	13699.7	13354.2	13699.7
2009-11-17	13766.6	13771.6	13627.2	13671.1
2009-11-18	13681.9	13750.2	13571.7	13642.4
2009-11-19	13669.5	13733.5	13549.3	13699.5
2009-11-20	13645.7	13781	13540.1	13695.1
2009-11-23	13710.3	13854.7	13667.5	13854.7
2009-11-24	13899.8	14032.6	13402.4	13453.3
2009-11-25	13409.2	13817.2	13332.5	13814.5
2009-11-26	13849	13920.9	13248.3	13287.4
2009-11-27	13067.5	13292.8	12800.7	12876.1
2009-11-30	13015.5	13486.8	13015.5	13486.8
2009-12-01	13474.9	13702.1	13363.7	13682.2
2009-12-02	13724.6	13850.3	13687.3	13800.5
2009-12-03	13789.1	13822.9	13604.1	13759.8
2009-12-04	13731.9	13950.9	13448.8	13884.9
2009-12-07	13924.4	14070.8	13872.5	14051.5
2009-12-08	14079.9	14096.9	13808.8	13930.3
2009-12-09	13777.8	13905.8	13713.5	13772.2
2009-12-10	13862.8	13992.3	13763.6	13868.8
2009-12-11	13942.2	14041.8	13843.8	13875.9
2009-12-14	13882.2	13971.2	13544.5	13940.4
2009-12-15	13865.1	13972.6	13782.9	13825.8
2009-12-16	13760.8	13883.3	13644.7	13665
2009-12-17	13694.7	13752.9	13368.6	13391.7
2009-12-18	13263.3	13263.3	12900	12915
2009-12-21	12911.8	13011.1	12815.3	13011.1
2009-12-22	13042.9	13060.5	12642.1	12647.5
2009-12-23	12635.7	12859.9	12635.7	12813.3
2009-12-24	12867.4	13341.6	12839.5	13305.3
2009-12-25	13298.9	13364.3	13224	13289.9
2009-12-28	13311	13502.4	13311	13464
2009-12-29	13484.5	13504	13308.8	13504
2009-12-30	13504.1	13645.2	13459.6	13644.5
2009-12-31	13636.3	13700	13509	13700
2010-01-04	13766.1	13782.8	13533.5	13533.5
2010-01-05	13539.8	13597.4	13324.6	13517.4
2010-01-06	13509.4	13677.4	13456.3	13505.2
2010-01-07	13514.6	13571.4	13148.2	13235.5
2010-01-08	13180.9	13270.6	13040.3	13267.4
2010-01-11	13559.3	13606.2	13089.9	13161.1
2010-01-12	13187.4	13381.2	12993.2	13381.2
2010-01-13	13031.5	13228	12936.3	13016.6
2010-01-14	13037.8	13222.2	12965.8	13204.2
2010-01-15	13247.6	13320.4	13118.2	13264.4
2010-01-18	13234.1	13373.1	13175.9	13361.5
2010-01-19	13389.6	13433.1	13318.4	13350.7
2010-01-20	13375.5	13389.9	12871.6	12916.1
2010-01-21	12928.5	12982.9	12733	12917.1
2010-01-22	12756.9	12756.9	12394.1	12595.9
2010-01-25	12506.1	12640.7	12458.6	12470.2
2010-01-26	12496.1	12536.5	12091.1	12162.6
2010-01-27	12157.1	12233.1	11946.5	12046.8
2010-01-28	12009	12166.5	11904	12120.5
2010-01-29	12058.7	12339.1	11998.7	12137.2
2010-02-01	12125.5	12126.3	11842	11989.1
2010-02-02	12035.9	12173.9	11912.9	11912.9
2010-02-03	11961.1	12262.6	11714.2	12262.6
2010-02-04	12177.1	12283.5	12112.9	12169.5
2010-02-05	11892.3	12018.4	11823.1	11917.1
2010-02-08	11900.1	11997.7	11847	11947.3
2010-02-09	11935.8	12037.3	11900.3	11970.4
2010-02-10	12083	12185.4	12051.2	12185.4
2010-02-11	12179	12297.4	12152.4	12224.6
2010-02-12	12259.5	12327.9	12241.6	12304.8
2010-02-22	12299.1	12337.8	12213.5	12213.5
2010-02-23	12185.9	12185.9	11922.7	12069.2
2010-02-24	11995	12282.1	11937	12282.1
2010-02-25	12324.9	12496	12324.9	12494.3
2010-02-26	12473	12527	12417.2	12436.7
2010-03-01	12480.8	12599.3	12454	12588.3
2010-03-02	12595.3	12690.5	12517.3	12548.9
2010-03-03	12544	12612.7	12444.2	12612.7
2010-03-04	12648	12720.4	12292.3	12312.9
2010-03-05	12312.7	12433.6	12268.6	12341.7
2010-03-08	12376.3	12470.9	12327.7	12437.6
2010-03-09	12440.2	12569.6	12290	12507.7
2010-03-10	12496.8	12554	12363.4	12391.6
2010-03-11	12399.8	12468.9	12277.2	12367.7
2010-03-12	12364.6	12376.6	12167.3	12169.1
2010-03-15	12154.5	12158.9	11867	11903.3
2010-03-16	11931.3	11985	11835.6	11948.8
2010-03-17	12007.8	12233.8	11975.6	12233.8
2010-03-18	12257.9	12354.9	12198.1	12236.7
2010-03-19	12265.3	12361.2	12185.5	12352.9
2010-03-22	12358	12411.2	12304.5	12352.5
2010-03-23	12362.4	12400.2	12280	12305
2010-03-24	12315.6	12359.2	12260.5	12290
2010-03-25	12266.6	12266.6	12078.3	12086.9
2010-03-26	12081.1	12282.3	12030.4	12240.4
2010-03-29	12301.6	12574.9	12301.6	12552.5
2010-03-30	12574.8	12617.7	12527.6	12593
2010-03-31	12603.8	12611.4	12469.5	12494.4
2010-04-01	12512.4	12689.1	12512.4	12686.1
2010-04-02	12718	12793.7	12707	12767.9
2010-04-06	12824.1	12849.7	12651.1	12702.8
2010-04-07	12696.3	12696.3	12561.4	12632
2010-04-08	12603.2	12603.2	12381.4	12427
2010-04-09	12452.4	12555.1	12393.5	12555.1
2010-04-12	12606	12625.8	12338.9	12399.2
2010-04-13	12387.4	12550.4	12261.3	12511.9
2010-04-14	12514.8	12557.7	12447.9	12557.7
2010-04-15	12561.5	12584.1	12422.3	12513.3
2010-04-16	12503.5	12508.5	12363.8	12416.9
2010-04-19	12248	12248	11641.6	11644.6
2010-04-20	11627.4	11713.9	11395.7	11539
2010-04-21	11557.6	11779.1	11502	11766.8
2010-04-22	11745.2	11822.8	11573.6	11704
2010-04-23	11682	11808	11638	11702.9
2010-04-26	11701.4	11767.7	11594.2	11602.6
2010-04-27	11566	11566	11179.5	11355.4
2010-04-28	11250.5	11444.6	11174.2	11333.9
2010-04-29	11403	11452.4	11195.2	11196.4
2010-04-30	11135.8	11192.4	10974.1	11162.5
2010-05-04	10959.2	11139.2	10911.9	10960.8
2010-05-05	10853.1	11006.6	10671.9	11003.7
2010-05-06	10937	10937	10421.7	10422.6
2010-05-07	10184.8	10346.2	10091.3	10146.4
2010-05-10	10156.9	10314	10042.1	10264
2010-05-11	10486.3	10511.1	10083.8	10091.2
2010-05-12	10006.9	10202.6	9905.48	10146.6
2010-05-13	10161.2	10417.8	10114.7	10417.8
2010-05-14	10354.8	10400.3	10257.8	10330.1
2010-05-17	10168.1	10177.8	9728.67	9731.72
2010-05-18	9719.07	10056.2	9627.42	10003.8
2010-05-19	9904.75	10138.2	9818.9	9991.4
2010-05-20	9917.53	10214.3	9903.11	9945.55
2010-05-21	9698.07	10209.2	9666.47	10209.1
2010-05-24	10296.2	10710.1	10296.2	10620.1
2010-05-25	10539.4	10545.5	10304.8	10365.2
2010-05-26	10353.4	10465.3	10286.4	10361.7
2010-05-27	10342.2	10575.7	10199.1	10543.3
2010-05-28	10636.9	10670.3	10447.2	10495.6
2010-05-31	10455.3	10553.2	10204.2	10204.2
2010-06-01	10123.7	10246	9970.05	10098.5
2010-06-02	10062.8	10188.1	9950.53	10188.1
2010-06-03	10249.3	10318	10118	10118
2010-06-04	10086	10202.1	10055.3	10187.2
2010-06-07	9977.23	10083.3	9922.78	9992.67
2010-06-08	9981.74	10104.1	9944.47	10038.8
2010-06-09	10086.8	10358.6	10039.8	10346.3
2010-06-10	10271.3	10337.1	10217.3	10222.2
2010-06-11	10286	10357	10222.7	10239.3
2010-06-17	10300.5	10329.4	10162.4	10162.4
2010-06-18	10157	10234.4	9934.82	9966.54
2010-06-21	9957.37	10323.2	9874.43	10309.6
2010-06-22	10268.7	10407.4	10242.1	10345.5
2010-06-23	10282.5	10374.3	10157.7	10256.3
2010-06-24	10244	10343.6	10173.4	10250.9
2010-06-25	10195.9	10219.7	10037.9	10104.8
2010-06-28	10101.3	10165.6	9980.67	10012.1
2010-06-29	10022.8	10061	9508.59	9508.91
2010-06-30	9428.16	9449.81	9335.57	9386.94
2010-07-01	9376.08	9439.74	9203.91	9203.91
2010-07-02	9192.1	9272.64	8945.2	9227.89
2010-07-05	9122.43	9237.07	8982.8	9171.03
2010-07-06	9128.18	9403.07	9122.02	9363.02
2010-07-07	9392.99	9485.43	9359.35	9485.43
2010-07-08	9528.26	9585.37	9436.4	9465.8
2010-07-09	9480.29	9868.8	9399.51	9816.86
2010-07-12	9829.58	9999.99	9795.47	9959.22
2010-07-13	9850.35	9857.49	9733.7	9801.76
2010-07-14	9813.31	9959	9759.33	9803.72
2010-07-15	9793.97	9957.26	9709.04	9718.73
2010-07-16	9677.78	9841.77	9599.97	9806.64
2010-07-19	9727.01	10154.4	9700.56	10097.1
2010-07-20	10095.2	10372.3	10095.2	10339.4
2010-07-21	10346	10433.4	10294.5	10324.1
2010-07-22	10302.4	10483.2	10284.5	10471.8
2010-07-23	10510.7	10587	10429.1	10528
2010-07-26	10555.7	10614.7	10449.5	10591.1
2010-07-27	10574.2	10631.2	10510.5	10566.2
2010-07-28	10567.1	10832.3	10527	10825.2
2010-07-29	10847.5	10899.4	10751	10838.9
2010-07-30	10801.3	10836.3	10693.1	10785.4
2010-08-02	10789.1	11041.9	10786.6	11004.7
2010-08-03	11039.4	11091.2	10830.7	10830.7
2010-08-04	10781.5	10871	10625.9	10870.4
2010-08-05	10862	10876.7	10701.7	10768.1
2010-08-06	10762.6	10949.2	10627.6	10942.9
2010-08-09	10923.9	11031.5	10906.9	11017.4
2010-08-10	11028.1	11050.8	10715.4	10715.4
2010-08-11	10658.9	10861.4	10654.5	10806.6
2010-08-12	10684	10899.3	10645.2	10680
2010-08-13	10684.2	10886.7	10613.3	10886.6
2010-08-16	10870.7	11200.9	10827.6	11164.8
2010-08-17	11180.8	11320.5	11171.3	11282
2010-08-18	11304.1	11365.5	11218.9	11282.3
2010-08-19	11283.4	11424.1	11218.6	11321.2
2010-08-20	11280.5	11303.9	11060.1	11090.5
2010-08-23	11098.3	11177.3	11049.5	11078.9
2010-08-24	11067.2	11311.1	10986.1	11214.2
2010-08-25	11143.3	11199.8	10953.5	10964
2010-08-26	11001.4	11105.4	10958.6	11009.5
2010-08-27	10992.8	11052.9	10926.2	11034.7
2010-08-30	11114.7	11350.2	11098.7	11303.3
2010-08-31	11273.9	11377.7	11237.1	11338.7
2010-09-01	11369.4	11476.6	11169.9	11318.7
2010-09-02	11482.4	11536.3	11392.9	11465.1
2010-09-03	11497.5	11540.4	11360.3	11467.1
2010-09-06	11550.1	11703.7	11550.1	11656.1
2010-09-07	11674.2	11735.3	11591.9	11682.7
2010-09-08	11631.6	11729.8	11579.6	11722.8
2010-09-09	11750.9	11750.9	11445.1	11465.4
2010-09-10	11465.9	11547.4	11302.7	11531
2010-09-13	11541.9	11751.3	11492.7	11690.4
2010-09-14	11719.8	11759	11630.9	11665.4
2010-09-15	11653.4	11653.4	11377.5	11412.1
2010-09-16	11391.2	11432.3	11060.7	11164
2010-09-17	11180.3	11288.9	11113.2	11208.2
2010-09-20	11221.9	11247.8	11072.5	11150.3
2010-09-21	11189.6	11262.5	11153	11210.7
2010-09-27	11262.9	11438.4	11232.5	11409.8
2010-09-28	11380.9	11396.4	11255.9	11274.5
2010-09-29	11264.7	11380	11192.2	11223.9
2010-09-30	11154.8	11468.8	11125.5	11468.5
2010-10-08	11594.9	11960.6	11578.1	11911.4
2010-10-11	12038	12291.6	12038	12237.6
2010-10-12	12221.5	12383.6	12168.5	12373.3
2010-10-13	12376.6	12634.5	12348.7	12603
2010-10-14	12690.6	12752.3	12474	12507.7
2010-10-15	12421.3	12834.8	12392.9	12765.5
2010-10-18	12803.5	12883.7	12532.1	12649.3
2010-10-19	12643.3	12970.2	12567.1	12970.2
2010-10-20	12616.5	13291.5	12602.7	13130
2010-10-21	13175.5	13282	12998.3	13111.5
2010-10-22	13089.4	13346.3	13036.1	13225
2010-10-25	13292.5	13739.3	13288.2	13734.2
2010-10-26	13779.8	13822.2	13592.3	13730
2010-10-27	13681.9	13864	13449.4	13452.2
2010-10-28	13394.8	13585.4	13344.4	13445
2010-10-29	13433.3	13500.9	13261	13367.2
2010-11-01	13385.2	13760.9	13385.2	13743.8
2010-11-02	13762.1	13930.3	13646.5	13646.5
2010-11-03	13649.8	13692.5	13388.4	13392.7
2010-11-04	13402.8	13595.7	13364.4	13595.7
2010-11-05	13821.9	13888	13656.4	13733.4
2010-11-08	13785.8	13809.6	13630.5	13807.3
2010-11-09	13783.7	13793.4	13622.8	13714.3
2010-11-10	13657.4	13762.7	13542.5	13705.7
2010-11-11	13670.9	13936.9	13636.8	13684.9
2010-11-12	13594.9	13658.3	12703	12726.5
2010-11-15	12772.9	12877.4	12558.2	12808.1
2010-11-16	12822.5	12822.5	12146.7	12217.3
2010-11-17	12040.7	12196.6	11849.9	11917.5
2010-11-18	12056.8	12181	11926.1	12146.1
2010-11-19	12240.6	12295.9	11868.7	12295.9
2010-11-22	12190.4	12418.4	12141.6	12303.5
2010-11-23	12255.2	12255.2	11864.4	12062.4
2010-11-24	11999.8	12413	11999.8	12407.7
2010-11-25	12512.3	12630.9	12416.1	12604.1
2010-11-26	12574.6	12676.9	12442.6	12539
2010-11-29	12527.5	12592.9	12363.2	12536.5
2010-11-30	12515.1	12576	11979.3	12336.3
2010-12-01	12301.2	12377.6	12211.6	12310.4
2010-12-02	12543.3	12584.1	12409	12409
2010-12-03	12458	12532.3	12347.6	12443
2010-12-06	12486.3	12531.3	12365.6	12422.8
2010-12-07	12387.8	12722.9	12250.4	12657
2010-12-08	12671.8	12823.1	12586.5	12615.4
2010-12-09	12563.5	12587.4	12353	12353.3
2010-12-10	12274.6	12523	12241.8	12460.5
2010-12-13	12546	12905	12545.6	12905
2010-12-14	12954	12978.1	12860.9	12926.6
2010-12-15	12934.7	12987.7	12813.1	12829.4
2010-12-16	12837.2	12914	12777	12795.7
2010-12-17	12794	12809.5	12717.3	12759.6
2010-12-20	12815	12875.7	12331	12557.5
2010-12-21	12586.1	12872.5	12524.8	12872.5
2010-12-22	12898.7	12975.6	12712.1	12767
2010-12-23	12760.8	12843	12628.7	12644.6
2010-12-24	12592.1	12688.4	12471.7	12556.9
2010-12-27	12575.4	12808.8	12272.2	12303.2
2010-12-28	12235.7	12288.2	12017.6	12063.8
2010-12-29	12080.1	12125.4	11963.7	12114.6
2010-12-30	12111.9	12211.1	11971.8	12138.9
2010-12-31	12171.5	12476.5	12159.1	12458.5
