# Supplementary material for: Analysis of global stock index data during crisis period via complex network approach
Source: PLoS One. 2018 Jul 18;13(7):e0200600. doi: 10.1371/journal.pone.0200600 (PMC6051609; doi:10.1371/journal.pone.0200600)
Supplement: S1 File — See the respective attached file. (ZIP) [file pone.0200600.s001.zip › Global stock index data 2005-2010/Spain IBEX35 index.xls]

## Sheet: Sheet1
Date	Open	High	Low	Close
2005-01-03	9085.2	9154.3	9057.5	9124.1
2005-01-04	9117.6	9139.9	9094.2	9120
2005-01-05	9064.4	9066.2	9018.7	9024.4
2005-01-07	9055.4	9072.9	9008.9	9041.1
2005-01-10	9045.6	9058.8	9003.6	9028.5
2005-01-11	9039.4	9052.2	8952.1	8966.4
2005-01-12	8971.4	8983.6	8919.9	8945.7
2005-01-13	8974.8	9016.8	8972	9016.8
2005-01-14	8970.3	9033.6	8968.4	9025.1
2005-01-17	9040.2	9094.4	9040.2	9094.4
2005-01-18	9085.8	9104.8	9040.7	9096.9
2005-01-19	9113	9137.1	9086.5	9087.6
2005-01-20	9034.8	9055.6	9002.4	9017.7
2005-01-21	9001.2	9029.6	8985.3	8999.4
2005-01-24	8981.9	8984.3	8907	8967.1
2005-01-25	8954.9	9045.5	8950.5	9033.2
2005-01-26	9044.6	9075.2	9028.4	9058.1
2005-01-27	9080.6	9125.3	9060.1	9125.3
2005-01-28	9124.7	9164.6	9115.9	9139.4
2005-01-31	9163.2	9224.6	9161.9	9223.9
2005-02-01	9218.9	9257	9193.6	9257
2005-02-02	9260.2	9315.8	9247.3	9307
2005-02-03	9309.9	9331.6	9280.8	9310.4
2005-02-04	9321.2	9422.5	9319.3	9422.5
2005-02-07	9449.1	9487.1	9446.2	9461.7
2005-02-08	9474.7	9490.5	9442	9479.2
2005-02-09	9485.5	9486.6	9410.4	9450.8
2005-02-10	9447.8	9479.9	9417.8	9451.2
2005-02-11	9481.1	9588.3	9468.1	9588.3
2005-02-14	9588.1	9592.2	9559.4	9585
2005-02-15	9579	9647.7	9574.8	9634.3
2005-02-16	9618	9619.8	9540.2	9575.6
2005-02-17	9584.5	9638.5	9573.1	9585.7
2005-02-18	9591.3	9606.5	9557.1	9570.1
2005-02-21	9577.6	9596.3	9453.8	9464.6
2005-02-22	9448.3	9455.2	9307.2	9350.3
2005-02-23	9329.9	9357.4	9261.4	9354.1
2005-02-24	9377.2	9380.4	9325.6	9352.6
2005-02-25	9416.2	9444.6	9402.3	9439.7
2005-02-28	9454.4	9467.1	9380.9	9391
2005-03-01	9372.2	9476	9370.8	9472.3
2005-03-02	9464.6	9467.5	9390.1	9443.6
2005-03-03	9436.5	9460.6	9412	9418.8
2005-03-04	9411.9	9538	9410.7	9538
2005-03-07	9568.1	9581.8	9525	9545.9
2005-03-08	9536.3	9541.9	9480.2	9480.2
2005-03-09	9496.7	9527.4	9410.3	9410.3
2005-03-10	9365.8	9366.8	9296.9	9319.4
2005-03-11	9370.7	9385.8	9317.4	9330.2
2005-03-14	9318.8	9360.9	9280.4	9296.5
2005-03-15	9311.3	9359.2	9306.8	9354.7
2005-03-16	9335.2	9337.4	9192.2	9201.2
2005-03-17	9197.9	9260.9	9158	9235.8
2005-03-18	9254.4	9300.8	9239.7	9263.9
2005-03-21	9236.9	9287.1	9215.7	9225.4
2005-03-22	9234.1	9306.2	9209.5	9299.2
2005-03-23	9206	9277.1	9196.8	9252.1
2005-03-24	9265.2	9329.1	9244.9	9309.3
2005-03-29	9266.1	9331.2	9234.1	9324.1
2005-03-30	9277.3	9305.1	9245.5	9280.1
2005-03-31	9333.7	9355.8	9240.5	9258.8
2005-04-01	9254.7	9338.3	9244.7	9289.5
2005-04-04	9257.3	9261	9164.3	9206
2005-04-05	9246.4	9304.3	9239.3	9298.1
2005-04-06	9320.3	9382.1	9316.6	9382.1
2005-04-07	9377	9407.1	9335	9392.4
2005-04-08	9439.1	9442.2	9369.7	9385.8
2005-04-11	9341	9355.7	9311.2	9334.8
2005-04-12	9334	9335.7	9272.1	9303.1
2005-04-13	9359.8	9377.2	9348.9	9373.9
2005-04-14	9316.8	9382.6	9308.9	9364.5
2005-04-15	9275.2	9278.5	9155.2	9155.2
2005-04-18	9046.6	9054.8	8938.9	9025.8
2005-04-19	9050.5	9073.6	9021	9046.2
2005-04-20	9091.3	9093.8	8997.7	9016.6
2005-04-21	8975.6	9077.4	8968.8	9018.7
2005-04-22	9108.9	9115.9	9068.5	9096.4
2005-04-25	9050.5	9130	9047.5	9106.2
2005-04-26	9115.1	9122.3	9062.3	9083.7
2005-04-27	9066.8	9068.1	8953.6	8985
2005-04-28	9015.5	9034.1	8950.7	8985.4
2005-04-29	8955.7	9025.7	8940.5	9001.6
2005-05-02	9027.9	9139.7	9020.1	9119.9
2005-05-03	9094.5	9168.3	9083.2	9168.3
2005-05-04	9168.7	9196	9120.8	9195.7
2005-05-05	9232.7	9244.9	9211.6	9235.5
2005-05-06	9224.4	9273.1	9201.6	9263.1
2005-05-09	9245.6	9250.6	9205.8	9223.5
2005-05-10	9241.7	9241.7	9144.8	9146.1
2005-05-11	9140	9188.6	9121.9	9149.9
2005-05-12	9188.3	9224.6	9176.9	9213.1
2005-05-13	9144.7	9222.5	9136.2	9222.5
2005-05-16	9222	9242.2	9193.7	9217.7
2005-05-17	9238.3	9240.2	9193.6	9213.3
2005-05-18	9241.8	9364.2	9241.8	9364.2
2005-05-19	9386.6	9411.5	9361.9	9400.1
2005-05-20	9403.7	9407.1	9368.5	9368.5
2005-05-23	9408.9	9416.7	9372.6	9397
2005-05-24	9403.7	9414.7	9338.9	9372.4
2005-05-25	9354.3	9375.9	9333	9351.3
2005-05-26	9350	9421.9	9343.3	9417.9
2005-05-27	9420	9428.3	9364.4	9381.5
2005-05-30	9363.7	9466.8	9352.5	9466.8
2005-05-31	9466.8	9472.4	9421.4	9427.1
2005-06-01	9455.4	9551	9444.1	9550.8
2005-06-02	9542.4	9587.4	9519.4	9539.7
2005-06-03	9550.7	9560.8	9487.1	9497.7
2005-06-06	9480.7	9497.1	9443	9449.4
2005-06-07	9473.7	9537.3	9465.1	9535.5
2005-06-08	9499.1	9513.3	9458.3	9487.7
2005-06-09	9459.1	9495.6	9444.9	9494
2005-06-10	9536.3	9574	9526	9561.5
2005-06-13	9564	9579.4	9526.7	9579.2
2005-06-14	9565.5	9617.8	9543.8	9614.4
2005-06-15	9632.4	9643.5	9555.8	9563.6
2005-06-16	9593.4	9642.2	9579.5	9624.7
2005-06-17	9633.2	9706.2	9617.1	9682.3
2005-06-20	9670.9	9671.3	9633.9	9659.5
2005-06-21	9688.3	9713.4	9666.1	9712.5
2005-06-22	9717.1	9752.9	9698.2	9726.2
2005-06-23	9727.4	9779.4	9725.8	9769.6
2005-06-24	9696	9712.8	9664.7	9677.4
2005-06-27	9629.7	9644.9	9590.7	9622.9
2005-06-28	9638.1	9685.9	9624.1	9682.5
2005-06-29	9719.8	9796.9	9714.3	9769.2
2005-06-30	9760.8	9815.5	9746.9	9783.2
2005-07-01	9731	9829.1	9727.9	9829.1
2005-07-04	9808.3	9817.3	9789.4	9815
2005-07-05	9805.8	9814.9	9766.1	9807.4
2005-07-06	9824.9	9849.5	9811.5	9832.5
2005-07-07	9799.7	9802.5	9399.3	9644.4
2005-07-08	9742.3	9794.7	9691.3	9793.2
2005-07-11	9831.1	9878.7	9819.6	9876.3
2005-07-12	9904.2	9904.2	9841.6	9873.4
2005-07-13	9880.6	9938.6	9874.5	9937.8
2005-07-14	9949.2	9996.4	9944.1	9965.2
2005-07-15	9961.1	9983.5	9920.5	9943.8
2005-07-18	9944.8	9981.6	9927.5	9961
2005-07-19	9969.2	10045	9966.5	10045
2005-07-20	10016.1	10037.8	9982.1	10007
2005-07-21	10030.4	10068	9962.9	10021.5
2005-07-22	10010.9	10044.5	9998.7	10018.8
2005-07-25	10036.7	10048	9979.5	10017.1
2005-07-26	10014.3	10052.2	9989.1	10043.3
2005-07-27	10046.7	10099	10046.7	10088.7
2005-07-28	10114.1	10140	10110.1	10128.8
2005-07-29	10156.7	10162.4	10083	10115.6
2005-08-01	10122.6	10125.7	10058.6	10068.9
2005-08-02	10048.1	10113.9	10043.7	10113.9
2005-08-03	10099.9	10151.1	10074.9	10149.7
2005-08-04	10144	10147.7	10067.3	10074.3
2005-08-05	10042.8	10082.5	10029	10045.4
2005-08-08	10052.1	10128.7	10045.2	10115.5
2005-08-09	10074.4	10145.6	10062.6	10145.6
2005-08-10	10150.2	10229.2	10146.7	10229.2
2005-08-11	10189.2	10226.5	10156	10222.1
2005-08-12	10253.4	10253.7	10169.8	10187.2
2005-08-15	10163.8	10206.2	10162.5	10184.9
2005-08-16	10211.8	10223.8	10105.7	10139.8
2005-08-17	10110.4	10124	10043.2	10094.1
2005-08-18	10093.5	10107.5	10029.4	10037.9
2005-08-19	10062.7	10136.5	10055.5	10132.9
2005-08-22	10149	10183	10147.8	10174.8
2005-08-23	10158.9	10160.2	10104.1	10104.1
2005-08-24	10082.3	10096	10032.9	10078.9
2005-08-25	10026.6	10030.5	9975.5	9983.2
2005-08-26	9988.7	10014.4	9903.4	9904.8
2005-08-29	9862.4	9946.1	9823.8	9938.5
2005-08-30	9939.4	9977.9	9922.3	9922.3
2005-08-31	9916.7	10019.7	9906.9	10008.9
2005-09-01	10049.9	10143.3	10048.4	10134.1
2005-09-02	10119.9	10184.8	10113.8	10145
2005-09-05	10157.2	10250.9	10148.7	10250.9
2005-09-06	10254	10377.5	10253.6	10373.2
2005-09-07	10391.8	10421.1	10377.3	10408
2005-09-08	10418.5	10445.5	10371.7	10441.2
2005-09-09	10450.5	10494.2	10444.2	10486.6
2005-09-12	10519.9	10532.5	10437.1	10494.7
2005-09-13	10479.6	10514.2	10421.9	10429.8
2005-09-14	10433.4	10483.7	10421.2	10459.1
2005-09-15	10451.7	10492.1	10432.3	10475.7
2005-09-16	10472.5	10560.6	10467.6	10532.1
2005-09-19	10511.1	10561.7	10475.9	10536
2005-09-20	10557	10583.4	10537	10583.4
2005-09-21	10542.5	10567.5	10494.6	10500.3
2005-09-22	10486.5	10572.5	10464.4	10536.6
2005-09-23	10558.4	10642.8	10542.1	10631.2
2005-09-26	10671	10741	10664.2	10724.9
2005-09-27	10714.4	10725.9	10669.1	10678.5
2005-09-28	10711.7	10818.4	10708.4	10801.7
2005-09-29	10818.5	10832.9	10751.9	10780.6
2005-09-30	10834.3	10851.4	10793.6	10813.9
2005-10-03	10835.8	10880.7	10815.4	10880.7
2005-10-04	10883.9	10919.2	10824.9	10919.2
2005-10-05	10843.5	10874.3	10822.7	10823.1
2005-10-06	10723.3	10761.9	10680.7	10750.9
2005-10-07	10742.5	10765.3	10698.1	10732.4
2005-10-10	10754.1	10819.8	10754	10800.6
2005-10-11	10795.2	10866.2	10795.2	10810.2
2005-10-12	10766.8	10768.4	10690.8	10721.8
2005-10-13	10689.4	10735.4	10567.1	10567.1
2005-10-14	10645.5	10645.5	10513	10629.3
2005-10-17	10646.7	10678.9	10615.4	10629.5
2005-10-18	10633.3	10663.9	10521.6	10529.9
2005-10-19	10452.2	10454.5	10356.5	10402.5
2005-10-20	10469.5	10512.7	10351	10382.3
2005-10-21	10343.8	10409.8	10326	10368.8
2005-10-24	10359.1	10534.5	10347.1	10534.5
2005-10-25	10558	10562.7	10464.4	10476.6
2005-10-26	10470.5	10544.5	10435.2	10473.4
2005-10-27	10409.5	10424.6	10327.4	10328.6
2005-10-28	10327.7	10362.4	10256	10339.5
2005-10-31	10417.2	10493.8	10412.9	10493.8
2005-11-01	10469.4	10485.6	10415.1	10427.2
2005-11-02	10432.4	10469.9	10336.1	10424.5
2005-11-03	10467.9	10500.4	10432.6	10476.9
2005-11-04	10479.2	10486.7	10389.2	10412.3
2005-11-07	10406.2	10455.6	10362	10420.9
2005-11-08	10440.7	10483.2	10410.4	10440.2
2005-11-09	10434.1	10475.9	10428.1	10456.3
2005-11-10	10484.9	10491.2	10407.6	10438.4
2005-11-11	10491.4	10518.9	10471.4	10510.3
2005-11-14	10490.7	10561.7	10473.8	10504.6
2005-11-15	10489.6	10508.2	10413	10456.3
2005-11-16	10453.5	10455.5	10338.7	10391.7
2005-11-17	10430.9	10468.4	10421.1	10445.2
2005-11-18	10502.3	10577.3	10485.9	10527.1
2005-11-21	10532.9	10556.9	10498.2	10535.1
2005-11-22	10557.4	10559.1	10491.7	10522.9
2005-11-23	10544.6	10631.8	10534.8	10626.7
2005-11-24	10643	10670.4	10593.4	10634.2
2005-11-25	10649.3	10672.6	10625	10656.3
2005-11-28	10677.2	10716.8	10609.6	10618.8
2005-11-29	10604.2	10657.9	10583	10620.1
2005-11-30	10596.8	10604.2	10540.5	10557.8
2005-12-01	10580	10678.7	10580	10678.7
2005-12-02	10692.2	10699.5	10611.8	10649.8
2005-12-05	10669	10669	10495.5	10532.1
2005-12-06	10538.8	10562.3	10501.4	10539.3
2005-12-07	10553.9	10555.6	10479	10506.6
2005-12-08	10437	10495.8	10423.9	10495.8
2005-12-09	10453.3	10501.1	10438.3	10489.3
2005-12-12	10521.7	10587.9	10500	10540
2005-12-13	10544	10561.8	10501.9	10533.6
2005-12-14	10559.6	10572.4	10484.8	10502.4
2005-12-15	10509.4	10517.6	10450.6	10483.5
2005-12-16	10488.4	10602.1	10462.8	10555.3
2005-12-19	10549.6	10587	10514.1	10528.3
2005-12-20	10513.5	10584.4	10495.9	10572.3
2005-12-21	10578.5	10694.7	10576.2	10682.7
2005-12-22	10675.8	10717.2	10668.5	10701.3
2005-12-23	10725.8	10753.3	10704.2	10723.9
2005-12-27	10718.3	10791.5	10716.1	10772.7
2005-12-28	10747.2	10781.4	10741.8	10769.5
2005-12-29	10787.4	10811.9	10765.2	10778.1
2005-12-30	10767.8	10771.4	10696.9	10733.9
2006-01-02	10725.8	10814.6	10720	10786.7
2006-01-03	10794.1	10839.3	10769.3	10818.1
2006-01-04	10869.3	10898.9	10830.9	10895.8
2006-01-05	10907.3	10929.6	10883.3	10913.6
2006-01-09	10943.1	10966.1	10928.1	10962.5
2006-01-10	10932.1	10935.1	10869.9	10869.9
2006-01-11	10909.3	10966.2	10908.8	10966.2
2006-01-12	10935	10969.4	10925.7	10955.8
2006-01-13	10938.4	10943	10825.5	10850.7
2006-01-16	10825.9	10905.8	10821.6	10898.4
2006-01-17	10834.5	10844	10795.1	10806.3
2006-01-18	10719	10740.7	10674.2	10708.1
2006-01-19	10764.7	10821.5	10763.4	10821.5
2006-01-20	10834.1	10872.4	10737.8	10740.9
2006-01-23	10642.9	10723.3	10611.1	10712.2
2006-01-24	10728.3	10747.6	10645.5	10665.6
2006-01-25	10704.1	10824.1	10690.4	10824.1
2006-01-26	10792.2	10952.6	10788.1	10890.2
2006-01-27	10944.5	11026.9	10886.3	11023.2
2006-01-30	11012.4	11051.7	10979.7	11038
2006-01-31	11025.2	11112.1	11022.8	11104.3
2006-02-01	11030.5	11221.1	11030.1	11221.1
2006-02-02	11218.7	11253	11125.7	11136
2006-02-03	11162	11202.5	11120.7	11175.8
2006-02-06	11199.8	11217	11164.8	11187.5
2006-02-07	11195.9	11215.9	11099.1	11175.1
2006-02-08	11114.1	11209.3	11083.4	11202.6
2006-02-09	11226.4	11344.9	11222	11344.9
2006-02-10	11339.1	11366.9	11293.6	11312.6
2006-02-13	11325.1	11395.5	11281.2	11395.5
2006-02-14	11389.5	11412.3	11320.4	11395.9
2006-02-15	11399	11426.1	11366.9	11377.4
2006-02-16	11410.9	11447.2	11384.1	11447.2
2006-02-17	11460.7	11501.4	11428.6	11491.3
2006-02-20	11473.5	11535.6	11456.9	11535.6
2006-02-21	11564	11657.8	11542	11626.9
2006-02-22	11619.2	11755.3	11604.8	11755.3
2006-02-23	11755.2	11785.9	11708.5	11739
2006-02-24	11753.9	11786.9	11738.7	11786.9
2006-02-27	11821.1	11832.8	11786.5	11832.8
2006-02-28	11825.4	11840.1	11691.8	11740.7
2006-03-01	11764.6	11902.2	11758.1	11902.2
2006-03-02	11914.4	11918.6	11776.4	11809.6
2006-03-03	11783.6	11834.8	11725.8	11755.7
2006-03-06	11765.7	11812.4	11740.8	11759.1
2006-03-07	11706.2	11714.4	11610.3	11701.3
2006-03-08	11722.3	11736	11566.8	11629.2
2006-03-09	11701.5	11727.9	11657.5	11699.6
2006-03-10	11642.2	11771.8	11635.3	11771.8
2006-03-13	11808.7	11854.7	11805.9	11845.4
2006-03-14	11815.5	11839.7	11773.3	11835
2006-03-15	11869.4	11884.5	11831.9	11845.7
2006-03-16	11860.3	11874.4	11804.2	11862.5
2006-03-17	11877.4	11949.6	11835.3	11872.9
2006-03-20	11909.3	11962.8	11896.6	11922
2006-03-21	11944.6	11944.6	11857.8	11933.4
2006-03-22	11876.2	11959.3	11860	11951.6
2006-03-23	11957.5	11970	11880.4	11906.2
2006-03-24	11908.5	11954.4	11895.3	11954.4
2006-03-27	11939.5	11954.1	11839.1	11839.6
2006-03-28	11855.4	11870.5	11754.1	11774.2
2006-03-29	11773.1	11839.8	11753.9	11817.3
2006-03-30	11870.2	11884	11805.2	11869.8
2006-03-31	11856.2	11871.6	11779.2	11854.3
2006-04-03	11923.5	11958.6	11901.8	11920
2006-04-04	11892.6	11893.8	11829.8	11893.8
2006-04-05	11888.2	11916.4	11839.8	11916.4
2006-04-06	11938.6	11944	11883.6	11908.2
2006-04-07	11903.4	11922	11807.7	11816.7
2006-04-10	11792.4	11817.5	11764.4	11817.5
2006-04-11	11796.7	11822.2	11657.1	11674.6
2006-04-12	11666.9	11667.9	11567.6	11601.7
2006-04-13	11604.5	11645.3	11564.2	11609.4
2006-04-18	11589.4	11626.3	11552.1	11585
2006-04-19	11671.7	11721.3	11659.8	11720.1
2006-04-20	11720.1	11814.2	11716.3	11782.6
2006-04-21	11819.9	11913.8	11806.1	11913.8
2006-04-24	11884.4	11955.8	11856.6	11901.3
2006-04-25	11889.8	11975.5	11878.6	11920.5
2006-04-26	11940.8	11958.1	11886.9	11925.6
2006-04-27	11944.9	11946.2	11825.3	11891.3
2006-04-28	11876.2	11913.9	11812.9	11892.5
2006-05-02	11843.3	11929.3	11835.9	11929.3
2006-05-03	11939.5	11956.9	11858.4	11876.5
2006-05-04	11901.1	11934.8	11851.6	11928.5
2006-05-05	11935.2	12034.4	11922.3	12034.4
2006-05-08	12070.5	12087.2	12031.5	12067.7
2006-05-09	12073.1	12096.2	12042.5	12083.3
2006-05-10	12057.3	12085.5	12046.6	12064.8
2006-05-11	12052.2	12106	11998.1	12008.4
2006-05-12	11919.1	11931.8	11710.2	11710.2
2006-05-15	11661.3	11673.1	11517.9	11587.7
2006-05-16	11567.1	11637.1	11553.9	11595.9
2006-05-17	11615.3	11636.1	11248.2	11248.2
2006-05-18	11241.4	11332.1	11069.1	11210.3
2006-05-19	11197.2	11294.2	11173.7	11270.8
2006-05-22	11246.6	11248	10918.3	10950.2
2006-05-23	11004.8	11169.5	10993.1	11160.7
2006-05-24	11085.2	11120.8	10961.5	11047.2
2006-05-25	11107.7	11208.2	10984.3	11208.2
2006-05-26	11268.7	11414.8	11236.7	11414.8
2006-05-29	11401.9	11410.7	11369	11371.4
2006-05-30	11347.5	11384.3	11143.2	11165.6
2006-05-31	11072.4	11344.3	11049.2	11340.5
2006-06-01	11327.7	11375.8	11244.8	11346.4
2006-06-02	11445.7	11470.6	11317.1	11360.7
2006-06-05	11380	11380	11262.5	11287.8
2006-06-06	11134.1	11223.8	11090.1	11112
2006-06-07	11181	11267.1	11105.8	11224.7
2006-06-08	11027.4	11097.8	10952.6	10952.6
2006-06-09	11086.4	11121.7	11037.6	11098.2
2006-06-12	11060.8	11109.4	11018.5	11031.4
2006-06-13	10867.8	10909	10772.4	10797.5
2006-06-14	10833.4	10873.4	10744.2	10852
2006-06-15	10906.1	11045.9	10892.6	11036.3
2006-06-16	11143.8	11176.5	10935.2	10962.8
2006-06-19	11032.6	11101.4	11000.6	11056.8
2006-06-20	10987.4	11109.2	10965.1	11103.5
2006-06-21	11134.1	11155.4	11046.4	11155.4
2006-06-22	11248	11257.7	11197.6	11246.3
2006-06-23	11248	11302.9	11212.1	11274.2
2006-06-26	11313.8	11315.2	11260	11276.6
2006-06-27	11313.1	11313.1	11205.1	11214.5
2006-06-28	11180.5	11237.2	11158.5	11188.8
2006-06-29	11271.4	11386.6	11239.1	11386.6
2006-06-30	11486.7	11585.3	11448.2	11548.1
2006-07-03	11527.9	11573.9	11500	11569.6
2006-07-04	11595.5	11603.1	11548	11603.1
2006-07-05	11552.1	11555	11469.2	11521.2
2006-07-06	11510.9	11650.5	11505.8	11636.8
2006-07-07	11619.7	11646	11541.4	11626.7
2006-07-10	11581.8	11650.5	11549.3	11649.5
2006-07-11	11590.7	11616.2	11520.1	11535.2
2006-07-12	11569.5	11630.9	11525.8	11537.3
2006-07-13	11470.3	11479.1	11352	11375
2006-07-14	11270.2	11330.1	11240.2	11240.2
2006-07-17	11243.1	11264.4	11120.9	11179.4
2006-07-18	11172.2	11198.6	11116	11161
2006-07-19	11211.9	11425.7	11190.6	11425.7
2006-07-20	11468.1	11523.8	11422.7	11446.4
2006-07-21	11384.2	11434.1	11321.6	11333.9
2006-07-24	11343.9	11561.6	11337.5	11561.6
2006-07-25	11586.8	11644.3	11539.9	11611.9
2006-07-26	11632.5	11635.2	11572.7	11635.2
2006-07-27	11683.4	11777.2	11676.1	11768.4
2006-07-28	11728.8	11892.3	11717.5	11887.4
2006-07-31	11871.8	11886.7	11789.3	11818
2006-08-01	11806.9	11830.2	11698.5	11706.6
2006-08-02	11767.1	11877.8	11752.2	11863
2006-08-03	11873.7	11873.7	11756.5	11800.7
2006-08-04	11848.5	11934.1	11830.1	11934.1
2006-08-07	11836.2	11845.1	11771.6	11790.5
2006-08-08	11847.1	11878.8	11801.4	11834
2006-08-09	11855	11922.2	11785	11911.6
2006-08-10	11807.2	11834.7	11723.4	11810.4
2006-08-11	11836.1	11863.2	11707.6	11777.3
2006-08-14	11849.3	11913.1	11829.8	11903.3
2006-08-15	11853.7	12008.3	11853.2	11991.3
2006-08-16	12001	12071.7	11986.2	12045.9
2006-08-17	12050.4	12098.4	12026	12087.8
2006-08-18	12092.7	12092.7	12014.3	12067.8
2006-08-21	12029.1	12077.6	12003.4	12054.9
2006-08-22	12094.8	12121.5	12003.4	12080.8
2006-08-23	12098.9	12098.9	12008.2	12012.7
2006-08-24	12018.5	12085.8	11970.2	12056
2006-08-25	12068	12099	12011.5	12042.9
2006-08-28	12044.8	12120	11981	12116.6
2006-08-29	12103.1	12190.1	12103.1	12146.6
2006-08-30	12172	12200	12160.6	12171.9
2006-08-31	12191.6	12195.5	12104.3	12144.7
2006-09-01	12152.2	12231.9	12150.2	12193
2006-09-04	12216.6	12282.4	12210.3	12278.6
2006-09-05	12272.7	12272.7	12181.4	12212.4
2006-09-06	12214.1	12215.9	12092.6	12102.9
2006-09-07	12059.7	12065.8	11991.9	12014.5
2006-09-08	12032.6	12094.4	12027.9	12081.7
2006-09-11	12047.7	12068.9	11969.2	12055.2
2006-09-12	12059.9	12177.2	12029.4	12164.9
2006-09-13	12225.3	12225.3	12152.8	12206.9
2006-09-14	12230.6	12282.9	12205.2	12214.5
2006-09-15	12222.1	12337.5	12196	12278.4
2006-09-18	12294.6	12329.9	12252.4	12287.8
2006-09-19	12279.7	12291.6	12207.7	12240.9
2006-09-20	12225.2	12426.1	12216.1	12426.1
2006-09-21	12411.6	12502.8	12394.4	12476.9
2006-09-22	12401.3	12444	12368.9	12389.5
2006-09-25	12427	12485.4	12333.3	12393.3
2006-09-26	12473	12628.2	12431.4	12617.4
2006-09-27	12634.3	12953.3	12616.7	12950
2006-09-28	12945.7	12991.6	12838.7	12930.2
2006-09-29	12929.7	13001.6	12900.4	12934.7
2006-10-02	12937.2	12981.1	12874.8	12915.9
2006-10-03	12893.9	12901.1	12819.6	12860.5
2006-10-04	12912.5	12999.8	12866.5	12982.6
2006-10-05	13064.5	13122.9	13044.4	13116.4
2006-10-06	13123.2	13286.3	13075	13152.1
2006-10-09	13114.4	13180.6	13097.3	13143.5
2006-10-10	13175.8	13234.5	13154.9	13234.5
2006-10-11	13202.4	13285.2	13166	13260.9
2006-10-12	13283.8	13415	13245.1	13406.9
2006-10-13	13414.4	13465.6	13346.4	13454.5
2006-10-16	13437.5	13476.6	13402.9	13476.6
2006-10-17	13456.3	13486.9	13233.4	13245.3
2006-10-18	13279.6	13425.2	13269.7	13398.2
2006-10-19	13363.4	13502.7	13331.1	13463.7
2006-10-20	13504.8	13565.3	13459.2	13558
2006-10-23	13576.9	13620.7	13506.5	13620.7
2006-10-24	13619.7	13635.9	13547.7	13579.8
2006-10-25	13564.6	13674.3	13558.7	13636.3
2006-10-26	13684.1	13730.5	13622.7	13633.1
2006-10-27	13682.1	13744.3	13650.2	13725.8
2006-10-30	13639.5	13713.5	13600.5	13713.2
2006-10-31	13692.5	13773.5	13669.8	13753
2006-11-01	13769.2	13842.4	13765.7	13772.6
2006-11-02	13750.9	13788.5	13652	13719.3
2006-11-03	13787.1	13872.2	13739.1	13794.7
2006-11-06	13861.4	13968.5	13847.5	13968.5
2006-11-07	14006	14069.3	13977.6	14058.3
2006-11-08	14015.4	14099.1	13985.3	14090.4
2006-11-09	14106.6	14125	14055.1	14111.4
2006-11-10	14050.3	14069.7	13987.4	14002.4
2006-11-13	14012.6	14122.6	13987.4	14091.9
2006-11-14	14094.5	14145.9	14061.2	14113.2
2006-11-15	14166.4	14184.5	14106.7	14174.3
2006-11-16	14171.8	14241.3	14153.7	14241.3
2006-11-17	14219.1	14245.8	14120.9	14170
2006-11-20	14101.9	14256.7	14074.4	14256
2006-11-21	14218.7	14285.8	14214.1	14228.1
2006-11-22	14272.2	14338	14258.7	14294.6
2006-11-23	14315.2	14334.3	14229.4	14284.4
2006-11-24	14243.6	14258.6	14047	14088.1
2006-11-27	14051.9	14100.4	13786.8	13786.8
2006-11-28	13745.5	13802.6	13660.3	13732.1
2006-11-29	13840.9	13978	13798.6	13978
2006-11-30	14014.4	14031.9	13849.3	13849.3
2006-12-01	13910.5	13965.2	13551.1	13660.6
2006-12-04	13694.6	13846.4	13655.4	13846.4
2006-12-05	13898.7	14040.2	13887.7	14032.5
2006-12-06	14063.8	14081	13989.4	14007.1
2006-12-07	13965.4	14117.9	13956.8	14062.8
2006-12-08	14027.7	14106.1	13957.6	14076.6
2006-12-11	14119.4	14209.6	14116	14209.6
2006-12-12	14192.4	14209.7	14165.3	14200.2
2006-12-13	14205	14328.9	14187.1	14327.5
2006-12-14	14350.8	14390.1	14287.7	14351.9
2006-12-15	14388.7	14420.8	14319.8	14387.6
2006-12-18	14368.2	14376.6	14303.8	14317.5
2006-12-19	14238.5	14259.7	14123	14176.8
2006-12-20	14249	14268.4	14162.7	14201.7
2006-12-21	14164.2	14199.6	14109.3	14150.4
2006-12-22	14116.1	14122	14030.3	14066.1
2006-12-27	13955.1	14199.4	13955.1	14199.4
2006-12-28	14176.7	14204.7	14119	14160.8
2006-12-29	14168.6	14181.2	14082.9	14146.5
2007-01-02	14173.2	14381.1	14157.3	14364.4
2007-01-03	14383.2	14396.6	14307.7	14375.1
2007-01-04	14299	14382.4	14231.2	14382.4
2007-01-05	14290.8	14390.5	14286.1	14304.7
2007-01-08	14312.8	14380.6	14290.3	14322.3
2007-01-09	14376.5	14417.5	14288.2	14311.5
2007-01-10	14236.7	14239.4	14065.7	14116.1
2007-01-11	14183.2	14328.8	14105.2	14328.8
2007-01-12	14302.3	14373.7	14292.8	14368.2
2007-01-15	14414.3	14455.7	14411.9	14416.7
2007-01-16	14415.9	14482.6	14314.6	14355.6
2007-01-17	14367.7	14408.2	14233	14295
2007-01-18	14354.1	14383.5	14221	14265.3
2007-01-19	14239.4	14398.3	14182	14397.9
2007-01-22	14416.2	14500.4	14351.7	14359.7
2007-01-23	14354.6	14394.2	14304.7	14368.6
2007-01-24	14419.3	14560.2	14415.8	14540.7
2007-01-25	14567.7	14605.6	14490.6	14537.3
2007-01-26	14486.5	14486.9	14377.5	14415.4
2007-01-29	14403.1	14512.4	14391.7	14507
2007-01-30	14492	14564.1	14459.8	14553.4
2007-01-31	14523.9	14580.3	14450	14553.2
2007-02-01	14637.5	14656.9	14570.9	14571.5
2007-02-02	14573.3	14631.2	14545.3	14631.2
2007-02-05	14602.9	14625.9	14559	14616.7
2007-02-06	14653.2	14743.8	14644.6	14703.2
2007-02-07	14734.9	14867.3	14708	14854.6
2007-02-08	14856.7	14893	14773.7	14826
2007-02-09	14880.4	14927.2	14866.5	14875.5
2007-02-12	14831.9	14834.2	14729	14769
2007-02-13	14817.3	14855.1	14781	14824.6
2007-02-14	14867	14910	14815.2	14905.7
2007-02-15	14929.6	14938.3	14848.8	14876.9
2007-02-16	14807	14862.4	14777.5	14851.2
2007-02-19	14884.3	14947.8	14872.9	14915.8
2007-02-20	14932.1	14937.2	14836.5	14886.1
2007-02-21	14931.6	14963.6	14765.3	14788.8
2007-02-22	14850.8	14880.7	14761.7	14791.3
2007-02-23	14824.4	14827.8	14703.9	14767.1
2007-02-26	14792.5	14882.2	14786.6	14856.1
2007-02-27	14742.5	14747.2	14401.6	14408.3
2007-02-28	14182.6	14366.2	14070.9	14248.4
2007-03-01	14228.6	14347.8	13820.6	14064.9
2007-03-02	14113.2	14193.7	13880.2	13962.2
2007-03-05	13689.8	13830.2	13654.9	13749.1
2007-03-06	13843.1	13859.3	13768	13825.9
2007-03-07	13919.2	13958.8	13823.8	13912.7
2007-03-08	14002.9	14201	13983.6	14194
2007-03-09	14197.1	14306.1	14098.1	14257.2
2007-03-12	14311.3	14359.8	14088.1	14146.5
2007-03-13	14141.9	14206.2	13982.5	13982.9
2007-03-14	13720.8	13794.2	13602.4	13602.4
2007-03-15	13776.5	13940.4	13755.9	13940.4
2007-03-16	13937.7	14039.6	13866.4	13977.4
2007-03-19	14101.6	14250.2	14093.2	14250.2
2007-03-20	14281.7	14323.2	14151.7	14323.2
2007-03-21	14333.9	14385.4	14275.7	14310.5
2007-03-22	14530.7	14541	14409.5	14490.1
2007-03-23	14486.1	14555.2	14433.2	14545.7
2007-03-26	14566	14626	14414.6	14469.6
2007-03-27	14561.9	14578.3	14495.7	14536.8
2007-03-28	14493.5	14535.5	14410.9	14483
2007-03-29	14529.4	14605.3	14519.5	14605.3
2007-03-30	14575.8	14730.4	14539.4	14641.7
2007-04-02	14619.9	14735.8	14580.5	14730.8
2007-04-03	14791.1	14972	14783.8	14953.2
2007-04-04	14979.1	14988.6	14891	14943.1
2007-04-05	14942.8	14974.9	14914.1	14974.9
2007-04-10	14973	15022	14908	15005.5
2007-04-11	15006.8	15063.8	14956.9	14997.6
2007-04-12	14971.9	14978.4	14775.2	14883
2007-04-13	14905	14984.5	14894	14965.3
2007-04-16	15008.8	15059.5	14999.2	15020.8
2007-04-17	15012.4	15020.3	14855.1	14966
2007-04-18	14910.4	14930.2	14800.1	14870.4
2007-04-19	14735.7	14821.7	14623.3	14821.7
2007-04-20	14860	15136.2	14857	15080.9
2007-04-23	15091.1	15111.7	14948.4	14987.1
2007-04-24	14956.3	14988.4	14516.5	14578.7
2007-04-25	14594.4	14635.4	14468.7	14620.4
2007-04-26	14789.7	14789.7	14570.3	14611
2007-04-27	14612.1	14618.3	14342	14403.6
2007-04-30	14386	14532.6	14354.9	14374.6
2007-05-02	14421.8	14462.9	14363	14416.9
2007-05-03	14452.7	14454.6	14176	14395.6
2007-05-04	14430.2	14636.5	14426.2	14620.3
2007-05-07	14667.7	14693	14566.4	14672.1
2007-05-08	14661.4	14664.6	14508.3	14556.7
2007-05-09	14613.7	14647.1	14513.9	14609.4
2007-05-10	14625.8	14712.3	14500.7	14575.4
2007-05-11	14475.8	14751.1	14449.3	14736.3
2007-05-14	14780.9	14796.7	14668.8	14686
2007-05-15	14672.6	14824.2	14650.9	14824.2
2007-05-16	14791.8	14928.5	14763.8	14918.8
2007-05-17	14929.6	14997.6	14899.4	14968.2
2007-05-18	15007.3	15114.3	14937.3	15068.4
2007-05-21	15108.5	15158.5	15042	15055.5
2007-05-22	15056.2	15107.8	15015.1	15070.9
2007-05-23	15081.4	15223.9	15072.7	15223.9
2007-05-24	15138.4	15220	15082.7	15094.9
2007-05-25	15047	15086.3	14970.1	15053.2
2007-05-28	15097.9	15126.7	15067.7	15124.6
2007-05-29	15163.3	15198.6	15123.8	15188.6
2007-05-30	15107.7	15144.4	15035.4	15137.3
2007-05-31	15283.9	15340.5	15243.8	15329.4
2007-06-01	15330.4	15543.8	15321.5	15501.5
2007-06-04	15482.2	15511.8	15372.5	15414.3
2007-06-05	15435.5	15461.9	15304.8	15314.9
2007-06-06	15280.1	15282.4	14925.4	14928.8
2007-06-07	14986	15042	14678.3	14725.9
2007-06-08	14644.2	14874.2	14604.6	14816.5
2007-06-11	14908.8	14977.9	14870.1	14940.6
2007-06-12	14920.7	14951	14704.7	14764.3
2007-06-13	14722.8	14842.4	14638.1	14829.8
2007-06-14	14938	15078.4	14927.5	15078.4
2007-06-15	15121.4	15288.5	15110.8	15252.1
2007-06-18	15239.9	15251.2	15053.2	15103.6
2007-06-19	15111.5	15164.4	14913.3	15000.2
2007-06-20	15060.9	15095	15011	15035.7
2007-06-21	14918.9	14951.1	14790.8	14882.4
2007-06-22	14910.3	14943	14756.8	14784.9
2007-06-25	14672	14857.9	14595.1	14848.3
2007-06-26	14727.9	14884.8	14708.5	14755.2
2007-06-27	14680	14751.3	14582.4	14681.7
2007-06-28	14806.6	14840.7	14744.3	14819.9
2007-06-29	14870.1	14892	14712.2	14892
2007-07-02	14790.8	14850.9	14741.2	14804.7
2007-07-03	14863.5	14917.9	14854.9	14869.4
2007-07-04	14884	15000.7	14878.1	14989.7
2007-07-05	15022.1	15025.7	14885	14907.4
2007-07-06	14901.4	15058.3	14875.2	15058.3
2007-07-09	15102.3	15145.9	14951	14974.7
2007-07-10	14953.2	15021.1	14751.5	14823.9
2007-07-11	14701.5	14795.4	14601.8	14766.2
2007-07-12	14803.3	14941.8	14672.5	14941.8
2007-07-13	15056	15082.7	14981.1	15023.5
2007-07-16	15041.4	15117.6	15009.9	15110.4
2007-07-17	15077.1	15168.5	15047.9	15153.8
2007-07-18	15047.3	15197.4	15037.8	15058.6
2007-07-19	15136.1	15297.2	15123.5	15207.3
2007-07-20	15196.7	15249.7	14925.8	14930.1
2007-07-23	14933.9	15056.7	14875	15056.7
2007-07-24	15020.6	15135.2	14869.4	14913.3
2007-07-25	14846.6	15036.9	14774.9	14937.7
2007-07-26	14984.6	15012.9	14540.1	14540.4
2007-07-27	14389.5	14655.5	14378.7	14587.5
2007-07-30	14603.4	14650.3	14462.3	14507.9
2007-07-31	14617.8	14802.4	14604.1	14802.4
2007-08-01	14508.9	14733.5	14441.8	14595.7
2007-08-02	14677	14756	14626.2	14678.6
2007-08-03	14712.6	14719.5	14533.9	14534.3
2007-08-06	14404.9	14539.3	14385.3	14432.1
2007-08-07	14580.9	14655	14522.7	14652.9
2007-08-08	14721.7	15028.7	14719.6	15004.2
2007-08-09	14955.7	14988.8	14755.7	14838.3
2007-08-10	14604.2	14703.5	14434.2	14453.9
2007-08-13	14568.7	14754	14552.1	14731.8
2007-08-14	14606.7	14733.4	14519.5	14553.1
2007-08-15	14442.9	14547.5	14367.1	14520.5
2007-08-16	14254.1	14295.7	13959.9	13979.7
2007-08-17	13936.8	14375.6	13841.6	14237.5
2007-08-20	14277.9	14381.3	14228.9	14269.1
2007-08-21	14288	14324.2	14067.1	14239.8
2007-08-22	14297.6	14412.2	14287.4	14359.2
2007-08-23	14461.5	14482.1	14292.5	14292.5
2007-08-24	14201.5	14350	14195.1	14334.4
2007-08-27	14388.6	14403.4	14291.5	14305.5
2007-08-28	14294.3	14300.5	14091.1	14124.8
2007-08-29	14034.1	14209.3	14014.1	14183.6
2007-08-30	14285.9	14346.1	14127.1	14313.4
2007-08-31	14380.2	14529	14370.5	14479.8
2007-09-03	14517.7	14561.1	14467.1	14546.9
2007-09-04	14475.9	14593.1	14437.8	14590.1
2007-09-05	14545.9	14562.1	14240.1	14240.1
2007-09-06	14281.2	14345.7	14050.5	14198.4
2007-09-07	14148.8	14210.1	13816.3	13873.4
2007-09-10	13862	13935.8	13703.6	13726.3
2007-09-11	13833.8	13991.7	13775.9	13965.5
2007-09-12	13950.4	13992.7	13838.5	13980.4
2007-09-13	13928.9	14101.4	13835.2	14077.8
2007-09-14	14017.5	14025.5	13765.9	13861
2007-09-17	13819.3	13822.2	13519.1	13696.9
2007-09-18	13594.6	14045.7	13594.6	14042
2007-09-19	14338.5	14537.5	14314.8	14494.8
2007-09-20	14400.1	14458.2	14342.5	14427.1
2007-09-21	14395.2	14550.1	14383.6	14450.6
2007-09-24	14439.4	14550.2	14404	14494.7
2007-09-25	14408.1	14446.1	14224	14311.9
2007-09-26	14376.6	14552.7	14373.8	14513.7
2007-09-27	14614.7	14704.5	14550.9	14581.6
2007-09-28	14577	14618.4	14460.3	14576.5
2007-10-01	14519	14629.1	14443.9	14603
2007-10-02	14722.1	14817.6	14697	14790
2007-10-03	14755.6	14800.3	14723.3	14783.8
2007-10-04	14754.3	14801.8	14711	14718
2007-10-05	14741.8	14900.4	14712.6	14892.1
2007-10-08	14915.2	14921.3	14801.6	14809
2007-10-09	14810.8	14907.3	14754.6	14862.7
2007-10-10	14884.3	14917.2	14807.9	14863.8
2007-10-11	14912	15142.2	14877.8	15100
2007-10-12	15056.7	15264.2	14991.6	15261.3
2007-10-15	15275.9	15310	15185.1	15187.5
2007-10-16	15156.8	15309.5	15114.6	15279.7
2007-10-17	15272	15489.3	15218.1	15430.5
2007-10-18	15478.7	15569.6	15406.2	15507.1
2007-10-19	15476.3	15627.3	15472.1	15529.7
2007-10-22	15254.6	15363.1	15199.3	15327.8
2007-10-23	15398.2	15479.5	15363.7	15429.6
2007-10-24	15417.9	15443.1	15187.5	15231.3
2007-10-25	15393.2	15407.8	15323.5	15386
2007-10-26	15436.4	15652.7	15418.7	15603.9
2007-10-29	15703.6	15775.6	15680.7	15738.1
2007-10-30	15716.6	15792.3	15676.6	15782.5
2007-10-31	15794.4	15897.3	15729	15890.5
2007-11-01	15864.1	15928.3	15622.6	15759.6
2007-11-02	15652.1	15862.6	15652.1	15823.7
2007-11-05	15708.8	15846.4	15685.5	15825.9
2007-11-06	15925.5	15966.4	15868.6	15895.4
2007-11-07	15920.5	15955.3	15640.2	15841.9
2007-11-08	15647.2	15968.4	15612.6	15945.7
2007-11-09	15999.2	16040.4	15682.7	15731.2
2007-11-12	15660.5	15821.9	15648.4	15774.7
2007-11-13	15710.6	15824.5	15634.4	15814.8
2007-11-14	15913.9	15943.6	15754.2	15808.9
2007-11-15	15795.9	15871	15661	15725.8
2007-11-16	15634.4	15826.2	15560	15769
2007-11-19	15770.3	15935.3	15539.3	15539.3
2007-11-20	15622.1	15700	15485.8	15700
2007-11-21	15550.7	15568.2	15294.7	15364.5
2007-11-22	15416.9	15456.8	15272.4	15317.1
2007-11-23	15318	15400.8	15267	15392.2
2007-11-26	15476.8	15575.3	15294	15330.2
2007-11-27	15287.4	15346.2	15165.1	15315.6
2007-11-28	15392.6	15592.6	15229.4	15566.5
2007-11-29	15666.1	15692.6	15485.1	15656.6
2007-11-30	15660.5	15799.2	15643.5	15759.9
2007-12-03	15767.1	15846.5	15710	15735
2007-12-04	15715.5	15804	15615	15708.2
2007-12-05	15805.8	15849.2	15737.6	15802.2
2007-12-06	15889.5	15901.4	15667.1	15695.9
2007-12-07	15786.1	15855.5	15759.5	15819.6
2007-12-10	15760.9	15892.7	15739.9	15832.7
2007-12-11	15903.5	15906.8	15771.8	15890.5
2007-12-12	15719.4	15983.4	15679.2	15860
2007-12-13	15755.6	15757.1	15486.5	15499.2
2007-12-14	15564.1	15596.2	15429.5	15575.7
2007-12-17	15404.4	15444.5	15302.7	15318.5
2007-12-18	15282.9	15441.4	15276.1	15282.1
2007-12-19	15329.6	15350.7	15177.1	15177.1
2007-12-20	15213.5	15271.8	15107.4	15140.2
2007-12-21	15299.2	15348.3	15233.8	15289.3
2007-12-27	15344.2	15397.9	15178.7	15256.2
2007-12-28	15202	15251.7	15124.9	15182.3
2008-01-02	15101.9	15186	14971.4	15002.5
2008-01-03	14966.1	15016.4	14769.6	14856.5
2008-01-04	14794.3	14867.1	14511	14602.3
2008-01-07	14551.7	14701.5	14529.5	14667
2008-01-08	14707.3	14808.8	14670.5	14670.5
2008-01-09	14577.9	14665.1	14471.2	14603.5
2008-01-10	14672.4	14684.9	14480.1	14524
2008-01-11	14501.9	14568.7	14428.7	14458
2008-01-14	14398	14540.9	14343.4	14431.9
2008-01-15	14362.9	14394.9	13945.2	13945.2
2008-01-16	13806.3	14054.8	13687.6	13817.1
2008-01-17	13981.7	13995	13731.2	13775.6
2008-01-18	13740.1	13997.4	13608.2	13655.4
2008-01-21	13477.1	13494.4	12625.8	12625.8
2008-01-22	12509.3	12909.2	11937.2	12839.7
2008-01-23	13020	13038.1	12164.1	12254.6
2008-01-24	12556.6	13106.7	12490.6	13106.7
2008-01-25	13295.5	13491	13100.4	13141.1
2008-01-28	12880.3	13080.1	12813.1	13026.7
2008-01-29	13120.9	13309	13050.3	13246.6
2008-01-30	13185.1	13381.3	13117.7	13217.1
2008-01-31	13281.5	13338.5	12958.3	13229
2008-02-01	13440.7	13550	13320.4	13494.7
2008-02-04	13608.3	13652.1	13476.5	13515.7
2008-02-05	13464.1	13466.3	12781.5	12814.7
2008-02-06	12739.4	13084.9	12721.4	13037.3
2008-02-07	13010.7	13060.5	12724.3	12889.5
2008-02-08	12964.5	13068.1	12768.7	12934.8
2008-02-11	12830.1	13029.2	12774.1	12818.8
2008-02-12	12926.7	13254.7	12808.7	13254.7
2008-02-13	13137.1	13342.1	13095.8	13266.7
2008-02-14	13420.7	13455.9	13252	13313.2
2008-02-15	13292.9	13381.5	12979.7	13073.9
2008-02-18	13155.5	13347.2	13147.4	13312.2
2008-02-19	13260	13393	13044	13269.7
2008-02-20	13096.8	13138.9	12998.2	13080.4
2008-02-21	13150.7	13288.1	13116.2	13173
2008-02-22	13055.4	13155.3	12960.9	13017.5
2008-02-25	13141.8	13180.3	12995.4	13156.6
2008-02-26	13222.4	13444.7	13182.4	13436.6
2008-02-27	13461.2	13505.5	13255.4	13454.3
2008-02-28	13398.6	13439.5	13272.1	13272.1
2008-02-29	13204	13306	13055.8	13170.4
2008-03-03	12998	13020.7	12829.5	12862.5
2008-03-04	12913.1	12957	12584.8	12630.1
2008-03-05	12731.8	12968.7	12682.5	12948.1
2008-03-06	12981.8	12993.7	12746.5	12803.3
2008-03-07	12673.6	12818.7	12583.5	12691.3
2008-03-10	12673	12835.2	12571.4	12655
2008-03-11	12743.7	13138	12713.2	13056.1
2008-03-12	13272.3	13291.6	13080.3	13131.3
2008-03-13	12925.8	13106.2	12848.8	13073.2
2008-03-14	13088.7	13312.5	12905.3	13021.4
2008-03-17	12678.1	12871.9	12638.4	12656
2008-03-18	12891.6	13037	12780.1	13030.5
2008-03-19	13152.1	13196	12874.3	12964.7
2008-03-20	12840.2	13048.6	12790.2	12964.2
2008-03-25	13370.4	13434.2	13304.9	13434.2
2008-03-26	13377.8	13426.6	13299.9	13403
2008-03-27	13357.5	13596.4	13355	13537.9
2008-03-28	13556.9	13578.5	13413.4	13442.4
2008-03-31	13359.3	13370.3	13181.1	13269
2008-04-01	13205.6	13699.1	13194	13699.1
2008-04-02	13782.9	13841.5	13692.5	13838.7
2008-04-03	13839.5	13844.7	13619.9	13738.9
2008-04-04	13777.4	13846.4	13695.3	13846.4
2008-04-07	13906.7	14019.6	13863	13919.6
2008-04-08	13861.2	13862.6	13675	13759.4
2008-04-09	13692	13734.5	13579.1	13599
2008-04-10	13560.2	13566	13309.5	13507.9
2008-04-11	13570.3	13613.7	13226.4	13278.3
2008-04-14	13214.8	13241.6	13106.8	13160.3
2008-04-15	13274.2	13444.9	13263.1	13408.9
2008-04-16	13528.8	13652.1	13442.3	13637.6
2008-04-17	13673.2	13681.5	13537.7	13568.7
2008-04-18	13631.7	13945.7	13621.2	13924.9
2008-04-21	13927.2	13933.2	13677.2	13728.9
2008-04-22	13681.3	13696.3	13537.3	13593.4
2008-04-23	13617	13683	13466.2	13663
2008-04-24	13633.7	13669.2	13426.6	13669.2
2008-04-25	13731.3	13832.6	13693.7	13772.8
2008-04-28	13766.8	13904.2	13766.8	13877.8
2008-04-29	13803.1	13834.8	13668.8	13707.2
2008-04-30	13698.4	13798.3	13561.2	13798.3
2008-05-02	13916.2	14169.2	13913.4	14060
2008-05-05	14049.2	14122.8	13974	14074
2008-05-06	14071.3	14120.3	13884.5	14005.8
2008-05-07	14036.9	14091.3	14004.1	14026.8
2008-05-08	13898	14074	13881.3	14074
2008-05-09	14000.3	14015.2	13843.9	13945.1
2008-05-12	13991.4	14108.4	13987.4	14053.9
2008-05-13	14111.6	14138.5	13959.3	14016.4
2008-05-14	14068.3	14214.6	14033.2	14187.2
2008-05-15	14145.4	14186.4	14078.9	14186.4
2008-05-16	14255.2	14301.3	14078.2	14124.8
2008-05-19	14148.9	14247.6	14110.2	14247.6
2008-05-20	14158.4	14166.7	13973.6	13992.1
2008-05-21	14047.3	14049.2	13803.1	13857.2
2008-05-22	13742.3	13886.3	13667.3	13852
2008-05-23	13863.4	13863.6	13577.6	13577.6
2008-05-26	13524.3	13614	13514.2	13583.7
2008-05-27	13624.1	13664.2	13445.1	13451.4
2008-05-28	13504.6	13598.8	13397.9	13499.2
2008-05-29	13573.3	13631.7	13430.1	13539.5
2008-05-30	13582	13630.7	13540.7	13600.9
2008-06-02	13610.5	13612.1	13286.4	13300
2008-06-03	13264.9	13451.5	13216.9	13431.7
2008-06-04	13343.7	13383.6	13173.7	13341.2
2008-06-05	13378.9	13415.7	13187.4	13239.3
2008-06-06	13332.2	13379	12902.4	12909.8
2008-06-09	12815.9	12889.4	12690.7	12823.9
2008-06-10	12679.2	12841.9	12622.2	12755.2
2008-06-11	12789.5	12913.5	12562.3	12584.3
2008-06-12	12608.9	12853.3	12598.4	12853.3
2008-06-13	12848	13022.7	12726.9	12998.7
2008-06-16	12996.9	13049.7	12728.1	12826.6
2008-06-17	12880.9	12992.2	12839.7	12885.1
2008-06-18	12848.8	12852.2	12538	12631.5
2008-06-19	12551.8	12728.5	12549.5	12585
2008-06-20	12630.1	12639.8	12307.5	12412.5
2008-06-23	12370.3	12493.5	12327.1	12403.4
2008-06-24	12405	12460.9	12132	12205.6
2008-06-25	12260.5	12446.1	12259.4	12446.1
2008-06-26	12374.7	12375.2	12076.5	12077.7
2008-06-27	12031.9	12145.3	11885.1	12089.8
2008-06-30	12092.5	12135.9	11874.5	12046.2
2008-07-01	12028.5	12035.2	11642.3	11770.9
2008-07-02	11777.9	11957.2	11682.1	11856.9
2008-07-03	11712.5	12032.7	11629.7	11980.1
2008-07-04	12009.8	12021.8	11695.8	11765.9
2008-07-07	11869.3	12005.8	11815.5	11982.2
2008-07-08	11732.6	11943.3	11682.6	11794.7
2008-07-09	11923.7	11999.8	11855	11999.8
2008-07-10	11797.9	11892.4	11699.5	11739.5
2008-07-11	11837.8	11844.6	11380.9	11383.5
2008-07-14	11448.8	11602.3	11443	11443
2008-07-15	11327.6	11345.8	10932.4	11151.6
2008-07-16	11160.8	11329.5	11018.6	11287.7
2008-07-17	11453.6	11709.5	11441.8	11642.1
2008-07-18	11610.4	11928.7	11493.5	11895.3
2008-07-21	11867.4	11939.3	11692.8	11784.6
2008-07-22	11721.5	11734.6	11372.2	11610.1
2008-07-23	11814.3	11951.6	11773.9	11934.9
2008-07-24	12003	12013.9	11667.4	11675.1
2008-07-25	11556.5	11592.7	11459	11589.9
2008-07-28	11573.8	11640.3	11473.7	11484.6
2008-07-29	11323.4	11696.3	11320.7	11683.8
2008-07-30	11787.5	11922.3	11740.7	11817.9
2008-07-31	11887.4	11977.5	11775.1	11881.3
2008-08-01	11719	11776.8	11558.4	11569.5
2008-08-04	11556.1	11580.4	11410.1	11447.6
2008-08-05	11536.2	11751.5	11473.8	11751.4
2008-08-06	11820.4	11832.1	11647.7	11774.4
2008-08-07	11704.3	11896.6	11684	11717.5
2008-08-08	11667	11831.2	11612.1	11799.9
2008-08-11	11806.1	12047.7	11748.5	12047.7
2008-08-12	12008.6	12078.7	11912.8	11996.1
2008-08-13	11904.3	11956.9	11691.1	11695.4
2008-08-14	11742	11776.3	11527.6	11606.8
2008-08-15	11648.5	11712	11587	11686.1
2008-08-18	11674.2	11784.3	11539.6	11677.5
2008-08-19	11536.8	11550.6	11333.5	11335.3
2008-08-20	11373.3	11422.1	11251.9	11379.9
2008-08-21	11319.7	11322.2	11185.5	11217.4
2008-08-22	11225.6	11506.6	11200.7	11497.3
2008-08-25	11453.9	11459	11326.4	11327.1
2008-08-26	11272	11440.5	11218.9	11419.9
2008-08-27	11399.5	11546	11320.7	11479.6
2008-08-28	11464.7	11687.3	11408.4	11662.6
2008-08-29	11685.2	11742	11618.9	11707.3
2008-09-01	11607.5	11745.2	11580.1	11693.8
2008-09-02	11705.6	11936.3	11634.3	11903.9
2008-09-03	11821	11932	11749.7	11849.1
2008-09-04	11850.1	11859.8	11476.4	11480.1
2008-09-05	11409.5	11414.2	11118.5	11139.7
2008-09-08	11343.1	11657.5	11343.1	11554.2
2008-09-09	11512.9	11610.7	11289.1	11350
2008-09-10	11334.8	11344.1	11125.1	11180.8
2008-09-11	11148.5	11212.7	10980.2	11136.5
2008-09-12	11252.4	11416	11177.6	11412
2008-09-15	11031.4	11160.1	10823.2	10899
2008-09-16	10778.3	11015.9	10651.6	10911.5
2008-09-17	11021.4	11108.6	10639.1	10661.4
2008-09-18	10629	10855.2	10571.1	10631.6
2008-09-19	10779.4	11557.9	10779.4	11557.9
2008-09-22	11596.1	11599.3	11328.5	11328.5
2008-09-23	11302.2	11313.5	11088.7	11176.5
2008-09-24	11298.8	11298.8	11089.8	11112.9
2008-09-25	11154.5	11472.1	11131.4	11438.6
2008-09-26	11302.5	11462	11239.3	11387.9
2008-09-29	11395.9	11397.6	10916.6	10945.7
2008-09-30	10744.7	11052.7	10672.6	10987.5
2008-10-01	11064.3	11182.5	10956.6	11182.5
2008-10-02	11186.1	11364.4	10978.9	11002.3
2008-10-03	11047.4	11441.5	10964.7	11418.5
2008-10-06	11210.2	11214.5	10710.9	10726
2008-10-07	10935.7	11128.8	10644.3	10862
2008-10-08	10612.3	10905.5	10155	10297.6
2008-10-09	10411.9	10535.8	9820.5	9902.9
2008-10-10	9443.1	9462.3	8835	8997.7
2008-10-13	9559.3	9955.7	9357.2	9955.7
2008-10-14	10308.6	10573.1	10032.2	10224.5
2008-10-15	10143.8	10200.2	9594	9706.8
2008-10-16	9305.3	9700	9146.6	9308.2
2008-10-17	9799.3	9800.7	9345.2	9655.2
2008-10-20	9900.7	9944.3	9758.5	9944.3
2008-10-21	10105.1	10105.1	9716.9	9795
2008-10-22	9584.1	9594.5	8927.5	8995.3
2008-10-23	9007.9	9046	8419.2	8811.2
2008-10-24	8445	8496.6	7991.9	8353.2
2008-10-27	7977	8186.8	7737.2	8009.9
2008-10-28	8221.4	8244.7	7820.1	7905.4
2008-10-29	8376.3	8650.1	8260.3	8650.1
2008-10-30	8812.7	8964.5	8695	8822.9
2008-10-31	8843.3	9137.7	8686.6	9116
2008-11-03	9185.8	9231.8	8977.4	9231.8
2008-11-04	9279.3	9726.8	9242	9726.8
2008-11-05	9631.3	9883.8	9507.7	9744.7
2008-11-06	9362	9577.7	9111	9133.9
2008-11-07	9153.1	9392.3	9013.7	9343.5
2008-11-10	9484.3	9525.8	9268.2	9293.8
2008-11-11	9123.3	9171.4	8906.5	8911.9
2008-11-12	9070.1	9083.1	8604.6	8646.8
2008-11-13	8684.5	8823.3	8525.9	8740.6
2008-11-14	9068	9069.2	8796.7	8832.2
2008-11-17	8788.6	8827.2	8416.5	8498.8
2008-11-18	8480.8	8532.7	8268.6	8530.8
2008-11-19	8532.1	8536	8211.5	8211.5
2008-11-20	7995.9	8072.8	7830.9	7988.4
2008-11-21	8062.9	8240.5	7862.4	7974.4
2008-11-24	8173.7	8622.6	8093.2	8622.6
2008-11-25	8533.9	8861.8	8453.5	8696.6
2008-11-26	8586	8719.8	8461	8654.1
2008-11-27	8727.5	8862.2	8720.3	8849.3
2008-11-28	8885.8	8920.5	8726.2	8910.6
2008-12-01	8914	8914.4	8423.9	8510.5
2008-12-02	8359.5	8834.7	8293.2	8834.7
2008-12-03	8781.9	8927	8646.1	8879.9
2008-12-04	8815.1	9113.2	8699.6	8836.1
2008-12-05	8696.4	8743.3	8409.3	8491.2
2008-12-08	8893.5	9062	8825.2	9036.5
2008-12-09	8973	9125.8	8894.9	9063.1
2008-12-10	9070	9162.9	8975.1	9152.4
2008-12-11	9140.5	9249.4	9020	9182.6
2008-12-12	8881	8975.5	8711	8975.5
2008-12-15	8994.3	9111.9	8930	9023.9
2008-12-16	9010.4	9167.7	8995.5	9167.7
2008-12-17	9281.5	9282.9	9047.4	9196.9
2008-12-18	9219.6	9327.9	9202.3	9257.8
2008-12-19	9152	9332.9	9099.3	9268.4
2008-12-22	9232.3	9234.6	9095.2	9098.9
2008-12-23	9075.3	9186.8	9040.8	9068.5
2008-12-29	9081	9138.2	8955.3	9017.7
2008-12-30	9081.8	9195.8	9068.1	9195.8
2009-01-02	9262	9486.3	9219.1	9486.3
2009-01-05	9543.4	9644.1	9506.3	9644.1
2009-01-06	9677.1	9800	9617.8	9724
2009-01-07	9726.2	9726.2	9503.8	9570
2009-01-08	9452.7	9576.1	9357.7	9469.5
2009-01-09	9527.7	9529	9309.5	9378.5
2009-01-12	9329.5	9350.6	9179.2	9199.9
2009-01-13	9098.8	9111.6	8920.2	9057.3
2009-01-14	9132.1	9138.3	8594.2	8692.7
2009-01-15	8685.9	8735.8	8500.4	8611.1
2009-01-16	8778.3	8884	8620.1	8620.1
2009-01-19	8739.1	8788.3	8389.9	8494.8
2009-01-20	8462.5	8617.3	8223.7	8276.5
2009-01-21	8212.4	8388.9	8077.1	8230.7
2009-01-22	8381	8451.2	8117.1	8159.3
2009-01-23	8152.6	8208.3	7981.7	8172.8
2009-01-26	8106.5	8420.5	8091.5	8375.2
2009-01-27	8408.2	8410.6	8169	8349.5
2009-01-28	8413.5	8733.3	8396.3	8701.5
2009-01-29	8650.3	8665	8403.1	8477.4
2009-01-30	8456.7	8511.9	8326.4	8450.4
2009-02-02	8275.4	8316.1	8118.3	8233.4
2009-02-03	8294.8	8365.9	8180.3	8361.9
2009-02-04	8413.2	8547.6	8285.9	8495.4
2009-02-05	8333.1	8452.9	8209.2	8440.2
2009-02-06	8498.3	8608.7	8411.4	8544.7
2009-02-09	8495	8601	8462.6	8584.8
2009-02-10	8523.4	8653.8	8390.4	8397.3
2009-02-11	8330.2	8388.3	8246.3	8355.8
2009-02-12	8302.3	8327.4	8116.6	8200.9
2009-02-13	8291.3	8393.8	8254.9	8265.5
2009-02-16	8206	8228.9	8075	8075
2009-02-17	7988	8006.1	7783.8	7843.2
2009-02-18	7890	7910.4	7707	7861.4
2009-02-19	7903.3	7964.3	7822.1	7875.9
2009-02-20	7740	7760.1	7601.8	7603.6
2009-02-23	7729.1	7781	7514.9	7540.4
2009-02-24	7436.8	7547.2	7403.6	7483.4
2009-02-25	7625.6	7642.8	7385	7512.1
2009-02-26	7571.2	7862	7564.8	7811.7
2009-02-27	7731.9	7736.3	7522.1	7620.9
2009-03-02	7428.6	7464.3	7270.5	7270.5
2009-03-03	7315.9	7359.2	7199.1	7219.4
2009-03-04	7295.5	7390.7	7257.4	7357.5
2009-03-05	7295.3	7297	7025.9	7025.9
2009-03-06	7061.9	7086.8	6883.3	6936.9
2009-03-09	6965.4	6970	6702.6	6817.4
2009-03-10	6808.1	7153.3	6771.7	7153.3
2009-03-11	7143	7357.1	7063.3	7204.7
2009-03-12	7142.8	7340.5	7008.6	7340.5
2009-03-13	7492.5	7543.2	7376	7427.8
2009-03-16	7546.6	7647.4	7531.6	7636.9
2009-03-17	7604.8	7715.7	7530.4	7645.3
2009-03-18	7739.2	7812.4	7552.7	7661.6
2009-03-19	7736.7	7845.6	7675.3	7701.6
2009-03-20	7640.1	7710	7527.2	7710
2009-03-23	7838.5	7972.4	7783.3	7952.3
2009-03-24	8093.2	8106.1	7902.3	7989.5
2009-03-25	7952.7	8121.7	7947.6	8072.4
2009-03-26	8107.6	8109.9	7973.7	8076.2
2009-03-27	8043.5	8113.4	7911.7	7927.6
2009-03-30	7782.2	7788	7589.1	7601.1
2009-03-31	7644.3	7815	7639.7	7815
2009-04-01	7761.3	8002	7637.2	7961
2009-04-02	8115.8	8347.4	8102.7	8334.7
2009-04-03	8280.6	8410.7	8245.3	8319.9
2009-04-06	8435	8502.2	8224.5	8321.1
2009-04-07	8403	8455.7	8247.6	8346
2009-04-08	8210.8	8415.3	8175.1	8404.7
2009-04-09	8457.6	8714	8400.1	8704.8
2009-04-14	8688.3	8862.9	8677.5	8834.8
2009-04-15	8748.3	8825.3	8662.9	8711.9
2009-04-16	8790.9	8925.8	8703.8	8874.5
2009-04-17	8898.3	9030.9	8803	9030.9
2009-04-20	8988.3	9018.1	8672	8718.2
2009-04-21	8706.7	8758.8	8413.6	8615.8
2009-04-22	8608.2	8838.6	8547.3	8834.1
2009-04-23	8777.8	8876.3	8717.7	8769.2
2009-04-24	8768.7	8905.2	8730.8	8888.2
2009-04-27	8739.9	8799.8	8633.8	8777
2009-04-28	8619.2	8706.9	8503.7	8656.3
2009-04-29	8730.1	8933.6	8697	8891.3
2009-04-30	8986.9	9100.8	8957.3	9038
2009-05-04	9048.1	9096	8927.6	9074.7
2009-05-05	9065.2	9195.6	9037.5	9136.7
2009-05-06	9119.7	9272.9	9086.6	9229
2009-05-07	9292.2	9443.9	9175.9	9228.9
2009-05-08	9310.1	9443.7	9278.6	9408.1
2009-05-11	9457.6	9460.3	9232.2	9316.8
2009-05-12	9196.9	9377.8	9181.9	9269
2009-05-13	9320.1	9351.2	8982.5	9000.6
2009-05-14	8979.3	9002.7	8838.5	8984.2
2009-05-15	9035.4	9085	8922.1	8978.6
2009-05-18	8879.5	9163.2	8828.5	9159.3
2009-05-19	9251.7	9387.3	9232.8	9341.6
2009-05-20	9356.9	9449.4	9261.1	9389.4
2009-05-21	9282.4	9299.9	9180.6	9225.3
2009-05-22	9250.1	9378.2	9206.4	9308.6
2009-05-25	9336.8	9371.7	9175.6	9347.4
2009-05-26	9294.7	9438.8	9209.6	9405.7
2009-05-27	9449	9522	9422.9	9510.8
2009-05-28	9407	9496	9368.5	9435.5
2009-05-29	9519.3	9555.6	9413.1	9424.3
2009-06-01	9554.8	9671.6	9538.5	9630.9
2009-06-02	9566.1	9708.8	9554.4	9664.8
2009-06-03	9706.7	9713.6	9426.5	9464.8
2009-06-04	9484.5	9530.5	9375.3	9454.6
2009-06-05	9505.9	9626.6	9455.2	9519
2009-06-08	9485	9498.5	9341.9	9396.2
2009-06-09	9460.3	9536.2	9435.8	9497.7
2009-06-10	9618.7	9706.4	9605.9	9627.6
2009-06-11	9624.8	9738.6	9618.9	9708.4
2009-06-12	9688.3	9741.2	9651.8	9714.4
2009-06-15	9673.5	9679.4	9494.6	9518.7
2009-06-16	9540.3	9588	9495	9497.9
2009-06-17	9451.4	9471.5	9200.7	9283.2
2009-06-18	9309.1	9414.2	9218.9	9384
2009-06-19	9373.6	9603.7	9350.7	9580.9
2009-06-22	9566.8	9566.8	9331.4	9338.5
2009-06-23	9305.1	9413.3	9285	9348.7
2009-06-24	9389.6	9641.2	9313.3	9617.6
2009-06-25	9618.6	9714.9	9470.8	9667.2
2009-06-26	9717.9	9789.4	9625	9686.9
2009-06-29	9642.4	9854.2	9632.8	9845.7
2009-06-30	9889.8	9890.6	9728.3	9787.8
2009-07-01	9798.1	9929.4	9792.5	9903.7
2009-07-02	9857.8	9922.3	9643.5	9643.5
2009-07-03	9696.8	9723.8	9591	9707.8
2009-07-06	9627.6	9634.1	9469.3	9569
2009-07-07	9597.8	9683.3	9506.6	9520
2009-07-08	9461.8	9503.5	9326	9360.6
2009-07-09	9400.3	9517.7	9390.3	9443.1
2009-07-10	9382.3	9431	9324.6	9344.9
2009-07-13	9295.3	9579.3	9241.2	9567.4
2009-07-14	9612.6	9676.1	9551.7	9634
2009-07-15	9687.1	9905.3	9670.8	9905.3
2009-07-16	9887.7	10069.3	9855.1	9997.6
2009-07-17	10049.3	10125.8	9962.9	10041.9
2009-07-20	10136.9	10163.7	10078.7	10142.8
2009-07-21	10163	10222.7	10095.8	10122.2
2009-07-22	10123.3	10153.4	10046.6	10153.4
2009-07-23	10176.7	10403	10170.8	10369.8
2009-07-24	10360.9	10496.8	10343	10438.6
2009-07-27	10535.9	10638.7	10488.2	10591.7
2009-07-28	10614.3	10737.6	10600.4	10664
2009-07-29	10648.9	10743.3	10598.7	10661.6
2009-07-30	10743.2	10895.3	10663	10874.4
2009-07-31	10841.5	10932.9	10778.3	10855.1
2009-08-03	10809.9	10952.7	10800.1	10901
2009-08-04	10905.7	10905.7	10758.2	10876.8
2009-08-05	10880.6	10922.5	10672.6	10704.4
2009-08-06	10808.7	10849.9	10730.2	10776
2009-08-07	10738.7	10984	10713.2	10947.6
2009-08-10	10934.2	10934.2	10848.2	10923
2009-08-11	10947.9	11011.3	10786	10831.9
2009-08-12	10808.2	10955.9	10737.7	10933.8
2009-08-13	10942.5	11144.1	10925.8	11046.8
2009-08-14	11055.5	11120.7	10852.8	10901.9
2009-08-17	10857.4	10857.4	10537.9	10598.5
2009-08-18	10626.5	10708.3	10599.2	10708.3
2009-08-19	10616.9	10749.2	10511.9	10695.5
2009-08-20	10804.8	10918	10795.1	10892.5
2009-08-21	10880.1	11193.9	10847.7	11161
2009-08-24	11239.8	11349.2	11189.7	11303.8
2009-08-25	11255.4	11433.2	11219.5	11427.8
2009-08-26	11400.7	11446.1	11319	11376.4
2009-08-27	11342.7	11422.7	11293.8	11356.9
2009-08-28	11419.4	11522.8	11395.8	11442.7
2009-08-31	11359.8	11481.4	11342.9	11365.1
2009-09-01	11434	11443	11167.6	11173
2009-09-02	11126.6	11138.8	10874.4	10999.7
2009-09-03	11022.7	11109.2	10969.4	11018.1
2009-09-04	11088.2	11222.7	11064.7	11222.7
2009-09-07	11328.2	11416.5	11319.7	11388.6
2009-09-08	11425.4	11463.7	11319.9	11366.6
2009-09-09	11325	11469.9	11319.3	11462
2009-09-10	11514.1	11516.7	11260	11340.8
2009-09-11	11388.4	11531.4	11387.4	11452.6
2009-09-14	11343.5	11517.1	11283	11492.6
2009-09-15	11520.7	11631.8	11481	11593.3
2009-09-16	11657.5	11800	11648.8	11746.9
2009-09-17	11836.8	11836.8	11687.3	11771
2009-09-18	11728.6	11837.7	11718.2	11777.3
2009-09-21	11772.3	11774	11623	11727.4
2009-09-22	11784.2	11899.3	11771.6	11816.7
2009-09-23	11813.1	11879.6	11801.1	11853.3
2009-09-24	11808	11900.9	11640.8	11695.9
2009-09-25	11692.8	11712.5	11561	11643.8
2009-09-28	11622	11891.2	11541.2	11891.2
2009-09-29	11933.5	11938.2	11801.7	11853.7
2009-09-30	11870	11929.5	11628.9	11756.1
2009-10-01	11766.6	11851.1	11511.4	11518.2
2009-10-02	11385.4	11427.8	11268.5	11326.7
2009-10-05	11322.2	11579	11271	11557
2009-10-06	11594.7	11836	11591.8	11817.1
2009-10-07	11821.9	11854.3	11671.3	11721.4
2009-10-08	11857.8	11905.7	11753.1	11814.3
2009-10-09	11809	11907.5	11691.8	11743.2
2009-10-12	11760.7	11870.3	11734.1	11748.8
2009-10-13	11717	11735.7	11542.1	11608.3
2009-10-14	11714.2	11881.7	11713.1	11870.9
2009-10-15	11900.3	11942.8	11792.8	11849.7
2009-10-16	11889.4	11952.9	11611.5	11676.4
2009-10-19	11747.7	11907	11730.5	11885.3
2009-10-20	11945.7	11951.8	11782.6	11790.2
2009-10-21	11786.6	11911.4	11644.9	11875.2
2009-10-22	11713	11855.5	11686.3	11828.6
2009-10-23	11911	11960.4	11733.4	11739.8
2009-10-26	11796.8	11833.2	11583.8	11622.6
2009-10-27	11590.4	11679.3	11546.4	11634
2009-10-28	11588	11600	11378.8	11429.8
2009-10-29	11398.7	11690.4	11357.7	11683.4
2009-10-30	11689	11761.1	11366.2	11414.8
2009-11-02	11354	11514.8	11344.3	11465.8
2009-11-03	11328.5	11358.4	11179.9	11242.4
2009-11-04	11308.7	11398.8	11286	11387.7
2009-11-05	11313.9	11621.1	11249.6	11548.9
2009-11-06	11518	11627.7	11391.6	11580.6
2009-11-09	11654.7	11816.8	11653.8	11816.8
2009-11-10	11807.4	11891.9	11777.8	11814
2009-11-11	11822.9	11893.6	11784.9	11801.4
2009-11-12	11790.2	11916.4	11757.4	11834.5
2009-11-13	11835.3	11868.6	11754.1	11867
2009-11-16	11943	12007.1	11910.1	11986.9
2009-11-17	11964.9	12016.1	11928.6	11959.4
2009-11-18	12004	12102.6	11999.3	12034.4
2009-11-19	12028.4	12029.7	11817	11846.2
2009-11-20	11888.9	11942.2	11702.2	11719.3
2009-11-23	11845.9	11975.9	11832.9	11940.5
2009-11-24	11832.8	11973	11808	11905.2
2009-11-25	12004.1	12021.5	11900.6	11965.8
2009-11-26	11894.2	11904.5	11639.2	11657.5
2009-11-27	11431.4	11829.2	11415.8	11776.8
2009-11-30	11839.4	11874.6	11603.6	11644.7
2009-12-01	11746.2	11878.2	11735.9	11862.1
2009-12-02	11856.7	11930.5	11788.2	11868.8
2009-12-03	11969	11998.3	11881.3	11905.3
2009-12-04	11864.4	12055.3	11831.6	12032.2
2009-12-07	11975.8	12065	11930.5	12011.8
2009-12-08	11957.3	12035	11758.4	11808.9
2009-12-09	11771.7	11833.7	11497.4	11541.2
2009-12-10	11535.1	11610.4	11468.7	11594.7
2009-12-11	11610.5	11676.7	11598.3	11616
2009-12-14	11705.4	11748.9	11645.5	11705.9
2009-12-15	11696.7	11757.5	11592.4	11735.5
2009-12-16	11747.1	11875.2	11739.7	11863.2
2009-12-17	11764.4	11820.5	11648.6	11696.9
2009-12-18	11709.6	11814.1	11622.6	11645
2009-12-21	11696.9	11843	11656.8	11830.8
2009-12-22	11810.2	11943.4	11810	11890.8
2009-12-23	11957.1	11990.4	11916.4	11967.5
2009-12-28	12014	12070.9	11995.7	12023.2
2009-12-29	12034.7	12056.5	11985.2	12035.1
2009-12-30	12018.4	12020.1	11923	11940
2010-01-04	11986.5	12145.1	11986.1	12145.1
2010-01-05	12141.8	12240.5	12139.8	12204.4
2010-01-06	12216.4	12230.7	12147.6	12222.5
2010-01-07	12163	12199.7	12079.1	12166.3
2010-01-08	12218	12232.2	12079.9	12163
2010-01-11	12192.5	12233.9	12066.1	12074.5
2010-01-12	12094.4	12134.2	11941.1	11966.1
2010-01-13	11923	12027.2	11909.6	11958.3
2010-01-14	12049.1	12050.4	11902.3	11999.8
2010-01-15	12028.5	12085.3	11818.6	11845
2010-01-18	11888.5	11897.7	11788.8	11870.7
2010-01-19	11850.4	12049.2	11772.5	12022.6
2010-01-20	11987.3	12039	11642.5	11709
2010-01-21	11771.8	11788.8	11414.1	11444
2010-01-22	11410	11423.5	11204.5	11373.4
2010-01-25	11275.4	11383.3	11223.7	11249.3
2010-01-26	11158.8	11385.5	11140.4	11347.3
2010-01-27	11199.5	11203.9	10997.7	11042.2
2010-01-28	11154.9	11200.5	10829.3	10829.3
2010-01-29	10904	11045.3	10821.2	10947.7
2010-02-01	10852.4	11033.7	10839.4	10995.2
2010-02-02	11022.4	11158.4	10945.5	11140.9
2010-02-03	11189.6	11201.6	10867.8	10888.4
2010-02-04	10882.3	10920.1	10220.7	10241.7
2010-02-05	10123.3	10277.5	9916.6	10103.3
2010-02-08	10132.1	10259.2	9970.9	10206.3
2010-02-09	10160.8	10339.2	10084.9	10275.4
2010-02-10	10383.1	10543.1	10358.9	10455
2010-02-11	10554.5	10557.4	10162.7	10281.7
2010-02-12	10393.9	10409.8	10149.2	10224.9
2010-02-15	10298.5	10386.8	10240.3	10293.6
2010-02-16	10397.9	10430.5	10230.4	10393.9
2010-02-17	10470.9	10551.5	10426.5	10498.6
2010-02-18	10466.7	10574.2	10417.9	10574.2
2010-02-19	10472.4	10676.7	10404	10676.7
2010-02-22	10752.5	10773.6	10541.1	10570.5
2010-02-23	10597.6	10638.6	10267.5	10312.9
2010-02-24	10304.7	10333.8	10089.4	10254
2010-02-25	10195.6	10312.4	10047.2	10126.2
2010-02-26	10243.4	10345.2	10118.4	10333.6
2010-03-01	10434.7	10504.9	10287.6	10434.9
2010-03-02	10441.8	10532.9	10339.3	10521.5
2010-03-03	10485.1	10679.5	10411.8	10664.5
2010-03-04	10595.6	10814.6	10577.1	10745.3
2010-03-05	10780.1	11032.8	10718.6	11019.8
2010-03-08	11103.1	11123.8	11031.7	11078.3
2010-03-09	11101.1	11108.6	10911.1	11002.8
2010-03-10	11018.3	11121	10976.8	11121
2010-03-11	11076.2	11128	10988.3	11045.4
2010-03-12	11078.9	11181.3	11049.4	11077
2010-03-15	11069.9	11078.3	10932.2	10957.8
2010-03-16	11028.6	11061.8	10921.1	11059.3
2010-03-17	11128	11190	11090.4	11166.8
2010-03-18	11119.6	11156.4	11021.3	11073.5
2010-03-19	11132.4	11141.4	10929.6	10990.8
2010-03-22	10959.6	10960.4	10694.2	10861.9
2010-03-23	10884.5	11013.9	10864.8	10996.2
2010-03-24	11027	11041.1	10747.5	10866.3
2010-03-25	10908.5	11092.8	10825.9	11091.4
2010-03-26	11054.1	11124	11004	11071.1
2010-03-29	11108.2	11166.4	11013	11091
2010-03-30	11133.6	11157	10968	10980.7
2010-03-31	10942.8	11014.8	10774	10871.3
2010-04-01	10950.4	11067.9	10893	11067.9
2010-04-06	11143.2	11185.1	10968.2	11160.6
2010-04-07	11152.3	11235.7	11083.2	11191.3
2010-04-08	11134	11153	10977	11076.3
2010-04-09	11161.1	11408.5	11139.5	11394.2
2010-04-12	11468	11554.8	11416.1	11460.8
2010-04-13	11415.8	11535.7	11403.5	11461
2010-04-14	11519.6	11566.1	11460.2	11503.7
2010-04-15	11533.1	11543.9	11372	11523.5
2010-04-16	11441.7	11546.9	11210.5	11259.7
2010-04-19	11155.5	11264.1	11118.2	11199.5
2010-04-20	11256.3	11334.7	11140.1	11305.6
2010-04-21	11328.5	11337.3	11041.8	11064.7
2010-04-22	11045.1	11079.2	10753.4	10821.9
2010-04-23	10833.2	11027.3	10759.7	10918.2
2010-04-26	11042.7	11092.6	10837.8	10939.3
2010-04-27	10884.6	10904.5	10480.9	10480.9
2010-04-28	10350.8	10480.3	10077.9	10167
2010-04-29	10190.7	10511.3	10138.6	10441
2010-04-30	10477.1	10648.6	10382.2	10492.2
2010-05-03	10426.2	10452.2	10272	10422.8
2010-05-04	10363.6	10411.8	9812.8	9859.1
2010-05-05	9864.6	9904.5	9505.7	9635.2
2010-05-06	9539.2	9837.5	9267.5	9352.6
2010-05-07	9175.4	9568.8	8925.9	9046.1
2010-05-10	9059.2	10351.9	9058.6	10351.9
2010-05-11	10056.7	10146.8	9731.3	10008.6
2010-05-12	9927.9	10284.9	9812.2	10089.8
2010-05-13	10222.5	10222.5	9846.3	9977.5
2010-05-14	9891.1	9896.8	9192.6	9314.7
2010-05-17	9224.3	9488.4	9140.5	9286.1
2010-05-18	9480.9	9716.8	9419.6	9627.6
2010-05-19	9430.3	9518.4	9233.2	9376.5
2010-05-20	9471.7	9564.1	9037.5	9270.5
2010-05-21	9288.5	9443.5	9005.9	9407.3
2010-05-24	9514.8	9552.3	9169.8	9287.9
2010-05-25	8969.9	9027.4	8812.1	9004.4
2010-05-26	9156	9241.8	9042.6	9042.6
2010-05-27	9129.5	9395.1	8906.8	9334.9
2010-05-28	9452.1	9492.1	9372.2	9425.5
2010-05-31	9346.1	9403.8	9328.4	9359.4
2010-06-01	9282.2	9356.2	9019.4	9299.7
2010-06-02	9212.1	9304.5	9031.9	9268
2010-06-03	9469.7	9488.8	9258.3	9276.2
2010-06-04	9289.6	9315.1	8881.7	8923.4
2010-06-07	8825.2	8962.6	8664	8795.3
2010-06-08	8880.4	8888.9	8563.6	8669.8
2010-06-09	8725.9	8868.7	8610.6	8868.7
2010-06-10	8807.8	9242.6	8712.3	9198.2
2010-06-11	9276	9648.7	9265.7	9561.7
2010-06-14	9662	9690.7	9483.7	9584
2010-06-15	9475.8	9764.9	9414	9742
2010-06-16	9803.9	9838.8	9572.2	9683.3
2010-06-17	9671	9841.3	9650.9	9755.1
2010-06-18	9774.8	10051.8	9773.6	9971.8
2010-06-21	10127.7	10209.5	10016	10071.9
2010-06-22	10020.7	10071.7	9872	10016.1
2010-06-23	9896.6	10031.3	9824.7	9886
2010-06-24	9953.7	9969.8	9549.3	9586.5
2010-06-25	9576.4	9677.6	9451.5	9535
2010-06-28	9612.4	9705.2	9490.1	9688.5
2010-06-29	9525.4	9544.9	9160.4	9160.4
2010-06-30	9212.1	9407.4	9122.6	9263.4
2010-07-01	9041.7	9341	8977.7	9178.2
2010-07-02	9228	9434.3	9158.7	9250.8
2010-07-05	9247.3	9367.3	9202	9281.5
2010-07-06	9356	9698.1	9346.3	9615
2010-07-07	9529.8	9987.4	9457	9987.4
2010-07-08	10067.9	10120.7	9929.6	10080.5
2010-07-09	10165.4	10185.5	10044.7	10127.3
2010-07-12	10145.4	10146.4	9967.5	10058.2
2010-07-13	10084.6	10259.5	10044	10259.5
2010-07-14	10309.6	10315.2	10159.4	10278.5
2010-07-15	10232.7	10318.7	10077.3	10160.2
2010-07-16	10196.2	10253.9	9913.3	9991.7
2010-07-19	9961.3	10157.6	9849.9	9929.8
2010-07-20	10036.2	10076.2	9804.9	10061.3
2010-07-21	10129.1	10168.3	10003.5	10040.8
2010-07-22	9974.4	10334.7	9967.8	10302.9
2010-07-23	10257.5	10417.3	10221.4	10388.2
2010-07-26	10476.7	10512.4	10331	10506.7
2010-07-27	10544.8	10684.7	10533.1	10645
2010-07-28	10712.4	10721.8	10595.9	10643.9
2010-07-29	10678	10788	10602.5	10659.5
2010-07-30	10607.8	10638.6	10430.3	10499.8
2010-08-02	10535.4	10860.8	10489.8	10835.4
2010-08-03	10781.9	10884	10727.4	10871.4
2010-08-04	10865.4	10905.7	10720.5	10843.3
2010-08-05	10868.4	10953.1	10786.4	10840
2010-08-06	10886.2	10907.3	10576.5	10651.1
2010-08-09	10802.8	10831.2	10764.8	10812.6
2010-08-10	10757.3	10801.9	10673.9	10718.5
2010-08-11	10631.9	10688.1	10336	10374.8
2010-08-12	10335	10432.4	10259.7	10342.4
2010-08-13	10438.4	10448.2	10201.6	10275.8
2010-08-16	10284.5	10335.7	10143.7	10258.3
2010-08-17	10283.7	10380.5	10203.9	10369.5
2010-08-18	10322.8	10411.9	10250.9	10391
2010-08-19	10441	10538.2	10225.6	10238
2010-08-20	10220.9	10302.6	10018.7	10094.3
2010-08-23	10117.1	10306.2	10087.7	10221.2
2010-08-24	10129.5	10140.7	9954.8	10052.3
2010-08-25	10034.7	10088.7	9773.8	9894
2010-08-26	9992.8	10056.4	9934.8	10004.4
2010-08-27	9951.3	10164.8	9938.1	10148.2
2010-08-30	10201.5	10211.6	10097.7	10136
2010-08-31	9980.9	10187	9964.2	10187
2010-09-01	10232.7	10544.8	10170.1	10544.8
2010-09-02	10513.9	10578.6	10467.7	10537.6
2010-09-03	10556.9	10708.8	10503.1	10599.4
2010-09-06	10678.8	10678.9	10597.9	10622.7
2010-09-07	10579.2	10592.4	10410.3	10479.1
2010-09-08	10449.1	10609.4	10420	10586.2
2010-09-09	10547.3	10773.6	10497.9	10712.9
2010-09-10	10642.7	10725	10622.7	10689.6
2010-09-13	10775.7	10831.2	10734	10765.2
2010-09-14	10759.9	10835	10689.9	10806.6
2010-09-15	10846	10846.5	10670	10751.8
2010-09-16	10741.8	10787.6	10703.5	10716.8
2010-09-17	10799.6	10839.7	10544.4	10588.6
2010-09-20	10622.1	10751.3	10569.1	10743.1
2010-09-21	10718.2	10902.5	10718.1	10762.5
2010-09-22	10803.9	10805.5	10511.9	10555.2
2010-09-23	10652.8	10653.5	10401.8	10501.5
2010-09-24	10456.9	10748.4	10418.4	10727.6
2010-09-27	10732	10767.3	10574.8	10613
2010-09-28	10570.9	10664	10413.6	10590.7
2010-09-29	10610.4	10670.3	10427.3	10486.8
2010-09-30	10407.4	10681	10378.8	10514.5
2010-10-01	10520.1	10638	10391.6	10450.1
2010-10-04	10449.2	10493.3	10310.2	10383
2010-10-05	10404.5	10654.7	10341	10651.2
2010-10-06	10724.6	10803.3	10674.3	10700.2
2010-10-07	10701.4	10830.2	10595.5	10740.3
2010-10-08	10705.9	10758.1	10632	10720.8
2010-10-11	10723.8	10756.9	10645.4	10700.8
2010-10-12	10637.9	10666.5	10529.7	10648.2
2010-10-13	10680.2	10894.8	10662.4	10866.1
2010-10-14	10898.8	10982.1	10847.4	10849.7
2010-10-15	10866	10895.7	10785.7	10868.2
2010-10-18	10820.1	10908.1	10751.2	10897.7
2010-10-19	10883.7	11021.6	10854.1	10895.3
2010-10-20	10841.1	10915.3	10806.7	10896.9
2010-10-21	10830.2	10943	10797.5	10892.3
2010-10-22	10860.6	10984.2	10826.1	10924.8
2010-10-25	10986	10988.4	10835.2	10870.3
2010-10-26	10825	10855.9	10729.7	10797.8
2010-10-27	10747.4	10865.4	10693.7	10700.1
2010-10-28	10715.7	10777.6	10657.3	10753.5
2010-10-29	10735.3	10878.7	10683.9	10812.9
2010-11-01	10901.8	10903.4	10602.2	10649.5
2010-11-02	10562.2	10768.6	10540.2	10762.1
2010-11-03	10788.5	10795.1	10528.4	10569.5
2010-11-04	10698.4	10744.3	10567.4	10602.8
2010-11-05	10657.5	10660.4	10369.9	10428.1
2010-11-08	10335	10351.4	10217.4	10291.8
2010-11-09	10254.4	10448.6	10237.7	10409.8
2010-11-10	10379.6	10417.5	10171.1	10235.4
2010-11-11	10224.5	10242.1	10062.9	10149.5
2010-11-12	9980.4	10296.1	9891	10226.8
2010-11-15	10165.5	10377.8	10131.6	10349.7
2010-11-16	10264.9	10299.4	10095.4	10095.4
2010-11-17	10085.6	10219.6	10074	10189.3
2010-11-18	10250.3	10363.3	10249	10325.3
2010-11-19	10326.7	10327.4	10133.2	10271.7
2010-11-22	10388.8	10393.4	9968.3	9996.4
2010-11-23	9943.3	9943.3	9691.8	9691.8
2010-11-24	9706.9	9790.3	9567.7	9742.6
2010-11-25	9790.9	9790.9	9556.1	9721.8
2010-11-26	9649.4	9652.8	9442.6	9547.2
2010-11-29	9587	9676.7	9312.7	9324.7
2010-11-30	9362.2	9397.7	9203.4	9267.2
2010-12-01	9344.2	9715.8	9331.4	9678.4
2010-12-02	9788.4	9986.5	9549	9947.6
2010-12-03	9915.5	10037.4	9882.9	10014.8
2010-12-06	10015.9	10034.1	9853.1	9889.9
2010-12-07	9884	10027.9	9826.3	9924.7
2010-12-08	9865.7	10162	9834.3	10078.4
2010-12-09	10167.7	10230.3	10107	10185.5
2010-12-10	10224.6	10226.2	10064.5	10121.9
2010-12-13	10165.8	10219.7	10093.7	10151.2
2010-12-14	10164.6	10181.3	10038.4	10162.7
2010-12-15	10072.5	10080.1	9944.6	10009.8
2010-12-16	9993.6	10060.1	9919.7	10010.3
2010-12-17	10057	10057.5	9850.1	9898.1
2010-12-20	9915.6	10057.5	9851.1	9996.1
2010-12-21	10070.9	10238.9	10037.7	10203.4
2010-12-22	10214.8	10253.9	10165.8	10183.5
2010-12-23	10202.3	10220	10100.3	10106.9
2010-12-27	10077.6	10092.9	9854	9899
2010-12-28	9916.8	9978.9	9863	9903.5
2010-12-29	9933.6	10011.9	9900.6	9981.5
2010-12-30	9985.1	9997.7	9858.8	9859.1
