# Supplementary material for: Analysis of global stock index data during crisis period via complex network approach
Source: PLoS One. 2018 Jul 18;13(7):e0200600. doi: 10.1371/journal.pone.0200600 (PMC6051609; doi:10.1371/journal.pone.0200600)
Supplement: S1 File — See the respective attached file. (ZIP) [file pone.0200600.s001.zip › Global stock index data 2005-2010/Sweden Stockholm 30 Index.xls]

## Sheet: Sheet1
Date	Open	High	Low	Close
2005-01-03	741.14	750.77	740.23	747.76
2005-01-04	746.64	754.67	746.32	753.56
2005-01-05	751.29	751.6	744.24	745.23
2005-01-07	744.37	748.65	743.94	748.02
2005-01-10	749.54	757.9	748.84	757.45
2005-01-11	756.15	758.13	747.22	747.8
2005-01-12	748.68	748.77	732.43	734.31
2005-01-13	736.38	741.12	733.16	737.36
2005-01-14	737.27	743.08	733.95	742.63
2005-01-17	743.51	749.18	743.51	747.73
2005-01-18	746.68	747.09	739.5	746.16
2005-01-19	746.74	748.08	744.59	746.09
2005-01-20	742.16	743.27	736.03	736.87
2005-01-21	737	739.36	734.25	735.1
2005-01-24	733.13	733.2	724.73	727.56
2005-01-25	725.24	737.49	725.22	736.19
2005-01-26	736.96	739.04	733.09	736.73
2005-01-27	737.35	744.38	734.86	741.92
2005-01-28	741.87	742.43	735.25	735.32
2005-01-31	737.74	745.99	736.68	741.5
2005-02-01	742.28	750.55	739.98	750.06
2005-02-02	750.68	756.55	749.74	754.04
2005-02-03	751.75	755.22	748.9	750.12
2005-02-04	750.2	757.98	750.15	755.57
2005-02-07	759.65	765.69	758.61	765.69
2005-02-08	765.52	766.75	762.57	762.98
2005-02-09	763.33	771.69	759.3	769.05
2005-02-10	761.21	763	754.69	755.63
2005-02-11	758.54	767.98	758.54	766.82
2005-02-14	767.6	770.92	763.68	765.38
2005-02-15	765.88	773.49	764.08	770.4
2005-02-16	769.56	769.83	759.82	764.56
2005-02-17	763.49	768.76	760.29	764.11
2005-02-18	762.95	764.01	758.02	758.02
2005-02-21	758.48	764.2	758.14	760.86
2005-02-22	760.1	760.84	754.08	758.64
2005-02-23	755.75	761.54	750.6	759.16
2005-02-24	760.09	764.57	759.19	761.61
2005-02-25	764.81	770.03	764.17	769.89
2005-02-28	771.09	774.52	769.06	769.97
2005-03-01	768.81	774.25	765.36	772.09
2005-03-02	773.32	776.56	769.92	776.54
2005-03-03	777.22	780.03	774.77	775.55
2005-03-04	776.26	784.17	776.26	784.17
2005-03-07	784.6	787.39	778.74	780.47
2005-03-08	779.31	779.87	775.62	775.78
2005-03-09	776.38	780.08	772.71	775.63
2005-03-10	774.37	774.64	765.82	766.64
2005-03-11	768.98	774.5	768.78	771.22
2005-03-14	770.27	774.6	766.25	773.37
2005-03-15	774.25	779.52	774.16	778.35
2005-03-16	777.16	777.16	765.17	765.43
2005-03-17	766.24	768.66	764.22	766.6
2005-03-18	767.43	769.6	763.63	764.26
2005-03-21	765.16	767.37	759.22	760.17
2005-03-22	761.34	768.37	760.53	766.32
2005-03-23	763.27	769.16	759.01	769.11
2005-03-24	768.69	772.31	768.26	770.48
2005-03-29	774.24	775.24	766.56	771.08
2005-03-30	768.3	769.69	764.62	769.49
2005-03-31	769.86	775.2	769.4	770.39
2005-04-01	771.3	779.93	770.96	778.64
2005-04-04	777.09	777.62	772.52	775.46
2005-04-05	778	784.13	777.57	784.13
2005-04-06	784.89	789.47	783.88	789.39
2005-04-07	787.95	790.31	785.09	788.29
2005-04-08	789.55	791.48	788.53	791.09
2005-04-11	790.07	792.81	785.57	792.3
2005-04-12	792	792.3	786.17	787.77
2005-04-13	790.01	794.03	789.35	791.83
2005-04-14	790.93	797.19	787.38	796.37
2005-04-15	792.9	792.9	782.44	784.29
2005-04-18	784.29	784.29	768.59	772.86
2005-04-19	772.86	778.91	772.33	773.9
2005-04-20	773.9	780.74	773.1	773.1
2005-04-21	773.1	777.9	771.07	775.28
2005-04-22	775.28	787.12	775.28	785.96
2005-04-25	785.96	786.21	779.68	786.16
2005-04-26	786.16	786.16	775.8	780.32
2005-04-27	780.32	780.32	755.23	757.05
2005-04-28	757.05	759.85	742.97	748.24
2005-04-29	748.24	753.97	744.84	749.54
2005-05-02	749.54	757.47	749.54	754.79
2005-05-03	754.79	760.11	753.45	757.64
2005-05-04	757.64	760.47	755.34	756.54
2005-05-06	756.54	768.95	756.54	766.25
2005-05-09	766.25	770.24	765.09	768.8
2005-05-10	768.8	773.15	763.34	765.45
2005-05-11	765.45	768.26	760.17	762.13
2005-05-12	762.13	771.85	762.13	770.4
2005-05-13	770.4	775.29	767.59	775.2
2005-05-16	775.2	775.46	769.96	774.92
2005-05-17	774.92	778.14	773.59	776.08
2005-05-18	776.08	783.15	776.08	781.66
2005-05-19	781.66	786.43	781.64	785.11
2005-05-20	785.11	787.69	783.45	784.58
2005-05-23	784.58	787.73	783.31	784.34
2005-05-24	784.34	785.91	782.88	784.64
2005-05-25	784.64	787.18	782.64	783.17
2005-05-26	783.17	790.96	783.17	790.13
2005-05-27	790.13	793.45	787.93	790.72
2005-05-30	790.72	793.8	788.11	793.8
2005-05-31	793.8	796.92	792.39	792.39
2005-06-01	792.39	796.56	792.01	795.58
2005-06-02	795.58	796.63	789.41	789.97
2005-06-03	789.97	793.33	785.55	787.58
2005-06-07	787.58	793.8	786.21	793.48
2005-06-08	793.48	798.08	791.91	796.64
2005-06-09	796.64	797.43	793.44	794.6
2005-06-10	794.6	801.03	794.6	799.59
2005-06-13	799.59	803.32	797.95	801.17
2005-06-14	801.17	807.62	800.17	807.62
2005-06-15	807.62	809.3	802.51	804.45
2005-06-16	804.45	809.8	804.45	809.8
2005-06-17	809.8	812.16	808.38	808.62
2005-06-20	808.62	813.18	806.91	811.85
2005-06-21	811.85	818.65	811.85	818.37
2005-06-22	818.37	820.46	816.58	818.93
2005-06-23	818.93	828.85	818.93	828.23
2005-06-27	828.23	828.23	809.58	809.91
2005-06-28	809.91	815.9	809.91	814.28
2005-06-29	814.28	823.01	814.28	821.26
2005-06-30	821.26	825.57	819.16	822.49
2005-07-01	822.49	830.15	819.46	830.15
2005-07-04	830.15	833.81	830.15	832.34
2005-07-05	832.34	832.87	828.3	830.03
2005-07-06	830.03	834.62	829.83	831.58
2005-07-07	831.58	831.58	799.78	818.54
2005-07-08	818.54	832.23	818.54	832.23
2005-07-11	832.23	846.22	832.23	845.63
2005-07-12	845.63	847.97	841.45	843.81
2005-07-13	843.81	851.47	843.81	850.15
2005-07-14	850.15	852.47	848.08	849.89
2005-07-15	849.89	851.82	847.37	848.46
2005-07-18	848.46	852.76	847.44	849.75
2005-07-19	849.75	852.5	847.51	852.5
2005-07-20	852.5	852.5	843.66	846.8
2005-07-21	846.8	855.67	846.8	852.79
2005-07-22	852.79	854.94	851.08	852.52
2005-07-25	852.52	854.19	848.79	852.41
2005-07-26	852.41	859.18	852.34	854.52
2005-07-27	854.52	861.87	854.52	861.49
2005-07-28	861.49	866.7	861.49	863.8
2005-07-29	863.8	868.8	862.56	863.84
2005-08-01	863.84	866.63	862.01	862.97
2005-08-02	862.97	871.01	862.97	870.87
2005-08-03	870.87	870.95	864.92	869.22
2005-08-04	869.22	871.64	862.08	863.53
2005-08-05	863.53	865.47	859.7	860.88
2005-08-08	860.88	863.85	858.78	861
2005-08-09	861	863.79	858.69	863.67
2005-08-10	863.67	876.06	863.6	874.86
2005-08-11	874.86	874.86	866.86	870.16
2005-08-12	870.16	871.95	866	866.86
2005-08-15	866.86	869.44	864.75	867.3
2005-08-16	867.3	870.54	863.37	865.51
2005-08-17	865.51	865.51	858.5	861.34
2005-08-18	861.34	864.15	857.16	861.41
2005-08-19	861.41	868.97	860.84	866.47
2005-08-22	866.47	869.61	864.56	866.94
2005-08-23	866.94	866.94	859.04	859.25
2005-08-24	859.25	859.59	846.5	849.47
2005-08-25	849.47	849.47	839.38	839.94
2005-08-26	839.94	844.55	832.86	833.86
2005-08-29	833.86	842.03	826.87	841.07
2005-08-30	841.07	847.22	838	838.33
2005-08-31	838.33	850.2	838.33	849.51
2005-09-01	849.51	855.31	849.51	851.89
2005-09-02	851.89	853.68	846.06	853.67
2005-09-05	853.67	858.46	851.4	856.21
2005-09-06	856.21	864.11	856.21	860.39
2005-09-07	860.39	865.72	860.39	863.54
2005-09-08	863.54	865.07	859.29	860.78
2005-09-09	860.78	869.46	860.78	868.93
2005-09-12	868.93	873.35	868.09	869.58
2005-09-13	869.58	870.75	864.33	869.2
2005-09-14	869.2	874.78	868.36	873.03
2005-09-15	873.03	873.03	868.23	869.44
2005-09-16	869.44	874.58	868.66	872.43
2005-09-19	872.43	876.11	869.84	872.39
2005-09-20	872.39	875.33	869.73	872.68
2005-09-21	872.68	872.68	863.48	864.05
2005-09-22	864.05	867.9	859.76	867.9
2005-09-23	867.9	870.26	867.1	870.03
2005-09-26	870.03	882.92	870.03	882.83
2005-09-27	882.83	884.71	880.3	882.77
2005-09-28	882.77	891.95	882.77	890.36
2005-09-29	890.36	895.36	888.42	890.99
2005-09-30	890.99	898.98	890.99	896.29
2005-10-03	896.29	905.38	896.29	905.38
2005-10-04	905.38	906.75	900.95	902.79
2005-10-05	902.79	902.79	893.88	898.5
2005-10-06	898.5	898.5	885.56	889.51
2005-10-07	889.51	890.23	886.12	888.13
2005-10-10	888.13	895.63	888.13	892.06
2005-10-11	892.06	896.95	891.35	892.51
2005-10-12	892.51	892.51	881.93	882.77
2005-10-13	882.77	884.53	872.67	873.94
2005-10-14	873.94	879.25	872.14	876.33
2005-10-17	876.33	880.85	872.76	872.89
2005-10-18	872.89	874.21	868.67	870.06
2005-10-19	870.06	870.06	855.34	856.5
2005-10-20	856.5	866.53	856.5	858.7
2005-10-21	858.7	858.7	851.14	854.6
2005-10-24	854.6	864.73	852.53	863.5
2005-10-25	863.5	877.13	863.5	870.78
2005-10-26	870.78	878.5	870.53	872.91
2005-10-27	872.91	872.91	861.32	862.86
2005-10-28	862.86	864.88	856.6	862.66
2005-10-31	862.66	882.7	862.66	882.63
2005-11-01	882.63	887.13	880.12	885.81
2005-11-02	885.81	889.39	881.58	888.65
2005-11-03	888.65	898.66	888.65	898.24
2005-11-04	898.24	900.5	895.32	896.62
2005-11-07	896.62	904.16	896.62	901.61
2005-11-08	901.61	906.9	898.91	899.28
2005-11-09	899.28	902.37	895.42	900.97
2005-11-10	900.97	906.95	900.25	900.64
2005-11-11	900.64	914.82	900.64	914.1
2005-11-14	914.1	917.9	912.74	914.3
2005-11-15	914.3	916.19	910.03	911.53
2005-11-16	911.53	913.59	907.75	912.46
2005-11-17	912.46	916.97	912.46	914.41
2005-11-18	914.41	923.06	914.41	918.98
2005-11-21	918.98	924.74	918.44	922.74
2005-11-22	922.74	925.85	915.56	916.84
2005-11-23	916.84	922.52	916.84	921.71
2005-11-24	921.71	923.73	915.3	917.62
2005-11-25	917.62	923.44	916.68	919.65
2005-11-28	919.65	926.29	918.9	921.8
2005-11-29	921.8	922.65	916.69	919.32
2005-11-30	919.32	919.59	911.16	911.16
2005-12-01	911.16	927.72	911.16	927.16
2005-12-02	927.16	935.9	925.97	933.69
2005-12-05	933.69	937.4	926.98	926.98
2005-12-06	926.98	940.27	926.98	936.08
2005-12-07	936.08	940.67	936.06	936.78
2005-12-08	936.78	943.05	933.37	943.05
2005-12-09	943.05	945.16	939.75	943.16
2005-12-12	943.16	947.85	940.02	940.29
2005-12-13	940.29	943.15	937.59	942.78
2005-12-14	942.78	942.78	935.69	937.12
2005-12-15	937.12	938.4	933.03	934.79
2005-12-16	934.79	944.3	934.79	943.57
2005-12-19	943.57	947.46	941.87	943.72
2005-12-20	943.72	944.06	938.06	943.73
2005-12-21	943.73	949.31	943.73	949.27
2005-12-22	949.27	952.61	948.45	951.31
2005-12-23	951.31	959.53	951.12	958.44
2005-12-27	958.44	965.5	958.4	964.64
2005-12-28	964.64	964.64	959.58	961.12
2005-12-29	961.12	966.74	961.12	966.74
2005-12-30	966.74	966.74	959.35	960.01
2006-01-02	960.01	963.88	959.37	963.39
2006-01-03	963.39	971.79	963.37	967.6
2006-01-04	967.6	975.04	967.6	973.61
2006-01-05	973.61	974.42	971.07	972.89
2006-01-09	972.89	982.63	972.89	982.63
2006-01-10	982.63	984.02	972.45	975.42
2006-01-11	975.42	979.8	975.19	979.78
2006-01-12	979.78	979.78	972.12	976.02
2006-01-13	976.02	976.02	964.38	967.26
2006-01-16	967.26	971.7	963.03	971.64
2006-01-17	971.64	971.64	959.31	960.77
2006-01-18	960.77	960.77	940.97	941.61
2006-01-19	941.61	949.98	941.61	943.44
2006-01-20	943.44	949.94	935.87	935.87
2006-01-23	935.87	936.17	922.67	935.14
2006-01-24	935.14	938.44	928.75	929.22
2006-01-25	929.22	938.88	929.22	938.88
2006-01-26	938.88	947.29	938.04	946.16
2006-01-27	946.16	961.13	946.16	959.35
2006-01-30	959.35	962.36	956.4	958.99
2006-01-31	958.99	966.8	955.45	961.98
2006-02-01	961.98	970.71	961.98	968.9
2006-02-02	968.9	975.62	968.82	969.68
2006-02-03	969.68	970.55	962	963.14
2006-02-06	963.14	969.2	963.14	968.45
2006-02-07	968.45	972.12	961.02	961.71
2006-02-08	961.71	966.99	953.21	965.81
2006-02-09	965.81	978.8	965.81	977.4
2006-02-10	977.4	977.4	967.56	968.57
2006-02-13	968.57	974.05	968.57	973.37
2006-02-14	973.37	980.37	973.37	977.83
2006-02-15	977.83	979.05	974.29	976.12
2006-02-16	976.12	984.3	976.12	983.58
2006-02-17	983.58	989.85	982.89	982.89
2006-02-20	982.89	986.36	980.68	985.77
2006-02-21	985.77	997.57	985.77	993.51
2006-02-22	993.51	1002.11	991.46	1001.06
2006-02-23	1001.06	1007.75	1000.58	1001.66
2006-02-24	1001.66	1010.74	1001.66	1010.74
2006-02-27	1010.74	1015.81	1009.19	1015.71
2006-02-28	1015.71	1016.59	993.49	995.01
2006-03-01	995.01	1006.29	994.69	1006
2006-03-02	1006	1012.18	1001.74	1005.82
2006-03-03	1005.82	1011.69	1004.18	1010.05
2006-03-06	1010.05	1018.67	1010.05	1014.78
2006-03-07	1014.78	1014.78	1003.28	1006.28
2006-03-08	1006.28	1009.02	997.18	997.44
2006-03-09	997.44	1008.93	997.44	1007.76
2006-03-10	1007.76	1009.99	1002.64	1009.43
2006-03-13	1009.43	1018.7	1009.43	1018.36
2006-03-14	1018.36	1020.59	1015.01	1017.71
2006-03-15	1017.71	1027.43	1017.71	1024.44
2006-03-16	1024.44	1032.86	1022.64	1030.2
2006-03-17	1030.2	1037.27	1030.2	1034.06
2006-03-20	1034.06	1045.89	1034.06	1041.37
2006-03-21	1041.37	1046.24	1037.78	1045.12
2006-03-22	1045.12	1048.89	1038.56	1047.12
2006-03-23	1047.12	1055.88	1047.12	1054.54
2006-03-24	1054.54	1063.82	1053.9	1063.74
2006-03-27	1063.74	1063.74	1056.87	1056.92
2006-03-28	1056.92	1060.74	1051.58	1052.67
2006-03-29	1052.67	1060.37	1045.25	1059.93
2006-03-30	1059.93	1069.6	1059.93	1069.34
2006-03-31	1069.34	1069.34	1059.14	1059.94
2006-04-03	1059.94	1076.51	1059.94	1076.5
2006-04-04	1076.5	1076.5	1066.14	1066.14
2006-04-05	1066.14	1071.43	1065.37	1071.43
2006-04-06	1071.43	1073.4	1059.83	1060.67
2006-04-07	1060.67	1065.01	1055.18	1055.71
2006-04-10	1055.71	1059.6	1052.58	1059.14
2006-04-11	1059.14	1059.14	1045.32	1046.21
2006-04-12	1046.21	1050.79	1037.62	1049.55
2006-04-13	1049.55	1054.95	1049.55	1052.03
2006-04-18	1052.03	1052.03	1044.84	1049.68
2006-04-19	1049.68	1062.77	1049.68	1061.41
2006-04-20	1061.41	1067.22	1058.6	1064.9
2006-04-21	1064.9	1068.04	1060.29	1062.79
2006-04-24	1062.79	1065.24	1049.18	1054.49
2006-04-25	1054.49	1067.8	1051.09	1052.99
2006-04-26	1052.99	1056.93	1045.22	1054.06
2006-04-27	1054.06	1054.96	1038.49	1050.03
2006-04-28	1050.03	1050.03	1034.03	1036.87
2006-05-02	1036.87	1045.92	1033.55	1045.92
2006-05-03	1045.92	1053.48	1037.04	1041.1
2006-05-04	1041.1	1046.81	1033.85	1045.66
2006-05-05	1045.66	1056.77	1045.66	1055.45
2006-05-08	1055.45	1062.81	1053.48	1053.76
2006-05-09	1053.76	1056.87	1049.51	1054.12
2006-05-10	1054.12	1056.58	1046.03	1047.24
2006-05-11	1047.24	1052.89	1042.76	1043.4
2006-05-12	1043.4	1043.4	1013.69	1013.69
2006-05-15	1013.69	1013.69	992.9	997.35
2006-05-16	997.35	1009.43	989.43	1001.63
2006-05-17	1001.63	1006.45	958.19	958.19
2006-05-18	958.19	970.2	944.79	950.08
2006-05-19	950.08	960.1	946.99	951.59
2006-05-22	951.59	951.59	904.94	906.25
2006-05-23	906.25	959.71	906.25	956.05
2006-05-24	956.05	958.34	933.22	933.27
2006-05-26	933.27	972.79	933.27	972.79
2006-05-29	972.79	979.17	967	971.17
2006-05-30	971.17	971.72	937.47	937.47
2006-05-31	937.47	951.96	916.17	948.05
2006-06-01	948.05	962.72	936.93	962.29
2006-06-02	962.29	980.16	954.69	954.69
2006-06-05	954.69	955.08	944.63	951.29
2006-06-07	951.29	951.29	926.91	932.79
2006-06-08	932.79	932.79	892.33	892.33
2006-06-09	892.33	917.55	892.33	917.5
2006-06-12	917.5	918.61	901.1	902.16
2006-06-13	902.16	902.16	870.14	878.16
2006-06-14	878.16	899.79	878.16	899.72
2006-06-15	899.72	924.8	899.72	924.8
2006-06-16	924.8	940.5	909.79	909.79
2006-06-19	909.79	930.31	908.82	920.86
2006-06-20	920.86	921.38	908.74	919.12
2006-06-21	919.12	926.67	915.75	925.23
2006-06-22	925.23	941.86	925.13	928.72
2006-06-26	928.72	934.8	926.56	928.56
2006-06-27	928.56	935.78	915.98	915.98
2006-06-28	915.98	925.98	908.12	917.17
2006-06-29	917.17	942.66	917.17	942.52
2006-06-30	942.52	960.83	942.52	956.49
2006-07-03	956.49	963.06	953.62	961.24
2006-07-04	961.24	966.79	958.72	965.42
2006-07-05	965.42	965.42	950.72	952.44
2006-07-06	952.44	960.77	951.86	960.57
2006-07-07	960.57	960.57	947.47	949.62
2006-07-10	949.62	954.1	942.46	954.1
2006-07-11	954.1	954.1	937.82	939.37
2006-07-12	939.37	946.57	936.36	937.87
2006-07-13	937.87	937.87	916.19	921.49
2006-07-14	921.49	921.49	904.08	906.05
2006-07-17	906.05	907.89	894.07	899.35
2006-07-18	899.35	906.72	890.68	893.57
2006-07-19	893.57	929.54	893.57	929.54
2006-07-20	929.54	935.46	925.55	928.55
2006-07-21	928.55	928.55	913.22	914.6
2006-07-24	914.6	931.96	914.6	931.96
2006-07-25	931.96	937.36	928.31	928.69
2006-07-26	928.69	944.93	928.69	944.62
2006-07-27	944.62	953.11	944.62	951.98
2006-07-28	951.98	955.63	945.13	955.05
2006-07-31	955.05	961.23	946.26	946.26
2006-08-01	946.26	946.43	931.33	932.04
2006-08-02	932.04	942.22	932.04	942.21
2006-08-03	942.21	943.14	933.16	938.38
2006-08-04	938.38	948.78	938.38	944.97
2006-08-07	944.97	944.97	930.58	932.1
2006-08-08	932.1	938.72	928.94	932.75
2006-08-09	932.75	942.13	921.82	941.06
2006-08-10	941.06	941.06	923.26	932.94
2006-08-11	932.94	941.24	930.8	937.13
2006-08-14	937.13	946.93	937.13	945.37
2006-08-15	945.37	959.76	940.86	959.33
2006-08-16	959.33	969.35	957.21	967.99
2006-08-17	967.99	979.87	967.99	979.85
2006-08-18	979.85	983.03	975.91	978.15
2006-08-21	978.15	981.85	973.03	977.69
2006-08-22	977.69	984.57	975.16	982.92
2006-08-23	982.92	982.92	972.15	972.19
2006-08-24	972.19	978.76	965.37	971.78
2006-08-25	971.78	979.67	971.78	972.59
2006-08-28	972.59	979.56	968.68	978.3
2006-08-29	978.3	991.6	978.3	985.46
2006-08-30	985.46	996.63	985.46	993.9
2006-08-31	993.9	998.42	990.04	994.16
2006-09-01	994.16	1001.08	993.9	997.57
2006-09-04	997.57	1013.01	997.57	1011.58
2006-09-05	1011.58	1014.82	1005.78	1008.25
2006-09-06	1008.25	1008.98	999.25	1001.94
2006-09-07	1001.94	1001.94	986.52	989.53
2006-09-08	989.53	999.2	989.53	999.08
2006-09-11	999.08	999.08	989.63	993.11
2006-09-12	993.11	1012.68	993.11	1011.69
2006-09-13	1011.69	1023.55	1011.69	1022.14
2006-09-14	1022.14	1033.32	1022.14	1027.87
2006-09-15	1027.87	1031.42	1022.88	1025.47
2006-09-18	1025.47	1036.68	1025.47	1032.11
2006-09-19	1032.11	1034.63	1024.92	1026.69
2006-09-20	1026.69	1041.96	1026.66	1039.97
2006-09-21	1039.97	1045.23	1037.92	1041.08
2006-09-22	1041.08	1041.08	1026.48	1028.69
2006-09-25	1028.69	1033.68	1013.59	1017.35
2006-09-26	1017.35	1027.64	1017.35	1025.2
2006-09-27	1025.2	1041.26	1025.2	1040.65
2006-09-28	1040.65	1044.29	1035.98	1038.7
2006-09-29	1038.7	1046.27	1038.7	1039.34
2006-10-02	1039.34	1047.23	1039.19	1043.36
2006-10-03	1043.36	1043.36	1028.15	1034.15
2006-10-04	1034.15	1047.65	1034.15	1046.87
2006-10-05	1046.87	1060.62	1046.87	1060.34
2006-10-06	1060.34	1063.72	1054.24	1059.82
2006-10-09	1059.82	1067.48	1058.59	1066.93
2006-10-10	1066.93	1071.34	1065.46	1071.3
2006-10-11	1071.3	1082.67	1065.26	1080.17
2006-10-12	1080.17	1097.4	1080.17	1097.27
2006-10-13	1097.27	1098.54	1090.57	1092.12
2006-10-16	1092.12	1095.95	1087.89	1093.3
2006-10-17	1093.3	1093.3	1077.5	1077.5
2006-10-18	1077.5	1091.9	1077.2	1091.28
2006-10-19	1091.28	1095.13	1087.92	1089.89
2006-10-20	1089.89	1098.31	1089.89	1094.22
2006-10-23	1094.22	1101.62	1090.05	1099.16
2006-10-24	1099.16	1101.94	1093.89	1097.79
2006-10-25	1097.79	1107.78	1097.48	1099.81
2006-10-26	1099.81	1106.73	1093.79	1094.62
2006-10-27	1094.62	1099.11	1082.3	1088.3
2006-10-30	1088.3	1088.3	1077.31	1082.87
2006-10-31	1082.87	1088.89	1082.87	1085.56
2006-11-01	1085.56	1096.66	1085.26	1094.91
2006-11-02	1094.91	1094.91	1075.34	1084.96
2006-11-03	1084.96	1087.25	1081.62	1084.86
2006-11-06	1084.86	1102.86	1084.86	1102.86
2006-11-07	1102.86	1110.19	1102.86	1108.71
2006-11-08	1108.71	1109	1101.89	1107.58
2006-11-09	1107.58	1116.59	1106.35	1107.17
2006-11-10	1107.17	1107.17	1095.53	1099.37
2006-11-13	1099.37	1106.9	1097.25	1106.59
2006-11-14	1106.59	1113.11	1101.87	1103.27
2006-11-15	1103.27	1118.05	1103.27	1117.95
2006-11-16	1117.95	1121.71	1112.24	1112.24
2006-11-17	1112.24	1113.69	1097.23	1098.82
2006-11-20	1098.82	1108.05	1090.61	1106.54
2006-11-21	1106.54	1111.16	1101.61	1109.55
2006-11-22	1109.55	1119.31	1105.53	1107.53
2006-11-23	1107.53	1111.15	1103.96	1108.65
2006-11-24	1108.65	1108.65	1088.4	1089.75
2006-11-27	1089.75	1089.81	1057.89	1058.07
2006-11-28	1058.07	1066.3	1043.79	1061.87
2006-11-29	1061.87	1085.3	1061.87	1085.14
2006-11-30	1085.14	1088.23	1068.06	1068.07
2006-12-01	1068.07	1078.76	1055.66	1059.84
2006-12-04	1059.84	1075.04	1058.16	1074.67
2006-12-05	1074.67	1089.62	1074.67	1089.62
2006-12-06	1089.62	1092.31	1084.66	1086.48
2006-12-07	1086.48	1097.34	1083.71	1096.19
2006-12-08	1096.19	1097.11	1087.29	1095.93
2006-12-11	1095.93	1111.59	1095.93	1111.59
2006-12-12	1111.59	1130.03	1109.85	1130.03
2006-12-13	1130.03	1132.16	1121.55	1128.69
2006-12-14	1128.69	1132.88	1119.83	1128.93
2006-12-15	1128.93	1139.21	1127.2	1139.05
2006-12-18	1139.05	1144.31	1137.54	1138.82
2006-12-19	1138.82	1138.82	1123.77	1126.55
2006-12-20	1126.55	1140.76	1126.55	1136.45
2006-12-21	1136.45	1139.17	1133.02	1138.45
2006-12-22	1138.45	1144.94	1138.01	1141.49
2006-12-27	1141.49	1151.01	1141.49	1150.25
2006-12-28	1150.25	1150.67	1145.42	1150.07
2006-12-29	1150.07	1153.14	1146.95	1147.27
2007-01-02	1147.27	1164.23	1147.27	1164.12
2007-01-03	1164.12	1164.12	1151.02	1158.38
2007-01-04	1158.38	1158.38	1141.38	1149.58
2007-01-05	1149.58	1149.58	1138.51	1147.22
2007-01-08	1147.22	1151.05	1140.29	1144.48
2007-01-09	1144.48	1153.52	1142.97	1143.09
2007-01-10	1143.09	1143.09	1128.9	1133.05
2007-01-11	1133.05	1161.04	1133.05	1160.04
2007-01-12	1160.04	1164.92	1155.08	1159.46
2007-01-15	1159.46	1176.64	1159.46	1173.87
2007-01-16	1173.87	1178.24	1168.69	1170.63
2007-01-17	1170.63	1180.62	1170.56	1175.9
2007-01-18	1175.9	1181.47	1167.91	1173.59
2007-01-19	1173.59	1182.19	1170.36	1180.57
2007-01-22	1180.57	1190.76	1180.21	1181.35
2007-01-23	1181.35	1183.13	1171.93	1175.13
2007-01-24	1175.13	1181.51	1174.84	1177.89
2007-01-25	1177.89	1192.03	1177.89	1185.82
2007-01-26	1185.82	1185.82	1174.92	1177.35
2007-01-29	1177.35	1181.66	1173.7	1178.88
2007-01-30	1178.88	1190.96	1172.87	1190.26
2007-01-31	1190.26	1193.44	1184.08	1185.98
2007-02-01	1185.98	1201.29	1185.98	1191.71
2007-02-02	1191.71	1191.71	1183.45	1187.09
2007-02-05	1187.09	1196.34	1187.09	1192.64
2007-02-06	1192.64	1206	1192.64	1201.03
2007-02-07	1201.03	1206.81	1196.66	1206.02
2007-02-08	1206.02	1206.02	1186.52	1193.62
2007-02-09	1193.62	1201.34	1193.62	1201.15
2007-02-12	1201.15	1201.15	1184.71	1187.12
2007-02-13	1187.12	1193.91	1186.29	1190.1
2007-02-14	1190.1	1212.24	1190.1	1212.24
2007-02-15	1212.24	1222.3	1212.23	1220.37
2007-02-16	1220.37	1220.37	1211.88	1215.04
2007-02-19	1215.04	1226.29	1215.04	1221.45
2007-02-20	1221.45	1225.31	1206.72	1211.47
2007-02-21	1211.47	1218.35	1205.27	1207.26
2007-02-22	1207.26	1217.28	1207.26	1207.73
2007-02-23	1207.73	1219.27	1206.21	1218.32
2007-02-26	1218.32	1232.82	1218.32	1229.65
2007-02-27	1229.65	1229.65	1171.83	1183.07
2007-02-28	1183.07	1183.07	1152.6	1157.84
2007-03-01	1157.84	1175.63	1130.6	1151.18
2007-03-02	1151.18	1169.33	1143.7	1159.55
2007-03-05	1159.55	1159.55	1119.15	1147.93
2007-03-06	1147.93	1160.3	1145.92	1148.57
2007-03-07	1148.57	1167.25	1148.57	1164.44
2007-03-08	1164.44	1187.24	1164.44	1187.24
2007-03-09	1187.24	1197.15	1174.8	1188.88
2007-03-12	1188.88	1200.88	1185.35	1191.53
2007-03-13	1191.53	1193.45	1175.75	1175.75
2007-03-14	1175.75	1175.75	1136.83	1136.83
2007-03-15	1136.83	1166.73	1136.83	1166.73
2007-03-16	1166.73	1176.55	1158.81	1166.98
2007-03-19	1166.98	1190.03	1166.98	1188.73
2007-03-20	1188.73	1196.26	1180.2	1196.26
2007-03-21	1196.26	1209.37	1195.92	1204.67
2007-03-22	1204.67	1227.9	1204.67	1223.57
2007-03-23	1223.57	1226.65	1217.89	1221.85
2007-03-26	1221.85	1221.88	1204.88	1206.26
2007-03-27	1206.26	1219.48	1206.26	1214.63
2007-03-28	1214.63	1214.63	1196.78	1201.14
2007-03-29	1201.14	1215.07	1201.14	1214.28
2007-03-30	1214.28	1220.05	1210.77	1214.41
2007-04-02	1214.41	1225.98	1206.58	1225.98
2007-04-03	1225.98	1246.97	1225.98	1245.57
2007-04-04	1245.57	1250.5	1236.97	1241.43
2007-04-05	1241.43	1243.98	1237.04	1242.18
2007-04-10	1242.18	1258.08	1241.88	1255.73
2007-04-11	1255.73	1263.52	1246.71	1249.19
2007-04-12	1249.19	1254.84	1236.67	1253.21
2007-04-13	1253.21	1263.53	1253.18	1263.53
2007-04-16	1263.53	1277.75	1263.53	1277.64
2007-04-17	1277.64	1280.77	1267.9	1278.27
2007-04-18	1278.27	1278.27	1262.53	1271.75
2007-04-19	1271.75	1271.75	1252.32	1267.38
2007-04-20	1267.38	1286.94	1265.57	1282.18
2007-04-23	1282.18	1285.63	1274.1	1278.43
2007-04-24	1278.43	1278.43	1256.69	1260.99
2007-04-25	1260.99	1269	1257.26	1264.73
2007-04-26	1264.73	1280.09	1262.62	1274.8
2007-04-27	1274.8	1274.8	1257.84	1264.61
2007-04-30	1264.61	1276.67	1262.49	1273.83
2007-05-02	1273.83	1274.26	1261.16	1267.79
2007-05-03	1267.79	1268.09	1249.72	1256.75
2007-05-04	1256.75	1266.05	1250.66	1264.19
2007-05-07	1264.19	1272.8	1263.7	1272.62
2007-05-08	1272.62	1272.92	1238.6	1240.59
2007-05-09	1240.59	1249.74	1227.77	1239.7
2007-05-10	1239.7	1243.19	1221.69	1221.69
2007-05-11	1221.69	1244.31	1208.34	1240.39
2007-05-14	1240.39	1254.96	1240.39	1254.45
2007-05-15	1254.45	1261.25	1246.92	1257.6
2007-05-16	1256.64	1261.55	1253.59	1259.27
2007-05-18	1259.27	1271.84	1259.27	1269.46
2007-05-21	1269.46	1278.42	1262.69	1263.3
2007-05-22	1263.3	1270.9	1253.05	1255.49
2007-05-23	1255.49	1279.17	1255.18	1279.17
2007-05-24	1279.17	1284.26	1267.43	1273.09
2007-05-25	1273.09	1274.8	1266.93	1269.04
2007-05-28	1269.04	1276.82	1269.04	1275.09
2007-05-29	1275.09	1280.49	1268.98	1271.01
2007-05-30	1271.01	1271.01	1254.81	1261.27
2007-05-31	1261.27	1281.01	1261.27	1276.32
2007-06-01	1276.32	1293.28	1276.32	1292.02
2007-06-04	1292.02	1295.87	1281.09	1284.82
2007-06-05	1284.82	1291.31	1277.17	1281.04
2007-06-07	1281.04	1281.04	1227.97	1232.8
2007-06-08	1232.8	1243.19	1211.7	1238.91
2007-06-11	1238.91	1254.07	1238.91	1249.7
2007-06-12	1249.7	1259.02	1230.76	1237.4
2007-06-13	1237.4	1247.39	1226.93	1244.43
2007-06-14	1244.43	1269.26	1244.43	1267.73
2007-06-15	1267.73	1279.79	1267.49	1276.03
2007-06-18	1276.03	1288.09	1276.03	1288.09
2007-06-19	1288.09	1290.56	1275.03	1276.61
2007-06-20	1276.61	1286.08	1273.98	1278.52
2007-06-21	1278.52	1278.52	1251.07	1252.88
2007-06-25	1252.88	1252.88	1234.71	1250.16
2007-06-26	1250.16	1250.16	1234.92	1244.47
2007-06-27	1244.47	1246.01	1229.76	1241.22
2007-06-28	1241.22	1258.38	1241.22	1257.94
2007-06-29	1257.94	1261.46	1247.55	1254.86
2007-07-02	1254.86	1256.49	1243.44	1254.49
2007-07-03	1254.49	1275.09	1254.49	1274.49
2007-07-04	1274.49	1282.36	1273.39	1279.49
2007-07-05	1279.49	1283.45	1271.52	1274.07
2007-07-06	1274.07	1279.57	1271.69	1278.38
2007-07-09	1278.38	1293.26	1278.38	1293.25
2007-07-10	1293.25	1302.16	1279.54	1284.98
2007-07-11	1284.98	1284.98	1271.37	1284.58
2007-07-12	1284.58	1309.44	1282.77	1307.3
2007-07-13	1307.3	1321.56	1304.58	1308.76
2007-07-16	1308.76	1316.33	1306.87	1311.87
2007-07-17	1311.87	1312.7	1298.93	1300.28
2007-07-18	1300.28	1303.24	1289.26	1291.75
2007-07-19	1291.75	1308.39	1291.75	1302.96
2007-07-20	1302.96	1303.42	1283.17	1283.17
2007-07-23	1283.17	1293.47	1280.38	1293.17
2007-07-24	1293.17	1296.88	1274.9	1274.9
2007-07-25	1274.9	1274.9	1255.25	1255.25
2007-07-26	1255.25	1268.07	1211.1	1212.34
2007-07-27	1212.34	1229.71	1200.64	1215.46
2007-07-30	1215.46	1231.97	1213.75	1228.39
2007-07-31	1228.39	1245.39	1228.39	1243.87
2007-08-01	1243.87	1243.87	1207.04	1221.08
2007-08-02	1221.08	1242.94	1221.08	1235.86
2007-08-03	1235.86	1241.86	1217.48	1220.76
2007-08-06	1220.76	1220.76	1198.86	1203.84
2007-08-07	1203.84	1225.13	1203.84	1216.57
2007-08-08	1216.57	1243.49	1216.57	1243.49
2007-08-09	1243.49	1243.61	1198.43	1209.93
2007-08-10	1209.93	1209.93	1163.35	1170.08
2007-08-13	1170.08	1206.05	1170.08	1205.45
2007-08-14	1205.45	1211.32	1191.51	1193.77
2007-08-15	1193.77	1193.77	1169.68	1183.45
2007-08-16	1183.45	1183.45	1138.17	1145.43
2007-08-17	1145.43	1178.78	1127.79	1163.21
2007-08-20	1163.21	1187.1	1163.21	1176.22
2007-08-21	1176.22	1182.46	1157.14	1170.25
2007-08-22	1170.25	1191.99	1170.25	1191.99
2007-08-23	1191.99	1206.1	1191.99	1197.82
2007-08-24	1197.82	1213.51	1189.36	1209.81
2007-08-27	1209.81	1217	1200.09	1200.75
2007-08-28	1200.75	1201.57	1170.59	1170.89
2007-08-29	1170.89	1188.03	1156.65	1187.27
2007-08-30	1187.27	1202.43	1179.68	1201.1
2007-08-31	1201.1	1214.59	1198.49	1213.24
2007-09-03	1213.24	1222.48	1213.24	1222.31
2007-09-04	1222.31	1226.6	1210.5	1226.08
2007-09-05	1226.08	1228.06	1197.64	1197.64
2007-09-06	1197.64	1207.51	1185.15	1190.67
2007-09-07	1190.67	1193.06	1155.06	1159.95
2007-09-10	1159.95	1168.64	1143.72	1147.2
2007-09-11	1147.2	1173.82	1147.2	1172.42
2007-09-12	1172.42	1180.6	1163.03	1180.6
2007-09-13	1180.6	1198.64	1170.84	1196.63
2007-09-14	1196.63	1196.63	1173.46	1179.76
2007-09-17	1179.76	1179.76	1155.25	1160.75
2007-09-18	1160.75	1180.51	1155.29	1178.97
2007-09-19	1178.97	1221.95	1178.97	1221.77
2007-09-20	1221.77	1221.77	1200.27	1208.32
2007-09-21	1208.32	1215.61	1203.42	1212.54
2007-09-24	1212.54	1212.54	1198.5	1198.5
2007-09-25	1198.5	1198.5	1177.81	1184.49
2007-09-26	1184.49	1198.98	1184.49	1196.66
2007-09-27	1196.66	1223.81	1196.66	1217.24
2007-09-28	1217.24	1221.54	1211.86	1221.54
2007-10-01	1221.54	1230.46	1211.13	1229.3
2007-10-02	1229.3	1245.24	1229.3	1235.87
2007-10-03	1235.87	1245.01	1233.14	1241.77
2007-10-04	1241.77	1245.6	1230.68	1243.64
2007-10-05	1243.64	1260.36	1239.99	1257.7
2007-10-08	1257.7	1261.8	1248.51	1251.79
2007-10-09	1251.79	1258.64	1245.67	1258.59
2007-10-10	1258.59	1263.52	1255.81	1260.4
2007-10-11	1260.4	1274.23	1258.88	1267.7
2007-10-12	1267.7	1267.7	1248.22	1260.3
2007-10-15	1260.3	1261.45	1245.65	1249.65
2007-10-16	1249.65	1249.65	1192.7	1203.95
2007-10-17	1203.95	1213.64	1198.76	1206.86
2007-10-18	1206.86	1209.7	1183.52	1187.36
2007-10-19	1187.36	1187.36	1167.93	1169.69
2007-10-22	1169.69	1169.69	1138.17	1145.87
2007-10-23	1145.87	1178.99	1145.87	1175.39
2007-10-24	1175.39	1181.74	1154.85	1158.83
2007-10-25	1158.83	1179.76	1158.83	1172.48
2007-10-26	1172.48	1180.66	1158.53	1173.31
2007-10-29	1173.31	1183.53	1172.72	1176.62
2007-10-30	1176.62	1176.62	1164.36	1170.35
2007-10-31	1170.35	1183.67	1162.98	1183.2
2007-11-01	1183.2	1187.14	1157.38	1168.49
2007-11-02	1168.49	1168.49	1148.74	1153.22
2007-11-05	1153.22	1158.69	1143.71	1157.55
2007-11-06	1157.55	1171.65	1157.55	1163.21
2007-11-07	1163.21	1171.14	1143.58	1150.38
2007-11-08	1150.38	1151.37	1128.87	1145.49
2007-11-09	1145.49	1152.63	1111.55	1115.09
2007-11-12	1115.09	1129.37	1103.75	1126
2007-11-13	1126	1126	1105.36	1120.29
2007-11-14	1120.29	1138.62	1107.93	1121.57
2007-11-15	1121.57	1125.06	1094.39	1102.59
2007-11-16	1102.59	1103	1087.61	1096.69
2007-11-19	1096.69	1106.51	1059.42	1065.74
2007-11-20	1065.74	1092.89	1051.71	1076.95
2007-11-21	1076.95	1076.95	1051.72	1059.08
2007-11-22	1059.08	1071.02	1050.87	1053.64
2007-11-23	1053.64	1063.7	1053.07	1055.93
2007-11-26	1055.93	1084.94	1055.93	1062.65
2007-11-27	1062.65	1068.72	1046.57	1058.63
2007-11-28	1058.63	1094.97	1051.69	1094.36
2007-11-29	1094.36	1104.98	1089.76	1099.11
2007-11-30	1099.11	1112.32	1098.21	1106.71
2007-12-03	1106.71	1111.7	1098.69	1102.19
2007-12-04	1102.39	1104.01	1077.08	1081.22
2007-12-05	1081.22	1103.55	1080.05	1101.87
2007-12-06	1101.87	1122.98	1095.27	1105.23
2007-12-07	1105.23	1120.55	1105.23	1119.7
2007-12-10	1119.7	1136.58	1114.11	1130.9
2007-12-11	1130.9	1136.19	1120.48	1131.58
2007-12-12	1131.58	1136.57	1111.71	1129.88
2007-12-13	1129.88	1129.88	1099.12	1102.12
2007-12-14	1102.12	1109.76	1087.43	1097.69
2007-12-17	1097.69	1097.69	1067.26	1067.85
2007-12-18	1067.85	1078.63	1059.82	1064.62
2007-12-19	1064.62	1072.08	1058.43	1064.47
2007-12-20	1064.47	1074.64	1059.82	1059.99
2007-12-21	1059.99	1080.58	1059.99	1078.93
2007-12-27	1078.93	1087.86	1073.14	1073.66
2007-12-28	1073.66	1082.89	1068.02	1081.44
2008-01-02	1081.44	1081.44	1056.54	1058.37
2008-01-03	1058.37	1061.97	1039.17	1050.61
2008-01-04	1050.61	1051.63	1013.17	1014.63
2008-01-07	1014.63	1024.03	1000.01	1011.49
2008-01-08	1011.49	1035.74	1009.58	1024.42
2008-01-09	1024.42	1024.42	998.82	1003.69
2008-01-10	1003.69	1014.69	982.55	989.7
2008-01-11	989.7	995.55	980.8	987.94
2008-01-14	987.94	1010.71	984.87	1008
2008-01-15	1008	1008.07	967.8	972.15
2008-01-16	972.15	987.07	951.96	965.63
2008-01-17	965.63	986.58	962.11	966.29
2008-01-18	966.29	982.33	954.13	957.63
2008-01-21	957.63	957.63	913.78	917.75
2008-01-22	917.75	958.03	875.02	955.93
2008-01-23	955.93	966.07	914.56	921.28
2008-01-24	921.28	967.25	921.28	958.55
2008-01-25	958.55	977.19	956.49	961.69
2008-01-28	961.69	961.69	934.33	949.08
2008-01-29	949.08	959.56	949.08	956.97
2008-01-30	956.97	957.94	945.22	951.14
2008-01-31	951.14	951.84	931.49	949.04
2008-02-01	949.04	983.47	947.21	976.43
2008-02-04	976.43	987.98	974.94	976.46
2008-02-05	976.46	977.99	941.31	945.63
2008-02-06	945.63	951.85	934.92	951.84
2008-02-07	951.84	951.84	923.18	925.87
2008-02-08	925.87	933.04	907.74	920.76
2008-02-11	920.76	920.76	905	911.39
2008-02-12	911.39	946.3	906.92	945.41
2008-02-13	945.41	950.49	922.9	949.05
2008-02-14	949.05	967.82	947.42	950.84
2008-02-15	950.84	957.45	935.24	938.79
2008-02-18	938.79	964.2	938.73	962.13
2008-02-19	962.13	977.77	953.76	967.42
2008-02-20	967.42	967.42	948.22	954.53
2008-02-21	954.53	972.23	954.53	959.79
2008-02-22	959.79	959.79	939.93	944.13
2008-02-25	944.13	963.34	944.13	961.88
2008-02-26	961.88	982.82	961.88	980.1
2008-02-27	980.1	986.3	969.77	986.3
2008-02-28	986.3	988.54	971.02	971.08
2008-02-29	971.08	972.54	955.97	965.29
2008-03-03	965.29	965.29	941	954.22
2008-03-04	954.22	962.25	925.64	931.71
2008-03-05	931.71	954.31	931.71	950.25
2008-03-06	950.25	951.79	935.94	938.07
2008-03-07	938.07	938.07	916.83	925.54
2008-03-10	925.54	925.54	905.38	914.68
2008-03-11	914.68	936.78	907.04	929.63
2008-03-12	929.63	951.8	929.63	947.79
2008-03-13	947.79	947.79	919.5	936.52
2008-03-14	936.52	950.3	920.01	924.22
2008-03-17	924.22	924.22	886.56	886.56
2008-03-18	886.56	917.34	886.56	914.55
2008-03-19	914.55	925.63	896.29	905.64
2008-03-20	905.64	905.7	893.42	894.78
2008-03-25	894.78	935.01	894.78	932.09
2008-03-26	932.09	934.25	924.12	931.87
2008-03-27	931.87	953.66	930.88	952.99
2008-03-28	952.99	953.3	945.82	951.71
2008-03-31	951.71	952.22	932.68	952.13
2008-04-01	952.13	984.63	947.09	981.23
2008-04-02	981.23	998.44	979.91	996.91
2008-04-03	996.91	999.5	982.87	987.5
2008-04-04	987.5	987.62	975.79	979.57
2008-04-07	979.57	995.08	979.57	993.34
2008-04-08	993.34	993.34	972.86	981.09
2008-04-09	981.09	983.8	968.81	978.5
2008-04-10	978.5	978.5	951.52	969.89
2008-04-11	969.89	974.98	949.39	956.52
2008-04-14	956.52	956.52	941.04	948.4
2008-04-15	948.4	956.05	943.28	950.19
2008-04-16	950.19	978.03	950.19	978.03
2008-04-17	978.03	979.25	958.48	963.79
2008-04-18	963.79	987.08	963.79	981.44
2008-04-21	981.44	989.45	965.33	969.19
2008-04-22	969.19	973.42	961.96	962.35
2008-04-23	962.35	976.52	958.69	976.52
2008-04-24	976.52	978.99	956.36	966.99
2008-04-25	966.99	1003.34	966.99	998.83
2008-04-28	998.83	1011.23	998.83	1005.31
2008-04-29	1005.31	1005.63	987.23	990.72
2008-04-30	990.72	991.83	983.55	986.06
2008-05-02	986.06	1012.58	984.46	1008.2
2008-05-05	1008.2	1010	999.08	1009.33
2008-05-06	1009.33	1012.4	995.32	1006.73
2008-05-07	1006.73	1023.97	1006.67	1020.05
2008-05-08	1020.05	1020.05	1009.81	1019.67
2008-05-09	1019.67	1019.67	999.23	1003.51
2008-05-12	1003.51	1008.48	999.99	1008.3
2008-05-13	1008.3	1016.12	999.79	1011.86
2008-05-14	1011.86	1016.47	999.33	1012.86
2008-05-15	1012.86	1018.75	1001.81	1018.13
2008-05-16	1018.13	1030.51	1018.13	1023.18
2008-05-19	1023.18	1036.86	1023.18	1036.86
2008-05-20	1036.86	1036.86	1010.86	1011.62
2008-05-21	1011.62	1015.44	1001.83	1004.36
2008-05-22	1004.36	1018.59	992.1	1017.2
2008-05-23	1017.2	1017.2	994.23	994.23
2008-05-26	994.23	1000.41	993.91	997.56
2008-05-27	997.56	1003.19	981.18	993
2008-05-28	993	1007.51	986.25	1002.83
2008-05-29	1002.83	1005.46	992.31	1001.83
2008-05-30	1001.83	1010.06	1001.83	1004.9
2008-06-02	1004.9	1004.9	990.27	995.59
2008-06-03	995.59	999.59	993.04	997.86
2008-06-04	997.86	997.86	976.6	983.51
2008-06-05	983.51	991.9	979.43	981.15
2008-06-09	981.15	981.15	955.18	957.83
2008-06-10	957.83	957.83	944.36	951.47
2008-06-11	951.47	958.48	931.45	934.86
2008-06-12	934.86	948.14	932.25	947.47
2008-06-13	947.47	948.84	932.69	947.58
2008-06-16	947.58	954.26	940.07	947.49
2008-06-17	947.49	960.66	947.49	956.9
2008-06-18	956.9	961.92	938.84	941.62
2008-06-19	941.62	942.51	931.7	932.82
2008-06-23	932.82	932.82	914.06	914.4
2008-06-24	914.4	920.13	887.34	897.72
2008-06-25	897.72	911.71	897.72	910.64
2008-06-26	910.64	910.64	878.06	880.56
2008-06-27	880.56	882.85	855.68	862.65
2008-06-30	862.65	864.17	841.66	857.65
2008-07-01	857.65	859.73	833.25	841.07
2008-07-02	841.07	861.02	841.07	849.5
2008-07-03	849.5	853.33	824.81	851.58
2008-07-04	851.58	853.71	836.37	839.92
2008-07-07	839.92	853.14	838.3	853.14
2008-07-08	853.14	853.14	828.46	836.38
2008-07-09	836.38	856.01	836.38	851.44
2008-07-10	851.44	851.44	832.17	833.58
2008-07-11	833.58	840.03	811.75	813.6
2008-07-14	813.6	835.59	813.6	826.59
2008-07-15	826.59	826.59	801.54	814.99
2008-07-16	814.99	829.79	807.19	826.83
2008-07-17	826.83	863.62	826.83	858.4
2008-07-18	858.4	883.24	852.63	881.02
2008-07-21	881.02	888.4	865.35	886.62
2008-07-22	886.62	886.62	851.54	863.47
2008-07-23	863.47	887.12	863.47	880.57
2008-07-24	880.57	883.66	855.65	857.33
2008-07-25	857.33	864.62	841	858.29
2008-07-28	858.29	859.26	848.69	850.31
2008-07-29	850.31	854.7	834.55	851.63
2008-07-30	851.63	869.68	851.63	865.95
2008-07-31	865.95	871.91	858.32	867.44
2008-08-01	867.44	867.44	852.49	854.68
2008-08-04	854.68	860.82	846.58	847.15
2008-08-05	847.15	877.63	847.15	876.59
2008-08-06	876.59	889.83	876.59	886.52
2008-08-07	886.52	895.91	876.61	881.35
2008-08-08	881.35	885.01	867.52	885.01
2008-08-11	885.01	901.45	885.01	900.26
2008-08-12	900.26	903.05	891.1	894
2008-08-13	894	894.24	866.17	868.81
2008-08-14	868.81	877.9	864.68	874.73
2008-08-15	874.73	881.83	869.61	873.33
2008-08-18	873.33	881.51	869.47	875.27
2008-08-19	875.27	875.27	837.98	838
2008-08-20	838	846.46	832.92	842.44
2008-08-21	842.44	845.5	830.79	837.07
2008-08-22	837.07	865.02	837.07	865.02
2008-08-25	865.02	865.27	850.9	852.2
2008-08-26	852.2	860.89	844.51	860.71
2008-08-27	860.71	862.94	847.39	862.93
2008-08-28	862.93	878.81	855.21	876.74
2008-08-29	876.74	881.54	868.86	870.86
2008-09-01	870.86	873.41	858.52	873.41
2008-09-02	873.41	893.79	864.54	889.36
2008-09-03	889.36	889.36	876.3	880.75
2008-09-04	880.75	883.53	850.53	850.53
2008-09-05	850.53	850.53	823.45	825.01
2008-09-08	825.01	869.01	825.01	855.95
2008-09-09	855.95	866.51	843.02	846.6
2008-09-10	846.6	850.1	836.06	840.33
2008-09-11	840.33	841.36	819.37	827.66
2008-09-12	827.66	849.58	827.66	847.79
2008-09-15	847.79	847.79	807.38	822.6
2008-09-16	822.6	822.6	796.22	808.91
2008-09-17	808.91	822.62	777.08	779.37
2008-09-18	779.37	796.99	772.75	781.53
2008-09-19	781.53	858.3	781.53	851.72
2008-09-22	851.72	858.62	836.19	836.43
2008-09-23	836.43	836.43	808.99	821.11
2008-09-24	821.11	824.34	812.93	816.7
2008-09-25	816.7	837.41	813.54	836.86
2008-09-26	836.86	836.86	811.88	821.38
2008-09-29	821.38	821.5	772.68	774.33
2008-09-30	774.33	784.93	749.51	768.49
2008-10-01	768.49	780.62	764.56	769.33
2008-10-02	769.33	786.8	758.45	761.69
2008-10-03	761.69	784.21	753.64	780.39
2008-10-06	780.39	780.39	718.51	723.91
2008-10-07	723.91	739.99	705.05	707.21
2008-10-08	707.21	713.43	654.8	663.69
2008-10-09	663.69	692.46	656.41	659.07
2008-10-10	659.07	659.07	601.67	622.98
2008-10-13	622.98	679.7	622.98	675.85
2008-10-14	675.85	722.48	675.85	686.24
2008-10-15	686.24	691.27	644.17	647.03
2008-10-16	647.03	662.2	616.2	627.55
2008-10-17	627.55	656.79	619.5	632.34
2008-10-20	632.34	664.65	632.34	661.7
2008-10-21	661.7	682.78	661.7	666.8
2008-10-22	666.8	666.8	636.23	642.19
2008-10-23	642.19	646.08	616.95	631.19
2008-10-24	631.19	631.19	567.79	593.87
2008-10-27	593.87	593.87	556.77	575.71
2008-10-28	575.71	593.63	569.39	582.5
2008-10-29	582.5	618.67	582.5	615.67
2008-10-30	615.67	654.97	615.67	646.09
2008-10-31	646.09	648.89	635.04	638.91
2008-11-03	638.91	667.88	638.91	667.88
2008-11-04	667.88	716.23	667.88	713.67
2008-11-05	713.67	715.2	692.8	702.52
2008-11-06	702.52	702.52	656.4	658.02
2008-11-07	658.02	684.19	658.02	679.2
2008-11-10	679.2	708.12	679.2	684.71
2008-11-11	684.71	684.71	645.92	649.46
2008-11-12	649.46	661.64	623.7	630.26
2008-11-13	630.26	644.06	623.32	634.72
2008-11-14	634.72	656.99	630.35	635.59
2008-11-17	635.59	641.37	623.51	631.92
2008-11-18	631.92	633.57	609.07	627.37
2008-11-19	627.37	629.7	594.12	594.12
2008-11-20	594.12	594.12	572.47	587.71
2008-11-21	587.71	594.8	560.94	567.61
2008-11-24	567.61	629.23	567.61	626.46
2008-11-25	626.46	644.55	614.37	634.02
2008-11-26	634.02	638.79	617.49	628.86
2008-11-27	628.86	645.62	628.86	645.51
2008-11-28	645.51	647.88	628.79	641.74
2008-12-01	641.74	642.63	605.41	607.09
2008-12-02	607.09	636.64	591.7	636.64
2008-12-03	636.64	645.37	622.89	643.66
2008-12-04	643.66	664.36	634.04	640.39
2008-12-05	640.39	640.39	603.65	608.64
2008-12-08	608.64	668.97	608.64	666.65
2008-12-09	666.65	692.21	653.76	685.42
2008-12-10	685.42	688.61	672.13	688.33
2008-12-11	688.33	688.33	669.73	676.78
2008-12-12	676.78	676.78	646.27	659.8
2008-12-15	659.8	672.12	650.5	651.18
2008-12-16	651.18	667	650.25	667
2008-12-17	667	679.25	655.02	664.34
2008-12-18	664.34	676.98	664.34	672.26
2008-12-19	672.26	672.26	663.03	663.98
2008-12-22	663.98	664.44	650.8	655.63
2008-12-23	655.63	661.41	650.12	659.18
2008-12-29	659.18	665.46	654.48	657.27
2008-12-30	657.27	666.76	657.27	662.33
2009-01-02	662.33	695.72	662.33	693.78
2009-01-05	693.78	704.23	690.62	693.76
2009-01-07	693.76	704.49	693.76	701.41
2009-01-08	701.41	701.41	684.58	695.95
2009-01-09	695.95	695.95	683.41	685.83
2009-01-12	685.83	685.83	666.47	667.97
2009-01-13	667.97	667.97	649.05	656.62
2009-01-14	656.62	662.14	619.7	622.59
2009-01-15	622.59	633.88	612.15	620.32
2009-01-16	620.32	636.75	620.32	628.69
2009-01-19	628.69	638.57	614.33	621.8
2009-01-20	621.8	627.38	595.19	597.76
2009-01-21	597.76	620.14	591.62	615.11
2009-01-22	615.11	627.88	606.39	608.73
2009-01-23	608.73	610.37	591.65	604.12
2009-01-26	604.12	625.02	600.38	623.25
2009-01-27	623.25	624.56	610.81	624.05
2009-01-28	624.05	643.23	624.05	639.29
2009-01-29	639.29	639.29	614.54	616.1
2009-01-30	616.1	627.37	613.39	617.38
2009-02-02	615.47	617.5	595.62	602.08
2009-02-03	602.67	623.64	597.7	622.74
2009-02-04	623.1	649.28	620.67	644.71
2009-02-05	640.2	644	627.68	643.2
2009-02-06	643.41	673.65	642.45	670.54
2009-02-09	670.54	690.51	663.79	688.42
2009-02-10	688.42	687.13	672.78	676.48
2009-02-11	676.48	684.23	665.34	676.35
2009-02-12	676.35	676.06	657.99	672.86
2009-02-13	672.86	685.48	673.36	677.7
2009-02-16	677.7	686.66	671.87	681.61
2009-02-17	681.61	680.73	645.36	647.84
2009-02-18	647.84	655.74	636.07	653.24
2009-02-19	653.24	663.79	646.11	662.45
2009-02-20	662.45	661.19	635.93	636.14
2009-02-23	635.89	646.82	617.8	619.13
2009-02-24	616.62	629.11	608.57	617.95
2009-02-25	619.58	633.7	615.88	617.4
2009-02-26	618.78	646.4	618.53	643.94
2009-02-27	642.93	643.06	629.7	640.39
2009-03-02	638.38	638.63	615.37	619.27
2009-03-03	618.77	623.51	602.66	604.31
2009-03-04	604.81	630.23	604.68	630.23
2009-03-05	629.73	629.98	605.4	608.98
2009-03-06	608.98	617.34	602.68	607.45
2009-03-09	606.57	615.77	593.28	615.55
2009-03-10	613.94	651.39	609.17	650.61
2009-03-11	649.86	671.13	642.64	666.58
2009-03-12	665.84	669.81	649.31	667.65
2009-03-13	669.02	685.33	652.58	659.31
2009-03-16	660.52	675.89	660.16	675.89
2009-03-17	675.28	675.47	661.76	664.05
2009-03-18	664.9	675.57	655.66	662.76
2009-03-19	663.61	689.96	658.99	679.58
2009-03-20	674.95	675.07	657.18	661.59
2009-03-23	661.47	670.5	652.43	667.98
2009-03-24	667.13	678.4	652.19	654.12
2009-03-25	654	672.04	646.16	665.76
2009-03-26	665.76	667.03	655.83	667.03
2009-03-27	666.3	668.93	653.18	655.59
2009-03-30	653.88	654	629.69	633.09
2009-03-31	633.82	653.45	633.82	653.05
2009-04-01	652.19	679.73	641.02	679.51
2009-04-02	679.88	716.58	678.58	713.8
2009-04-03	712.95	726.98	700.82	711.16
2009-04-06	710.67	727.87	704.12	709.57
2009-04-07	710.54	714.03	695.7	702.18
2009-04-08	701.45	709.16	689.78	707.32
2009-04-09	707.8	718.13	707.68	717.66
2009-04-14	717.29	751.74	717.17	744.16
2009-04-15	742.58	743.19	725.98	729.63
2009-04-16	730.24	748.61	726.82	745.55
2009-04-17	747.13	771.44	747.01	767.75
2009-04-20	767.38	770.99	727.71	731.1
2009-04-21	730.85	744.13	715.27	741.44
2009-04-22	742.17	770.45	739.56	768.11
2009-04-23	766.89	774.95	751.55	772.79
2009-04-24	771.21	781.84	756.65	779.16
2009-04-27	778.79	784.42	762.88	782.65
2009-04-28	781.92	781.92	745.35	751.28
2009-04-29	751.65	771.02	751.4	768.8
2009-04-30	764.54	779.4	763.89	763.89
2009-05-04	761.09	781.09	760.84	779.5
2009-05-05	779.74	785.11	771	783.03
2009-05-06	783.03	801.33	779.39	799.42
2009-05-07	801	816.35	788.95	792.47
2009-05-08	792.1	813.53	792.1	802.03
2009-05-11	802.15	804.18	774.68	783.39
2009-05-12	783.51	794.52	769.34	769.34
2009-05-13	769.34	775.78	744.08	748.1
2009-05-14	748.34	758.46	734.12	757.66
2009-05-15	758.15	766.42	749.88	764.77
2009-05-18	764.04	780.72	751.05	779.89
2009-05-19	780.62	799.08	780.13	789.19
2009-05-20	788.7	789.48	778.71	783.72
2009-05-22	781.65	781.89	758.82	769.4
2009-05-25	769.16	774.33	758.19	770.24
2009-05-26	770.6	775.74	752.81	773.7
2009-05-27	774.19	782.1	769.17	773.68
2009-05-28	772.47	773.45	762.61	771.82
2009-05-29	772.92	783.71	771.54	776.5
2009-06-01	777.35	802.92	777.34	801.57
2009-06-02	801.08	801.08	788.06	795.25
2009-06-03	795.25	797.27	765.12	770.61
2009-06-04	770.61	777.78	761.03	768.57
2009-06-05	769.67	782.59	769.54	770.48
2009-06-08	771.09	771.77	755.53	770.32
2009-06-09	770.44	774.18	760.43	769.67
2009-06-10	769.55	793.22	769.55	787.11
2009-06-11	786.87	808.43	786.06	805.85
2009-06-12	805.36	810.03	797.58	799.65
2009-06-15	799.65	799.89	782.92	784.49
2009-06-16	784.49	795.96	779.02	789.22
2009-06-17	788.73	788.73	768.2	773.99
2009-06-18	773.99	780.4	767.83	778.09
2009-06-22	778.09	780.41	752.3	754.52
2009-06-23	754.03	761.82	749.07	753.94
2009-06-24	754.67	783.48	754.54	783.48
2009-06-25	783.11	784.64	769.52	779.12
2009-06-26	779.6	792.07	779.36	786.82
2009-06-29	785.85	806.44	784.96	804.33
2009-06-30	804.81	805.64	793.05	795.8
2009-07-01	795.92	814.73	795.8	813.7
2009-07-02	812.86	812.98	791.03	792.45
2009-07-03	792.09	796.91	788.15	790.45
2009-07-06	790.21	790.45	774.82	783.34
2009-07-07	783.94	793.4	782.15	784.56
2009-07-08	783.84	786.07	777	777.48
2009-07-09	778.56	787.84	774.74	777.98
2009-07-10	779.18	779.28	770.24	774.12
2009-07-13	774	789.76	766.71	785.99
2009-07-14	786.59	795.86	786.59	794.3
2009-07-15	795.02	820.93	794.35	820.93
2009-07-16	821.05	827.77	819.88	823.33
2009-07-17	824.18	844.13	824.06	842.15
2009-07-20	842.15	852.31	838.26	843.48
2009-07-21	843.72	854.26	842.86	852.26
2009-07-22	851.3	853.38	841.71	852.9
2009-07-23	852.54	874.48	848.57	871.89
2009-07-24	867.56	874.42	859.88	870.98
2009-07-27	871.82	877.4	849.93	854.62
2009-07-28	854.62	862.88	849.18	852.51
2009-07-29	852.75	859.51	851.4	858.05
2009-07-30	858.54	880.29	857.46	879.2
2009-07-31	878.84	884.12	871.08	882.05
2009-08-03	881.45	896.81	877.5	895.14
2009-08-04	894.42	894.54	876.86	879.45
2009-08-05	879.57	888.57	871.88	874.46
2009-08-06	875.3	884.51	869.27	873.88
2009-08-07	873.52	893.96	864.08	892.19
2009-08-10	892.19	892.19	880.5	883.14
2009-08-11	883.26	890.8	861.74	864.03
2009-08-12	863.79	877.41	859.27	876.71
2009-08-13	876.95	898.16	876.95	888.87
2009-08-14	888.75	894.29	871.08	876.74
2009-08-17	876.74	876.74	853.26	858.15
2009-08-18	858.63	876.58	858.63	873.1
2009-08-19	872.5	872.74	857.37	869.23
2009-08-20	869.72	889.07	869.72	886.46
2009-08-21	886.46	917.18	884.08	913.84
2009-08-24	914.57	925.03	912.4	921.63
2009-08-25	920.91	921.03	908.97	916.06
2009-08-26	915.82	921.41	901.6	902.79
2009-08-27	903.15	909.18	894.9	901.95
2009-08-28	902.31	923.28	902.31	919.91
2009-08-31	919.67	919.67	901.72	904.84
2009-09-01	905.09	911.18	884.76	888.5
2009-09-02	888.74	889.3	867.88	873.35
2009-09-03	873.83	888.19	871.84	879.28
2009-09-04	879.16	893.48	879.16	891.39
2009-09-07	892.35	903.75	892.35	903.62
2009-09-08	904.35	908.86	900.67	905.68
2009-09-09	905.08	921.75	901	921.48
2009-09-10	922.08	926.68	909.54	916.53
2009-09-11	917.37	921.15	913.4	918.19
2009-09-14	917.22	917.22	901.16	914.31
2009-09-15	915.03	919.99	909.27	913.07
2009-09-16	913.55	925.27	913.55	918.44
2009-09-17	919.4	929.59	918.95	923.82
2009-09-18	923.47	923.47	909.23	920.23
2009-09-21	919.99	920.26	910.5	913.05
2009-09-22	912.93	923.73	912.93	922.24
2009-09-23	922	928.94	920.15	922.99
2009-09-24	922.51	922.75	900.07	901.87
2009-09-25	901.27	907.64	895.76	899.87
2009-09-28	899.51	917.23	889.37	913.55
2009-09-29	914.03	917.64	902.22	902.82
2009-09-30	903.3	912.33	892.54	896.76
2009-10-01	896.4	902.51	877.01	878.33
2009-10-02	877.49	877.61	859.88	867.84
2009-10-05	867.6	881.83	865.69	876.43
2009-10-06	876.78	894.68	876.66	891.88
2009-10-07	891.4	895.57	882.78	885.43
2009-10-08	886.15	897.16	886.03	895.35
2009-10-09	895.39	903.97	892.93	899.7
2009-10-12	899.72	915.04	899.64	910.79
2009-10-13	910.79	912.93	900.59	903.03
2009-10-14	903.2	929.54	903.2	928.59
2009-10-15	928.66	935.98	926.13	927.05
2009-10-16	927.14	938.63	927.12	927.76
2009-10-19	927.4	945.51	927.4	941.67
2009-10-20	942.14	950.89	938.18	942.67
2009-10-21	942.43	946.09	926.31	940.22
2009-10-22	932.9	933.62	920.33	927.47
2009-10-23	930.59	942.87	930.23	932.29
2009-10-26	932.47	940.12	915.79	918.24
2009-10-27	918.36	934.4	918.22	929.54
2009-10-28	930.5	936.41	916.15	924.27
2009-10-29	923.73	939.87	915.65	939.82
2009-10-30	941.02	949.49	938.99	944.67
2009-11-02	942.34	942.34	923.58	932.06
2009-11-03	931.17	931.17	916.79	919.27
2009-11-04	919.33	938.39	919.33	937.42
2009-11-05	935.86	950.26	926.82	944.22
2009-11-06	944.82	950.18	934.24	941.48
2009-11-09	941.54	961.11	941.54	960.46
2009-11-10	960.22	961.72	953.57	957.98
2009-11-11	958.46	968.14	958.46	964.55
2009-11-12	964.25	976.86	963.32	970.36
2009-11-13	969.94	971.53	962.36	967.44
2009-11-16	967.62	975.52	967.34	975.01
2009-11-17	974.65	974.65	963.76	964.52
2009-11-18	964.7	972.35	964.7	965.88
2009-11-19	965.58	965.92	949.21	951.44
2009-11-20	951.62	959.25	947.39	951.57
2009-11-23	951.69	976.6	951.69	975.47
2009-11-24	974.63	976.16	965.54	965.54
2009-11-25	966.56	974.48	963.18	971.42
2009-11-26	970.64	970.64	939.01	939.68
2009-11-27	938.78	953.57	926.63	952.53
2009-11-30	952.17	957.98	936.19	936.19
2009-12-01	937.39	954.97	937.39	953.88
2009-12-02	954	957.89	945.69	957.1
2009-12-03	957.58	965.82	954.64	954.64
2009-12-04	954.58	973.58	949.14	966.97
2009-12-07	966.67	971.85	959.84	966.14
2009-12-08	966.26	973.27	948.55	953.48
2009-12-09	953.9	956.05	941.22	944.95
2009-12-10	945.25	952.53	943.74	947.33
2009-12-11	947.81	956.85	947.81	949.84
2009-12-14	950.49	960.58	950.49	956.25
2009-12-15	956.31	957.82	942.62	949.07
2009-12-16	949.37	960.18	949.37	959.6
2009-12-17	959.18	959.18	946.48	946.58
2009-12-18	947	950.19	935.81	936.03
2009-12-21	935.91	949.76	935.91	948.38
2009-12-22	948.56	963.22	948.56	961.88
2009-12-23	962.06	967.01	960.28	961.54
2009-12-28	961.37	969.42	961.37	965.05
2009-12-29	964.99	969.17	963.89	965.8
2009-12-30	965.74	968.24	951.54	951.72
2010-01-04	951.72	964.73	951.72	963.56
2010-01-05	964.03	968.68	961.46	967.27
2010-01-07	967.39	970.26	962.27	965.82
2010-01-08	965.7	974.9	965.7	973.44
2010-01-11	973.15	985.69	973.15	978.18
2010-01-12	978.24	981.08	967.49	969.55
2010-01-13	969.49	974.96	964.35	974.96
2010-01-14	975.61	984.65	975.61	981.5
2010-01-15	982.1	986	968.5	970.65
2010-01-18	970.41	975.83	968.76	974.05
2010-01-19	973.58	977.83	960.65	976
2010-01-20	976.06	976.79	957.16	957.53
2010-01-21	958.19	968.06	951.49	954.02
2010-01-22	954.31	957.57	943.61	951.06
2010-01-25	948.81	956.18	940.21	947.56
2010-01-26	945.84	945.84	935.66	942.94
2010-01-27	943.18	954.02	934.66	946.7
2010-01-28	947.18	965.09	935.46	937.22
2010-01-29	937.93	957.1	937.93	953.71
2010-02-01	952.82	967.77	947.45	967.77
2010-02-02	967.53	972.75	963.73	971.8
2010-02-03	971.57	974.95	966.08	970
2010-02-04	969.59	975.25	948.21	948.62
2010-02-05	948.86	951.48	934.38	935.89
2010-02-08	939.92	940.43	920.29	938.42
2010-02-09	939.96	951.89	934.84	944.8
2010-02-10	948.6	950.59	931.39	937.05
2010-02-11	944.02	949.9	935.27	943.66
2010-02-12	951.2	951.96	924.93	931.35
2010-02-15	932.86	935.4	919.39	923.37
2010-02-16	929.9	934.31	922.75	934.31
2010-02-17	939.64	945.27	938.56	943.69
2010-02-18	944.19	947.25	940.87	946.97
2010-02-19	940.78	957.45	938.66	957.27
2010-02-22	958.97	959.11	951.48	954.1
2010-02-23	957.48	958.6	941.26	942.05
2010-02-24	943.15	946.03	936.25	944.31
2010-02-25	941.59	950.72	935.88	940.51
2010-02-26	946.19	948.92	939.29	947.39
2010-03-01	954.2	967.47	953.54	966.38
2010-03-02	965.93	972.99	961.57	971.67
2010-03-03	971.02	981.57	970.15	981.19
2010-03-04	977.87	986.42	974.99	984.33
2010-03-05	985.55	999.65	983.41	998.07
2010-03-08	1001.04	1005.74	998.52	1003.39
2010-03-09	1002.92	1005.97	994.93	1000.5
2010-03-10	999.98	1013.28	996.43	1013.04
2010-03-11	1007.61	1013.2	1005.48	1008.93
2010-03-12	1011.84	1022.48	1009.1	1018.15
2010-03-15	1017.34	1019.35	1012.64	1013.51
2010-03-16	1015.33	1021.75	1011.83	1020.05
2010-03-17	1024.02	1028.53	1023.03	1025.58
2010-03-18	1021.76	1023.98	1016.49	1018.19
2010-03-19	1021.13	1027.73	1017.14	1020.26
2010-03-22	1017.62	1027.37	1011.83	1021.42
2010-03-23	1023.08	1030.17	1021.9	1030.13
2010-03-24	1032.91	1033.13	1017.52	1027.08
2010-03-25	1026.09	1036.3	1024.92	1033.34
2010-03-26	1029.34	1029.73	1022.38	1027.42
2010-03-29	1030.52	1034.15	1024.3	1026.7
2010-03-30	1031	1031.52	1022.05	1022.79
2010-03-31	1022.59	1024.68	1016.26	1021.08
2010-04-01	1026.67	1037.04	1025.69	1036.93
2010-04-06	1038.98	1046.25	1036.95	1046
2010-04-07	1045.87	1046.58	1040.93	1042.78
2010-04-08	1040.2	1040.2	1028.47	1036.73
2010-04-09	1042.85	1044.68	1040.83	1044.58
2010-04-12	1048.86	1049.54	1044.96	1048.27
2010-04-13	1042.9	1048.1	1037.56	1046.5
2010-04-14	1047.42	1052.28	1043.33	1051.76
2010-04-15	1052.53	1053.61	1044	1053.25
2010-04-16	1057.15	1063.61	1046.37	1050.24
2010-04-19	1044.44	1049.13	1036.44	1043.04
2010-04-20	1050.14	1057.72	1047.47	1055.34
2010-04-21	1056.72	1058.18	1042.23	1042.48
2010-04-22	1040.68	1049.64	1028.81	1038.34
2010-04-23	1042.59	1068.29	1039.25	1066.82
2010-04-26	1074.79	1077.47	1067.82	1067.9
2010-04-27	1070.18	1070.74	1042.82	1042.82
2010-04-28	1039.6	1059.9	1032.79	1042.87
2010-04-29	1047.03	1061.77	1042.06	1061.77
2010-04-30	1059.01	1061.84	1049.82	1053.88
2010-05-03	1049.54	1059.58	1044.61	1059.44
2010-05-04	1062.66	1062.88	1027.5	1027.5
2010-05-05	1025.78	1030.77	1000.41	1000.7
2010-05-06	991.61	1010.45	973.2	977.25
2010-05-07	952.41	973.61	929.02	944.57
2010-05-10	977.98	1005.34	974.44	1005.34
2010-05-11	998.95	999.23	983.58	993.04
2010-05-12	991.82	1011.11	984.29	1010.25
2010-05-14	1012.62	1013.57	983.74	984.91
2010-05-17	976.9	1000.9	974.17	991.58
2010-05-18	1001.66	1003.88	994.5	1000.41
2010-05-19	991	991.29	967.16	969.06
2010-05-20	976.12	981.6	933.16	947.93
2010-05-21	948.22	958.48	934.02	953.77
2010-05-24	962.98	963.88	939.69	953.54
2010-05-25	930.65	938.9	923.13	931.48
2010-05-26	948.3	961.35	942.82	957.05
2010-05-27	962.81	979.06	959.18	978.55
2010-05-28	988.92	988.92	975.39	979.12
2010-05-31	979.46	985.32	977.82	980.63
2010-06-01	977.85	985.63	961.16	981.25
2010-06-02	976.35	991.22	970.06	989.77
2010-06-03	1001.19	1013.02	1000.93	1005.93
2010-06-04	1009.66	1014.94	985.88	988.46
2010-06-07	975.22	990.29	970.44	977.63
2010-06-08	980.24	984.26	963.55	972
2010-06-09	977.66	996.99	972.22	996.84
2010-06-10	993.44	1018.58	989.06	1017.74
2010-06-11	1022.39	1022.39	1006.26	1016.29
2010-06-14	1022.93	1033.01	1022.93	1032.6
2010-06-15	1027.45	1045.81	1026.14	1045.29
2010-06-16	1050.23	1051.33	1032.62	1045.73
2010-06-17	1040.9	1053.1	1038.61	1046.51
2010-06-18	1049.4	1056.65	1047.47	1054.58
2010-06-21	1066	1069.72	1055.59	1060.51
2010-06-22	1052.84	1065.93	1049.4	1059.38
2010-06-23	1049.95	1064.51	1044.68	1047.67
2010-06-24	1051.64	1053.49	1019.87	1021.43
2010-06-28	1025.67	1028.41	1012.28	1025.89
2010-06-29	1016.4	1016.74	989.8	993.92
2010-06-30	1000.37	1009.33	991.11	1005.93
2010-07-01	992.78	1005.48	975.49	981.54
2010-07-02	991.65	995.59	980.98	983.3
2010-07-05	988.69	991.4	979.11	980.94
2010-07-06	987.4	1011.92	984.9	1009.41
2010-07-07	1004.62	1022.65	992.24	1020.43
2010-07-08	1028.83	1029.28	1007.07	1013.16
2010-07-09	1020.72	1029.35	1016.26	1028.12
2010-07-12	1031.87	1034.31	1020.28	1030.18
2010-07-13	1030.5	1061.1	1028.98	1061.1
2010-07-14	1066.1	1067.5	1055.16	1063.74
2010-07-15	1060.8	1067.55	1048.87	1055.52
2010-07-16	1059.62	1062.31	1032.97	1034.69
2010-07-19	1032.54	1044.92	1024.66	1032.73
2010-07-20	1037.88	1040.23	1016.54	1027.36
2010-07-21	1035.64	1053.45	1034.51	1040.84
2010-07-22	1041.8	1067.08	1035.95	1065.37
2010-07-23	1060.49	1067.29	1050.11	1057.77
2010-07-26	1065.05	1066.85	1050.85	1059.44
2010-07-27	1063.56	1068.7	1056.6	1059.29
2010-07-28	1063.61	1066.99	1048.85	1050.84
2010-07-29	1054.18	1060.17	1047.38	1049.02
2010-07-30	1045.22	1055.28	1037.72	1047.26
2010-08-02	1052.11	1076.02	1051.59	1074.61
2010-08-03	1073.93	1074.69	1067.73	1073.17
2010-08-04	1072.19	1075.45	1063.61	1071.28
2010-08-05	1071.44	1083.9	1069.14	1074.4
2010-08-06	1076.62	1082.51	1062.22	1065.22
2010-08-09	1072.18	1077.78	1066.87	1073.53
2010-08-10	1069.64	1071.66	1059.78	1063.32
2010-08-11	1060.34	1060.34	1034.64	1036.28
2010-08-12	1032.55	1042.84	1022.48	1031.23
2010-08-13	1040.37	1040.68	1021.94	1036.45
2010-08-16	1042.05	1046.69	1033.25	1046.09
2010-08-17	1046.92	1057.46	1045.7	1057.14
2010-08-18	1054.06	1060.28	1050.84	1057.2
2010-08-19	1059.06	1061.63	1039.9	1040.42
2010-08-20	1038.91	1044.26	1018.35	1020.63
2010-08-23	1022.67	1029.93	1014.26	1021.78
2010-08-24	1015.65	1016.06	994.63	1005.34
2010-08-25	1003.2	1011.84	982.52	995.68
2010-08-26	1005.66	1009.56	1000.26	1006.16
2010-08-27	1003.34	1018.97	998.75	1018.89
2010-08-30	1022.49	1025.84	1000.87	1008.52
2010-08-31	997.42	1011.7	993.46	1011.7
2010-09-01	1017.29	1050.65	1009.74	1049.26
2010-09-02	1048.34	1048.34	1039.82	1043.09
2010-09-03	1045.15	1057.71	1041.69	1047.99
2010-09-06	1052.98	1054.06	1048.17	1052.53
2010-09-07	1050.07	1050.78	1042.43	1048.65
2010-09-08	1043.67	1060.15	1040.07	1059.6
2010-09-09	1058.11	1068.35	1054.55	1067.05
2010-09-10	1064.2	1072.34	1062.38	1068.89
2010-09-13	1074.32	1081.87	1071.18	1080.72
2010-09-14	1081.49	1084.61	1074.48	1082.49
2010-09-15	1082.95	1086.99	1074.32	1080.22
2010-09-16	1081.18	1084.17	1074.57	1078.19
2010-09-17	1084.31	1089.68	1076.87	1081.98
2010-09-20	1080.77	1092.49	1080.05	1092.49
2010-09-21	1091.78	1099.87	1091.1	1093.41
2010-09-22	1097.11	1097.11	1078.69	1085.11
2010-09-23	1088.58	1090.66	1066.86	1074.07
2010-09-24	1072.44	1095.73	1071.17	1095.59
2010-09-27	1097.41	1099.32	1085.91	1086.24
2010-09-28	1084.59	1094.67	1077.93	1090.77
2010-09-29	1085.36	1092.74	1079.23	1085.09
2010-09-30	1081.19	1100.73	1079.88	1087.71
2010-10-01	1087.45	1092.14	1077.83	1082.37
2010-10-04	1082.85	1083.93	1068	1068.74
2010-10-05	1068.61	1093.87	1061.98	1089.31
2010-10-06	1092.86	1096.88	1087.09	1089.08
2010-10-07	1087.08	1091.95	1081.36	1085.78
2010-10-08	1087.38	1087.4	1078.35	1085.51
2010-10-11	1085.94	1094.12	1085.94	1092.34
2010-10-12	1087.39	1091.07	1077.14	1089.89
2010-10-13	1092.72	1108.52	1091.34	1104.08
2010-10-14	1106.27	1109.31	1096.2	1098.43
2010-10-15	1099.95	1101.51	1089.81	1094.52
2010-10-18	1091.62	1100.27	1087.15	1097.3
2010-10-19	1102.11	1110.17	1095.12	1095.46
2010-10-20	1093.9	1098.9	1089.82	1098.88
2010-10-21	1099.65	1118.35	1096.94	1116.63
2010-10-22	1119.19	1119.19	1109.95	1109.96
2010-10-25	1117.26	1117.65	1107.61	1110.38
2010-10-26	1108.15	1110.44	1100.61	1106.48
2010-10-27	1107.79	1112.41	1102.09	1103.86
2010-10-28	1103.21	1106.11	1088.83	1091.65
2010-10-29	1087.7	1090.37	1079.6	1089.32
2010-11-01	1094.62	1095.55	1083.59	1091.69
2010-11-02	1089.33	1097.97	1088.44	1096.59
2010-11-03	1102.7	1102.7	1087.92	1089.47
2010-11-04	1099.41	1114.97	1098.63	1109.37
2010-11-05	1110.73	1111.64	1094.01	1098.69
2010-11-08	1105.36	1107.8	1099.35	1105.31
2010-11-09	1104.66	1116.1	1102.7	1113.42
2010-11-10	1111.2	1112.42	1101.73	1106.34
2010-11-11	1109.74	1109.74	1097.66	1103.12
2010-11-12	1092.47	1100.09	1086.03	1094.55
2010-11-15	1089.48	1104.73	1088.87	1104.04
2010-11-16	1097.89	1097.98	1079.67	1083.92
2010-11-17	1081.9	1089.34	1078.27	1086.53
2010-11-18	1093.71	1106.81	1090.57	1106.32
2010-11-19	1108.59	1110.55	1101.36	1110.55
2010-11-22	1117.7	1119.07	1103.11	1106.55
2010-11-23	1100.24	1103.53	1087.42	1088.81
2010-11-24	1089.56	1102.15	1083.16	1100
2010-11-25	1103.05	1112.17	1100.44	1111.16
2010-11-26	1106.04	1114.41	1100.76	1110.11
2010-11-29	1114.99	1121.38	1100.75	1104.35
2010-11-30	1104.37	1110.12	1096.73	1107.05
2010-12-01	1112.67	1134.35	1111.77	1134.27
2010-12-02	1137.74	1145.51	1129.72	1145.51
2010-12-03	1144.1	1149.8	1135.13	1149.56
2010-12-06	1147.16	1149.93	1141.07	1144.44
2010-12-07	1145.42	1157.22	1144.62	1148.98
2010-12-08	1144.57	1150.22	1142.84	1145.63
2010-12-09	1150.42	1151.3	1131.12	1133.52
2010-12-10	1134.94	1139.16	1133.68	1139.16
2010-12-13	1141.25	1150.39	1141.24	1146.15
2010-12-14	1146.11	1155.84	1143.81	1155.84
2010-12-15	1152.42	1159.1	1148.38	1156.4
2010-12-16	1154.94	1157.91	1149.9	1153.85
2010-12-17	1153.15	1156.72	1148.37	1153.13
2010-12-20	1153.09	1160.39	1149.13	1154.19
2010-12-21	1159.16	1166.49	1158.23	1166
2010-12-22	1165.21	1169.46	1161.33	1163.27
2010-12-23	1161.37	1162.23	1156.27	1160.55
2010-12-27	1159.6	1161.6	1154.81	1160.28
2010-12-28	1159.86	1163.42	1158.05	1159.8
2010-12-29	1160.95	1165.9	1160.68	1165.11
2010-12-30	1164.57	1165.59	1155.57	1155.57
