# Supplementary material for: Analysis of global stock index data during crisis period via complex network approach
Source: PLoS One. 2018 Jul 18;13(7):e0200600. doi: 10.1371/journal.pone.0200600 (PMC6051609; doi:10.1371/journal.pone.0200600)
Supplement: S1 File — See the respective attached file. (ZIP) [file pone.0200600.s001.zip › Global stock index data 2005-2010/Switzerland SMI index.xls]

## Sheet: Sheet1
Date	Open	High	Low	Close
2005-01-03	5710.4	5778.2	5709.5	5768.7
2005-01-04	5754.3	5775.5	5750.4	5775.5
2005-01-05	5738.1	5751.9	5720.5	5725.5
2005-01-06	5724	5757.4	5720.5	5742.4
2005-01-07	5725.2	5738.2	5703.7	5735.2
2005-01-10	5726	5735.9	5710.2	5731.8
2005-01-11	5719.1	5748.8	5699.6	5713.1
2005-01-12	5714.7	5729.3	5655.1	5669.6
2005-01-13	5694.3	5697.9	5668.9	5687.8
2005-01-14	5663.6	5745.4	5663.2	5730.1
2005-01-17	5738.6	5765	5732.7	5761.3
2005-01-18	5756.8	5759.4	5717.5	5739.4
2005-01-19	5754.8	5770.2	5742.7	5749.5
2005-01-20	5698.9	5734.6	5697.1	5728.1
2005-01-21	5726.1	5741.6	5716	5738.1
2005-01-24	5715.1	5756.1	5705.6	5750.5
2005-01-25	5745	5771.5	5741.8	5766.1
2005-01-26	5779.6	5785	5755.8	5768.4
2005-01-27	5772.2	5780	5739.9	5773.7
2005-01-28	5774.6	5779.3	5745.8	5750.7
2005-01-31	5767.4	5785.6	5756.6	5771.4
2005-02-01	5773.5	5800	5761.4	5797.9
2005-02-02	5786	5804.7	5784.9	5795.1
2005-02-03	5797.4	5816.9	5783	5816.9
2005-02-04	5832.5	5843.1	5814	5843.1
2005-02-07	5864.1	5883.6	5853.3	5870.7
2005-02-08	5877.2	5886.5	5862.5	5881.2
2005-02-09	5878.3	5883.9	5857.1	5866.5
2005-02-10	5866.8	5890.3	5860.6	5871.2
2005-02-11	5882.5	5915.3	5877.6	5915.3
2005-02-14	5920.1	5924.5	5906	5913
2005-02-15	5913.2	5926.1	5901.1	5916.9
2005-02-16	5899.3	5908.3	5861.8	5870.8
2005-02-17	5865.8	5891.1	5865.8	5882.9
2005-02-18	5892.6	5904.1	5878.6	5901.7
2005-02-21	5915.4	5941	5911	5928
2005-02-22	5920.4	5930.7	5898.1	5911.5
2005-02-23	5872.5	5880.2	5844.7	5867.2
2005-02-24	5888.8	5888.8	5847.1	5886.2
2005-02-25	5910.3	5947	5910.3	5936.2
2005-02-28	5947.3	5959.2	5926.3	5931.3
2005-03-01	5918.01	5982.06	5915.53	5975.45
2005-03-02	5972.71	6015.82	5967.32	6013.36
2005-03-03	5990.06	6014.82	5986.3	5998.81
2005-03-04	5989.13	6009.34	5969.55	6009.34
2005-03-07	6016.63	6022.51	5997.55	6014.58
2005-03-08	6008.2	6017.61	5971.77	5980.2
2005-03-09	5986.23	5997.38	5947.57	5965.49
2005-03-10	5946.84	5976.49	5932.71	5945.67
2005-03-11	5963.17	5991.47	5958.53	5971.92
2005-03-14	5960.76	5974.25	5948.64	5963
2005-03-15	6010.61	6022.88	5992.94	6011.45
2005-03-16	5994.89	6005.87	5940.19	5944.75
2005-03-17	5944.82	5957.82	5915.97	5929.05
2005-03-18	5917.36	5928.04	5888.56	5897.04
2005-03-21	5896.21	5935.6	5893.42	5907.68
2005-03-22	5918.59	5924.63	5892.85	5915.6
2005-03-23	5880.67	5926.12	5873.68	5925.97
2005-03-24	5928.64	5946.55	5918.58	5935.45
2005-03-29	5931.29	5966.38	5916.92	5959.76
2005-03-30	5939.29	5944.93	5920.92	5932.91
2005-03-31	5962.16	5966.05	5929.7	5929.7
2005-04-01	5939.69	5968.41	5939.69	5950.88
2005-04-04	5936.41	5938.66	5889.75	5903.17
2005-04-05	5923.18	5959.44	5915.98	5947.44
2005-04-06	5967.8	6002.38	5965.53	6002.38
2005-04-07	6003.28	6023.71	5978.18	6023.71
2005-04-08	6037.38	6041.66	6005.24	6016.57
2005-04-11	5997.04	6020.08	5996.61	6014.71
2005-04-12	6011.71	6015.69	5986.18	5988.14
2005-04-13	6018.51	6024.38	6006.36	6012.32
2005-04-14	6000.97	6036.47	5998.22	6030.47
2005-04-15	6029.12	6037.33	5992.05	6018.97
2005-04-18	5945.88	5946.4	5896.14	5925.42
2005-04-19	5966.64	5997.15	5954.3	5977.89
2005-04-20	5966.96	5971.76	5914.62	5914.66
2005-04-21	5889.31	5927.45	5887.65	5902.99
2005-04-22	5919.53	5926.77	5900.06	5912.85
2005-04-25	5910.36	5919.35	5871.37	5899.93
2005-04-26	5913.62	5919.43	5880.46	5914.04
2005-04-27	5894.61	5898.3	5820.02	5840.55
2005-04-28	5865.28	5870.45	5833.15	5850.13
2005-04-29	5821.91	5881.81	5821.89	5870.79
2005-05-02	5901.24	5937.78	5890.17	5924.64
2005-05-03	5929.08	5933.74	5901.59	5933.74
2005-05-04	5945.3	6002.06	5936.19	6001.85
2005-05-06	6005.76	6027.19	5984.44	6027.11
2005-05-09	6018.86	6019.31	5987.63	6002.93
2005-05-10	6007.89	6015.87	5917.45	5917.55
2005-05-11	5910.61	5936.26	5900.71	5919.85
2005-05-12	5930.61	5959.37	5926.61	5948.73
2005-05-13	5935.17	5956.91	5930.82	5943.03
2005-05-17	5961.11	5966.02	5935.49	5945.11
2005-05-18	5963.59	5999.63	5960.5	5996.94
2005-05-19	6012.63	6027.24	5999.85	6017.84
2005-05-20	6029.87	6035.48	6002.97	6023.11
2005-05-23	6031.38	6041.63	6014.02	6038.63
2005-05-24	6048.24	6081.09	6035.07	6079.98
2005-05-25	6075.12	6113.34	6070.87	6095.13
2005-05-26	6098.63	6145.68	6098.22	6138.21
2005-05-27	6158.4	6165.3	6135.7	6160.75
2005-05-30	6159.44	6162.25	6144.91	6158.72
2005-05-31	6156.19	6159.57	6127.2	6127.2
2005-06-01	6136.3	6217.63	6136.3	6210.31
2005-06-02	6200.2	6228.74	6195.62	6228.74
2005-06-03	6238	6239.53	6195.96	6210.27
2005-06-06	6204.6	6212.76	6172.4	6186.05
2005-06-07	6192.1	6241.51	6192.07	6237.35
2005-06-08	6217.21	6238.49	6215.6	6236.69
2005-06-09	6223.53	6244.83	6214.69	6244.69
2005-06-10	6260.12	6265.99	6238.57	6239.38
2005-06-13	6245.47	6269.27	6241.38	6266.16
2005-06-14	6257.87	6275.04	6245.87	6268.42
2005-06-15	6277.81	6289.06	6241.29	6257.14
2005-06-16	6270.29	6280.58	6232.1	6257.77
2005-06-17	6265.7	6279.91	6261.11	6263.47
2005-06-20	6252.25	6254.01	6211.5	6236.79
2005-06-21	6253.66	6299.49	6249.6	6294.15
2005-06-22	6296.17	6307.71	6283.34	6286.9
2005-06-23	6294.98	6306.89	6254.26	6273.69
2005-06-24	6221.99	6236.32	6215.15	6223.19
2005-06-27	6187.35	6209.16	6183.18	6191.09
2005-06-28	6200.69	6211.01	6192.57	6208.56
2005-06-29	6227.19	6266.06	6226.23	6261.24
2005-06-30	6244.94	6267.15	6231.99	6253.08
2005-07-01	6229.68	6280.97	6219.48	6279.78
2005-07-04	6274.65	6286.68	6256.8	6283.57
2005-07-05	6277.68	6288.59	6255.64	6282.78
2005-07-06	6293.06	6320.54	6291.79	6308.99
2005-07-07	6295.23	6303.68	6113.14	6250.57
2005-07-08	6286.35	6314.82	6268.62	6312.16
2005-07-11	6333.03	6357.21	6331.2	6357.21
2005-07-12	6353.41	6355.46	6313.98	6328.69
2005-07-13	6330.41	6394.02	6330.41	6393.84
2005-07-14	6406.48	6469.52	6405	6449.18
2005-07-15	6464.38	6469.42	6448.6	6459.91
2005-07-18	6466.58	6488.3	6453.48	6464.53
2005-07-19	6469.09	6482.89	6446.42	6482.14
2005-07-20	6485.85	6530.83	6479.66	6510.67
2005-07-21	6529.06	6556.63	6477.46	6492
2005-07-22	6484.85	6506	6476.88	6492.52
2005-07-25	6507.88	6510.35	6477.25	6503.94
2005-07-26	6484.13	6535.36	6480.94	6521.02
2005-07-27	6523.07	6580.26	6522.31	6560.12
2005-07-28	6577.19	6630.69	6573.82	6612.37
2005-07-29	6621.29	6621.29	6593.01	6600.88
2005-08-01	6605.57	6624.31	6600.99	6609.44
2005-08-02	6612.64	6672.16	6599.54	6672.16
2005-08-03	6662.09	6693.8	6635.12	6658.12
2005-08-04	6649.46	6659.86	6615.97	6617.25
2005-08-05	6594.84	6633.71	6589.32	6607.69
2005-08-08	6613.75	6659.7	6613.57	6634.34
2005-08-09	6624.91	6643.96	6609.02	6638.85
2005-08-10	6673.32	6695.57	6670.57	6689.16
2005-08-11	6666.27	6686.93	6653.55	6680.54
2005-08-12	6690.12	6690.12	6630.68	6647.55
2005-08-15	6639.28	6662.68	6630.61	6636.38
2005-08-16	6651.73	6674.52	6614.64	6634.65
2005-08-17	6613.82	6632.6	6602.52	6631.35
2005-08-18	6629.25	6644.49	6591.84	6596.42
2005-08-19	6601	6637.38	6591.96	6636.58
2005-08-22	6647.39	6661.8	6617.41	6623.29
2005-08-23	6614.98	6615.12	6561.32	6565.32
2005-08-24	6561.59	6568.65	6509.05	6537
2005-08-25	6485.71	6505.93	6469.66	6484.96
2005-08-26	6489.37	6525.96	6439.95	6445.36
2005-08-29	6378.93	6473.87	6364.34	6463.67
2005-08-30	6484.63	6501.38	6462.01	6473.22
2005-08-31	6469.49	6543	6469.49	6517.21
2005-09-01	6546.81	6581.53	6539.64	6553.59
2005-09-02	6542.69	6568.33	6519.46	6532.07
2005-09-05	6533.37	6555.52	6526.66	6543.4
2005-09-06	6557.96	6616.23	6551.98	6609.75
2005-09-07	6640.06	6687.25	6634.65	6684.69
2005-09-08	6688.91	6693.11	6667.73	6681.67
2005-09-09	6685.41	6714.6	6685.07	6703.62
2005-09-12	6723.72	6732.41	6702.62	6727.23
2005-09-13	6732.88	6736.88	6689.42	6696.38
2005-09-14	6701.8	6737.62	6696.18	6731.58
2005-09-15	6731.14	6760.53	6725.72	6752.84
2005-09-16	6766.86	6811.86	6766.86	6810.3
2005-09-19	6783.96	6849.82	6781.71	6804.07
2005-09-20	6825.64	6846.26	6820.55	6835.68
2005-09-21	6800.95	6824.81	6759.98	6761.02
2005-09-22	6729.91	6758.2	6709.57	6735.75
2005-09-23	6749.3	6806.65	6749.3	6785.53
2005-09-26	6847.37	6857.86	6823.27	6852.18
2005-09-27	6839.1	6857.9	6829.2	6852.01
2005-09-28	6863.87	6908.95	6861.72	6904.84
2005-09-29	6905.36	6910.18	6860.23	6860.37
2005-09-30	6908.47	6912.25	6854.73	6898.88
2005-10-03	6943.06	7016.29	6934.83	7005.64
2005-10-04	7008.27	7043.04	6987.52	7042.26
2005-10-05	7004.66	7046.35	6995.32	7026.36
2005-10-06	6952.56	6969.1	6918.24	6939.21
2005-10-07	6927.73	6967.1	6912.46	6946.95
2005-10-10	6962.94	6987.82	6947.4	6950.86
2005-10-11	6973.12	7011.67	6960.98	6965.67
2005-10-12	6935.36	6969.36	6899.82	6918.97
2005-10-13	6903.07	6921.23	6812.49	6868.11
2005-10-14	6890.99	6890.99	6846.5	6871.17
2005-10-17	6899.81	6904.69	6843.76	6883.42
2005-10-18	6929.08	6950.98	6915.67	6946
2005-10-19	6902.41	6913.04	6806.47	6820.43
2005-10-20	6935.68	6937.9	6870.67	6885.4
2005-10-21	6857.85	6889.06	6839.74	6851.61
2005-10-24	6872.3	6921.89	6845.87	6911.78
2005-10-25	6913.37	6973.97	6913.37	6939.72
2005-10-26	6945.71	6981.92	6945.71	6972.35
2005-10-27	6943.71	6967.73	6906.15	6919.6
2005-10-28	6904.9	6927.09	6851.51	6874.9
2005-10-31	6944.64	7042.24	6944.64	7036.65
2005-11-01	7062.45	7101.33	7041.1	7100.63
2005-11-02	7094.4	7142.07	7075.87	7117.39
2005-11-03	7130.66	7216.1	7123.33	7211.05
2005-11-04	7203.42	7219.16	7177.15	7204.98
2005-11-07	7218.95	7260.97	7180.51	7253.67
2005-11-08	7270.28	7314.55	7247.86	7257.48
2005-11-09	7271.88	7289.73	7227.22	7238.48
2005-11-10	7265.41	7272.51	7236.5	7243.14
2005-11-11	7306.75	7351.96	7291.21	7351.32
2005-11-14	7336.95	7361.81	7306.48	7313.01
2005-11-15	7317.22	7353.69	7307.95	7322.72
2005-11-16	7312.91	7332.85	7237.3	7268.5
2005-11-17	7316.73	7375.06	7309.99	7329.93
2005-11-18	7376.42	7446.74	7376.42	7431.38
2005-11-21	7449.56	7457.1	7420.32	7452.3
2005-11-22	7467.77	7483.07	7441.27	7467.73
2005-11-23	7479.01	7508.18	7465.1	7495.15
2005-11-24	7500.42	7514.56	7430.07	7473.85
2005-11-25	7469.26	7506.46	7464.21	7498.7
2005-11-28	7528.53	7555.72	7427.48	7427.48
2005-11-29	7419.59	7470.97	7409.61	7440.7
2005-11-30	7438.34	7439.61	7384.23	7407.52
2005-12-01	7432.97	7542.16	7424.45	7536.94
2005-12-02	7565.46	7589.72	7543.99	7589.26
2005-12-05	7618.12	7618.6	7558.92	7584.81
2005-12-06	7573.06	7632.78	7568.11	7611.96
2005-12-07	7600.51	7648.4	7576.72	7588.81
2005-12-08	7544.74	7560.02	7518.23	7560.02
2005-12-09	7557.57	7574.73	7529.73	7567.4
2005-12-12	7600.37	7622.29	7544.47	7567.51
2005-12-13	7587.04	7592.21	7548.5	7577.39
2005-12-14	7590.76	7596.38	7512.57	7516.33
2005-12-15	7521.23	7530.71	7443.89	7457.96
2005-12-16	7501.57	7515.1	7482.06	7491.03
2005-12-19	7502.95	7543.37	7472.79	7532.89
2005-12-20	7511.12	7526.28	7488.89	7516.69
2005-12-21	7534.3	7553.62	7528.39	7547.54
2005-12-22	7538.36	7555.45	7494.85	7515.23
2005-12-23	7538.42	7543.71	7484.8	7497.84
2005-12-27	7500.67	7556.72	7485.29	7548.8
2005-12-28	7537.38	7594.89	7523.19	7559.13
2005-12-29	7579.12	7635.08	7575.59	7619.96
2005-12-30	7603.81	7622.54	7553.83	7583.93
2006-01-03	7621.06	7701.59	7583.94	7628.56
2006-01-04	7691.01	7726.63	7629.23	7723.71
2006-01-05	7721.53	7735.14	7681.76	7703.32
2006-01-06	7704.35	7720.66	7691.9	7718.47
2006-01-09	7736.45	7743.61	7709.81	7715.59
2006-01-10	7690.4	7703.08	7644.68	7663.73
2006-01-11	7695.9	7753.79	7687.08	7752.06
2006-01-12	7759.54	7801.05	7757.4	7798.1
2006-01-13	7783.72	7802.5	7734.65	7802.5
2006-01-16	7781.16	7837.11	7769.72	7835.67
2006-01-17	7787.06	7801.26	7766.7	7785.63
2006-01-18	7672.52	7748.38	7654.67	7726.45
2006-01-19	7745.88	7771.61	7713.83	7771.61
2006-01-20	7761.83	7804.35	7697.42	7697.53
2006-01-23	7696.64	7708.53	7593.15	7702.66
2006-01-24	7706.44	7752.97	7673.67	7692.56
2006-01-25	7707.94	7712.51	7657.23	7682.69
2006-01-26	7716.19	7752.15	7704.97	7749.41
2006-01-27	7855	7856.33	7774.38	7779.43
2006-01-30	7797.83	7821.11	7778.56	7789.32
2006-01-31	7814.51	7832.44	7772.12	7810.88
2006-02-01	7818.34	7853.83	7807.3	7836.17
2006-02-02	7859.98	7874.87	7785.94	7785.94
2006-02-03	7799.64	7847.16	7788.75	7840.79
2006-02-06	7842.13	7901.34	7823.56	7839.61
2006-02-07	7846.68	7878.23	7810.52	7837.34
2006-02-08	7788.83	7868	7772.56	7831.9
2006-02-09	7875.83	7893.58	7859.46	7873.61
2006-02-10	7876.06	7903.3	7857.29	7861.57
2006-02-13	7841.96	7889.45	7813.05	7889.28
2006-02-14	7899.06	7938.24	7844.99	7882.43
2006-02-15	7859.15	7866.97	7789.05	7797.2
2006-02-16	7848.73	7906.58	7821.18	7906.58
2006-02-17	7929	7932.17	7885.45	7917.12
2006-02-20	7917.09	7956.17	7902.45	7950.22
2006-02-21	7973.81	8009.21	7968.12	8002.56
2006-02-22	7984.38	8046.65	7983.18	8040.51
2006-02-23	8046.92	8048.17	7983.75	7983.75
2006-02-24	7988.91	7995.95	7938.15	7954.33
2006-02-27	7979.17	7995.27	7923.23	7995.05
2006-02-28	7992.25	8010.7	7873.17	7892.63
2006-03-01	7891.75	7980.6	7886.65	7980.36
2006-03-02	7980.51	7990.7	7917.91	7926.22
2006-03-03	7902.47	7952.21	7879.96	7915.98
2006-03-06	7941.04	7949.65	7913.59	7917.18
2006-03-07	7878.15	7880.86	7807.52	7864.26
2006-03-08	7879.61	7885.96	7779.49	7831.52
2006-03-09	7878.73	7893.79	7847.08	7860.68
2006-03-10	7836.73	7970.64	7831.66	7970.64
2006-03-13	8002.81	8054.34	7995.01	8035.44
2006-03-14	8008.98	8064.93	8004.92	8034.22
2006-03-15	8073.05	8080	8012.16	8012.57
2006-03-16	8024.76	8031.5	7992.98	8017.96
2006-03-17	8077.47	8090.19	8035.45	8047.12
2006-03-20	8084.04	8108.33	8053.81	8059.42
2006-03-21	8056.61	8072.85	8024.05	8056.64
2006-03-22	8032.69	8070.38	8020.03	8064.02
2006-03-23	8084.95	8088.68	8000.88	8024.1
2006-03-24	8021.61	8057.03	8018.31	8045.08
2006-03-27	8053.14	8059.47	7980.07	7980.94
2006-03-28	7982.9	8018.15	7965.92	7972.91
2006-03-29	7972.12	7996.36	7946.64	7983.41
2006-03-30	8013.66	8042.87	7988.53	8035.27
2006-03-31	8013.47	8039.75	7995.78	8023.3
2006-04-03	8071.96	8087.97	8057.56	8078.52
2006-04-04	8066.91	8074.87	8036.55	8051.62
2006-04-05	8076.12	8095.16	8049.85	8090.54
2006-04-06	8114.26	8129.57	8091.78	8102.34
2006-04-07	8114.05	8133.43	8090.62	8105.19
2006-04-10	8090.85	8111.34	8073.56	8109.31
2006-04-11	8121.92	8129.73	8001.3	8029.06
2006-04-12	7990.58	8005.42	7946.94	7976.57
2006-04-13	7993.6	8012.71	7974.42	8007.34
2006-04-18	7973.04	7998.87	7941.61	7961.35
2006-04-19	8011.89	8050.86	8005.17	8050.86
2006-04-20	8054.81	8074.45	8020.02	8056.98
2006-04-21	8096.78	8104.19	8052.15	8093.47
2006-04-24	8072.76	8096.79	8056.68	8076.25
2006-04-25	8102.96	8131.84	8036.51	8041.02
2006-04-26	8065.32	8074.49	8022.88	8071.1
2006-04-27	8076.65	8080.21	8008.74	8080.12
2006-04-28	8075.69	8075.78	8029.27	8047.29
2006-05-02	8073.12	8106.45	8067.82	8074.68
2006-05-03	8093.82	8098.9	7964.65	7964.65
2006-05-04	7956.89	7970.75	7875.17	7965.43
2006-05-05	7962.71	8059.46	7960.33	8058.06
2006-05-08	8100.78	8125.66	8091.01	8103.62
2006-05-09	8109.76	8139.12	8088.27	8122.08
2006-05-10	8109.72	8138.42	8102.37	8112.87
2006-05-11	8129.22	8158.89	8094.16	8097.27
2006-05-12	8058.48	8082.02	7944.52	7954.1
2006-05-15	7910.68	7938.18	7798.94	7853.94
2006-05-16	7853.76	7904.06	7822.47	7887.09
2006-05-17	7923.4	7928.89	7656.56	7658.52
2006-05-18	7670.59	7706.64	7547.07	7602.3
2006-05-19	7582.91	7636.32	7568.9	7614.25
2006-05-22	7584.61	7604.46	7413.66	7430.21
2006-05-23	7495.4	7596.77	7450.29	7572.47
2006-05-24	7539.19	7554.86	7443.07	7481.33
2006-05-26	7623.85	7679.47	7574.09	7679.47
2006-05-29	7670.31	7693.14	7659.74	7688.15
2006-05-30	7686.73	7699.28	7533.31	7533.31
2006-05-31	7473.59	7604.4	7441.64	7604.4
2006-06-01	7602.04	7632.93	7529.77	7617.33
2006-06-02	7676.78	7714.23	7638.83	7665.08
2006-06-06	7531.7	7600.53	7473.36	7497.02
2006-06-07	7500.74	7554.23	7477.03	7549.79
2006-06-08	7401.6	7453.21	7343.53	7344.28
2006-06-09	7437.36	7442.94	7402.34	7434.57
2006-06-12	7420.18	7449.6	7318.05	7332.69
2006-06-13	7199.96	7245.31	7123.18	7154.86
2006-06-14	7190.94	7224.56	7138.04	7171.03
2006-06-15	7240.86	7343.08	7224.74	7324.4
2006-06-16	7408.94	7430.48	7286.16	7294.55
2006-06-19	7356.63	7404.46	7344.93	7363.99
2006-06-20	7320.38	7397.92	7307.69	7397.92
2006-06-21	7420.81	7437.62	7355.43	7427.15
2006-06-22	7503.63	7521.14	7448.3	7483.33
2006-06-23	7474.18	7512.8	7446.74	7485.8
2006-06-26	7533.37	7539.13	7450.33	7463.63
2006-06-27	7503.69	7503.69	7401.61	7406.83
2006-06-28	7378.62	7452.12	7372.82	7431.9
2006-06-29	7470.09	7557.98	7457.78	7541.08
2006-06-30	7624.13	7652.1	7567.66	7652.1
2006-07-03	7664.74	7720.68	7643.74	7720.68
2006-07-04	7718.31	7727.8	7678.65	7727.8
2006-07-05	7705.92	7706.49	7632.92	7659.17
2006-07-06	7675.24	7729.64	7674.05	7704.64
2006-07-07	7693.47	7703.03	7625.51	7655.21
2006-07-10	7659.72	7704.43	7613.76	7704.36
2006-07-11	7672.61	7709.49	7655.2	7669.39
2006-07-12	7701.57	7775.97	7696.87	7706.95
2006-07-13	7677.83	7677.83	7566.5	7587.96
2006-07-14	7512.47	7570.12	7490.56	7506.78
2006-07-17	7504.84	7529.8	7428.08	7501.34
2006-07-18	7497.15	7523.65	7438.67	7461.34
2006-07-19	7496.56	7605.31	7480.46	7603.57
2006-07-20	7659.44	7688.3	7634.23	7659.57
2006-07-21	7640.4	7658.26	7600.51	7618.14
2006-07-24	7636.2	7786.54	7632.17	7780.28
2006-07-25	7792.16	7841.21	7769.88	7784.8
2006-07-26	7790.6	7834.36	7784.67	7815.13
2006-07-27	7860.08	7865.74	7810.05	7856.48
2006-07-28	7841.3	7949.4	7829.84	7946.5
2006-07-31	7953.97	7966.19	7917.36	7941.83
2006-08-02	7920.82	7924.19	7877.7	7905.19
2006-08-03	7919.67	7925.77	7800.64	7810.04
2006-08-04	7844.5	7901.49	7822.59	7891.03
2006-08-07	7825.05	7842.37	7786.92	7790.84
2006-08-08	7828.07	7841.17	7786.5	7793.26
2006-08-09	7808.03	7890.12	7741.75	7882.93
2006-08-10	7826.14	7849.6	7754.94	7844.23
2006-08-11	7848.11	7886.92	7838.27	7858.57
2006-08-14	7900.58	7929.42	7893.45	7925.1
2006-08-15	7922.07	8064.64	7904.11	8055.32
2006-08-16	8064.99	8112.07	8034.6	8089.71
2006-08-17	8086.36	8146.81	8085.91	8112.76
2006-08-18	8108.74	8124.56	8066.45	8084.18
2006-08-21	8068.8	8102.85	8048.49	8057.59
2006-08-22	8078.4	8089.07	8006.39	8080.62
2006-08-23	8104.83	8108.29	8052.13	8078.66
2006-08-24	8082.1	8139.22	8064.75	8098.97
2006-08-25	8107.96	8134.48	8096.87	8102.5
2006-08-28	8096.22	8128.11	8044.66	8118.64
2006-08-29	8113.87	8192.3	8110.19	8165.58
2006-08-30	8177.69	8204.58	8169.21	8183.43
2006-08-31	8203.89	8211.03	8150.35	8167.96
2006-09-01	8173.08	8218.64	8158.86	8189.1
2006-09-04	8194.77	8235.43	8188.41	8230.15
2006-09-05	8233.86	8236.27	8175.68	8226.22
2006-09-06	8219.72	8223.14	8142.11	8172.78
2006-09-07	8139.18	8153.82	8102.67	8126.11
2006-09-08	8142.74	8174.61	8141.5	8167.04
2006-09-11	8137.19	8160.63	8084.27	8094.07
2006-09-12	8109.66	8195.96	8073.73	8195.14
2006-09-13	8228.2	8246.45	8208.2	8215.71
2006-09-14	8239.45	8245.48	8170.28	8181.81
2006-09-15	8196.3	8246.19	8185.58	8229.27
2006-09-18	8224.44	8279.7	8199.07	8257.75
2006-09-19	8259.86	8265.72	8202.55	8232.14
2006-09-20	8243.22	8351.42	8229.55	8342.37
2006-09-21	8343.63	8383.94	8328.75	8373.61
2006-09-22	8320.02	8338.66	8271.39	8294.48
2006-09-25	8306.46	8328.34	8251.38	8270.52
2006-09-26	8299.3	8390.93	8291.02	8382.75
2006-09-27	8400.27	8430.37	8362.91	8413.07
2006-09-28	8416.19	8433.19	8389.45	8416.68
2006-09-29	8440.04	8463.8	8413.13	8425.91
2006-10-02	8432.23	8451.56	8381.15	8381.15
2006-10-03	8375.02	8390.22	8346.21	8390.22
2006-10-04	8413.39	8451.41	8408.76	8448.91
2006-10-05	8504.5	8514.74	8472.61	8511.05
2006-10-06	8515.38	8530.14	8485.87	8521.24
2006-10-09	8501.22	8548.91	8490.03	8548.91
2006-10-10	8564.18	8627.2	8551.42	8627.2
2006-10-11	8604.58	8638.51	8584.99	8638
2006-10-12	8641.21	8673.73	8601.77	8673.73
2006-10-13	8675.81	8677.58	8621.99	8651.14
2006-10-16	8659.92	8670.71	8620.56	8632.07
2006-10-17	8617.07	8622.29	8522.06	8535.26
2006-10-18	8575.24	8631.82	8566.86	8620.23
2006-10-19	8595.64	8631.81	8552.87	8620.68
2006-10-20	8641.12	8661.18	8608.92	8643.02
2006-10-23	8662.63	8711.74	8636.53	8697.59
2006-10-24	8691.41	8707.75	8638.36	8662.65
2006-10-25	8657.92	8702.09	8642.98	8682.49
2006-10-26	8724.32	8750.03	8673.27	8673.78
2006-10-27	8684.48	8699.41	8650.44	8695.38
2006-10-30	8647.94	8661.76	8619.7	8652.36
2006-10-31	8575.52	8629.48	8569.72	8569.72
2006-11-01	8580.79	8631.08	8572.66	8613
2006-11-02	8599.63	8663.53	8574.17	8645.72
2006-11-03	8695.63	8724.12	8634.49	8698.49
2006-11-06	8723.14	8798.46	8718.44	8798.46
2006-11-07	8802.7	8836.29	8783.09	8835.63
2006-11-08	8801.05	8822.68	8751.76	8776.72
2006-11-09	8790.59	8800.39	8748.29	8764.23
2006-11-10	8729.01	8738.95	8704.39	8735.82
2006-11-13	8695.63	8768.96	8654.24	8752.1
2006-11-14	8759.98	8775.72	8712.9	8733.82
2006-11-15	8787.19	8809.23	8752.69	8791.17
2006-11-16	8789.83	8801.86	8761.84	8789.38
2006-11-17	8784.14	8820.41	8723.86	8745.82
2006-11-20	8715.89	8770.55	8674.33	8760.04
2006-11-21	8755.28	8824.66	8755.07	8774.58
2006-11-22	8797.26	8823.18	8770.17	8778.54
2006-11-23	8791.21	8818.73	8748.87	8751.3
2006-11-24	8738.72	8745.06	8584.81	8641.52
2006-11-27	8622.42	8656.19	8517.35	8517.35
2006-11-28	8489.89	8515.19	8431.48	8462.18
2006-11-29	8495.33	8572.49	8469.08	8569.92
2006-11-30	8578.27	8596.3	8484.57	8484.57
2006-12-01	8496.21	8550.85	8391.22	8420.33
2006-12-04	8457.98	8479.39	8397.52	8479.39
2006-12-05	8495.94	8532.92	8452.07	8452.07
2006-12-06	8462.01	8510.69	8456.86	8509.87
2006-12-07	8499.17	8595.1	8498.95	8570.91
2006-12-08	8558.33	8569.21	8496.15	8540.87
2006-12-11	8579.39	8613.78	8576.25	8594.04
2006-12-12	8598.17	8672.37	8582.55	8670.07
2006-12-13	8658.26	8712.64	8656.09	8678.54
2006-12-14	8693.08	8776.64	8693.08	8776.64
2006-12-15	8802.59	8828.1	8776.67	8786.89
2006-12-18	8782.85	8838.35	8781.02	8824.31
2006-12-19	8778.23	8802.21	8742.34	8763.08
2006-12-20	8811.28	8825.8	8763.91	8770.78
2006-12-21	8782.26	8798.44	8769.93	8775.42
2006-12-22	8770.04	8777.86	8726.67	8726.67
2006-12-27	8756.3	8822.19	8751.74	8822.19
2006-12-28	8849.07	8849.07	8797.88	8803.26
2006-12-29	8813.88	8820.35	8754.34	8785.74
2007-01-03	8889.54	8921.95	8869.26	8920.17
2007-01-04	8880.75	8925.21	8865.88	8925.21
2007-01-05	8917.7	8949.02	8899.37	8900.17
2007-01-08	8917.39	8932.44	8837	8850.25
2007-01-09	8893.59	8920.43	8874	8874
2007-01-10	8846.58	8874.4	8814.6	8861.6
2007-01-11	8906.52	8987.91	8884.98	8987.91
2007-01-12	8979.07	9032.81	8967.57	9032.81
2007-01-15	9063.37	9112.86	9048.31	9101.65
2007-01-16	9103.95	9115.09	9067.3	9073
2007-01-17	9080.43	9119.01	9063.96	9104.6
2007-01-18	9116.83	9151.17	9074.72	9099.35
2007-01-19	9077.19	9155.12	9054.28	9155.12
2007-01-22	9154.48	9182.07	9085.15	9102.15
2007-01-23	9104.45	9147.58	9070.93	9105.5
2007-01-24	9135.35	9155.76	9116.39	9153.1
2007-01-25	9183.67	9200.82	9114.92	9134.1
2007-01-26	9109.22	9114.28	9041.1	9041.1
2007-01-29	9045.33	9128.15	9022.89	9110.76
2007-01-30	9106.12	9148.73	9091.87	9147
2007-01-31	9131.97	9159.26	9092.54	9135.11
2007-02-01	9205.6	9252.52	9200.65	9217.87
2007-02-02	9230.66	9264.44	9226.2	9260.49
2007-02-05	9249.64	9261.31	9225.32	9257.94
2007-02-06	9259.3	9303.16	9259.29	9266.16
2007-02-07	9271.87	9288.2	9235.13	9288.2
2007-02-08	9291.95	9301.23	9201.69	9229.33
2007-02-09	9268.52	9309.42	9260.39	9292.06
2007-02-12	9247.94	9272.56	9227.31	9261.58
2007-02-13	9273.7	9287.58	9231.08	9240.01
2007-02-14	9275.75	9299.22	9231.84	9299.22
2007-02-15	9332.05	9335.66	9262.28	9305.39
2007-02-16	9279.46	9337.02	9271.95	9336.34
2007-02-19	9338.38	9376.65	9335.79	9345.62
2007-02-20	9358.59	9359.26	9273.56	9315.35
2007-02-21	9334.06	9357.94	9197.71	9207.09
2007-02-22	9239.21	9286.34	9233.42	9251.8
2007-02-23	9258.72	9272.42	9205.81	9258.05
2007-02-26	9243.19	9267.02	9223.03	9223.03
2007-02-27	9129.72	9135.76	8891.66	8909.8
2007-02-28	8741.68	8862.93	8703.83	8789.7
2007-03-01	8785.28	8905.72	8622.14	8781.91
2007-03-02	8843.65	8878.33	8738.4	8798.71
2007-03-05	8640.78	8708.07	8609.43	8676.86
2007-03-06	8781	8792.2	8691.82	8775.6
2007-03-07	8798.8	8878.75	8770.86	8878.43
2007-03-08	8903.97	8966.16	8898.75	8955.7
2007-03-09	8937.74	8964.7	8869.18	8933.87
2007-03-12	8968.62	9000.88	8875.42	8899.4
2007-03-13	8900.35	8905.69	8822.71	8829.09
2007-03-14	8649.28	8690.74	8573.54	8577.66
2007-03-15	8685.41	8722.02	8646.14	8706.78
2007-03-16	8697.39	8760.93	8671.93	8717.63
2007-03-19	8803.18	8845.36	8775.19	8841.7
2007-03-20	8845.8	8886.03	8787.8	8882.39
2007-03-21	8880.85	8960.92	8871.41	8942.16
2007-03-22	9053.51	9100.83	9030.64	9074.25
2007-03-23	9068.83	9107.07	9038.53	9089.85
2007-03-26	9092.25	9092.25	8973.97	9006.03
2007-03-27	9052.99	9058.04	8965.37	8966.29
2007-03-28	8925.88	8931.68	8836.51	8870.56
2007-03-29	8907.23	8978.94	8895.23	8977.45
2007-03-30	8987.31	9030.76	8949.95	8976.99
2007-04-02	8932.19	8975.73	8887.3	8956.31
2007-04-03	9010.67	9077.55	8995.22	9053.95
2007-04-04	9079.19	9081.36	9034.12	9057.62
2007-04-05	9052.63	9100.65	9033	9099.08
2007-04-10	9103	9160.48	9083.58	9150.65
2007-04-11	9145.3	9180.77	9114.59	9136.09
2007-04-12	9122.28	9139.09	9059.43	9110.06
2007-04-13	9126.08	9191.18	9122.9	9177.48
2007-04-16	9223.72	9280.3	9216.82	9269.9
2007-04-17	9256.02	9260.54	9211.21	9228
2007-04-18	9234.05	9288.75	9202.86	9278.53
2007-04-19	9183.21	9262.03	9157.99	9256.79
2007-04-20	9317.49	9417.13	9303.71	9399.75
2007-04-23	9441.24	9468.28	9407.76	9438.07
2007-04-24	9443.75	9447.54	9344.49	9392.42
2007-04-25	9380.56	9429.26	9374.56	9429.26
2007-04-26	9497.57	9515.26	9431.75	9481.25
2007-04-27	9469.7	9486.32	9398.11	9419.9
2007-04-30	9397.47	9474.14	9394.67	9428.27
2007-05-02	9440.04	9461.96	9386.12	9444.95
2007-05-03	9434.58	9458.29	9312.49	9393.05
2007-05-04	9412.77	9470.02	9411.07	9455.47
2007-05-07	9475.6	9478.66	9418.09	9455.54
2007-05-08	9448.77	9470.77	9345.49	9377.08
2007-05-09	9433.88	9471.55	9377.8	9427.69
2007-05-10	9440.46	9440.67	9367.3	9367.3
2007-05-11	9288.82	9412.31	9248.91	9408.25
2007-05-14	9463.98	9465.59	9363.49	9387.29
2007-05-15	9365.94	9402.71	9341.73	9391.03
2007-05-16	9377.64	9394.41	9348.84	9357.53
2007-05-18	9389.62	9429.8	9380.21	9424.69
2007-05-21	9447.32	9474.08	9398.94	9405.27
2007-05-22	9391.39	9404.24	9346.27	9361.07
2007-05-23	9391.06	9458.54	9378.21	9438.77
2007-05-24	9396.82	9433.59	9353.2	9357.02
2007-05-25	9323.19	9385.12	9313.34	9381.34
2007-05-29	9407.75	9416.65	9377.61	9396.01
2007-05-30	9342.98	9382.77	9302.97	9382.77
2007-05-31	9457.69	9478.98	9438.22	9450.85
2007-06-01	9473.87	9536.66	9473.87	9531.46
2007-06-04	9515.83	9548.09	9451.83	9487.5
2007-06-05	9498.45	9504.02	9407.57	9408.22
2007-06-06	9395.91	9424.76	9245.79	9277.49
2007-06-07	9306.96	9319.83	9138.94	9152.08
2007-06-08	9092.63	9168.67	9057.22	9150.69
2007-06-11	9201.61	9223.04	9170.35	9223.04
2007-06-12	9195.97	9254.46	9155.87	9180.97
2007-06-13	9156.35	9178.8	9110.33	9146.07
2007-06-14	9222.7	9292.3	9211.83	9292.3
2007-06-15	9297.39	9429.86	9297.39	9395.75
2007-06-18	9415.85	9440.99	9340.06	9365.73
2007-06-19	9387.05	9404.63	9308.69	9333.4
2007-06-20	9363.9	9398.3	9333.12	9347.28
2007-06-21	9290.91	9319.33	9188.49	9230.27
2007-06-22	9249.2	9260.98	9157.8	9166.49
2007-06-25	9115.68	9155.25	9079.7	9141.23
2007-06-26	9083.55	9115.68	9047.73	9073.33
2007-06-27	9043.25	9053.82	8993.38	9025.82
2007-06-28	9107.1	9146.19	9094.15	9138.91
2007-06-29	9165.31	9209.36	9104.69	9209.36
2007-07-02	9195.97	9231.73	9176.01	9192.58
2007-07-03	9238.04	9261.4	9219.26	9240.31
2007-07-04	9245.76	9300.05	9233.13	9294.51
2007-07-05	9324.4	9336.01	9203.92	9219.37
2007-07-06	9215.83	9263.97	9204.51	9263.97
2007-07-09	9308.79	9323.5	9269.12	9296.43
2007-07-10	9282.25	9327.58	9191.33	9248.38
2007-07-11	9160.27	9225.65	9140.13	9214.39
2007-07-12	9230.61	9253.11	9153.03	9248.51
2007-07-13	9334.76	9354.7	9250.74	9261.74
2007-07-16	9286.1	9336.81	9272.79	9299.8
2007-07-17	9263.77	9271.77	9215.71	9219.32
2007-07-18	9128.04	9162.26	9072.45	9074.07
2007-07-19	9122.66	9278.56	9121.59	9189.31
2007-07-20	9219.01	9239.65	9102.22	9105.46
2007-07-23	9105.69	9117.45	9037.46	9117.45
2007-07-24	9087.08	9145.15	9020.5	9047.68
2007-07-25	8984.39	9027.52	8893	8922.71
2007-07-26	8966.67	8980.07	8705.58	8706.4
2007-07-27	8615.9	8782.17	8613.11	8705.57
2007-07-30	8724.64	8756.19	8645.48	8705.11
2007-07-31	8767.65	8889.91	8757.29	8885.04
2007-08-02	8897.3	8910.52	8763.62	8775.68
2007-08-03	8800.16	8816.87	8642.88	8671.43
2007-08-06	8583.22	8664.65	8571.44	8639.88
2007-08-07	8708.67	8750.62	8692.14	8746.97
2007-08-08	8805.1	8992.24	8797	8964.18
2007-08-09	8920.63	8926.63	8759.06	8805.32
2007-08-10	8677.55	8687.77	8515.13	8565.52
2007-08-13	8667.17	8707.72	8616.65	8687.45
2007-08-14	8608.24	8668.04	8540.16	8549.33
2007-08-15	8494.15	8678.44	8483.7	8661.59
2007-08-16	8474.04	8535.35	8386.68	8422.28
2007-08-17	8364.07	8654.86	8329.63	8543.03
2007-08-20	8598.13	8650.96	8575.94	8594.33
2007-08-21	8603.4	8644.93	8528.08	8603.21
2007-08-22	8638.83	8740.71	8638.61	8714.59
2007-08-23	8795.57	8824.23	8710.63	8738.5
2007-08-24	8689.22	8775.9	8681.95	8775.9
2007-08-27	8818.29	8853.02	8794.58	8846.2
2007-08-28	8826.17	8840.07	8709.75	8714.69
2007-08-29	8655.28	8736.15	8630.71	8727.78
2007-08-30	8792.46	8797.86	8674.37	8776.73
2007-08-31	8813.98	8907.96	8790.32	8881.46
2007-09-03	8934.61	8937.51	8863.09	8877.8
2007-09-04	8854.34	8974.78	8813.21	8966.35
2007-09-05	8953.61	8962.76	8823.83	8843.07
2007-09-06	8896.73	8897.17	8758.34	8830.1
2007-09-07	8801.48	8852.78	8667.08	8676.13
2007-09-10	8688.04	8713.88	8603.81	8612.48
2007-09-11	8674.28	8731.17	8657.6	8717.16
2007-09-12	8733.91	8795.67	8696.21	8783.96
2007-09-13	8765.23	8891.6	8734.64	8878.05
2007-09-14	8827.13	8839.89	8727.38	8772.58
2007-09-17	8740.57	8745.51	8658.15	8685.75
2007-09-18	8668.92	8797.56	8666.21	8775.94
2007-09-19	8966.33	9057.86	8923.46	9006.76
2007-09-20	8948.43	8977.12	8896.72	8896.72
2007-09-21	8902.23	8958.31	8874.2	8897.34
2007-09-24	8874.15	8940.26	8866.26	8906.13
2007-09-25	8867.24	8886.89	8777.41	8829.15
2007-09-26	8862.9	8894.22	8831.92	8859.71
2007-09-27	8908.96	8930.83	8880.96	8885.95
2007-09-28	8903.63	8940.98	8863.47	8933.48
2007-10-01	8856.12	9030.47	8856.12	9022.55
2007-10-02	9069.76	9111.78	9041.19	9073.99
2007-10-03	9079.89	9096.8	9035.35	9088.7
2007-10-04	9051.03	9099.88	9037.86	9053.36
2007-10-05	9059.8	9100.82	9025.32	9075.35
2007-10-08	9079.45	9119.8	9067.49	9097.04
2007-10-09	9107.3	9146.13	9082.75	9137.82
2007-10-10	9159.28	9185.34	9135.83	9182.3
2007-10-11	9179.16	9243.79	9170.42	9218.28
2007-10-12	9165.73	9197.48	9120.09	9197.48
2007-10-15	9185.42	9227.51	9149.35	9179.49
2007-10-16	9132.6	9133.89	9040.13	9062.73
2007-10-17	9042.68	9122.61	9031.98	9071.81
2007-10-18	9087.47	9113.58	9013.28	9027.48
2007-10-19	9008.35	9028.74	8915.9	8937.2
2007-10-22	8827.64	8883.27	8801.08	8845.39
2007-10-23	8891.12	8949.25	8889.44	8903.23
2007-10-24	8899.66	8928.37	8838.22	8851.02
2007-10-25	8901.8	8932.62	8886.32	8917.45
2007-10-26	8920.15	8996.36	8861.24	8962.92
2007-10-29	9018.89	9023.13	8958.8	9007.27
2007-10-30	8969.63	8977.82	8920.57	8939.21
2007-10-31	8942.23	9033.79	8910.83	9019.57
2007-11-01	9029.52	9041.65	8846.19	8891.47
2007-11-02	8822.67	8891.48	8734.39	8770.39
2007-11-05	8709.39	8766.04	8696.62	8707.75
2007-11-06	8740.45	8792.74	8728.42	8770.29
2007-11-07	8799.54	8825.45	8685.19	8703.17
2007-11-08	8605.89	8671.04	8577.49	8605.23
2007-11-09	8661.35	8668.19	8367.76	8417.15
2007-11-12	8361.53	8479.71	8357.41	8442.04
2007-11-13	8396.13	8530.69	8372.48	8500.64
2007-11-14	8591.64	8679.55	8576.34	8631.04
2007-11-15	8654.53	8680.08	8539.72	8593.65
2007-11-16	8529.45	8551.91	8445.29	8478.8
2007-11-19	8463.61	8511.42	8250.45	8270.88
2007-11-20	8336.74	8367.41	8171.68	8338.95
2007-11-21	8229.71	8260.71	8080.91	8125.42
2007-11-22	8147.06	8289.55	8087.46	8227.11
2007-11-23	8243.43	8402.39	8234.58	8371.83
2007-11-26	8439.14	8474.77	8343.39	8361.16
2007-11-27	8334.24	8462.44	8301.22	8431.1
2007-11-28	8467.67	8664.3	8432.52	8650.82
2007-11-29	8674.05	8757.73	8658.86	8734.47
2007-11-30	8757.66	8849.37	8743.63	8828.36
2007-12-03	8799.78	8855.22	8678.78	8706.22
2007-12-04	8699.58	8702.38	8592.14	8645.04
2007-12-05	8686.85	8789.33	8633.51	8758.19
2007-12-06	8733.42	8813.17	8670.36	8741.74
2007-12-07	8795.19	8829.13	8760.15	8799.65
2007-12-10	8789.76	8904.67	8749.32	8885.33
2007-12-11	8903.02	8910.18	8819.64	8855.86
2007-12-12	8745.74	8918.77	8722.51	8852.33
2007-12-13	8763.85	8810.44	8652.47	8658.36
2007-12-14	8701.71	8707.94	8602.81	8675.86
2007-12-17	8617.27	8617.27	8515.54	8544.59
2007-12-18	8485.89	8565.17	8458.37	8467.07
2007-12-19	8463.77	8465.22	8387.14	8394.96
2007-12-20	8402.25	8483.82	8369.23	8402.84
2007-12-21	8463.94	8506.03	8446.38	8468.37
2007-12-27	8497.92	8561.74	8447.69	8518.19
2007-12-28	8467.58	8571.76	8453.21	8484.46
2008-01-03	8410.14	8421	8273.31	8318.82
2008-01-04	8306.68	8344.29	8109.89	8129.98
2008-01-07	8090.47	8213.07	8070.31	8110.57
2008-01-08	8128.89	8385.43	8127.59	8316.39
2008-01-09	8263.47	8345.5	8216.25	8339.81
2008-01-10	8365.67	8379.35	8227.56	8290.78
2008-01-11	8296.93	8303.81	8156.37	8159.68
2008-01-14	8148.55	8249.83	8125.4	8193.36
2008-01-15	8162.66	8165.61	7949.22	7973.92
2008-01-16	7928.88	7959.09	7778.74	7847.52
2008-01-17	7907.43	7951.43	7767.19	7788.06
2008-01-18	7805.73	7938.8	7690.07	7691.98
2008-01-21	7570.98	7586.75	7263.46	7287.14
2008-01-22	7030.93	7534.53	6950.91	7487.92
2008-01-23	7625.87	7625.87	7179.96	7356.13
2008-01-24	7563.88	7718.16	7531.34	7690.97
2008-01-25	7812.12	7839.17	7685.02	7686.88
2008-01-28	7594.72	7647.45	7477.91	7581.73
2008-01-29	7626.32	7730.83	7612.59	7704.39
2008-01-30	7655.81	7746.3	7610.53	7671.81
2008-01-31	7659.85	7696.91	7436.91	7670.44
2008-02-01	7729.72	7881.69	7695.51	7815.98
2008-02-04	7879.77	7888.45	7724.97	7751.7
2008-02-05	7739.95	7742.03	7504.73	7517.41
2008-02-06	7431.94	7565.45	7424.6	7565.45
2008-02-07	7543.73	7546.14	7361.91	7420.01
2008-02-08	7503.57	7532.34	7405.83	7446.95
2008-02-11	7382.18	7456.12	7332.34	7347.5
2008-02-12	7380.25	7554.11	7278.15	7546.89
2008-02-13	7485.08	7578.63	7445.22	7536.45
2008-02-14	7611.49	7650.09	7482.8	7501.99
2008-02-15	7494.52	7517.36	7346.32	7353
2008-02-18	7422.33	7528.5	7392.46	7486.71
2008-02-19	7420.34	7541.83	7367.05	7462.73
2008-02-20	7385.24	7454.1	7337.6	7381.58
2008-02-21	7401.99	7577.82	7401.99	7486.15
2008-02-22	7436.36	7569.09	7425.25	7454.75
2008-02-25	7585.32	7634.46	7546.46	7615.79
2008-02-26	7640.56	7766.52	7622.64	7743.17
2008-02-27	7778.16	7782.55	7658.43	7782.55
2008-02-28	7751.68	7802.64	7658.02	7662.95
2008-02-29	7580.88	7645.18	7489.59	7533.86
2008-03-03	7402.92	7460.35	7361.08	7403.88
2008-03-04	7394	7452.37	7229.09	7275.95
2008-03-05	7334.99	7387.8	7293.54	7338.82
2008-03-06	7345.96	7352.82	7238.31	7269.87
2008-03-07	7147.39	7223.03	7097.92	7174.15
2008-03-10	7117.48	7149.32	7021.33	7055.01
2008-03-11	7067.15	7257.74	7042.44	7143.01
2008-03-12	7248.3	7303.32	7204.92	7245.04
2008-03-13	7159.76	7255.16	7114.47	7251.73
2008-03-14	7241.84	7338.45	7052.48	7132.03
2008-03-17	6910.85	6972.67	6769.8	6774.26
2008-03-18	6875.65	7034.44	6847.85	7013.87
2008-03-19	7097.93	7118.09	6973.52	7072.99
2008-03-20	6965.94	7025.29	6945.45	7009.86
2008-03-25	7232.77	7271.17	7150.67	7234.42
2008-03-26	7219.42	7236.5	7122.58	7184.55
2008-03-27	7164.66	7316.63	7163.87	7264.96
2008-03-28	7273.52	7289.18	7221.09	7239.35
2008-03-31	7161.99	7224.31	7069.08	7224.31
2008-04-01	7221.24	7511.03	7219.12	7494.3
2008-04-02	7536.28	7625.06	7514.18	7596.65
2008-04-03	7598.9	7610.93	7480.59	7516.23
2008-04-04	7547.63	7594.05	7500.54	7573.49
2008-04-07	7679.69	7707.44	7622.87	7639.3
2008-04-08	7576.52	7603.32	7530.73	7568.14
2008-04-09	7529.11	7538.48	7402.99	7403.08
2008-04-10	7404.8	7413.64	7246.36	7312.65
2008-04-11	7352.62	7395.48	7221.88	7258.96
2008-04-14	7177.28	7209.5	7123.58	7139.55
2008-04-15	7173.52	7241.34	7107.02	7187.42
2008-04-16	7221.77	7256.74	7132.86	7250.7
2008-04-17	7260.58	7262.49	7133.4	7173.63
2008-04-18	7215.5	7421.87	7207.05	7418.02
2008-04-21	7452.41	7484.73	7348.98	7394.94
2008-04-22	7359.56	7388.38	7304.62	7328.85
2008-04-23	7345.29	7366.86	7227.2	7324.5
2008-04-24	7353.3	7460.52	7314.39	7460.52
2008-04-25	7510.86	7597.51	7493.5	7509.48
2008-04-28	7518.38	7587.7	7499.35	7550.14
2008-04-29	7502.13	7537.79	7431.02	7462
2008-04-30	7470.08	7543.46	7411.84	7529
2008-05-02	7582.97	7690.4	7579.39	7665.8
2008-05-05	7653.9	7692.72	7639.59	7658.26
2008-05-06	7636.92	7665.69	7496.82	7543.67
2008-05-07	7554.44	7642.58	7518.59	7639.16
2008-05-08	7560.8	7611.49	7550.96	7586.15
2008-05-09	7555.29	7579.83	7423.86	7483.97
2008-05-13	7558.3	7608.23	7513.85	7578.32
2008-05-14	7628.37	7646.49	7575.08	7594.61
2008-05-15	7574.78	7698.25	7566.26	7683.43
2008-05-16	7721.5	7734.53	7652.44	7653.71
2008-05-19	7687.88	7785.17	7664.29	7778.93
2008-05-20	7727.52	7744.7	7613.95	7626.58
2008-05-21	7644.77	7659.43	7535.38	7574.27
2008-05-22	7520.95	7613.77	7461.77	7578.03
2008-05-23	7573.05	7579.12	7444.82	7459.94
2008-05-26	7420.38	7436.47	7363.9	7363.9
2008-05-27	7383.76	7473.39	7374.78	7417.97
2008-05-28	7425.3	7505.83	7408.4	7474.5
2008-05-29	7502.26	7562.04	7484.88	7541.76
2008-05-30	7568.51	7598.1	7491.96	7511.29
2008-06-02	7549.52	7572.05	7492.36	7555.7
2008-06-03	7498.66	7594.55	7498.2	7590.44
2008-06-04	7548.73	7555.85	7448.41	7514.48
2008-06-05	7524.5	7587.84	7501.48	7567.23
2008-06-06	7610.9	7612.07	7355.26	7386.42
2008-06-09	7323.18	7385.79	7268.01	7325.9
2008-06-10	7265.97	7302.77	7227.84	7284.21
2008-06-11	7325.99	7335.96	7120.85	7167.3
2008-06-12	7159.35	7265.28	7121.96	7222.79
2008-06-13	7220.97	7312.95	7152.01	7261.37
2008-06-16	7276.08	7313.83	7163.19	7238.27
2008-06-17	7273.94	7327.71	7251.38	7251.42
2008-06-18	7235.64	7238.65	7148.14	7182.56
2008-06-19	7133.45	7186.09	7093.76	7158.94
2008-06-20	7159.46	7196.75	7012.19	7069.44
2008-06-23	7055.43	7097.51	7009.22	7026.92
2008-06-24	7020.32	7082.25	6955.65	7026.08
2008-06-25	7054.2	7081.69	7012.01	7081.37
2008-06-26	7043.99	7060.16	6934.34	6949.73
2008-06-27	6897.48	6932.16	6803.7	6861.54
2008-06-30	6850.74	6963.84	6799.03	6958.51
2008-07-01	6935.86	6949.23	6800.8	6849.67
2008-07-02	6890.95	6944.91	6831.32	6843.75
2008-07-03	6763.45	6895.93	6738.79	6844.06
2008-07-04	6904.99	6908.74	6751.6	6772.74
2008-07-07	6834.06	6835.55	6738.93	6815.73
2008-07-08	6684.97	6818.55	6661.13	6788.13
2008-07-09	6849.82	6949.35	6830.41	6921.44
2008-07-10	6823.51	6871.49	6763.87	6803.07
2008-07-11	6840.57	6856.38	6638.89	6638.89
2008-07-14	6701.5	6757.99	6675.26	6675.26
2008-07-15	6606.53	6613.22	6478.41	6561.98
2008-07-16	6584.5	6619.98	6422.85	6583.49
2008-07-17	6719.75	6821.8	6679.62	6739.16
2008-07-18	6694.85	6837.16	6648.49	6827.31
2008-07-21	6816.59	6925.27	6758.66	6858.22
2008-07-22	6787.28	6951.51	6759.71	6922.25
2008-07-23	7018.86	7082.1	6996.38	7058.24
2008-07-24	7147.41	7150.05	7040.04	7056.93
2008-07-25	7011.12	7039.44	6940.22	7015.03
2008-07-28	6991.28	7024.78	6939.82	6968.93
2008-07-29	6879.94	7048.69	6861.32	6993.3
2008-07-30	7091.11	7150.62	7019.8	7108.91
2008-07-31	7117.8	7188.62	7088.97	7141.21
2008-08-04	7070.5	7133.11	7069.7	7078.22
2008-08-05	7103.24	7194.79	7070.19	7190.78
2008-08-06	7246.08	7258.32	7161.8	7209.34
2008-08-07	7179	7265.15	7149.75	7182.07
2008-08-08	7146.48	7293.91	7143.01	7262.1
2008-08-11	7282.73	7348.4	7265.89	7337.73
2008-08-12	7313.2	7358.54	7280.07	7301.84
2008-08-13	7258.34	7280.44	7170.78	7193.5
2008-08-14	7220.1	7259.25	7155.91	7206.46
2008-08-15	7226.97	7273.78	7214.05	7235.93
2008-08-18	7172.86	7278.57	7143.32	7231.4
2008-08-19	7164.43	7179.45	7102.67	7115.18
2008-08-20	7135.73	7148.98	7053.85	7100.01
2008-08-21	7045.62	7055.18	6996.8	7000.53
2008-08-22	7014.44	7115.64	6995	7094.12
2008-08-25	7070.31	7141.64	7059.78	7062.58
2008-08-26	7025.43	7113.28	6980.09	7093.72
2008-08-27	7072.78	7094.24	7012.95	7086.64
2008-08-28	7087.19	7230.52	7056.51	7190.4
2008-08-29	7222.2	7273.06	7194.83	7238.74
2008-09-01	7183.52	7256.01	7170.05	7227.75
2008-09-02	7215.57	7343.07	7199.48	7298.59
2008-09-03	7243.48	7299.29	7240.9	7256.63
2008-09-04	7270.62	7289.74	7084.65	7084.65
2008-09-05	7045.3	7067.08	6954.88	6976.59
2008-09-08	7237.88	7241.47	7159.35	7177.42
2008-09-09	7156.78	7302.55	7149.6	7189.45
2008-09-10	7170.25	7229.49	7104.62	7121.43
2008-09-11	7117.36	7133.41	6986.55	7071.25
2008-09-12	7119.52	7217.75	7091.56	7215.5
2008-09-15	7040.94	7057.9	6827.52	6939.11
2008-09-16	6857.28	6891.29	6659.33	6732.93
2008-09-17	6855.98	6858.86	6654.33	6654.33
2008-09-18	6629.75	6736.08	6587.01	6623.25
2008-09-19	6861.77	7081.93	6861.77	7025.17
2008-09-22	7029.23	7079.8	6879.2	6887.39
2008-09-23	6861.63	6888.05	6769.06	6805.53
2008-09-24	6854.74	6864.84	6766.53	6780.34
2008-09-25	6793.26	6956.44	6785.6	6945.49
2008-09-26	6850.45	6865.26	6763.15	6815.52
2008-09-29	6748.58	6786.39	6500.13	6500.13
2008-09-30	6343.7	6676.62	6343.43	6654.89
2008-10-01	6744.13	6763.61	6653.99	6727.63
2008-10-02	6752.11	6825.14	6715.25	6730.94
2008-10-03	6754.33	6911.96	6629.87	6879.82
2008-10-06	6623.56	6671.31	6375.71	6458.72
2008-10-07	6572.12	6605.9	6390	6427.76
2008-10-08	6198.48	6371.16	6004.62	6073.45
2008-10-09	6186.33	6191.33	5764.36	5798.84
2008-10-10	5404.89	5555.61	5265.86	5347.22
2008-10-13	5709.52	5956.32	5565.99	5956.32
2008-10-14	6163.81	6408.8	6130.4	6260.22
2008-10-15	6244.63	6254.37	5893.75	5911.17
2008-10-16	5663.12	5959.24	5613.1	5718.53
2008-10-17	5928.86	6099.62	5805.92	6099.62
2008-10-20	6184.39	6216.46	6087.36	6216.46
2008-10-21	6337.2	6352.62	6139.04	6185.48
2008-10-22	6040.9	6102.13	5901.36	5925.46
2008-10-23	5965.14	6027.09	5763.55	5893.73
2008-10-24	5667.24	5733.23	5410.94	5675.09
2008-10-27	5407.9	5614.46	5367.44	5500.94
2008-10-28	5593.27	5680.41	5475.35	5538.54
2008-10-29	5781.77	5895.18	5660.16	5880.57
2008-10-30	6012.06	6037.89	5720.2	5842.34
2008-10-31	5838.35	6153.21	5792.1	6153.21
2008-11-03	6227.35	6233.88	6103.76	6233.88
2008-11-04	6256.87	6419.04	6229.86	6399.98
2008-11-05	6339.74	6343.1	6167.49	6177.15
2008-11-06	6027.54	6154.28	5882.46	5924.9
2008-11-07	5966.01	6071.59	5928.25	6008.16
2008-11-10	6166.46	6232.97	6083.6	6090.62
2008-11-11	5979.37	6038.33	5830.96	5880.79
2008-11-12	5957.97	5970.93	5668.13	5702.86
2008-11-13	5646.13	5761.48	5645.75	5740.04
2008-11-14	5878.96	5901.08	5786.9	5834.75
2008-11-17	5805.43	5845.55	5615.39	5646.43
2008-11-18	5662.75	5730.28	5547.01	5675.58
2008-11-19	5703.57	5714.23	5476.2	5524.06
2008-11-20	5426.53	5443.14	5172.84	5306.1
2008-11-21	5361.54	5374.87	5034.41	5144.02
2008-11-24	5236.56	5470.18	5192.65	5466.4
2008-11-25	5393.73	5609.95	5389.91	5478.39
2008-11-26	5433.63	5515.51	5326.38	5498.56
2008-11-27	5521	5640.8	5513.6	5640.8
2008-11-28	5656.49	5816.6	5613.47	5816.6
2008-12-01	5786.9	5790.1	5514.81	5527.58
2008-12-02	5471.28	5575.48	5403.71	5537.59
2008-12-03	5510.17	5617.17	5414.88	5604.23
2008-12-04	5562	5724.9	5526.09	5649.14
2008-12-05	5573.54	5604.82	5455.89	5530.84
2008-12-08	5787.03	5818.82	5701.41	5818.82
2008-12-09	5769.61	5910.04	5733.14	5845.56
2008-12-10	5812.96	5856.35	5711.15	5751.91
2008-12-11	5712.37	5744.79	5629.07	5729.85
2008-12-12	5534.74	5654.8	5492.64	5636.17
2008-12-15	5676.34	5702.19	5493.3	5526.54
2008-12-16	5524.29	5580.49	5479.34	5567.14
2008-12-17	5638.1	5651.71	5489.92	5548.2
2008-12-18	5595.27	5628.44	5484.02	5515.05
2008-12-19	5448.86	5530.77	5389.75	5459.86
2008-12-22	5424.06	5493.69	5402.38	5419.52
2008-12-23	5449.9	5485.97	5399.05	5399.58
2008-12-29	5416.59	5517.89	5393.98	5464.96
2008-12-30	5528.69	5582.12	5513.85	5534.53
2009-01-05	5734.13	5772.73	5696.36	5756.09
2009-01-06	5778.76	5881.47	5731.32	5799.31
2009-01-07	5778.02	5806	5731.7	5761.69
2009-01-08	5697.53	5764.42	5679.12	5751.07
2009-01-09	5753.55	5753.66	5648.01	5697.24
2009-01-12	5657.1	5666.82	5588.18	5591.79
2009-01-13	5568.36	5568.36	5452.02	5534.33
2009-01-14	5584.02	5586.24	5329.37	5378.81
2009-01-15	5416.1	5448.01	5330.1	5382.44
2009-01-16	5497.42	5511.16	5429.28	5435.54
2009-01-19	5496.68	5517.35	5318.73	5381.37
2009-01-20	5413.28	5430.39	5313.99	5321
2009-01-21	5291.66	5376.52	5248.87	5304.17
2009-01-22	5402.73	5459.59	5307.5	5329.44
2009-01-23	5326.56	5351.9	5194.61	5306.91
2009-01-26	5299.64	5457	5299.12	5417.07
2009-01-27	5440.83	5442.38	5291.15	5348.91
2009-01-28	5352.27	5454.25	5338.59	5417.93
2009-01-29	5364.62	5369.44	5241.82	5272.9
2009-01-30	5283.65	5326.3	5205.91	5290.05
2009-02-02	5251.01	5259.15	5140.38	5166.96
2009-02-03	5201.26	5246.38	5142.26	5217.61
2009-02-04	5191.08	5227.69	5142.15	5225.46
2009-02-05	5126.43	5141.14	5005.24	5106.85
2009-02-06	5147.37	5152.85	5052.65	5123.09
2009-02-09	5101.29	5177.33	5076.31	5158.5
2009-02-10	5146.33	5235.18	5107.46	5144.69
2009-02-11	5083.89	5167.8	5054.84	5123.77
2009-02-12	5097.96	5137.74	5062.32	5106.67
2009-02-13	5153.16	5202.53	5090.71	5126.84
2009-02-16	5097.5	5114.54	5076.74	5077.62
2009-02-17	5003.18	5029	4936.98	4941.31
2009-02-18	4959.21	4997.19	4911.04	4955.47
2009-02-19	5001.84	5048.68	4965.27	4990.52
2009-02-20	4920.74	4946.63	4808.44	4851.21
2009-02-23	4898.6	4939.35	4788.44	4797.12
2009-02-24	4750.92	4776.74	4668.83	4723.02
2009-02-25	4774.51	4791.9	4660.87	4702.5
2009-02-26	4784.02	4802.18	4721.81	4770.78
2009-02-27	4674.98	4690.67	4608.82	4690.67
2009-03-02	4576.77	4576.77	4438.27	4438.27
2009-03-03	4472.25	4519.76	4357	4358
2009-03-04	4402.15	4470.39	4349.62	4463.67
2009-03-05	4434.89	4503.63	4390.18	4390.18
2009-03-06	4380.23	4419.14	4311.61	4311.61
2009-03-09	4319.67	4345.05	4234.96	4307.67
2009-03-10	4296.57	4531.75	4296.47	4512.55
2009-03-11	4507.6	4626.61	4486.99	4576.97
2009-03-12	4556.86	4694.09	4482.26	4645.78
2009-03-13	4713.06	4774.72	4683.73	4726.74
2009-03-16	4788.44	4823.37	4750.28	4816.43
2009-03-17	4766.89	4826.36	4741.6	4813.78
2009-03-18	4839.88	4871.39	4729.76	4783.32
2009-03-19	4826.66	4901.66	4765.4	4794.63
2009-03-20	4727.23	4842.24	4721.08	4787.17
2009-03-23	4863.28	4931.07	4829.59	4931.07
2009-03-24	4986.43	4995.46	4886.74	4923.66
2009-03-25	4918.56	5006.92	4901.81	4970.38
2009-03-26	4977.89	5001.83	4897.65	4966.74
2009-03-27	4965.47	4982.07	4866.66	4872.33
2009-03-30	4798.14	4838.4	4713.96	4745.76
2009-03-31	4811.79	4928.75	4810.66	4927.43
2009-04-01	4933.75	5014.9	4837.02	5014.9
2009-04-02	5107.01	5180.53	5098.09	5178.53
2009-04-03	5147.91	5151.26	4996.05	5042.99
2009-04-06	5045.22	5112.35	4944.53	5002.08
2009-04-07	5041.64	5050.27	4960.69	4974.2
2009-04-08	4894.4	5000.69	4884.57	4999.8
2009-04-09	5041.34	5076.94	4953.94	5070.6
2009-04-14	5092.55	5130.52	5048.62	5099.32
2009-04-15	5046.86	5124.16	5032.72	5065.43
2009-04-16	5117.82	5163.95	5077.8	5163.95
2009-04-17	5172.27	5237.48	5154.94	5192.63
2009-04-20	5186.45	5216.45	5055.07	5065.18
2009-04-21	5060.05	5101.15	4953.18	5076.72
2009-04-22	4986.3	5086.6	4967.98	5063.7
2009-04-23	5077.23	5097.09	4990.93	5023.9
2009-04-24	5026.17	5119.11	5023.76	5113.05
2009-04-27	5077.06	5176.35	5048.59	5175.97
2009-04-28	5080.6	5140.94	5050.08	5109.09
2009-04-29	5093.33	5152.81	5076.9	5152.72
2009-04-30	5211.51	5285.77	5208.39	5225.92
2009-05-04	5274.09	5327.46	5229.53	5318.34
2009-05-05	5319.85	5335.9	5265.16	5280.93
2009-05-06	5273.24	5355.36	5253.35	5319.26
2009-05-07	5345.45	5411.98	5294.03	5325.63
2009-05-08	5368.51	5401.3	5336.9	5391.01
2009-05-11	5378.36	5381.67	5314.26	5358.94
2009-05-12	5319.78	5401.68	5317.7	5346.03
2009-05-13	5371.81	5406.86	5260.19	5277.37
2009-05-14	5269.21	5366.2	5219.06	5360
2009-05-15	5408.5	5409.92	5306.49	5350.67
2009-05-18	5306.77	5435.12	5268.83	5435.12
2009-05-19	5467.06	5524.44	5467.06	5498.8
2009-05-20	5493.82	5546.24	5472.7	5509.27
2009-05-22	5436.93	5462.88	5385.94	5409.26
2009-05-25	5430.09	5453.09	5371.86	5446.24
2009-05-26	5399.63	5441.67	5345.72	5431.27
2009-05-27	5451.57	5463.11	5393.15	5419.42
2009-05-28	5377.57	5386.21	5311.77	5350.59
2009-05-29	5387.85	5401.45	5339.97	5349.74
2009-06-02	5440.63	5447.48	5364.17	5432.22
2009-06-03	5438.97	5454.73	5366.22	5384.71
2009-06-04	5390.76	5442.91	5390.55	5422.21
2009-06-05	5452.53	5486.37	5398.9	5398.9
2009-06-08	5407.44	5421.17	5347.18	5391.72
2009-06-09	5425.04	5438.5	5373.55	5388.67
2009-06-10	5435.7	5475.84	5423.57	5436.39
2009-06-11	5442.06	5502.03	5442.06	5483.85
2009-06-12	5488.9	5532.51	5483.61	5521.84
2009-06-15	5488.35	5492.77	5400.15	5400.15
2009-06-16	5394.66	5426.8	5356.86	5377.1
2009-06-17	5358.85	5379.49	5269.46	5302.29
2009-06-18	5321.33	5385.55	5282.56	5376.84
2009-06-19	5422.89	5449.17	5402.6	5421.59
2009-06-22	5406	5420.39	5307.63	5310.37
2009-06-23	5287.8	5364.56	5286.1	5321.31
2009-06-24	5338.79	5453.29	5299.36	5443.42
2009-06-25	5417.59	5437.4	5314.07	5361.3
2009-06-26	5407.77	5428.93	5343.97	5375.99
2009-06-29	5365.83	5456.71	5364.18	5443.45
2009-06-30	5472.75	5481.97	5387.65	5403.97
2009-07-01	5431.14	5480.82	5428.49	5472.94
2009-07-02	5450.76	5461.16	5353.52	5355.23
2009-07-03	5370.14	5372.86	5323.49	5338.51
2009-07-06	5308.11	5358.51	5280.87	5354.15
2009-07-07	5366.05	5396.91	5329.2	5329.2
2009-07-08	5305.1	5352.9	5289.39	5289.39
2009-07-09	5318	5346.79	5300.17	5305.39
2009-07-10	5283.36	5286	5230.02	5237.81
2009-07-13	5222.54	5315.78	5204.78	5315.29
2009-07-14	5355.79	5396.89	5330.16	5365.05
2009-07-15	5389	5473.79	5387.69	5473.33
2009-07-16	5484.23	5560.89	5473.66	5538.57
2009-07-17	5578.4	5601.66	5551.05	5594.14
2009-07-20	5615.87	5660.51	5604.37	5627.93
2009-07-21	5632.57	5677.31	5622.48	5636.19
2009-07-22	5640.34	5649.34	5604.23	5637.02
2009-07-23	5666.55	5765.51	5637.2	5765.51
2009-07-24	5734.39	5788.1	5723.14	5760.9
2009-07-27	5803.02	5807.84	5749.63	5774.89
2009-07-28	5802.62	5826.01	5749.72	5762.8
2009-07-29	5756.7	5811.72	5754.83	5787.19
2009-07-30	5817.47	5936.64	5814.81	5932.62
2009-07-31	5912.76	5978.04	5910.5	5950.69
2009-08-03	5954.66	6002.24	5952.52	5967.43
2009-08-04	5964.43	5978.1	5896.86	5939.78
2009-08-05	5927.69	5959.26	5893.19	5911.91
2009-08-06	5959.29	6000.15	5940.29	5968.08
2009-08-07	5933.7	6026.75	5902.92	6026.4
2009-08-10	5998.65	6015.72	5984.93	6007.55
2009-08-11	6003.45	6016.82	5939.11	5949.98
2009-08-12	5919.17	5966.49	5873.51	5962.49
2009-08-13	5968.85	6014.11	5965.04	5986.72
2009-08-14	6002.9	6040.13	5955.88	5985.3
2009-08-17	5938.42	5945.35	5860.77	5883.7
2009-08-18	5905.59	5953.75	5883.84	5953.75
2009-08-19	5920.55	5988.98	5897.73	5980.79
2009-08-20	6019.51	6067.64	6016.91	6032.05
2009-08-21	6036.07	6149.57	6034.81	6139.8
2009-08-24	6175.53	6205.08	6152.85	6194.39
2009-08-25	6153.35	6222.27	6145.69	6200.85
2009-08-26	6187.76	6216.91	6162.48	6176.97
2009-08-27	6165.67	6189.01	6131.37	6169.19
2009-08-28	6203.49	6262.29	6188.16	6211.58
2009-08-31	6173.29	6223.25	6165.11	6217.12
2009-09-01	6249.76	6251.84	6123.36	6128.17
2009-09-02	6106.38	6121.15	6036.1	6089.24
2009-09-03	6095.62	6100.64	6048.61	6073.72
2009-09-04	6099.53	6131.32	6086.87	6119.07
2009-09-07	6170.82	6193.5	6155.75	6181.97
2009-09-08	6202.6	6214.11	6164.35	6194.72
2009-09-09	6170.96	6202.04	6152.6	6202.04
2009-09-10	6233.53	6236.22	6174.85	6208.43
2009-09-11	6227.69	6241.14	6203.43	6232.99
2009-09-14	6186.75	6230.85	6159.35	6225.64
2009-09-15	6226.37	6236.93	6192.93	6213.19
2009-09-16	6224.19	6319.44	6224.19	6299.91
2009-09-17	6345.59	6347.3	6299.52	6317.72
2009-09-18	6310.57	6355.63	6304.57	6325.15
2009-09-21	6320.34	6329.77	6273.37	6306.23
2009-09-22	6322.62	6394.65	6322.05	6340.72
2009-09-23	6340.42	6385.08	6337.08	6349.83
2009-09-24	6313.6	6352	6258.86	6275.44
2009-09-25	6271.83	6274.47	6211.98	6236.91
2009-09-28	6208.13	6292.65	6161.96	6289.27
2009-09-29	6306.47	6330.99	6266.73	6316.72
2009-09-30	6325.99	6356.69	6275.22	6323.18
2009-10-01	6332.82	6367.17	6240.38	6255.17
2009-10-02	6210.41	6217.2	6108.31	6150.17
2009-10-05	6139.29	6189.98	6126.74	6162.9
2009-10-06	6201.16	6293.34	6174.47	6277.16
2009-10-07	6254.26	6296.74	6244.4	6260.15
2009-10-08	6317.7	6330.37	6271.62	6305.8
2009-10-09	6294.27	6329.78	6271.43	6291.64
2009-10-12	6313.78	6404.17	6309.96	6377.78
2009-10-13	6374.91	6389.29	6309.61	6321.26
2009-10-14	6372.12	6424.85	6359.33	6405.92
2009-10-15	6400.34	6413.76	6361.83	6383.19
2009-10-16	6415.18	6434.28	6310.73	6345.26
2009-10-19	6382.53	6444.48	6380.17	6436.37
2009-10-20	6448.02	6467.26	6407.99	6427.29
2009-10-21	6427.42	6458.67	6346.32	6434.66
2009-10-22	6370.56	6440.44	6332.54	6405.91
2009-10-23	6454.75	6473.65	6371.82	6378.06
2009-10-26	6405.36	6409.58	6291.65	6303.35
2009-10-27	6318.29	6393.87	6296.38	6367.97
2009-10-28	6353.43	6357.65	6268.74	6279.94
2009-10-29	6234.1	6357.38	6222.47	6351.27
2009-10-30	6365.61	6395.17	6275.62	6285.76
2009-11-02	6256.44	6312.51	6231.81	6291.22
2009-11-03	6229.04	6236	6146.09	6213.35
2009-11-04	6238.39	6280.75	6220.01	6267.11
2009-11-05	6204.3	6306.64	6195.73	6285.2
2009-11-06	6286.61	6317.1	6229.04	6293.61
2009-11-09	6352	6391.43	6341.85	6385.14
2009-11-10	6392.7	6399.42	6360.77	6369.1
2009-11-11	6415.56	6423.17	6356.6	6374.7
2009-11-12	6348.91	6378.08	6332.05	6355.76
2009-11-13	6330.86	6356.54	6296.78	6351.08
2009-11-16	6385.66	6434.91	6384.05	6422.81
2009-11-17	6409.95	6423.24	6367.78	6376.4
2009-11-18	6399.46	6432.65	6368.97	6368.97
2009-11-19	6347.45	6353.06	6274.24	6286.81
2009-11-20	6298.1	6318.88	6233.44	6277.46
2009-11-23	6321.25	6429.28	6319.68	6410.24
2009-11-24	6371.57	6437.94	6366.33	6397.53
2009-11-25	6440.59	6445.17	6397.38	6422.2
2009-11-26	6391.59	6394.4	6262.73	6283.38
2009-11-27	6182.94	6365.29	6179.34	6336.66
2009-11-30	6359.86	6364.25	6260.95	6260.95
2009-12-01	6308.17	6380.9	6308.17	6372.08
2009-12-02	6370.87	6422.73	6364.65	6386.54
2009-12-03	6423.71	6482.08	6417.15	6444.08
2009-12-04	6412.61	6521.12	6397.06	6501.16
2009-12-07	6481.73	6496.61	6446.03	6470.61
2009-12-08	6457.06	6506.78	6372.81	6399.74
2009-12-09	6372.68	6411.68	6331.83	6351.71
2009-12-10	6360.51	6435.01	6350.92	6410.64
2009-12-11	6440.52	6457.41	6411.58	6411.58
2009-12-14	6462.11	6465.31	6411.76	6433.09
2009-12-15	6452.35	6460.17	6422.07	6439.4
2009-12-16	6436.99	6532.32	6435.61	6532.32
2009-12-17	6500.77	6539.51	6476.05	6489.23
2009-12-18	6516.97	6532.48	6463.96	6464.32
2009-12-21	6492.99	6526.1	6472.81	6504.44
2009-12-22	6526.73	6592.01	6526.68	6582.9
2009-12-23	6608.6	6608.6	6556.37	6579.98
2009-12-28	6603.41	6606.05	6582.6	6591.01
2009-12-29	6601.24	6615.55	6586.81	6608.52
2009-12-30	6606.14	6609.73	6530.9	6545.91
2010-01-04	6578.45	6631.44	6575.96	6631.44
2010-01-05	6620.66	6622.36	6547.43	6579.26
2010-01-06	6598.18	6607.79	6550.1	6559.41
2010-01-07	6536.5	6574.16	6494.9	6555.36
2010-01-08	6574.67	6635.78	6573.95	6617.88
2010-01-11	6652.78	6666.45	6592.26	6592.26
2010-01-12	6596.67	6608.81	6517.33	6541.9
2010-01-13	6508.21	6573.07	6507.86	6554.55
2010-01-14	6588.75	6646.52	6573.64	6627.42
2010-01-15	6637.44	6664.46	6562.15	6576.02
2010-01-18	6618.16	6624.37	6589.88	6603.78
2010-01-19	6594.98	6639.05	6518.78	6633.86
2010-01-20	6614.96	6657.53	6575.62	6586.53
2010-01-21	6625.24	6666.18	6576.26	6578.95
2010-01-22	6541.8	6556.23	6449.22	6493.96
2010-01-25	6456.35	6508.94	6441.58	6451.3
2010-01-26	6404.13	6484.23	6386.04	6484.23
2010-01-27	6428.2	6501.2	6423.93	6473.03
2010-01-28	6543.57	6551.07	6442.41	6442.41
2010-01-29	6456.12	6473.6	6404.18	6440.72
2010-02-01	6408.68	6496.33	6403.58	6496.33
2010-02-02	6514.97	6572.82	6491.67	6550.12
2010-02-03	6552.7	6564.21	6523.26	6553.8
2010-02-04	6557.38	6569.48	6389.68	6396.51
2010-02-05	6357.63	6383.1	6245.63	6264.33
2010-02-08	6278.19	6362.14	6240.24	6347.14
2010-02-09	6341.88	6371.82	6298.72	6314.75
2010-02-10	6364.16	6386.87	6313.44	6333.99
2010-02-11	6378.54	6426.16	6353.22	6403.42
2010-02-12	6439.22	6465.88	6378.68	6416.2
2010-02-15	6450.05	6464.43	6431.53	6440.76
2010-02-16	6485.23	6516.78	6436.84	6497.66
2010-02-17	6548.38	6578.57	6534.2	6567.6
2010-02-18	6583.55	6638.22	6572.67	6637.29
2010-02-19	6591.05	6720.87	6588.78	6709.68
2010-02-22	6733.88	6735.44	6679.8	6687.41
2010-02-23	6698.09	6715.63	6642.24	6649.09
2010-02-24	6664.71	6695.91	6638.65	6687.95
2010-02-25	6674.66	6701.06	6614.64	6643.96
2010-02-26	6688.27	6711.16	6654.15	6710.99
2010-03-01	6756.34	6791.48	6744.97	6791.48
2010-03-02	6780.49	6833.61	6751.6	6820.04
2010-03-03	6806.8	6824.05	6781.3	6813.16
2010-03-04	6775.79	6813.01	6760.01	6804.87
2010-03-05	6809.37	6855.07	6787.49	6847.78
2010-03-08	6865.3	6873.19	6823.39	6851.2
2010-03-09	6864.42	6874.12	6830.98	6868.32
2010-03-10	6876.23	6891.82	6845.94	6873.59
2010-03-11	6860.03	6881.77	6827.95	6851.73
2010-03-12	6867.04	6872.99	6825.34	6836.6
2010-03-15	6832.2	6856.31	6821.59	6825.1
2010-03-16	6860.92	6886.17	6854.49	6874.43
2010-03-17	6900.94	6913.18	6879.36	6892.01
2010-03-18	6876.91	6900.52	6874.04	6897.74
2010-03-19	6938.5	6943.53	6866.37	6880.76
2010-03-22	6846.65	6867.5	6797.67	6866.43
2010-03-23	6869.5	6917.45	6860.85	6877.16
2010-03-24	6898.53	6904.68	6841.5	6879.95
2010-03-25	6884.48	6904.54	6871.37	6894.17
2010-03-26	6886	6892.51	6822.67	6838.95
2010-03-29	6847.1	6860.41	6821.99	6850.58
2010-03-30	6882.63	6904.6	6867.79	6871.42
2010-03-31	6870.21	6906.61	6847.39	6873.37
2010-04-01	6876.94	6900.68	6857.63	6888.92
2010-04-06	6928.32	6934.42	6860.15	6886.21
2010-04-07	6882.85	6885.92	6841.96	6843.49
2010-04-08	6808.42	6814.83	6753.83	6791.01
2010-04-09	6824.48	6894.21	6818.58	6888.97
2010-04-12	6905.99	6943.07	6901.72	6910.96
2010-04-13	6893.68	6912.06	6865.57	6885.86
2010-04-14	6921.59	6933.17	6886.74	6916.59
2010-04-15	6951.33	6990.7	6921.13	6967.56
2010-04-16	6966.69	6981.28	6869.14	6893.69
2010-04-19	6816.43	6842.76	6775.16	6803.68
2010-04-20	6838.8	6891.49	6828.7	6841.91
2010-04-21	6876.42	6876.42	6802.43	6814.71
2010-04-22	6800.11	6829.98	6697.99	6720.09
2010-04-23	6734.73	6780.64	6703.27	6767.97
2010-04-26	6821.6	6828.78	6796.54	6803.74
2010-04-27	6792.78	6800.09	6667.47	6667.47
2010-04-28	6608.53	6653.16	6555.86	6576.39
2010-04-29	6618.53	6681.65	6589.61	6665.84
2010-04-30	6647.44	6683.66	6591.09	6616.82
2010-05-03	6604.15	6612.45	6574.34	6607.71
2010-05-04	6626.15	6641.24	6477.27	6488.42
2010-05-05	6499.58	6510.57	6409.31	6448.49
2010-05-06	6404.98	6489.8	6368.37	6387.52
2010-05-07	6248.13	6379.8	6148.2	6205.63
2010-05-10	6386.68	6492.99	6337.26	6481.95
2010-05-11	6420.18	6509.57	6415.86	6509
2010-05-12	6504.94	6612.22	6481	6575.05
2010-05-14	6572.15	6578.42	6424.53	6428.68
2010-05-17	6387.09	6495.25	6385.92	6428.86
2010-05-18	6485.99	6503.18	6432.93	6470.84
2010-05-19	6415.49	6445.2	6345.24	6374.43
2010-05-20	6419.87	6437.71	6198.82	6262.42
2010-05-21	6231.25	6251.25	6116.66	6206.59
2010-05-25	6069.55	6112.27	6029.16	6091.55
2010-05-26	6170.46	6230.35	6129.26	6167.53
2010-05-27	6206.77	6312.51	6170.97	6305.18
2010-05-28	6345.26	6369.52	6313.14	6321.92
2010-05-31	6323.2	6352.03	6312.6	6312.6
2010-06-01	6295.15	6362.71	6224.33	6316.6
2010-06-02	6285.38	6368.81	6274.22	6368.81
2010-06-03	6442.55	6476.24	6414.03	6418.82
2010-06-04	6454.07	6464.01	6298.92	6298.97
2010-06-07	6249.13	6338.91	6234.54	6291.04
2010-06-08	6311.62	6318.09	6207.83	6246.22
2010-06-09	6282.78	6319.18	6224.85	6319.18
2010-06-10	6306.3	6397.05	6290.72	6376.66
2010-06-11	6419.01	6452.42	6385.52	6426.74
2010-06-14	6479.85	6482.39	6440.72	6472.12
2010-06-15	6451.75	6512.27	6446.41	6484.73
2010-06-16	6508.32	6511.57	6453.15	6490.07
2010-06-17	6484.35	6506.56	6458.37	6475.25
2010-06-18	6498.82	6498.82	6434.73	6447.06
2010-06-21	6521.1	6534.85	6503.47	6519.57
2010-06-22	6491.49	6512.69	6444.54	6463.46
2010-06-23	6407.51	6445.04	6365.9	6381.85
2010-06-24	6401.45	6402.82	6317.26	6320.62
2010-06-25	6325.53	6356.35	6260.9	6275.35
2010-06-28	6306.3	6321.65	6267.11	6311.15
2010-06-29	6255.89	6270.48	6120.3	6144.45
2010-06-30	6150.9	6170.96	6107.96	6128.06
2010-07-01	6042.15	6080.96	5952.94	5981.66
2010-07-02	6002.31	6017.2	5957.72	5974.3
2010-07-05	5981.03	5994.23	5934.95	5942.25
2010-07-06	5950.79	6084.85	5937.71	6063.12
2010-07-07	6019.59	6099.2	5995.52	6099.2
2010-07-08	6156.95	6186.84	6131.43	6155.72
2010-07-09	6189.92	6220.11	6155.43	6210.49
2010-07-12	6218.77	6252.12	6190.56	6228.31
2010-07-13	6241.43	6307.49	6220.67	6298.59
2010-07-14	6327.22	6332.28	6259.26	6332.28
2010-07-15	6328.21	6364.72	6259.68	6291.07
2010-07-16	6300.83	6314.4	6158.62	6184.37
2010-07-19	6152.52	6207.08	6141.98	6156.64
2010-07-20	6179.16	6181.82	6068.94	6123.42
2010-07-21	6151.14	6174.58	6132.66	6132.66
2010-07-22	6109.15	6218.67	6101.55	6194.18
2010-07-23	6169.97	6203.24	6146.43	6201.25
2010-07-26	6219.44	6223.3	6142.72	6199.46
2010-07-27	6239.94	6289.96	6216.19	6275.19
2010-07-28	6305.27	6325.57	6262.71	6277.49
2010-07-29	6294.2	6307.26	6218.38	6220.65
2010-07-30	6205.24	6234.76	6162.13	6200.78
2010-08-02	6243.67	6338.52	6230.88	6321.64
2010-08-03	6333.72	6348.86	6294.88	6337.72
2010-08-04	6328.46	6386.61	6299.07	6380.3
2010-08-05	6381.28	6408.87	6361.57	6374.89
2010-08-06	6387.57	6409.75	6283.77	6321.36
2010-08-09	6375.11	6396.33	6362.8	6391.74
2010-08-10	6387.41	6403.21	6354.78	6395.02
2010-08-11	6366.62	6384.56	6254.72	6265.84
2010-08-12	6264.05	6317.11	6237.67	6279.35
2010-08-13	6319.19	6321.57	6238.13	6294.34
2010-08-16	6300.63	6332.3	6241.66	6285.66
2010-08-17	6302.6	6360.99	6292.94	6359.74
2010-08-18	6349.23	6377.34	6330.32	6362.88
2010-08-19	6394.78	6400.56	6265.34	6281.35
2010-08-20	6281.26	6286.47	6172.67	6185.82
2010-08-23	6195.02	6243.03	6178.24	6209.45
2010-08-24	6173.37	6181.32	6096.36	6144.14
2010-08-25	6117.06	6152.12	6047.16	6098.59
2010-08-26	6139.98	6153.96	6110.37	6131.76
2010-08-27	6120.34	6189.02	6105.3	6183.14
2010-08-30	6215.8	6232.22	6187.56	6205.24
2010-08-31	6126.38	6186.36	6124.9	6180.89
2010-09-01	6206.28	6333.93	6196.64	6332.43
2010-09-02	6322.13	6341.98	6308.12	6333.65
2010-09-03	6356.36	6427.52	6334.91	6400.71
2010-09-06	6429.48	6430.96	6409.92	6418.25
2010-09-07	6403.47	6406.6	6328.18	6360.2
2010-09-08	6340.4	6393.78	6300.65	6386.95
2010-09-09	6362.28	6426.68	6352.77	6425.26
2010-09-10	6413.01	6468.57	6404.71	6467.69
2010-09-13	6493.66	6503.12	6467.12	6471.77
2010-09-14	6467.08	6484.61	6431.66	6466.32
2010-09-15	6467.59	6473.91	6417.77	6434.01
2010-09-16	6427.25	6449.48	6418.4	6424.16
2010-09-17	6459.44	6485.64	6382.9	6389.02
2010-09-20	6415.01	6477.48	6412.19	6461.98
2010-09-21	6439.1	6481.13	6420.4	6420.4
2010-09-22	6440.16	6443.22	6344.43	6344.88
2010-09-23	6370.82	6379.5	6271.77	6303.2
2010-09-24	6294.09	6367.13	6271.74	6360.77
2010-09-27	6370.42	6393.28	6338.89	6338.89
2010-09-28	6302.74	6374.26	6259.01	6334.38
2010-09-29	6354.09	6378.6	6304.24	6311.57
2010-09-30	6284.98	6368.46	6276.38	6296.33
2010-10-01	6295.77	6323.67	6263.9	6284.17
2010-10-04	6283.75	6289.96	6242.35	6248.8
2010-10-05	6238.18	6336.47	6228.33	6313.9
2010-10-06	6340.14	6375.84	6332.16	6351.01
2010-10-07	6359.2	6404.79	6323.8	6375.58
2010-10-08	6361.54	6372.72	6321.63	6363.16
2010-10-11	6387.1	6390.88	6362.09	6386.18
2010-10-12	6341.06	6384.1	6312.56	6375.26
2010-10-13	6404.05	6486.03	6396.41	6455.13
2010-10-14	6459.53	6480.82	6426.11	6440.97
2010-10-15	6453.96	6468.86	6413.31	6443.01
2010-10-18	6420.65	6482.76	6418.33	6470.26
2010-10-19	6464.9	6508.78	6449.17	6471.96
2010-10-20	6455.36	6490.73	6449.21	6477.2
2010-10-21	6450.76	6530.29	6445.94	6512.19
2010-10-22	6497.04	6508.35	6477.13	6477.13
2010-10-25	6509.17	6530.27	6490.11	6513.63
2010-10-26	6485.6	6505.75	6444.15	6476.61
2010-10-27	6460.07	6518.75	6445.93	6479.21
2010-10-28	6513.72	6537.35	6480.62	6484.71
2010-10-29	6492.67	6504.13	6450.48	6472.23
2010-11-01	6500.43	6517.14	6463.42	6504.72
2010-11-02	6502.46	6555.17	6501.94	6541.5
2010-11-03	6559.95	6571.59	6512.65	6512.99
2010-11-04	6567.6	6614.26	6563.09	6595.64
2010-11-05	6603.41	6612.83	6570.3	6587.72
2010-11-08	6589.32	6608.17	6585.24	6600.36
2010-11-09	6596.27	6615.43	6577.39	6581.88
2010-11-10	6559.92	6585.6	6515.94	6539.82
2010-11-11	6554.4	6554.4	6506.01	6516.99
2010-11-12	6453.21	6534.32	6431.77	6505.29
2010-11-15	6479.89	6578.58	6476.16	6562.15
2010-11-16	6528.99	6545.67	6474.87	6476.53
2010-11-17	6472.1	6524.39	6466.51	6494.99
2010-11-18	6532.65	6621.51	6527.39	6613.37
2010-11-19	6633.4	6639	6559.74	6590.84
2010-11-22	6616.39	6622	6524.68	6532.64
2010-11-23	6491.19	6501.68	6393.79	6393.79
2010-11-24	6423.7	6461.31	6382.1	6449.8
2010-11-25	6450.11	6507.33	6442.22	6502.14
2010-11-26	6471.42	6501.8	6418.83	6483.56
2010-11-29	6512.73	6553.77	6397.5	6397.5
2010-11-30	6404.16	6408.1	6308.01	6312.43
2010-12-01	6334.72	6419.43	6334.72	6409.7
2010-12-02	6437.67	6487.95	6401.68	6483.44
2010-12-03	6476.18	6488.03	6416.62	6440.9
2010-12-06	6439.17	6442.67	6395.85	6412.22
2010-12-07	6431.35	6510.16	6431.35	6462.53
2010-12-08	6433.69	6526.88	6430.75	6508.13
2010-12-09	6553.95	6565.22	6526.19	6537.63
2010-12-10	6540.93	6541.41	6504.65	6519.14
2010-12-13	6538.14	6550.87	6519.06	6519.08
2010-12-14	6525.11	6547.41	6518.27	6545.84
2010-12-15	6547.21	6618.44	6547.08	6560.43
2010-12-16	6566.52	6571.45	6535.37	6566.17
2010-12-17	6565.99	6569.23	6520.25	6538.16
2010-12-20	6531.04	6568.62	6521.25	6521.25
2010-12-21	6542.89	6565.46	6537.87	6558.17
2010-12-22	6558.36	6579.76	6542.3	6553.7
2010-12-23	6570.98	6599.55	6558.06	6599.43
2010-12-27	6606.77	6606.82	6548.41	6568.21
2010-12-28	6585	6590.62	6568.16	6569.06
2010-12-29	6582.73	6588.3	6549.68	6566.65
2010-12-30	6566.92	6570.72	6436.04	6436.04
