# Supplementary material for: Analysis of global stock index data during crisis period via complex network approach
Source: PLoS One. 2018 Jul 18;13(7):e0200600. doi: 10.1371/journal.pone.0200600 (PMC6051609; doi:10.1371/journal.pone.0200600)
Supplement: S1 File — See the respective attached file. (ZIP) [file pone.0200600.s001.zip › Global stock index data 2005-2010/Thailand SET index.xls]

## Sheet: Sheet1
Date	Open	High	Low	Close
2005-01-04	672.4	684.59	671.47	684.48
2005-01-05	687.63	689.87	683.27	683.5
2005-01-06	684.86	693.62	684.86	693.62
2005-01-07	697.52	700.35	692.09	697.84
2005-01-10	698.32	701.89	691.97	696.03
2005-01-11	696.09	696.09	688.01	691.97
2005-01-12	693.37	696.36	692.64	694.63
2005-01-13	695.76	699.73	691.87	693.43
2005-01-14	694.01	701.66	692.11	701.66
2005-01-17	703.16	710.97	703.16	708.3
2005-01-18	711.11	711.46	705.54	709.55
2005-01-19	710.91	714.44	707.07	709.03
2005-01-20	707.48	708.65	704.96	706.9
2005-01-21	706.96	706.97	695.15	696.85
2005-01-24	697.51	699.38	693.16	695.92
2005-01-25	694.85	703.04	694.27	702.14
2005-01-26	705.08	706.24	702.66	702.66
2005-01-27	705.69	706.22	701.08	701.25
2005-01-28	702.17	703.68	700.87	701.66
2005-01-31	702.84	705.23	701.36	701.91
2005-02-01	705.2	709.33	704.75	708.73
2005-02-02	708.98	712.78	708.81	710.33
2005-02-03	714.18	718.06	713.91	716.92
2005-02-04	720.35	721.49	715.65	719.1
2005-02-07	719.42	726.91	719.42	725.76
2005-02-08	727.54	731.42	722.78	731.42
2005-02-09	731.74	735.78	729.63	735.63
2005-02-10	737.08	739.16	732.16	736.22
2005-02-11	736.77	736.77	725.22	726.2
2005-02-14	728.76	730.27	727.41	728.8
2005-02-15	729.51	736.91	729.51	736.91
2005-02-16	739.91	740.84	735.34	739.37
2005-02-17	741.47	744.78	734.68	734.68
2005-02-18	729.99	737.97	729.27	737.5
2005-02-21	737.91	739.87	725.89	725.89
2005-02-22	726.61	732.88	720.89	730.56
2005-02-24	731.74	740.75	730.09	736.89
2005-02-25	740.32	745.23	737.5	740.04
2005-02-28	743.36	746.1	735.08	741.55
2005-03-01	740.45	743.3	733.26	738.75
2005-03-02	733.17	733.51	717.31	720.92
2005-03-03	718.89	724.86	715.8	720.39
2005-03-04	721.61	729.82	721.61	728.42
2005-03-07	731.12	737.42	730.68	737.42
2005-03-08	737.23	737.23	722.6	722.6
2005-03-09	724.34	727.54	716.94	722.58
2005-03-10	716.34	719.94	711.89	719.53
2005-03-11	719.41	720.75	710.87	710.98
2005-03-14	708.41	708.41	698.25	700.22
2005-03-15	700.91	704.31	695.42	696.84
2005-03-16	696.13	706.64	695.19	706.64
2005-03-17	701.4	706.53	700.07	706.53
2005-03-18	710.37	714.73	710.1	711.4
2005-03-21	712.79	713.98	703.95	705.03
2005-03-22	702.65	705.88	697.21	699.53
2005-03-23	697.05	700.31	693.13	693.26
2005-03-24	693.27	696	682.96	685.06
2005-03-25	685.08	687.32	683.37	687.32
2005-03-28	688.4	688.9	682.98	682.98
2005-03-29	681.47	684.8	676.71	676.91
2005-03-30	675.18	680.07	671.28	672.82
2005-03-31	678.3	682.74	678.3	681.49
2005-04-01	680.21	695.83	680.21	695.83
2005-04-04	681.77	687.08	680.35	682.52
2005-04-05	684.72	686.21	679.85	681.66
2005-04-07	683.36	684.13	676.05	677.97
2005-04-08	679.73	684.44	677.18	683.76
2005-04-11	683.76	694.34	682.89	694.34
2005-04-12	696.29	699.37	692.9	698.28
2005-04-18	681.79	684.62	674.68	676.9
2005-04-19	680.28	681.69	676.89	678.37
2005-04-20	683.43	689.67	683.43	684.19
2005-04-21	683.16	683.16	675.32	680.6
2005-04-22	684.9	685.12	677.09	677.25
2005-04-25	677.58	678.02	664.47	664.47
2005-04-26	665.87	666.69	660.92	662.13
2005-04-27	661.79	668.62	660.74	664.63
2005-04-28	664.82	665.45	657.88	659.24
2005-04-29	658.2	660.58	655.04	658.88
2005-05-03	662.79	669.72	662.79	669.72
2005-05-04	672.44	675.03	668.74	675.03
2005-05-06	679.17	689.36	677.83	689.36
2005-05-09	692.82	693.04	683.67	688.21
2005-05-10	689.55	690.47	680.28	681.83
2005-05-11	681.57	684.65	677.09	684.65
2005-05-12	685.91	687.23	682.12	682.12
2005-05-13	682.72	686.29	679.11	679.11
2005-05-16	677.84	677.84	670.76	670.76
2005-05-17	672.67	672.67	660.13	664.61
2005-05-18	666.57	672.3	666.46	672.19
2005-05-19	678.3	680.64	675.48	676.54
2005-05-20	676.55	676.55	670.26	670.65
2005-05-24	671.15	672.39	663.4	663.66
2005-05-25	663.76	666.8	658.74	660.18
2005-05-26	660.7	662.64	651.51	662.64
2005-05-27	666.21	666.21	661.5	663.48
2005-05-30	664.81	668.2	662.97	668.2
2005-05-31	668.23	668.23	661.17	667.55
2005-06-01	667.29	669.37	663.89	667.52
2005-06-02	667.69	674.2	667.69	672.81
2005-06-03	674.44	677.99	672.63	676.7
2005-06-06	676.56	682.3	676.29	682.3
2005-06-07	683.86	684.1	680.39	682.15
2005-06-08	682.18	686.87	682.18	684.07
2005-06-09	684.37	684.63	677.2	677.2
2005-06-10	678.74	681.38	676.36	679.98
2005-06-13	680.23	681.23	675.09	675.09
2005-06-14	677.74	683.85	677.7	683.68
2005-06-15	684.88	687.9	683.3	687.47
2005-06-16	688.3	688.4	683.11	687.16
2005-06-17	688.48	689.95	686.52	686.52
2005-06-20	686.77	687.34	679.68	679.68
2005-06-21	678.8	690.29	677.29	689.64
2005-06-22	691.95	693.24	686.57	686.57
2005-06-23	688.46	694.22	688.45	693.13
2005-06-24	691.99	694.39	690.25	690.25
2005-06-27	691.34	691.34	683.73	684.18
2005-06-28	685.14	687.89	683.36	684.68
2005-06-29	686.02	690.83	685.52	685.56
2005-06-30	686.29	687.06	675.5	675.5
2005-07-04	675.1	676.18	664.6	669.78
2005-07-05	669.75	670.1	662.78	663.52
2005-07-06	665.42	666.53	657.66	659.91
2005-07-07	657.62	658.33	637.92	638.31
2005-07-08	637.34	643.31	630.71	643.31
2005-07-11	650.04	650.97	640.4	640.82
2005-07-12	644.21	650.91	643.96	648.98
2005-07-13	649.86	658.37	648.14	658.37
2005-07-14	661.43	664.27	657.69	661.45
2005-07-15	660.53	660.53	654.63	655.46
2005-07-18	656.34	657.48	650.13	652.67
2005-07-19	653.76	655.31	648.67	648.67
2005-07-20	651.6	652.29	647.08	650.04
2005-07-21	650.85	651.37	647.05	648.92
2005-07-25	652.29	659.64	652.16	659.64
2005-07-26	660.01	660.28	655.27	656.91
2005-07-27	657.63	665.72	656.17	665.72
2005-07-28	665.87	676.33	665.87	670.09
2005-07-29	672.36	676.44	671.81	675.67
2005-08-01	677.15	677.52	670.27	674.99
2005-08-02	677.8	684.79	676.96	683.16
2005-08-03	688.32	690.58	682.56	687.94
2005-08-04	690.88	693.28	684.57	684.57
2005-08-05	684.16	688.13	681.04	686.01
2005-08-08	686.67	688.06	683.61	686.32
2005-08-09	687.29	690.38	681.54	681.54
2005-08-10	685.98	687.31	683.12	684.59
2005-08-11	685.15	686.78	681.95	681.95
2005-08-15	681.67	681.67	673	675.52
2005-08-16	677.68	679.4	665.75	667.18
2005-08-17	664.82	668.87	661.97	667.49
2005-08-18	668.4	674.74	667.59	672.02
2005-08-19	672.66	680.83	672.15	680.83
2005-08-22	680.93	690.77	679.99	690.77
2005-08-23	694.37	698.72	689.51	690.39
2005-08-24	691.97	698.63	688.96	695.67
2005-08-25	698.26	699.44	692.14	692.14
2005-08-26	692.95	697.43	689.15	695.89
2005-08-29	693.55	696.19	687.24	691.33
2005-08-30	691.55	692.86	688.26	692.86
2005-08-31	693.73	698.85	692.39	697.85
2005-09-01	702.87	710.28	700.6	710.28
2005-09-02	712.6	712.6	706.18	709.97
2005-09-05	710.49	713.25	707.94	707.94
2005-09-06	710.12	712.96	704.07	705.46
2005-09-07	707.7	713.38	707.7	708.5
2005-09-08	708.86	716.47	706.77	715.08
2005-09-09	718.93	718.93	712.67	712.78
2005-09-12	717.87	717.87	712.49	712.8
2005-09-13	712.47	714.38	708.21	710.31
2005-09-14	710.06	717.77	710.06	717.77
2005-09-15	719.53	720.2	711.2	711.2
2005-09-16	711.34	712.21	704.31	708.26
2005-09-19	709.47	712.8	708.19	708.98
2005-09-20	712.67	723.16	711.82	723.16
2005-09-21	723.11	725.84	720.06	721.16
2005-09-22	721.53	725.64	720.77	725.64
2005-09-23	724.01	726.69	723.1	725.31
2005-09-26	725.28	726.11	720.29	721.28
2005-09-27	725.5	727.09	722.47	724.24
2005-09-28	726.68	726.95	722.44	723.2
2005-09-29	725.69	725.91	719.49	722.83
2005-09-30	724.43	725.08	719.53	723.23
2005-10-03	722.65	722.65	714.72	717.42
2005-10-04	717.42	718.9	714.7	714.9
2005-10-05	714.72	719.11	714.59	717.17
2005-10-06	713.3	716.36	709.88	710.79
2005-10-07	709.04	711.43	707.9	708.98
2005-10-10	709.98	712.84	707.05	707.05
2005-10-11	707.29	711.87	705.46	709.13
2005-10-12	711.41	715.37	708.65	709.2
2005-10-13	709.3	709.44	703.67	704.32
2005-10-14	702.83	704.59	699.19	700.02
2005-10-17	700.77	701.68	695.47	696.28
2005-10-18	697.24	700.34	694.8	695.18
2005-10-19	693.88	694.13	683.74	684.07
2005-10-20	687	690.64	679.6	681.92
2005-10-21	678.81	686.21	676.31	686.21
2005-10-25	687.41	688.07	676.84	676.84
2005-10-26	679.09	686.4	679.09	685.04
2005-10-27	684.72	685.67	682	685.29
2005-10-28	683.39	683.39	679.62	682.25
2005-10-31	683.26	683.67	678.87	682.62
2005-11-01	682.38	694	682.38	693.27
2005-11-02	693.79	700.3	693.79	699.88
2005-11-03	699.94	705.45	699.94	704.79
2005-11-04	707.93	709.63	703.12	706.23
2005-11-07	704	704	697.81	700.75
2005-11-08	700.34	700.99	694.52	695.6
2005-11-09	696	697.97	692.52	696.85
2005-11-10	696.88	696.97	691.9	694.44
2005-11-11	694.42	694.42	689.56	690.45
2005-11-14	685	685.85	680.79	683.41
2005-11-15	682.91	686.79	675.86	681.58
2005-11-16	681.31	681.31	674.34	675.31
2005-11-17	675.75	678.62	672.37	672.63
2005-11-18	672.32	676.45	670.98	676.41
2005-11-21	677.48	678.01	670.79	672.06
2005-11-22	672.55	674.35	670.93	674.25
2005-11-23	675.68	675.92	664.13	669.18
2005-11-24	669.18	670.37	665.34	669.76
2005-11-25	669.15	670.4	667.99	669.89
2005-11-28	670.29	670.62	665.13	666.69
2005-11-29	666.52	670.87	664.44	669.9
2005-11-30	670.58	670.58	665.73	667.75
2005-12-01	666.96	666.96	660.34	660.95
2005-12-02	663.56	665.96	656.86	659.91
2005-12-06	662.04	679.16	662.04	679.16
2005-12-07	679.36	694.87	679.36	694.87
2005-12-08	694.01	694.01	686.59	692.58
2005-12-09	693.36	698.9	691.08	697.74
2005-12-13	700.19	701.59	693.48	693.48
2005-12-14	695.11	696.79	691.51	694.72
2005-12-15	696.49	697.15	690.2	690.49
2005-12-16	691.35	691.35	686.5	691.17
2005-12-19	690.68	693.77	688.65	691.28
2005-12-20	690.7	698.68	690.55	698.68
2005-12-21	700.94	701.92	697.5	698.43
2005-12-22	698.05	699.74	695.49	696.41
2005-12-23	697.96	701.45	696.98	698.95
2005-12-26	699.99	702.17	698.72	701.37
2005-12-27	702.83	707.04	702.28	706.47
2005-12-28	707.11	707.27	702.51	705.29
2005-12-29	705.83	712.85	705.7	710.22
2005-12-30	712.26	713.96	710.3	713.73
2006-01-03	713.8	725.64	713.8	725.64
2006-01-04	732.51	745.32	732.51	743.2
2006-01-05	750.13	752.65	740.19	741.28
2006-01-06	743.91	747.77	737.02	747.34
2006-01-09	749.04	762.29	749.04	762.26
2006-01-10	765.12	766.85	758.05	759.32
2006-01-11	758.94	764.01	750.67	764.01
2006-01-12	764.08	764.08	748.07	753.04
2006-01-13	753.97	760.01	751.25	755.72
2006-01-16	752.93	753.16	744.53	752
2006-01-17	754.19	755.74	746.59	750.73
2006-01-18	749.53	749.53	735.39	736.4
2006-01-19	738.83	746.24	737.34	744.98
2006-01-20	749.77	752.61	747	747.7
2006-01-23	742.42	750.28	741.4	750.28
2006-01-24	747.75	751.5	745.95	745.95
2006-01-25	749.67	763.94	749.51	762.7
2006-01-26	765.71	769.57	761.14	761.14
2006-01-27	765.59	765.59	758.5	761.27
2006-01-30	763.82	763.82	755.07	756.15
2006-01-31	758.96	762.91	758.03	762.63
2006-02-01	763.85	764.08	759.11	760.36
2006-02-02	756.91	756.91	741.84	744.54
2006-02-03	739.3	751.51	737.01	747.09
2006-02-06	748.86	749.99	735.91	744.12
2006-02-07	744.11	745.95	741.36	743.37
2006-02-08	742.72	743.74	734.63	734.63
2006-02-09	735.94	736.57	727.82	733.14
2006-02-10	734.5	739.56	734.3	738.07
2006-02-14	733.38	733.38	723.75	727.91
2006-02-15	726.74	731.02	725.44	725.73
2006-02-16	726.56	737.07	723.06	735.16
2006-02-17	739.99	740.72	735.32	739.35
2006-02-20	736.05	736.05	728.4	734.65
2006-02-21	733.52	736.06	727.76	727.76
2006-02-22	727.8	732.63	727.14	728.6
2006-02-23	730.5	735.65	728.88	732.68
2006-02-24	732.94	741.8	732.46	741.8
2006-02-27	742.8	753.55	736.63	753.1
2006-02-28	746.53	750.27	743.01	744.05
2006-03-01	739.94	751.48	739.94	748.28
2006-03-02	752.54	755.75	751.48	752.52
2006-03-03	754.92	758.08	752.15	753.39
2006-03-06	753.62	754.46	750.21	750.81
2006-03-07	749.79	750.64	737.61	738.36
2006-03-08	733.67	733.77	723.86	723.86
2006-03-09	723.93	732.6	721.12	728.99
2006-03-10	729.18	730.51	727.07	728.18
2006-03-13	727.29	732.88	726.58	732.88
2006-03-14	731.29	738.63	730.81	738.63
2006-03-15	737.27	741.21	736.54	741.21
2006-03-16	744.06	744.45	738.93	739.96
2006-03-17	741.92	743.99	737.41	741.43
2006-03-20	740.41	740.7	734.28	734.51
2006-03-21	732.83	736.48	732.48	732.48
2006-03-22	732.32	734.51	724.41	724.41
2006-03-23	726.12	730.88	726.01	729.72
2006-03-24	730.38	733.56	727.61	730.85
2006-03-27	730.62	733.56	730.62	733.33
2006-03-28	733.11	733.53	729.24	729.24
2006-03-29	730.01	731.82	723.24	724.87
2006-03-30	726.41	730.99	724.01	730.99
2006-03-31	731.14	735.52	730.83	733.25
2006-04-03	733.75	738.67	728	738.67
2006-04-04	738.09	750	735.83	745.33
2006-04-05	748.05	773.12	748.05	768.07
2006-04-07	771.34	772.08	765.89	770.33
2006-04-10	767.91	767.91	757.51	757.51
2006-04-11	758.02	760.07	753.39	757.4
2006-04-12	757.38	758.83	750.73	755.43
2006-04-17	757.45	760.73	757.07	759.42
2006-04-18	761.51	768.22	761.5	764.17
2006-04-20	768.35	774.85	768.35	774.57
2006-04-21	773.38	774.42	768.57	773.06
2006-04-24	776.56	778.26	771.09	771.54
2006-04-25	771.31	771.31	761.55	763.88
2006-04-26	764.41	772.43	764.33	770.4
2006-04-27	776.5	776.59	769.71	770.01
2006-04-28	766.8	768.98	765.08	768.29
2006-05-02	770.86	773.65	766.96	768.26
2006-05-03	773.07	774.59	771.69	774.44
2006-05-04	774.35	774.35	766.51	768.22
2006-05-08	771.17	782.91	771.17	782.91
2006-05-09	782.4	785.98	779.67	785.38
2006-05-10	786.49	787.55	782.96	784.28
2006-05-11	785.56	786.54	781.32	782.5
2006-05-15	775.4	775.4	763.69	765.97
2006-05-16	764.23	766.39	752.21	761.87
2006-05-17	764.07	765.86	760.68	762.36
2006-05-18	758.69	758.69	743.96	748.3
2006-05-19	742.65	749.81	742.43	746.33
2006-05-22	746.45	746.65	722.81	724.44
2006-05-23	723.22	729.14	719.5	727.21
2006-05-24	731.04	732.83	713.81	714.1
2006-05-25	714.03	714.03	701.01	701.03
2006-05-26	712.72	718.31	710.95	717.5
2006-05-29	718.94	722.71	714.77	721.58
2006-05-30	720.93	720.93	712.79	713.96
2006-05-31	710.36	710.36	698.3	709.43
2006-06-01	712.26	712.58	707.72	710.3
2006-06-02	711.7	722.61	711.7	722.61
2006-06-05	721.95	722.3	713.22	713.22
2006-06-06	713.14	713.14	700.4	702.04
2006-06-07	697.9	697.9	685.8	688.22
2006-06-08	684.03	684.79	672.57	675.63
2006-06-09	678.6	681.4	670.28	670.41
2006-06-14	656.42	656.42	644.69	646.69
2006-06-15	654.05	657.12	641.03	648.32
2006-06-16	663.95	669.51	662.2	665.39
2006-06-19	664.48	664.48	657.35	659.68
2006-06-20	653.63	653.67	644.56	646.78
2006-06-21	648.46	651.77	647.13	649.74
2006-06-22	656.83	660.9	655.98	659.32
2006-06-23	654.53	659.52	653.05	659.52
2006-06-26	657.6	659.69	655.27	659.27
2006-06-27	662.4	667.17	657.05	659.69
2006-06-28	655.41	666.8	654.28	666.8
2006-06-29	668.9	672.97	668.9	670.71
2006-06-30	679.39	683.75	678.13	678.13
2006-07-03	680.36	684.34	674.51	683.98
2006-07-04	686.53	694.96	686.53	694.52
2006-07-05	691.95	692.94	680.72	680.72
2006-07-06	677.38	688.96	677.21	688.96
2006-07-07	691.99	692.03	684.3	686.11
2006-07-10	683.01	684.55	678.38	684.55
2006-07-12	685.35	687.26	683.66	686.02
2006-07-13	686.61	686.61	672.34	672.34
2006-07-14	667.23	670.05	659.08	661.59
2006-07-17	651.91	654.02	650.69	653.02
2006-07-18	654.26	660.54	654.26	659.58
2006-07-19	662.74	664.21	657.06	660.11
2006-07-20	670.44	672.76	667.9	668.96
2006-07-21	668.85	687.88	665.9	685.71
2006-07-24	684.54	690.36	683.13	683.76
2006-07-25	691.38	692.84	685.74	688.35
2006-07-26	690.11	691.53	686.22	690.92
2006-07-27	693.62	699.95	691.94	695.83
2006-07-28	699.17	700.83	691.13	691.43
2006-07-31	693.62	695.54	690.11	691.49
2006-08-01	693.99	694.74	683.26	686.97
2006-08-02	686.29	694.09	685.72	694.09
2006-08-03	698.84	705.5	696.43	703.1
2006-08-04	704.73	705.69	700.14	703.28
2006-08-07	702.41	706.9	702.06	705.35
2006-08-08	708.2	712.29	708	711.8
2006-08-09	711.14	713.31	706.42	708.93
2006-08-10	709.74	709.81	696.8	698.12
2006-08-11	700.79	708.42	700.79	708.42
2006-08-15	709.87	710.14	704.87	707.68
2006-08-16	711.28	715.3	710.07	712.07
2006-08-17	714.49	714.85	707.72	709.01
2006-08-18	708.28	712.01	707.62	708.49
2006-08-21	709.69	709.69	702.96	705.93
2006-08-22	705.94	707.92	703.35	706.3
2006-08-23	705.9	705.9	697.99	698.01
2006-08-24	695.24	695.24	688.05	692.17
2006-08-25	689.39	694.32	688.94	689.13
2006-08-28	690.22	690.22	681.82	682.07
2006-08-29	684.24	687.74	684.24	686.24
2006-08-30	686.46	686.97	682.05	684.51
2006-08-31	687.43	692.28	685.9	690.9
2006-09-01	690.05	698.57	689.64	696.44
2006-09-04	699.5	704.08	699.5	703.53
2006-09-05	701.47	704.47	700.18	701.1
2006-09-06	702.06	704	700.26	701.96
2006-09-07	694.05	694.28	690.66	692.56
2006-09-08	691.04	692.8	683.26	692.46
2006-09-11	692.15	692.36	686.03	686.03
2006-09-12	686.65	690.17	683.73	687.76
2006-09-13	690.46	700.3	690.42	698.19
2006-09-14	702.68	707.76	701.97	701.97
2006-09-15	702.44	704.51	700.26	700.61
2006-09-18	699.55	705.89	695.06	705.89
2006-09-19	706.59	708.83	702.56	702.56
2006-09-21	702.05	702.05	673	692.57
2006-09-22	692.91	694.62	673.85	681.71
2006-09-25	679.37	686.74	679.09	686.74
2006-09-26	689.24	690.62	684.9	688.63
2006-09-27	689.51	694.8	689.51	693.03
2006-09-28	696.97	697.05	687.72	687.9
2006-09-29	689.31	690.48	686.1	686.1
2006-10-02	687.68	688.06	680.94	683.84
2006-10-03	682.04	685.73	681.04	681.84
2006-10-04	680.29	687.96	679.34	687.96
2006-10-05	692.18	696.28	690.44	695.72
2006-10-06	696.69	696.85	692.2	694.6
2006-10-09	695.53	695.59	689.8	692.26
2006-10-10	694.31	699.16	694.31	699.16
2006-10-11	699.16	700.5	697.04	697.82
2006-10-12	698.53	710.51	698.51	709.67
2006-10-13	712.34	715.13	709.95	712.05
2006-10-16	715.68	718.88	715.34	717.11
2006-10-17	716.61	718.15	710.74	710.74
2006-10-18	709.72	718.74	709.72	718.74
2006-10-19	721.08	724	719.88	720.87
2006-10-20	723.82	726.59	723.21	724.98
2006-10-24	725.9	728.63	724.42	728.53
2006-10-25	729.05	733.63	727.63	732.8
2006-10-26	735.36	738.42	728.49	728.49
2006-10-27	728.37	729.37	724.07	725.77
2006-10-30	724.14	724.14	718.47	718.74
2006-10-31	719.56	724.97	718.78	722.46
2006-11-01	723.15	731.43	723.15	730.87
2006-11-02	731.2	731.8	728.21	729.03
2006-11-03	729.94	732.7	728.06	732.3
2006-11-06	732.47	736.24	731.73	734.9
2006-11-07	740.2	743.31	738.74	738.9
2006-11-08	740.25	741.96	736.14	738.93
2006-11-09	740.15	745.97	740.15	743.85
2006-11-10	746.16	746.94	738.89	740.42
2006-11-13	739.93	741.38	736.83	736.83
2006-11-14	740.53	741.74	733.26	733.87
2006-11-15	733.55	735.8	729.95	734.05
2006-11-16	735.93	735.93	730.85	733.14
2006-11-17	732.06	734.47	729.98	733.92
2006-11-20	734.04	734.77	723.67	726.37
2006-11-21	726.15	728.57	723.23	724.64
2006-11-22	726.75	731	726.72	729.43
2006-11-23	729.24	730.33	726.6	728.92
2006-11-24	728.61	728.61	722.35	723.87
2006-11-27	724.29	734.66	724.29	734.66
2006-11-28	734.5	734.5	727.33	727.33
2006-11-29	730.41	735.92	729.69	735.76
2006-11-30	737.26	742.3	737.26	739.06
2006-12-01	741.62	742.99	738.82	741.38
2006-12-04	742.55	742.55	738.04	742.45
2006-12-06	742.98	747.24	742.64	746.16
2006-12-07	745.96	748.98	744.38	745.54
2006-12-08	746	746	739	740.94
2006-12-12	741.38	741.87	736.83	738.25
2006-12-13	738.75	739.54	734.79	734.98
2006-12-14	735.43	738.27	728.56	732.4
2006-12-15	737.47	737.47	730.73	736.29
2006-12-18	736.48	737.66	728.58	730.55
2006-12-19	721.85	721.85	587.92	622.14
2006-12-20	637.73	691.55	637.73	691.55
2006-12-21	690.57	690.57	671.4	676.1
2006-12-22	674.45	680.31	671.29	680.31
2006-12-25	680.19	684.32	677.1	684.32
2006-12-26	684.25	688.72	684.11	688.72
2006-12-27	688.52	690.61	687.88	687.88
2006-12-28	688.66	689.86	676.77	680.36
2006-12-29	680.63	681.14	672.81	679.84
2007-01-03	677.55	677.55	653.14	659.25
2007-01-04	658.4	660.3	648.22	648.22
2007-01-05	644.17	644.17	626.85	628.19
2007-01-08	625.38	639.13	621.25	633.82
2007-01-09	633.15	636.59	615.66	616.75
2007-01-10	609.83	622.27	608.14	622.27
2007-01-11	625.65	639.47	625.65	637.63
2007-01-12	647.14	648.48	641.91	645.71
2007-01-15	648.66	656.97	648.19	656.31
2007-01-16	657.85	660.91	652.75	655.9
2007-01-17	654.89	658.1	650.63	651.47
2007-01-18	653.74	655.41	650.23	654.89
2007-01-19	655.41	660.09	653.96	658.17
2007-01-22	660.09	661.03	654.01	655.12
2007-01-23	651.41	651.99	647.35	650.76
2007-01-24	656.62	657.63	653.08	657.16
2007-01-25	660.69	662.13	658.74	660.71
2007-01-26	658.24	660.12	655.87	657.65
2007-01-29	658.95	660.57	653.64	653.92
2007-01-30	653.43	655	650.11	653.49
2007-01-31	654.98	656.78	652.94	654.04
2007-02-01	655.96	659.98	655.96	657
2007-02-02	659.77	671.08	659.77	670.6
2007-02-05	673.88	676.77	670.72	674.42
2007-02-06	677.36	677.42	671.77	673.63
2007-02-07	676.07	679	675.08	675.33
2007-02-08	676.7	692.89	676.7	691.28
2007-02-09	694.96	697.83	691.76	695.27
2007-02-12	695.33	697.58	692.68	697.46
2007-02-13	698.59	698.59	690.27	692.48
2007-02-14	696.08	698.61	696.03	697.84
2007-02-15	698.12	701.85	693.86	693.86
2007-02-16	693.97	693.97	687.89	688.01
2007-02-19	685.42	687.41	682.51	685.38
2007-02-20	686.48	691.44	686.48	690.67
2007-02-21	691.28	693.9	688.28	692.38
2007-02-22	693.27	698.86	693.27	693.61
2007-02-23	694.99	695.63	688.37	690.76
2007-02-26	692.08	692.42	686.04	688.7
2007-02-27	688.51	690.47	682.26	683.95
2007-02-28	667.46	677.13	665.04	677.13
2007-03-01	678.79	682.57	677.84	680.6
2007-03-02	680.61	683.58	677.92	679.02
2007-03-06	678.71	678.71	671	674.24
2007-03-07	676.61	679.25	670.37	670.37
2007-03-08	671.65	673.15	671.03	671.98
2007-03-09	672.64	673.98	670.69	671.17
2007-03-12	672.5	675.31	671.54	672.36
2007-03-13	672.96	677.15	672.87	675.2
2007-03-14	671.32	673.53	668.76	670.62
2007-03-15	672.19	675.71	672.19	674.31
2007-03-16	673.45	674.61	671.05	671.05
2007-03-19	671.24	672.12	669.14	669.14
2007-03-20	672.72	672.99	668.52	671.76
2007-03-21	671.94	672.18	667.1	669.56
2007-03-22	672.83	674.99	671.99	674.84
2007-03-23	675.86	678.11	674.95	677.79
2007-03-26	678.46	680.87	676.77	679.04
2007-03-27	680	680.81	677.07	678.57
2007-03-28	679.47	679.47	667.9	669.04
2007-03-29	667.22	671.62	666.3	671.62
2007-03-30	671.42	674.39	671.13	673.71
2007-04-02	675.19	681.28	675.19	679.62
2007-04-03	679.74	686.53	679.27	686.53
2007-04-04	690.7	695.99	690.34	693.54
2007-04-05	693.95	693.99	689.67	692.47
2007-04-09	693.13	693.25	687.74	688.55
2007-04-10	688.23	690.3	687.43	689.48
2007-04-11	689.67	695.1	689.67	695.1
2007-04-12	694.34	694.36	690.94	692.46
2007-04-17	693.09	696.24	693.09	695.03
2007-04-18	694.98	696.16	691.18	692.27
2007-04-19	691.31	691.31	686.48	687.23
2007-04-20	687.92	690.2	687.11	687.53
2007-04-23	689.34	690.53	685.16	686.18
2007-04-24	686.43	688.33	685.48	685.48
2007-04-25	686.56	691.48	686.56	690.3
2007-04-26	692.99	695.91	690.79	690.79
2007-04-27	692.35	695.11	691.63	695.11
2007-04-30	695.3	699.16	694.25	699.16
2007-05-02	700.1	706.36	700.1	705.47
2007-05-03	708.04	713.64	708.04	709.91
2007-05-04	712.41	716.44	710.13	716.44
2007-05-08	717.24	717.93	712.87	712.87
2007-05-09	715.55	716.04	704.79	706.29
2007-05-10	706.84	710.01	705.83	707.19
2007-05-11	705.28	708.19	703.11	706.9
2007-05-14	710.38	714.53	710.38	712.18
2007-05-15	713.6	714.6	711.04	713.27
2007-05-16	715.01	723.84	714.91	721.66
2007-05-17	725.78	726.78	720.57	724.37
2007-05-18	729.13	733.1	727.81	728.76
2007-05-21	732.15	733.78	725.72	728.22
2007-05-22	729.99	737.15	729.99	732.77
2007-05-23	734.83	736.18	730.04	731.22
2007-05-24	731.08	731.18	719.56	720.72
2007-05-25	717.74	723.83	716.38	719.14
2007-05-28	720.91	728	720.27	727.93
2007-05-29	728.42	733.27	725.5	727.79
2007-05-30	726.55	739.36	725.59	737.4
2007-06-01	742.31	754.76	741.28	753.93
2007-06-04	757.35	775.41	757.35	770.61
2007-06-05	773.1	773.99	758.8	760.59
2007-06-06	759.43	766.89	756.77	759.42
2007-06-07	757.42	760.65	753.83	758.83
2007-06-08	750.75	757.24	750.75	752
2007-06-11	752.08	754.42	744.67	754.15
2007-06-12	753.78	753.78	743.42	743.42
2007-06-13	740.67	740.67	726.6	726.6
2007-06-14	732.54	737.67	732.13	734.93
2007-06-15	738.03	744.25	737.71	744.25
2007-06-18	757.75	766.2	757.21	766.2
2007-06-19	766.67	769.43	761.9	763.78
2007-06-20	765.93	777.72	765.27	777.1
2007-06-21	775.05	778.97	771.73	776.2
2007-06-22	778.78	778.94	772.05	772.05
2007-06-25	771.88	774.98	764.12	764.12
2007-06-26	766.57	768.72	763.96	766.97
2007-06-27	766.89	772.97	766.76	771
2007-06-28	772.73	777.68	772.14	777.68
2007-06-29	779.73	780.41	775.68	776.79
2007-07-02	779.94	793.08	778.81	792.71
2007-07-03	797.14	818.98	797.14	813.52
2007-07-04	814.62	829.57	811.89	825.45
2007-07-05	827.96	833.27	818.01	823.93
2007-07-06	823.39	832.55	817.78	832.38
2007-07-09	841.52	850.31	840.71	844.19
2007-07-10	844.07	858.58	837.98	858.45
2007-07-11	850.57	861.01	846.28	846.28
2007-07-12	851.86	852.77	837.84	843.87
2007-07-13	847.47	861.77	847.47	859.14
2007-07-16	860.34	868.7	852.22	857.08
2007-07-17	856.75	861.91	848.97	856.91
2007-07-18	855.4	864.76	849.56	849.56
2007-07-19	847.9	848.91	840.55	847.26
2007-07-20	850.51	856.15	849.14	850.54
2007-07-23	843.13	862.62	840.33	862.62
2007-07-24	870.58	884.64	870.58	880.95
2007-07-25	876.43	891.33	875.69	883.65
2007-07-26	888.11	895.63	876.05	884.16
2007-07-27	866.04	871.54	854.07	863.58
2007-07-31	867.83	869.85	854.99	859.76
2007-08-01	856.05	859.42	832.79	833.47
2007-08-02	843.18	844.75	820.03	830.29
2007-08-03	836.02	841.83	831.91	837.73
2007-08-06	819.65	821.79	813.14	815.87
2007-08-07	822.6	823.25	805.9	814.4
2007-08-08	816.18	831.64	816.18	831.64
2007-08-09	837.56	842.51	811.82	811.83
2007-08-10	789.93	804.84	789.93	804.84
2007-08-14	801.86	803.02	791.33	793.82
2007-08-15	783.78	785.55	773.92	773.92
2007-08-16	756.01	756.01	739.66	750.69
2007-08-17	755.93	758.42	732.78	758.42
2007-08-20	765.31	792.02	765.31	792.02
2007-08-21	795.77	797.13	764.4	764.4
2007-08-22	772.93	785.47	767.34	784.43
2007-08-23	793.28	797.07	787.47	791.5
2007-08-24	786.3	791.55	783.7	790.72
2007-08-27	796.73	799.1	790.54	791.17
2007-08-28	791.23	791.23	784.18	788.21
2007-08-29	782.56	792.04	773.89	792.04
2007-08-30	798.05	800.4	791.51	791.58
2007-08-31	794.24	813.21	792	813.21
2007-09-03	810.9	820.19	806.39	820.19
2007-09-04	818.43	818.43	810.37	810.86
2007-09-05	817.42	818.26	811.93	814.5
2007-09-06	812.66	815.16	809.31	809.82
2007-09-07	812.33	812.5	798.2	801.46
2007-09-10	798.72	798.95	790.49	796.85
2007-09-11	800.53	804.33	796.09	801.54
2007-09-12	807.39	808.06	801.91	802
2007-09-13	803.27	808.51	802.79	807.1
2007-09-14	810.42	816.82	810.19	811.95
2007-09-17	811.9	812.05	801.89	802.65
2007-09-18	802.09	805.89	800.45	802.54
2007-09-19	811.11	816.12	811.04	811.79
2007-09-20	814.34	817.69	813.27	815.43
2007-09-21	817.68	831.51	817.68	831.51
2007-09-24	835.87	842.7	831.39	836.51
2007-09-25	834.77	835.18	828.03	835.18
2007-09-26	836.78	845.03	831.48	844.4
2007-09-27	845.89	847.43	840.22	843.05
2007-09-28	846.93	849.18	841.74	845.5
2007-10-01	844.93	855.35	842.98	852.47
2007-10-02	859.41	862.28	853.43	853.43
2007-10-03	855.43	858.84	850	850.58
2007-10-04	847.96	851.14	843.49	848.95
2007-10-05	851.94	856.91	851.89	852.33
2007-10-08	858.84	864.01	858.49	863.16
2007-10-09	863.91	868.84	861.11	867.59
2007-10-10	874.53	879.51	871.58	875.1
2007-10-11	879.37	891.27	876.12	889.06
2007-10-12	890.08	893.01	880.77	887.02
2007-10-15	891.57	900.28	887.18	897.1
2007-10-16	904.76	908.83	892.88	894.53
2007-10-17	887.77	892.27	879.04	884.53
2007-10-18	888.49	889.19	876.75	876.75
2007-10-19	883.21	883.21	868.77	875.83
2007-10-22	871.82	871.82	857.66	860.09
2007-10-24	872.39	875.81	865.03	866.03
2007-10-25	869.9	893.45	864.25	893.45
2007-10-26	900.67	911.6	894.57	894.57
2007-10-29	909.25	916.06	905.85	915.03
2007-10-30	914.12	918.11	904.55	906.66
2007-10-31	898.39	911.64	894.02	907.28
2007-11-01	913.31	924.7	902.08	902.73
2007-11-02	892.33	898.1	888.36	894.34
2007-11-05	892.82	892.87	871.82	872.86
2007-11-06	874.48	886.31	871.85	886.31
2007-11-07	892.58	893.69	880.27	880.27
2007-11-08	873.7	873.7	864.66	873.64
2007-11-09	873.81	878.54	871.82	874.64
2007-11-12	865.44	865.64	856.56	861.93
2007-11-13	860.98	864.07	852.23	857.66
2007-11-14	866.63	869.55	861.23	861.51
2007-11-15	861.73	863.4	853.35	855.52
2007-11-16	850.5	851	845.38	849.07
2007-11-19	852.47	852.71	831.14	831.14
2007-11-20	826.07	836.82	812.17	830.05
2007-11-21	821.27	828.66	807.58	807.58
2007-11-22	808	816.54	796.94	808.82
2007-11-23	813.43	825.49	807.38	824.25
2007-11-26	830.13	836.96	829.32	832.78
2007-11-27	824.51	827.29	820.9	822.99
2007-11-28	824.02	830.49	820.52	820.52
2007-11-29	832.16	844.8	832.01	844.8
2007-11-30	845.29	851.39	838.85	846.44
2007-12-03	846.66	850.36	830.94	831.12
2007-12-04	830.43	834.15	823.94	833.34
2007-12-06	840.85	848.11	838.76	845.19
2007-12-07	854.93	855.58	838.62	841.39
2007-12-11	844.15	844.15	834.15	840.45
2007-12-12	832.49	834.67	829.8	834.09
2007-12-13	831.3	837.03	826.68	833.09
2007-12-14	834.16	843.99	834.12	836.4
2007-12-17	834.18	834.18	817.62	817.62
2007-12-18	815.08	824.62	813.36	813.9
2007-12-19	818.03	819.32	802.59	804.98
2007-12-20	805.86	807.38	790.87	791.71
2007-12-21	795.62	813.6	795.16	813.6
2007-12-25	821.27	843.35	817.69	843.28
2007-12-26	846.46	848.8	836.84	841.2
2007-12-27	844.57	852.22	837.47	852.06
2007-12-28	847.32	859.8	846.45	858.1
2008-01-02	858.74	860.69	842.97	842.97
2008-01-03	835.01	836.43	829.06	832.63
2008-01-04	830.66	839.58	821.71	821.71
2008-01-07	812.88	814.41	805.7	808.31
2008-01-08	813.56	814.85	805.71	811.69
2008-01-09	805.12	820.47	802.39	820.47
2008-01-10	817	817.86	800.18	800.18
2008-01-11	804.14	807.86	796.47	796.47
2008-01-14	792.16	794.29	786.7	791.15
2008-01-15	796.66	798.54	776.99	779.79
2008-01-16	762.78	773.8	757.65	773.8
2008-01-17	772.89	794.27	771.48	791.25
2008-01-18	778.51	795.2	778.51	789.67
2008-01-21	791.15	802.77	766.53	766.53
2008-01-22	747.18	754.16	730.69	741.54
2008-01-23	759.43	759.82	739.47	740.65
2008-01-24	743.71	750.01	728.58	728.58
2008-01-25	741.2	762.82	738.38	759.72
2008-01-28	753.04	753.04	740.34	744.36
2008-01-29	753.95	756.87	749.39	754.87
2008-01-30	759.61	766.39	751.53	763.48
2008-01-31	764.53	787.74	760.75	784.23
2008-02-01	797.91	811.39	794.36	810.86
2008-02-04	825.02	828.79	809.64	811.56
2008-02-05	805.84	815.56	804.47	807.68
2008-02-06	792.28	796.21	787.87	794.63
2008-02-07	794.46	796.96	790.12	793.17
2008-02-08	795.86	806.47	795.86	806.44
2008-02-11	811.04	813.82	802.79	804.15
2008-02-12	810.6	820.54	807.84	817.49
2008-02-13	823.24	830.47	820.87	829.41
2008-02-14	839.34	844.83	829.52	832.11
2008-02-15	823.48	829.16	816.63	826.65
2008-02-18	830.69	830.79	821.85	824.99
2008-02-19	829.64	839.44	829.64	835.62
2008-02-20	841.14	841.14	822.55	827.13
2008-02-22	822.38	828.77	821.39	826.86
2008-02-25	834.73	840.23	834.2	838.74
2008-02-26	845.95	846.4	824.62	834.67
2008-02-27	839.49	840.09	832.04	832.04
2008-02-28	832.68	842.12	831	842.12
2008-02-29	839.9	850.18	836.3	845.76
2008-03-03	843.37	849.49	842	842.92
2008-03-04	845.86	849.91	831.26	831.41
2008-03-05	830.73	830.73	823.76	824.98
2008-03-06	831.11	833.41	827.55	827.71
2008-03-07	824.93	824.93	816.42	821.57
2008-03-10	813.2	815.18	805.68	806.65
2008-03-11	805.48	820.77	805.48	819.83
2008-03-12	825.82	833.12	825.53	827
2008-03-13	826.17	827.1	814.31	814.31
2008-03-14	818.93	822.06	816.18	818.04
2008-03-17	807.59	809.93	805.68	806.74
2008-03-18	801.5	812.32	798.91	812.32
2008-03-19	814.29	818.89	807.56	807.67
2008-03-20	799.63	801.64	796.23	798.11
2008-03-21	800.93	804.79	797.05	803.32
2008-03-24	805.46	807.28	799.46	807.28
2008-03-25	810.57	822.58	808.88	820.31
2008-03-26	820.65	820.65	813.3	817.57
2008-03-27	816.48	825.41	816.03	822.96
2008-03-28	824.85	827.24	820.8	825.17
2008-03-31	825.49	825.49	817.03	817.03
2008-04-01	819.71	823.36	816.72	823.36
2008-04-02	827.51	832.04	825.71	825.71
2008-04-03	824.36	827.44	824.08	826.68
2008-04-04	827.79	829.01	821.96	824.8
2008-04-08	825.97	827.84	824.66	826.85
2008-04-09	829.15	829.59	823.05	826.19
2008-04-10	826.25	826.76	820.98	820.98
2008-04-11	821.96	827.5	821.8	827.1
2008-04-16	827.17	835.13	826.08	833.38
2008-04-17	838.54	847.66	838.54	845.43
2008-04-18	846.26	846.67	839.93	845.4
2008-04-21	852.53	853.5	840.36	841.98
2008-04-22	843.62	850.02	840.49	850.02
2008-04-23	850.63	852.45	837.52	837.66
2008-04-24	839.51	843.59	834.31	834.31
2008-04-25	837.5	838.75	831.8	832.19
2008-04-28	836.18	839.51	833.28	836.42
2008-04-29	839.94	840.02	829.21	833.63
2008-04-30	832.74	834.02	831.1	832.45
2008-05-02	836.83	844.41	836.82	843.15
2008-05-06	845.36	848.28	843.28	845.83
2008-05-07	848.46	852.98	845.8	848.71
2008-05-08	849.47	856.81	846.96	850.17
2008-05-09	850.95	852.3	840.59	846.71
2008-05-12	846.87	847.73	841.85	842.22
2008-05-13	843.85	848.48	837.86	839.28
2008-05-14	842.67	848.94	837.92	848.94
2008-05-15	853.22	856	852.27	855.61
2008-05-16	860.65	872.65	859.75	870.33
2008-05-20	871.42	879.69	870.82	873.82
2008-05-21	870.67	884.19	869.65	884.19
2008-05-22	882.68	886.57	874.34	874.54
2008-05-23	878.09	885.35	875.59	875.59
2008-05-26	867.36	867.36	851.65	856.8
2008-05-27	859.12	859.76	852.19	855.6
2008-05-28	853.6	853.6	832.99	832.99
2008-05-29	837.62	838.47	821.1	830.61
2008-05-30	832.85	842.37	828.76	833.65
2008-06-02	825.42	828.78	809.7	810.22
2008-06-03	809.7	814.42	803.52	806.86
2008-06-04	803.61	815.94	803.48	808.92
2008-06-05	808.17	809.82	799.68	809.82
2008-06-06	816.81	819.2	814.3	817.33
2008-06-09	811.05	811.05	805	805.58
2008-06-10	804.68	807.39	788.86	791.94
2008-06-11	793.95	795.54	786.89	791.66
2008-06-12	785.7	791.68	782.91	790.8
2008-06-13	791.22	795.67	782.36	782.64
2008-06-16	788.04	789.18	782.64	787.59
2008-06-17	786.62	786.62	775.06	777.17
2008-06-18	769.98	773.1	765.35	765.74
2008-06-19	760.26	760.26	741.47	742.46
2008-06-20	737.83	768.9	737.83	768.9
2008-06-23	758.36	769.02	754.16	768.9
2008-06-24	770.06	771.3	762.62	763.75
2008-06-25	764.57	778.85	763.49	778.42
2008-06-26	780.83	787.48	774.39	774.39
2008-06-27	768.97	776.89	766.46	775.73
2008-06-30	779.15	781.97	765.51	768.59
2008-07-02	767.73	767.73	755.58	760.01
2008-07-03	752.55	753.66	742.13	742.15
2008-07-04	744.58	748.34	743.03	743.03
2008-07-07	744.98	744.98	730.32	730.56
2008-07-08	726.65	728.61	719.51	722.5
2008-07-09	729.83	736.24	719.65	721.13
2008-07-10	717.56	727.47	713.19	721.86
2008-07-11	725.24	734.02	723.82	730.29
2008-07-14	730.54	730.54	717.06	717.06
2008-07-15	711.86	711.86	693.41	693.41
2008-07-16	692.49	695.92	669.97	669.97
2008-07-18	681.24	681.24	660.16	664.52
2008-07-21	670.3	687.3	664.99	687.3
2008-07-22	685.44	694.9	682.15	682.15
2008-07-23	691.11	696.77	689.6	694.14
2008-07-24	690.54	694.83	686.16	691.48
2008-07-25	682.6	686.5	678.35	685.47
2008-07-28	689.22	689.24	677.94	685.53
2008-07-29	679.32	679.32	673.97	676.73
2008-07-30	679.3	683.35	669.9	669.9
2008-07-31	674.32	679.65	669.17	676.32
2008-08-01	672.75	680.99	670.66	678.66
2008-08-04	678.34	679.12	674.67	674.67
2008-08-05	672.16	673.73	661.02	667.12
2008-08-06	672.23	678.8	667.17	676.35
2008-08-07	678.42	705.35	676.93	705.35
2008-08-08	694.32	699.71	686.84	690.7
2008-08-11	708.36	715.33	702.93	702.93
2008-08-13	695.87	709.13	695.87	701.6
2008-08-14	705.65	708.74	699.37	705.6
2008-08-15	705.67	708.98	703.84	707.48
2008-08-18	708.2	708.63	697.23	697.23
2008-08-19	692.56	695.16	686.24	691.33
2008-08-20	690.97	692.71	685.63	690.05
2008-08-21	691.33	691.51	676.53	676.53
2008-08-22	679.56	682.66	676.19	681.93
2008-08-25	681.17	681.17	676.37	678.2
2008-08-26	665.32	670.16	660.96	668.92
2008-08-27	668.77	676.79	667.53	675.99
2008-08-28	678.64	683.93	678.64	682.83
2008-08-29	686.13	687.05	673.85	684.44
2008-09-01	678.54	678.99	673.97	675.22
2008-09-02	661.67	666.98	655.62	659.51
2008-09-03	655.97	658.74	648.95	649.93
2008-09-04	645.92	656.11	642.28	654.85
2008-09-05	645.5	648.18	642.5	645.8
2008-09-08	654.94	665.66	653	665.66
2008-09-09	659.62	664.5	657.39	663.61
2008-09-10	659.32	660.39	654.09	655.54
2008-09-11	654.31	658.78	646.8	646.8
2008-09-12	648.62	654.34	647.19	654.34
2008-09-15	652.07	652.07	640.03	642.39
2008-09-16	623.79	624.56	614.72	624.56
2008-09-17	626.81	627.26	601.95	605.14
2008-09-18	590.3	602.75	569.94	600.38
2008-09-19	614.38	628.64	610.28	624.83
2008-09-22	626.49	629.07	614.25	614.49
2008-09-23	611.94	611.94	606.32	608.25
2008-09-24	612.16	620.43	612.16	620.43
2008-09-25	618.09	621.35	612.3	621.14
2008-09-26	616.61	619.13	613.38	618.97
2008-09-29	618.07	619.33	598.59	601.29
2008-09-30	568.18	599.16	568.18	596.54
2008-10-01	600.52	602.78	593.81	594.45
2008-10-02	596.94	601.46	595.24	597.69
2008-10-03	591.22	593.73	587.4	590.05
2008-10-06	579.42	579.42	551.8	551.8
2008-10-07	539.62	546.35	527.7	528.71
2008-10-08	517.29	517.29	483.91	492.34
2008-10-09	500.51	508.52	473.94	499.99
2008-10-10	458.96	468.13	449.53	451.96
2008-10-13	455.77	483.45	451.04	476.33
2008-10-14	501.89	508.96	498.29	500.77
2008-10-15	495.19	502.59	481.5	481.5
2008-10-16	469.89	477.73	456.96	477.73
2008-10-17	477.81	488.52	470.97	471.31
2008-10-20	476.58	480.73	470.23	476.95
2008-10-21	481.63	486	477.28	478.79
2008-10-22	475	476.47	463.09	465.24
2008-10-24	453.87	453.87	426.52	432.87
2008-10-27	424.83	424.88	387.43	387.43
2008-10-28	394.46	407.8	383.63	398.04
2008-10-29	408.25	412.46	384.15	384.15
2008-10-30	395.72	409.67	395.61	408.31
2008-10-31	403.47	421.7	402.64	416.53
2008-11-03	431.98	449.19	431.98	449.19
2008-11-04	444.53	461	443.62	457.62
2008-11-05	478.27	478.68	453.94	457.36
2008-11-06	443.31	462.93	442.67	462.93
2008-11-07	459.98	466.6	453.5	463.81
2008-11-10	469.48	470.97	456.44	456.44
2008-11-11	452.84	460.23	442.31	442.31
2008-11-12	441.22	443.28	432.88	435.7
2008-11-13	424.71	433.47	420.49	433.47
2008-11-14	438.87	440.93	429.97	429.97
2008-11-17	428.48	436.09	428.48	434.21
2008-11-18	431.36	432.02	419.97	419.97
2008-11-19	421.35	421.35	408.51	408.51
2008-11-20	399.62	399.98	390.17	393.85
2008-11-21	389.11	397.67	384.37	397.51
2008-11-24	393.51	396.82	384.92	386.12
2008-11-25	393.63	396.95	389.37	391.85
2008-11-26	384.07	395.22	380.05	395.22
2008-11-27	389.09	398.96	388.56	389.81
2008-11-28	393.02	403.26	391.4	401.84
2008-12-01	403.95	410.62	390.92	390.92
2008-12-02	385.23	394.19	382.85	387.32
2008-12-03	402.67	402.67	392.7	392.92
2008-12-04	394.74	397.5	387.95	392.87
2008-12-08	398.67	410.58	397.96	410.58
2008-12-09	410.1	425.57	409.76	423.79
2008-12-11	428.22	432.68	423.07	424.61
2008-12-12	423.3	426.07	413.57	424.79
2008-12-15	431.28	438.12	424.3	437.06
2008-12-16	435.86	449.79	434.43	445.31
2008-12-17	452.38	456.24	445.35	445.94
2008-12-18	448.25	455.38	446.02	451.72
2008-12-19	448.3	454.9	447.01	447.01
2008-12-22	448.12	448.12	433.77	434.08
2008-12-23	431.35	440.48	429.2	440.4
2008-12-24	439.01	443.76	438.16	439.17
2008-12-25	441.85	444.64	439.64	444.64
2008-12-26	445.74	448.29	444.37	446.62
2008-12-29	444.92	446.7	440.21	446.7
2008-12-30	448.41	452.49	446.86	449.96
2009-01-05	460.39	478.69	459.57	478.69
2009-01-06	483	488.12	470.82	473.15
2009-01-07	478.8	479.3	462.96	462.96
2009-01-08	457.11	465.49	455.44	465.03
2009-01-09	463.75	467.32	458.9	459.06
2009-01-12	459.52	460.82	451.1	452.8
2009-01-13	448.3	451.18	433.81	433.81
2009-01-14	440.3	442.65	431.2	439.51
2009-01-15	430.32	430.7	424.16	426.26
2009-01-16	429.14	435.2	426.93	435.2
2009-01-19	438.43	439.23	430.73	435.71
2009-01-20	430.57	433.19	429.29	433.19
2009-01-21	429.84	433.76	429.29	431.23
2009-01-22	435.02	441.6	434.57	438.27
2009-01-23	436.71	437.69	433.25	433.52
2009-01-26	435.5	437.77	434.7	436.73
2009-01-27	439.69	444.79	438.96	444.79
2009-01-28	443.51	449.22	442.1	448.35
2009-01-29	452.21	452.31	435	435
2009-01-30	434.37	439.38	432.53	437.69
2009-02-02	437.29	437.88	427.85	427.85
2009-02-03	428.92	431.8	427.81	430.69
2009-02-04	433.91	435.78	432.37	433.04
2009-02-05	433.93	438.02	433.44	433.44
2009-02-06	437.43	445.51	437.43	444.39
2009-02-10	446.46	447.71	441.56	443.17
2009-02-11	438.71	445.53	438.36	444.1
2009-02-12	442.7	444.03	440.06	440.63
2009-02-13	442.72	446.74	442.49	445.77
2009-02-16	446.67	447.34	442.71	446.64
2009-02-17	443.67	444.22	436.68	438.22
2009-02-18	435.66	440.3	435.52	439.6
2009-02-19	440.02	444.51	439.82	441.62
2009-02-20	440.15	441.93	434.46	434.67
2009-02-23	433.82	437.21	432.14	434.99
2009-02-24	430.29	431.32	427.35	431.32
2009-02-25	434.56	435.55	432.86	434.31
2009-02-26	435.17	437.01	430.67	431.94
2009-02-27	433.06	433.8	430.55	431.52
2009-03-02	428.86	428.95	415.32	416.52
2009-03-03	410.26	414.54	408.78	413.09
2009-03-04	412.39	419.08	412.14	417.86
2009-03-05	418.97	423.4	416.96	417.11
2009-03-06	415.42	419.51	413.66	419.51
2009-03-09	418.4	419.84	409.91	411.15
2009-03-10	413.3	417.51	412.29	417.41
2009-03-11	421.56	422.08	414.41	414.41
2009-03-12	413.91	415.11	412.24	415.04
2009-03-13	420.36	425.64	420.26	424.79
2009-03-16	424.75	424.98	420.62	424.61
2009-03-17	423.87	428.71	422.32	422.32
2009-03-18	425.86	426.36	423.9	426.2
2009-03-19	426.7	431.78	426.36	427.72
2009-03-20	430.46	431.92	426.94	429.64
2009-03-23	430.46	440.09	426.94	438.17
2009-03-24	442.15	443.01	436.7	438.16
2009-03-25	437.74	439.61	433.88	436.92
2009-03-26	438.31	443.44	437.67	439.4
2009-03-27	441.31	441.92	438.7	440.47
2009-03-30	435.71	436.07	426.44	429.6
2009-03-31	430.59	433.13	429.61	431.5
2009-04-01	433.5	433.55	429.22	430.09
2009-04-02	433.04	442.96	432.85	442.96
2009-04-03	443.8	446.35	441.16	446.04
2009-04-07	444.71	449.68	441.5	442.56
2009-04-08	438.05	443.57	438.05	443.57
2009-04-09	445.09	451.03	442.98	444.07
2009-04-10	447.11	454.26	443.64	453.88
2009-04-16	449.34	457.7	446.96	452.97
2009-04-17	455.22	459.79	450.07	456.8
2009-04-20	456.55	471.16	456	466.28
2009-04-21	459.33	467.05	459.33	466.38
2009-04-22	469.52	470.46	459.31	460.62
2009-04-23	461.38	466.06	460.63	466.06
2009-04-24	470.17	476.32	469.28	474.07
2009-04-27	473.86	477.17	472.1	474.99
2009-04-28	477.58	480.35	468.96	472.72
2009-04-29	475.97	483.5	473.42	483.5
2009-04-30	490.23	494.03	487.42	491.69
2009-05-04	498.46	506.26	497.81	506.26
2009-05-06	508.42	523.14	504.47	523.14
2009-05-07	534.35	535.76	523.28	527.72
2009-05-11	530.63	540.22	526.75	535.18
2009-05-12	532.89	544.54	530.63	544.54
2009-05-13	543.8	554.36	542.87	552.71
2009-05-14	544.02	546.9	526.55	526.55
2009-05-15	536.22	536.54	522.44	533.92
2009-05-18	524.25	540.22	523.15	540.22
2009-05-19	550.78	562.32	550.69	556.47
2009-05-20	561.28	565.31	556.64	561.41
2009-05-21	559.46	563.03	545.78	548.77
2009-05-22	550.34	554.68	543.26	554.02
2009-05-25	550.53	558.36	547.6	550.51
2009-05-26	553.17	554.69	542.69	542.69
2009-05-27	553.54	556.43	548.94	555.41
2009-05-28	553.04	557.94	552.14	555.43
2009-05-29	562.03	569.55	560.41	560.41
2009-06-01	568.9	579.98	567.15	579.98
2009-06-02	580.72	585.28	572.24	574.3
2009-06-03	582.27	588.15	578.44	582.25
2009-06-04	582.76	593.6	578.49	593.6
2009-06-05	596.54	605.34	595.47	604.57
2009-06-08	603.38	609.88	595.39	601.04
2009-06-09	601.62	608	598.62	607.73
2009-06-10	613.44	624.55	611.31	624.55
2009-06-11	624.1	633.25	624.01	627.07
2009-06-12	635.5	638.05	623.98	628.55
2009-06-15	626.5	631.01	606.39	611.92
2009-06-16	602.14	602.17	593.39	596.54
2009-06-17	588.89	599.61	585.29	586.14
2009-06-18	587.18	588.89	566.5	570.43
2009-06-19	573.56	588.98	573.56	588.98
2009-06-22	591.32	592.44	581.31	582.29
2009-06-23	564.67	569.85	561.05	569.85
2009-06-24	569.43	582.94	568.79	581.43
2009-06-25	583.72	595.35	583.6	590.6
2009-06-26	598.26	602.57	594.46	595.8
2009-06-29	594.39	603.26	594.34	601.6
2009-06-30	610.21	610.94	595.98	597.48
2009-07-02	600.75	602.45	582.58	586.42
2009-07-03	579.22	586.03	579.22	583.48
2009-07-08	570.4	576.06	567.45	575.87
2009-07-09	575.31	581.99	573.1	581.99
2009-07-10	579.52	579.56	566.03	566.03
2009-07-13	560.77	564.63	556.11	562.55
2009-07-14	570	579.22	569.29	577.75
2009-07-15	581.68	588.56	579.71	587.86
2009-07-16	597.15	597.92	582.74	582.74
2009-07-17	587.91	597.54	584.55	596.11
2009-07-20	603.78	613.67	602.6	613.67
2009-07-21	611.06	618.22	610.3	610.89
2009-07-22	613.68	618.96	597.64	598.22
2009-07-23	606.48	612.19	605.03	612.19
2009-07-24	616.93	618.36	610.27	614.24
2009-07-27	621.03	625.12	615.52	617.83
2009-07-28	615.64	624.3	615.56	621.96
2009-07-29	619.7	620.83	610.78	614.88
2009-07-30	614.14	621.95	608.86	621.95
2009-07-31	628.25	629.41	621.7	624
2009-08-03	627.21	641.43	626.97	641.43
2009-08-04	645.81	649.48	641.23	641.23
2009-08-05	645.89	649.21	631.97	640.16
2009-08-06	638.01	649.87	637.72	649.21
2009-08-07	646.97	649.08	641.19	644.2
2009-08-10	650.04	650.88	643.01	643.75
2009-08-11	640.96	645.21	637.3	643.02
2009-08-13	647.07	655.68	643.59	655.68
2009-08-14	654.26	656.94	650.91	654.25
2009-08-17	641.71	645.96	629.63	632.05
2009-08-18	632.59	640.25	625.83	640.25
2009-08-19	641.22	641.58	629.55	631.28
2009-08-20	638.35	645.1	637.49	640.98
2009-08-21	642.46	645.56	636.41	644.63
2009-08-24	653.93	657.98	653.2	653.2
2009-08-25	648.55	657.05	648.1	655.46
2009-08-26	655.48	661.04	654.89	658.28
2009-08-27	658.64	659.29	652.24	652.4
2009-08-28	653.34	656.98	650.15	656.98
2009-08-31	653.41	655.82	650.84	653.25
2009-09-01	654.46	659.62	654.04	654.12
2009-09-02	648.37	654.12	647.68	654.12
2009-09-03	657.62	665.65	656.99	665.54
2009-09-04	667.52	673.5	664.83	668.41
2009-09-07	674.63	682.06	673.2	681.5
2009-09-08	687.65	696.34	683.62	691.73
2009-09-09	694.86	697.86	688.3	695.59
2009-09-10	704.6	710.62	699.7	703.09
2009-09-11	707.41	710.9	704.04	707.81
2009-09-14	701.82	708.44	692.51	694.32
2009-09-15	698.76	703.68	695.58	703.16
2009-09-16	709.75	713.12	709.02	710.25
2009-09-17	718.82	719.76	706.58	709.23
2009-09-18	709.54	713.67	705.87	713.67
2009-09-21	714.42	716.86	711.62	713.16
2009-09-22	713.56	724.37	712.62	724.37
2009-09-23	727.25	731.58	722.71	730.52
2009-09-24	724.81	729.22	721.08	728.54
2009-09-25	724.16	730.69	721.57	721.57
2009-09-28	719.11	721.87	704.12	708.88
2009-09-29	716.36	719.76	712.89	715.29
2009-09-30	709.15	717.48	708.44	717.07
2009-10-01	718.9	729.36	718.61	726.91
2009-10-02	720.63	725.71	719.75	724.56
2009-10-05	726.3	726.79	715.77	718.47
2009-10-06	724.66	731.77	723.28	731.39
2009-10-07	740.31	746.7	738.94	741.92
2009-10-08	745.37	749.2	740.93	744.03
2009-10-09	749.79	752.56	746.87	746.87
2009-10-12	749.9	753.26	744.62	751.86
2009-10-13	755.19	758.55	746.67	746.67
2009-10-14	751.76	752.22	714.39	731.47
2009-10-15	735.91	736.34	670.72	692.72
2009-10-16	699.07	717.12	695.74	717.12
2009-10-19	720.57	731.61	714.05	731.61
2009-10-20	737.91	739	723.58	725.6
2009-10-21	725.31	729.38	715.57	716.35
2009-10-22	711.84	712.18	702.66	708.76
2009-10-26	713.87	717.33	707.43	711.83
2009-10-27	703.58	714.54	703.58	714.54
2009-10-28	712.61	713.06	703.8	703.95
2009-10-29	692.08	693.59	685.39	690.1
2009-10-30	700.91	701.95	684.17	685.24
2009-11-02	673.5	677.22	667.52	677.22
2009-11-03	674.48	676.96	666.81	668.48
2009-11-04	674.31	684.88	672.76	684.88
2009-11-05	682.37	687.96	681.63	681.91
2009-11-06	690.76	698.63	689.92	698.63
2009-11-09	702.35	713.48	699.44	713.48
2009-11-10	715.64	717.51	705.31	708.2
2009-11-11	711.36	717.9	709.35	717.9
2009-11-12	715.98	717.34	696.72	696.72
2009-11-13	697.55	702.51	693.72	698.33
2009-11-16	701.71	709.38	700.67	706.75
2009-11-17	709.03	711.85	703.9	706.55
2009-11-18	711.19	713.66	703.09	707.26
2009-11-19	706.34	706.49	699.09	700.42
2009-11-20	697.19	700.68	694.65	695.25
2009-11-23	695.42	695.73	683.55	690.41
2009-11-24	689.26	692.08	676.22	676.22
2009-11-25	682.61	696.08	680.09	695.69
2009-11-26	691.83	694.89	684.86	685.73
2009-11-27	674.16	681.02	669.34	680.37
2009-11-30	689.19	691.43	686.93	689.07
2009-12-01	690.98	710.01	690.89	710.01
2009-12-02	712.79	713	693.51	693.51
2009-12-03	695.81	706.84	695.81	706.84
2009-12-04	703.87	707	697	701.58
2009-12-08	701.4	702.07	697.38	698.82
2009-12-09	696.5	697.04	688.91	694.71
2009-12-11	698.96	704.32	698.47	703.64
2009-12-14	702.15	713.87	701.8	709.74
2009-12-15	710.73	712.78	708.57	709.64
2009-12-16	711.87	716.03	710.18	716.01
2009-12-17	718.36	719.17	713.59	715.81
2009-12-18	713.19	716	711.25	715.68
2009-12-21	718.11	720.53	714.66	715.17
2009-12-22	719.93	725.4	718.69	724.4
2009-12-23	726.27	730.83	725.88	729.8
2009-12-24	733.53	735.2	725.13	727.21
2009-12-25	729.96	730.64	728.09	730.41
2009-12-28	732	733.71	729.65	733.71
2009-12-29	735.39	742.16	734.93	742.16
2009-12-30	740.69	742.31	733.41	734.54
2010-01-04	736.66	737.14	725.65	732.28
2010-01-05	737.38	740.86	730.8	732.11
2010-01-06	734.73	737.12	732.66	735.73
2010-01-07	738.77	740.91	733.75	734.63
2010-01-08	736.29	740.91	736.03	738.96
2010-01-11	743.08	748.02	742.72	746.95
2010-01-12	745.78	749.24	745.15	745.66
2010-01-13	741.54	746.74	741.4	746.74
2010-01-14	750.7	751.93	747.94	749.42
2010-01-15	751.97	753.17	745.59	746.52
2010-01-18	744.19	747.87	743.56	746.89
2010-01-19	747.77	749.65	735.35	736.48
2010-01-20	738.3	740.05	723.15	731.8
2010-01-21	727.55	730.34	718.99	718.99
2010-01-22	710.75	715.42	705.69	714.1
2010-01-25	706.76	713.89	702.87	710.39
2010-01-26	711.98	713	700.78	701.66
2010-01-27	704.6	706.13	690.46	690.46
2010-01-28	696.56	698.35	682.17	689.72
2010-01-29	685.14	696.55	684.26	696.55
2010-02-01	692.66	697.61	685.69	697.61
2010-02-02	702.35	703.03	694.07	694.07
2010-02-03	698.03	707.78	697.71	707.65
2010-02-04	705.33	708.51	702.01	702.52
2010-02-05	691.17	693.66	687.11	691.41
2010-02-08	689.08	689.72	680.24	688.09
2010-02-09	685.01	688.14	679.45	685.89
2010-02-10	689.74	692.49	687.18	688.41
2010-02-11	689.63	696.09	689.63	695.41
2010-02-12	696.55	701.62	694.07	698.03
2010-02-22	706.34	708.63	703.68	705.8
2010-02-23	705.19	715.95	704.43	715.58
2010-02-24	713.52	717.18	709.85	715.18
2010-02-25	721.14	721.97	712.88	717.1
2010-02-26	718.07	723.63	714.89	721.37
2010-03-02	724.57	733.19	723.71	733.19
2010-03-03	737.57	737.94	731.23	735.04
2010-03-04	734.38	736.34	730.04	730.82
2010-03-05	734.16	736.63	723.33	723.96
2010-03-08	728.39	729.03	716.49	720.29
2010-03-09	720.93	722.51	716.6	718.77
2010-03-10	717.55	721.89	716.73	720.84
2010-03-11	721.36	730.63	720.72	725.95
2010-03-12	726.94	733.34	722.89	733.34
2010-03-15	728.65	736.69	727.81	734.83
2010-03-16	737.82	752.91	737.82	752.2
2010-03-17	758.9	767.81	757.15	765.54
2010-03-18	768.81	769.79	759.02	759.02
2010-03-19	762.79	776.42	762.79	774.59
2010-03-22	769.8	787.27	769	772.25
2010-03-23	777.99	782.48	774.75	782.48
2010-03-24	790.09	793.14	786.54	786.54
2010-03-25	787.28	790.66	778.78	784.38
2010-03-26	783.96	788.92	778.86	778.86
2010-03-29	781.82	782.47	769.14	771.4
2010-03-30	774.2	792.14	774.2	788.8
2010-03-31	791.2	799.06	787.98	787.98
2010-04-01	795.83	803.92	795.26	801.32
2010-04-02	806.37	807.49	798.96	801.15
2010-04-05	796.01	808.15	790.33	808.15
2010-04-07	813.29	820.09	812.38	812.63
2010-04-08	808.77	810.91	780.7	783.93
2010-04-09	776.12	789.66	775.21	789.66
2010-04-12	755.41	763.86	742.9	760.9
2010-04-16	748.68	750.61	736.16	736.16
2010-04-19	726.76	734.76	714.66	726.29
2010-04-20	736.61	765.76	736.56	765.76
2010-04-21	760.82	770.52	754.63	757.85
2010-04-22	756.34	770.55	755.27	761.18
2010-04-23	746.89	754.84	746.89	754.58
2010-04-26	763.49	770.09	762.87	764.34
2010-04-27	761.23	764.25	758.07	762
2010-04-28	755.74	759.14	749.36	749.49
2010-04-29	751.13	754.24	748.87	753.2
2010-04-30	758.73	763.51	757.41	763.51
2010-05-04	786.62	798.67	786.04	796.86
2010-05-06	787.74	789.82	777.79	785.25
2010-05-07	771.79	771.79	761.02	768.55
2010-05-10	772.12	781.24	769.17	779.06
2010-05-11	785.84	787.38	772.09	772.09
2010-05-12	770.99	780.65	768.64	773.72
2010-05-13	775.66	777.85	764.63	766.55
2010-05-14	755.85	768.79	755.49	768.79
2010-05-17	744.85	753.42	744.55	753.26
2010-05-18	752.25	761.67	748.3	760.11
2010-05-19	752.54	765.54	752.54	765.54
2010-05-24	759.9	760.39	742.04	744.31
2010-05-25	735.18	735.95	720.47	721.29
2010-05-26	727.93	733.11	720.86	728.94
2010-05-27	726.61	740.32	726.35	737.28
2010-05-31	742.49	750.43	742.49	750.43
2010-06-01	752.59	752.59	740.92	740.92
2010-06-02	744.94	749.68	743.49	749.68
2010-06-03	758.58	766.83	757.08	765.96
2010-06-04	767.56	771.53	763.49	771.48
2010-06-07	757.03	760.39	754.6	759.85
2010-06-08	762.17	766.36	757.41	757.41
2010-06-09	760.65	766.21	756.67	764.21
2010-06-10	765.69	768.25	763.66	768.16
2010-06-11	774.58	774.86	766.78	769.55
2010-06-14	774	782.59	772.21	781.13
2010-06-15	780.75	783.35	777.21	780.37
2010-06-16	787.16	790.9	784.28	786.64
2010-06-17	791.49	793.45	786.41	789.34
2010-06-18	790.51	792.36	786.29	791.85
2010-06-21	799.49	807.69	799.07	806.07
2010-06-22	804.27	808.76	803.91	804.13
2010-06-23	803.48	807.73	802.46	806.52
2010-06-24	808.69	808.97	793.19	793.19
2010-06-25	792.99	797.1	786.51	793.67
2010-06-28	798.12	804.4	798.12	804.4
2010-06-29	801.1	804.45	794.68	799.09
2010-06-30	794.89	802.76	794.54	797.31
2010-07-02	797.03	803.23	796.93	802.57
2010-07-05	804.7	808.3	803.64	804.03
2010-07-06	805.25	815.52	803.41	815.52
2010-07-07	815.85	818.33	813.02	814.68
2010-07-08	824.69	826.09	817.57	817.57
2010-07-09	822.61	824.88	819.64	820.6
2010-07-12	824.7	827.42	818.84	819.61
2010-07-13	822.45	823.44	813	817.35
2010-07-14	824.33	825.4	819.54	819.54
2010-07-15	821.28	823.26	817.84	821.02
2010-07-16	822.88	830.99	822.88	827.54
2010-07-19	827.04	834.02	826.09	830.4
2010-07-20	834.39	836.82	820.41	824.41
2010-07-21	828.48	830.93	821.49	830.93
2010-07-22	832.09	836.66	824.98	833.01
2010-07-23	840.68	842.49	837.69	840.24
2010-07-27	848.2	854.49	847.12	853.68
2010-07-28	859.15	860	850.92	853.78
2010-07-29	854.01	858.27	849.11	854.59
2010-07-30	855.72	856.23	851.98	855.83
2010-08-02	861.16	864.59	860.47	863.18
2010-08-03	866.94	870.42	861.87	864.48
2010-08-04	869	871.4	865.97	867.34
2010-08-05	870.69	875.42	870.08	874.92
2010-08-06	875.36	878.63	872.94	875.07
2010-08-09	876.77	877.76	873.39	875.18
2010-08-10	874.28	875.28	859.21	861.95
2010-08-11	862.69	864.79	856.12	862.16
2010-08-16	858.33	865.11	857.51	860.55
2010-08-17	862.18	865.78	858.88	865.78
2010-08-18	868.9	880.02	865.79	880.02
2010-08-19	885.55	892.89	885.55	891.23
2010-08-20	890.74	897.81	889.99	893.92
2010-08-23	899.33	900.78	891.85	894.78
2010-08-24	896.19	898.2	885.97	890.45
2010-08-25	890.63	896.72	881.87	884.51
2010-08-26	887.08	889.71	882.69	886.1
2010-08-27	888.2	900.37	887.86	900.37
2010-08-30	910.83	913.81	907.47	909.65
2010-08-31	908.54	913.19	900.75	913.19
2010-09-01	922.34	924.88	914.36	919.34
2010-09-02	928.07	928.51	912.45	920.54
2010-09-03	928.77	934.46	926.52	929.9
2010-09-06	940.2	944.64	931.52	931.52
2010-09-07	933.81	935.59	920.65	923.89
2010-09-08	917.32	924.54	915.79	923.88
2010-09-09	930.13	931.97	919.33	921.49
2010-09-10	924.97	929.71	919.64	924.57
2010-09-13	931.72	938.93	929.83	937.04
2010-09-14	938.47	939.95	921.39	921.39
2010-09-15	917.79	921.1	902.46	921.1
2010-09-16	922.94	927.54	920.02	924.81
2010-09-17	918.21	927.34	917.01	923.57
2010-09-20	926.59	928.65	918.7	923.06
2010-09-21	929.07	937.21	925.76	937.21
2010-09-22	943.24	948.02	941.86	945
2010-09-23	949.36	957.22	945.27	947.1
2010-09-24	949.88	953.25	946.35	951.9
2010-09-27	960.68	964.41	956.66	962.47
2010-09-28	963.82	965.88	954.16	959.27
2010-09-29	966.3	973.03	965.92	969.65
2010-09-30	972.47	976.08	968.3	975.3
2010-10-01	979.43	980.89	972.56	978.58
2010-10-04	985.6	986.75	963.27	964.22
2010-10-05	966.7	969.28	952.99	969.28
2010-10-06	974.44	979	968.67	979
2010-10-07	978.75	983.37	970.9	970.9
2010-10-08	972.93	976.12	962.3	963.19
2010-10-11	967.91	977.85	967.4	977.85
2010-10-12	977.87	980.42	971.99	977.08
2010-10-13	983.74	992.6	983.47	992.6
2010-10-14	998.03	999.51	991.3	993.72
2010-10-15	994.72	999.43	991.38	997.15
2010-10-18	993.55	994.98	980.58	984.03
2010-10-19	988.84	991.5	981.98	989.27
2010-10-20	980.09	989.05	979.12	988.11
2010-10-21	992.81	993.64	988.6	988.8
2010-10-22	988.64	992.81	985.81	992.24
2010-10-26	995.3	1001.06	993.83	996.04
2010-10-27	1000.13	1000.31	982.57	983.96
2010-10-28	985.03	990.06	981.7	987.23
2010-10-29	984.94	986.9	979.34	984.46
2010-11-01	992.39	1003.24	991.9	1003.24
2010-11-02	1003.25	1008.86	1001.12	1005.58
2010-11-03	1013.33	1019.02	1012.21	1014.2
2010-11-04	1025.01	1031.61	1022.8	1031.6
2010-11-05	1025.01	1049.54	1040.45	1040.45
2010-11-08	1043.58	1049.79	1036.49	1049.79
2010-11-09	1043.26	1050.73	1042.23	1047.55
2010-11-10	1047.49	1055.25	1040.02	1042.28
2010-11-11	1047.94	1049.18	1029.85	1029.85
2010-11-12	1025.51	1026.4	999.48	1018.86
2010-11-15	1013.6	1029.14	1009.12	1029.14
2010-11-16	1024.89	1031.16	1000.73	1000.73
2010-11-17	994.94	997.94	978.52	990.13
2010-11-18	991.19	1004.72	986.85	1004.72
2010-11-19	1012.2	1012.2	1002.5	1008.77
2010-11-22	1012.96	1020.34	1011.83	1019.19
2010-11-23	1010.8	1014.95	999.34	1009.47
2010-11-24	1009.92	1010.18	1001.77	1005.97
2010-11-25	1011.5	1013.28	996.09	996.42
2010-11-26	998.46	999.1	983.08	991.71
2010-11-29	985.7	1009	983.72	1009
2010-11-30	1006.64	1010.65	1002.43	1005.12
2010-12-01	1006.72	1018.57	999.34	1017.64
2010-12-02	1026.68	1034.47	1025.73	1031.97
2010-12-03	1037.75	1040.44	1032.18	1034.06
2010-12-07	1038.95	1044.44	1037.97	1040.72
2010-12-08	1038.6	1039.98	1023.71	1025.08
2010-12-09	1032.68	1037.42	1027	1035.84
2010-12-13	1042.98	1044.29	1031.24	1033.32
2010-12-14	1036.37	1038.67	1033.48	1037.41
2010-12-15	1035.74	1039.46	1031.85	1035.47
2010-12-16	1031.53	1033.69	1024.39	1029.59
2010-12-17	1031.63	1032.42	1020.91	1022.46
2010-12-20	1023.46	1025.11	1006.51	1006.51
2010-12-21	1011.41	1014.67	1002.07	1013.19
2010-12-22	1016.77	1020.52	1013.27	1019.14
2010-12-23	1022.34	1024.77	1020.58	1021.27
2010-12-24	1023.07	1024.54	1017.93	1021.99
2010-12-27	1023.19	1024.97	1018.1	1019.46
2010-12-28	1020.36	1027.52	1018.05	1027.34
2010-12-29	1031.99	1036.46	1030.83	1034.58
2010-12-30	1035.16	1036.72	1029.96	1032.76
