# Supplementary material for: Analysis of global stock index data during crisis period via complex network approach
Source: PLoS One. 2018 Jul 18;13(7):e0200600. doi: 10.1371/journal.pone.0200600 (PMC6051609; doi:10.1371/journal.pone.0200600)
Supplement: S1 File — See the respective attached file. (ZIP) [file pone.0200600.s001.zip › Global stock index data 2005-2010/TSX composite index.xls]

## Sheet: Sheet1
Date	Open	High	Low	Close
2005-01-04	9190.12	9246.84	9142.98	9142.98
2005-01-05	9118.65	9142.98	9021.05	9021.05
2005-01-06	9038.05	9072.92	9021.05	9064.26
2005-01-07	9084.01	9082.39	8952.79	9006.22
2005-01-10	9017.79	9038.38	9006.22	9026.83
2005-01-11	9034.49	9034.68	9005.48	9020.69
2005-01-12	9025.43	9028.99	8959.87	9022.71
2005-01-13	9019.43	9029.1	8985.42	9009.14
2005-01-14	9026.81	9079.9	9009.14	9057.16
2005-01-17	9053.24	9074.94	9042.18	9063.84
2005-01-18	9075.45	9138.56	9061.47	9134.77
2005-01-19	9134.24	9151.05	9114.71	9120.35
2005-01-20	9089.71	9120.35	9059.35	9088.98
2005-01-21	9111.14	9117.48	9086.83	9086.83
2005-01-24	9100.46	9111.44	9059.4	9078.2
2005-01-25	9105.54	9145.23	9078.2	9125.1
2005-01-26	9137.56	9185.32	9125.1	9162.36
2005-01-27	9167.6	9185.25	9153.51	9174.41
2005-01-28	9173.36	9184.93	9139.95	9141.78
2005-01-31	9134.53	9204.05	9102.47	9204.05
2005-02-01	9211.52	9271.62	9204.05	9270.13
2005-02-02	9278.44	9312.87	9269.4	9303.94
2005-02-03	9289.89	9304.19	9271.98	9303.71
2005-02-04	9296.6	9358.28	9295.49	9358.28
2005-02-07	9380.44	9399.99	9358.28	9371.89
2005-02-08	9384.19	9392.68	9353.13	9392.68
2005-02-09	9366.48	9402.63	9362.77	9402.63
2005-02-10	9426.77	9509.69	9402.63	9496.36
2005-02-11	9491.38	9573.66	9479.29	9558.5
2005-02-14	9564.72	9585.22	9544.51	9585.22
2005-02-15	9568.39	9612.54	9558.89	9570.03
2005-02-16	9564.82	9661.73	9561.31	9639.59
2005-02-17	9646.17	9652.71	9609.65	9619.26
2005-02-18	9612.76	9663.37	9608.15	9658.75
2005-02-21	9658.47	9682.31	9639.26	9682.31
2005-02-22	9685.03	9729.91	9631.95	9640.47
2005-02-23	9653.65	9693.11	9633.89	9675.69
2005-02-24	9679.34	9687.06	9622.17	9657.74
2005-02-25	9701.33	9774.62	9657.74	9741.37
2005-02-28	9764.1	9770.88	9668.32	9668.32
2005-03-01	9701.24	9757.03	9668.32	9728.03
2005-03-02	9709.7	9810.86	9703.67	9800.07
2005-03-03	9825.17	9890.56	9800.07	9859.53
2005-03-04	9884.06	9968.41	9859.53	9927.2
2005-03-07	9929.68	9937.55	9882.38	9886.09
2005-03-08	9877.8	9910.46	9864.3	9903.34
2005-03-09	9905.07	9905.21	9795.14	9795.14
2005-03-10	9777.68	9795.14	9670.85	9675.57
2005-03-11	9690.87	9739.48	9675.57	9691.44
2005-03-14	9690.51	9721.27	9668.43	9715.36
2005-03-15	9742.81	9767.82	9709.27	9709.27
2005-03-16	9754.83	9759.74	9705.93	9712.55
2005-03-17	9746.68	9792.64	9712.55	9778.2
2005-03-18	9784.8	9816.14	9752.48	9754.69
2005-03-21	9752.35	9775.27	9693.55	9693.55
2005-03-22	9696.91	9726.97	9647.22	9647.22
2005-03-23	9599.47	9647.22	9547.41	9549.67
2005-03-24	9569.21	9593.94	9524.92	9533.1
2005-03-28	9537.51	9538.51	9477.57	9482.37
2005-03-29	9460.5	9513.52	9390.49	9395.42
2005-03-30	9412.43	9484.77	9393.62	9484.26
2005-03-31	9568.28	9623.98	9484.26	9612.38
2005-04-01	9675.32	9679.04	9612.38	9638.63
2005-04-04	9633.09	9656.94	9624.09	9630.9
2005-04-05	9633.33	9654.84	9608.34	9619.07
2005-04-06	9604.98	9673.25	9597.85	9673.01
2005-04-07	9656.67	9701.44	9623.73	9625.35
2005-04-08	9637.66	9661.37	9615.64	9623.72
2005-04-11	9649.08	9648.56	9621.7	9643.72
2005-04-12	9662.34	9683.24	9579.08	9629.02
2005-04-13	9633.82	9634.23	9492.12	9492.12
2005-04-14	9523.1	9539.34	9396.93	9409.61
2005-04-15	9415.96	9413.66	9275.23	9277.12
2005-04-18	9243.68	9343.57	9246.28	9330.99
2005-04-19	9395.92	9432.83	9330.99	9415.7
2005-04-20	9443.41	9471.58	9357.22	9378.11
2005-04-21	9383.19	9405.78	9349.39	9405.78
2005-04-22	9394.6	9426.22	9349.11	9367.49
2005-04-25	9391.06	9447.85	9367.49	9416.13
2005-04-26	9409.53	9464.42	9405.56	9427.65
2005-04-27	9392.61	9427.65	9321.61	9323.52
2005-04-28	9326.31	9328.97	9268.53	9275.1
2005-04-29	9345.68	9369.3	9275.1	9369.3
2005-05-02	9349.07	9433.06	9347.85	9430.21
2005-05-03	9407.55	9430.21	9367.57	9370.97
2005-05-04	9403.23	9473.71	9370.97	9473.29
2005-05-05	9483.65	9525.42	9473.29	9476.27
2005-05-06	9536.17	9553.69	9476.27	9522.74
2005-05-09	9548.05	9561.2	9507.18	9561.2
2005-05-10	9570.26	9567.74	9472.05	9493.59
2005-05-11	9520.58	9518.85	9436.76	9446.42
2005-05-12	9446.46	9450.92	9297.3	9331.71
2005-05-13	9341.06	9358.22	9269.49	9278.45
2005-05-16	9304.76	9330.67	9261.45	9323.28
2005-05-17	9326.38	9371.77	9309.96	9371.4
2005-05-18	9398.43	9451.69	9371.4	9407.84
2005-05-19	9440.83	9479.88	9407.84	9469.78
2005-05-20	9482.32	9480.65	9426.96	9452.19
2005-05-24	9506.45	9537.78	9452.19	9518.35
2005-05-25	9510.51	9530.63	9472.85	9509.52
2005-05-26	9517.02	9579.05	9508.12	9579.05
2005-05-27	9573.27	9632.13	9572.89	9619.36
2005-05-30	9643.44	9679.94	9619.36	9673.2
2005-05-31	9644.81	9673.2	9607.3	9607.3
2005-06-01	9618.36	9685.65	9604.57	9654.16
2005-06-02	9647.17	9687.3	9626.64	9626.64
2005-06-03	9642.64	9678.89	9626.64	9671.17
2005-06-06	9692.79	9697.26	9652.73	9653.97
2005-06-07	9670.21	9717.14	9650.18	9656.16
2005-06-08	9671.9	9746.38	9656.16	9707.88
2005-06-09	9713.61	9774.72	9683.49	9763.44
2005-06-10	9748.61	9795.93	9745.47	9790.09
2005-06-13	9790.19	9843.05	9775.46	9839.94
2005-06-14	9822.94	9839.94	9799.77	9822.85
2005-06-15	9842.12	9869.84	9799.94	9866.57
2005-06-16	9889.84	9993.29	9866.57	9968.71
2005-06-17	10049.1	10045.3	9946.04	9947.57
2005-06-20	9960.82	10010	9947.57	9998.11
2005-06-21	9966.38	9998.11	9924.22	9939.2
2005-06-22	9970.35	10051.5	9939.2	10051.5
2005-06-23	10046.9	10075	9995.12	9998.38
2005-06-24	9994.89	10050	9984.76	9996.17
2005-06-27	10023	10031.9	9978.31	9998.09
2005-06-28	9983.09	10062.3	9980.16	10041
2005-06-29	10030.2	10042	9982.11	10029.3
2005-06-30	9996.48	10034.6	9902.77	9902.77
2005-07-04	10033	10033.8	9902.77	9941.79
2005-07-05	9970.81	10093.3	9941.79	10075.1
2005-07-06	10110.6	10132	10075.1	10111.9
2005-07-07	10067.2	10126.6	10049	10121
2005-07-08	10135.6	10188.8	10121	10177.9
2005-07-11	10152.9	10227.4	10134.2	10217.7
2005-07-12	10228.2	10233.7	10185.3	10207.9
2005-07-13	10219	10239.3	10178.1	10203.6
2005-07-14	10244.4	10252.6	10124.9	10124.9
2005-07-15	10156.6	10172.2	10113.3	10149
2005-07-18	10166.9	10176.4	10109.2	10163
2005-07-19	10208.1	10267.7	10163	10263.2
2005-07-20	10274.9	10340.6	10247	10329.6
2005-07-21	10323.1	10355.8	10307.4	10317.7
2005-07-22	10347.5	10374.8	10317.7	10374.8
2005-07-25	10364.7	10383.8	10323.5	10362.5
2005-07-26	10370.2	10377.7	10336.7	10367.9
2005-07-27	10395.8	10507.7	10367.9	10500.7
2005-07-28	10511.9	10524.9	10479.1	10516.2
2005-07-29	10509.2	10542	10409.1	10422.9
2005-08-02	10491.7	10643.2	10421.8	10621.2
2005-08-03	10581.1	10621.2	10568.9	10598.8
2005-08-04	10591.9	10626.7	10552.1	10626.7
2005-08-05	10630.4	10635.2	10550.5	10550.5
2005-08-08	10602.8	10682.9	10550.5	10614.4
2005-08-09	10618.4	10637.8	10581.1	10585.9
2005-08-10	10607.5	10684	10585.9	10671.4
2005-08-11	10697.4	10728.6	10671.4	10699.9
2005-08-12	10719.9	10718.3	10634.8	10683.1
2005-08-15	10669.3	10683.1	10610.7	10650.7
2005-08-16	10628.4	10650.7	10534.8	10534.8
2005-08-17	10518.7	10578.5	10490.9	10500.7
2005-08-18	10499.2	10510.1	10373.2	10391.3
2005-08-19	10458.2	10515.1	10391.3	10502.1
2005-08-22	10552.5	10594.5	10502.1	10525.5
2005-08-23	10572.3	10570	10480	10480
2005-08-24	10491.8	10540.4	10470.8	10509.7
2005-08-25	10508.8	10555.7	10490.5	10538.9
2005-08-26	10540.5	10582.8	10484.1	10484.1
2005-08-29	10529.4	10569	10484.1	10558.4
2005-08-30	10526.2	10588	10506.8	10573.1
2005-08-31	10579.6	10694.4	10573.1	10668.9
2005-09-01	10675.6	10840.7	10668.9	10813.3
2005-09-02	10777.2	10813.3	10732.2	10771.9
2005-09-06	10757.1	10798.7	10743.6	10798.1
2005-09-07	10795.1	10825.6	10752.2	10810
2005-09-08	10843.6	10863.1	10777.2	10777.2
2005-09-09	10829.4	10898.2	10777.2	10898.2
2005-09-12	10898.5	10921.2	10869.2	10885.2
2005-09-13	10915.4	10915.8	10822.1	10825.2
2005-09-14	10855.1	10932.4	10825.2	10932.4
2005-09-15	10957.6	10981.2	10923.1	10966.3
2005-09-16	10988.7	11028.4	10966.3	10990.6
2005-09-19	11055.8	11075.8	10990.6	11024.7
2005-09-20	10991.4	11049.2	10903.5	10903.5
2005-09-21	10975.5	11014	10903.5	10957.1
2005-09-22	11005.3	11007.3	10846.5	10870.8
2005-09-23	10829	10905.3	10788	10904.3
2005-09-26	10882.6	11035.9	10867.4	11005.5
2005-09-27	11012.9	11089.6	11005.5	11067.2
2005-09-28	11135.5	11118	11037.8	11042.3
2005-09-29	11059.9	11077.8	11012.1	11018.5
2005-09-30	10997.9	11086.1	10964.4	11011.8
2005-10-03	11035	11084.6	11011.8	11081.2
2005-10-04	11058.1	11081.2	10960.6	10960.6
2005-10-05	10991.5	11007.9	10744.7	10748
2005-10-06	10694.5	10748	10492.4	10562.2
2005-10-07	10594.3	10643.9	10562.2	10612.1
2005-10-11	10673.6	10693.7	10600.3	10620.5
2005-10-12	10658.2	10667.1	10493.1	10493.1
2005-10-13	10476.4	10498.8	10294.9	10429.7
2005-10-14	10392	10495.1	10359.2	10488.8
2005-10-17	10551.9	10593.8	10488.8	10553.4
2005-10-18	10492.2	10553.4	10344	10345.1
2005-10-19	10317.3	10433.5	10205	10425.8
2005-10-20	10371.7	10425.8	10181.4	10190.7
2005-10-21	10154	10310.2	10145.1	10290.9
2005-10-24	10267	10391.2	10261	10360.8
2005-10-25	10423.3	10428.2	10351.8	10363.7
2005-10-26	10333.6	10427.7	10283.7	10283.7
2005-10-27	10286.6	10314.1	10164.9	10245.5
2005-10-28	10268.2	10321.9	10204.8	10312.3
2005-10-31	10343.2	10455.7	10312.3	10383.3
2005-11-01	10390	10444.3	10383.3	10390.8
2005-11-02	10415.5	10585.6	10390.8	10585.6
2005-11-03	10630.9	10689.8	10585.6	10672.6
2005-11-04	10652.3	10678.6	10577	10678.6
2005-11-07	10683.8	10699	10657	10681.2
2005-11-08	10669	10691	10603	10616.2
2005-11-09	10594.2	10682.6	10595.8	10656.5
2005-11-10	10623.5	10656.5	10519	10565.3
2005-11-11	10566.4	10669.4	10563.5	10669.4
2005-11-14	10668.3	10716.7	10661.3	10684.7
2005-11-15	10679.8	10712.6	10612.3	10628.9
2005-11-16	10644	10727	10628.9	10727
2005-11-17	10770.3	10796.5	10727	10733.1
2005-11-18	10743.8	10764.6	10713.9	10722.1
2005-11-21	10758.8	10817.8	10720.3	10817.3
2005-11-22	10832.8	10896.7	10789.5	10892.8
2005-11-23	10866.3	10919.8	10843	10919.8
2005-11-24	11068.7	11146.1	10919.8	11081.8
2005-11-25	11085.8	11082.8	11002.6	11002.6
2005-11-28	11036.3	11050.2	10936.3	10939.2
2005-11-29	10972.2	11012.4	10939.2	10942.6
2005-11-30	10919	10942.6	10815.1	10824.1
2005-12-01	10868.2	10999.6	10824.1	10999.6
2005-12-02	11031.7	11032.3	10986.6	11005.2
2005-12-05	11017.7	11066.4	11000.1	11008.8
2005-12-06	11014.7	11135.6	11006	11096.8
2005-12-07	11123.6	11165.3	11094.6	11131.4
2005-12-08	11156.6	11175	11100	11167.2
2005-12-09	11174.1	11197.8	11121	11132
2005-12-12	11204.1	11207.3	11083.7	11099.3
2005-12-13	11101.8	11179.7	11096	11137.4
2005-12-14	11138.3	11137.4	11084	11095.8
2005-12-15	11099.7	11113.8	11063.4	11092.8
2005-12-16	11127.8	11153.7	11075.5	11136.6
2005-12-19	11192.8	11213.9	11132.8	11154.3
2005-12-20	11202	11201.7	11154.3	11180.6
2005-12-21	11201.5	11252.7	11180.6	11247.2
2005-12-22	11294.8	11296.8	11236.6	11255.4
2005-12-23	11246.5	11262.5	11219.1	11245.4
2005-12-28	11211.9	11276.4	11178.4	11261.2
2005-12-29	11253.5	11296.3	11251.6	11296.3
2005-12-30	11282.8	11296.3	11219.4	11272.3
2006-01-03	11304.6	11456.1	11272.3	11441.6
2006-01-04	11409	11505.5	11384.7	11501.5
2006-01-05	11475	11507.7	11447.2	11507.7
2006-01-06	11547.6	11646.9	11507.7	11620.5
2006-01-09	11618.4	11640.5	11565.2	11565.2
2006-01-10	11568.3	11601.6	11538.4	11597.6
2006-01-11	11606.5	11639.5	11585.9	11621
2006-01-12	11649.8	11688.9	11582	11595.2
2006-01-13	11586.7	11644.9	11576.1	11604.8
2006-01-16	11627.2	11721	11604.8	11721
2006-01-17	11713.5	11721	11668.7	11689.6
2006-01-18	11615.1	11689.6	11501.8	11554.5
2006-01-19	11609.9	11698.7	11554.5	11693
2006-01-20	11734.6	11760.3	11605.7	11605.7
2006-01-23	11598	11749	11597.7	11733.4
2006-01-24	11729.3	11767.9	11688.7	11692.4
2006-01-25	11747.1	11800.1	11653	11675.2
2006-01-26	11712.3	11752.9	11625.9	11737.4
2006-01-27	11803.7	11869.8	11737.4	11856.8
2006-01-30	11875.1	11971.1	11856.8	11947.5
2006-01-31	11922.7	12000	11911.4	11945.6
2006-02-01	11962.8	12012.7	11938.5	11952.1
2006-02-02	11969.7	11980.5	11880.8	11929.9
2006-02-03	11913.8	11953	11860.4	11937.6
2006-02-06	11956.1	12080.5	11937.6	12080.5
2006-02-07	12029.1	12080.5	11806.7	11817.3
2006-02-08	11804.2	11820.1	11663.3	11735.1
2006-02-09	11830.6	11876.2	11709.3	11709.3
2006-02-10	11710.5	11757.5	11563.9	11651.7
2006-02-13	11617.7	11651.7	11488	11519.5
2006-02-14	11504.7	11624.1	11458.4	11616.4
2006-02-15	11642.5	11747.7	11545.4	11557.2
2006-02-16	11565.8	11709.9	11557.2	11704.3
2006-02-17	11793.6	11783.1	11704.3	11758
2006-02-20	11813.1	11883.1	11758	11865.8
2006-02-21	11883	11882.5	11792.4	11826.4
2006-02-22	11783.1	11826.4	11744.9	11800.2
2006-02-23	11767.3	11811.3	11738.5	11738.5
2006-02-24	11813.9	11841.3	11738.5	11810.5
2006-02-27	11754.3	11810.5	11704.5	11706.5
2006-02-28	11688.1	11716.6	11594.6	11688.3
2006-03-01	11694.7	11808.5	11686.3	11794.6
2006-03-02	11833.8	11906.9	11794.6	11906.9
2006-03-03	11881	12004.3	11866.4	11978.7
2006-03-06	11972.7	11988	11847.2	11883.3
2006-03-07	11864.3	11883.3	11755	11816.5
2006-03-08	11746.9	11881.2	11649.4	11737.1
2006-03-09	11793.5	11851.5	11737.1	11765.3
2006-03-10	11735.7	11880.3	11721.9	11833.6
2006-03-13	11828.2	11906.6	11829.5	11906.6
2006-03-14	11894.2	12018.3	11885.6	11973.2
2006-03-15	11963.7	12062.4	11965.4	12055.6
2006-03-16	12053.2	12121	12044.8	12085.6
2006-03-17	12123.9	12119.7	12000.7	12000.7
2006-03-20	12009.6	12087.6	11929.3	11929.3
2006-03-21	11901	12004.9	11871.7	11947.6
2006-03-22	11920.5	11983.7	11903	11970.6
2006-03-23	11980.7	12027.8	11946.8	12017.9
2006-03-24	12037.8	12121.7	12017.9	12111.1
2006-03-27	12097	12122.8	12064.4	12078.5
2006-03-28	12082.8	12140.6	12048.8	12048.8
2006-03-29	12063.2	12195.5	12048.8	12190.6
2006-03-30	12224.4	12287.5	12190.6	12207
2006-03-31	12155	12207	12065.5	12110.6
2006-04-03	12200.7	12299	12110.6	12210.9
2006-04-04	12220.3	12221.8	12143.5	12174.1
2006-04-05	12184.6	12304.8	12174.1	12299.1
2006-04-06	12339.5	12352.5	12258.2	12342
2006-04-07	12270.3	12342	12212.6	12241.2
2006-04-10	12280.1	12302.9	12241.2	12289.7
2006-04-11	12310.6	12342.7	12165.2	12177.3
2006-04-12	12200.3	12224.7	12167.7	12167.7
2006-04-13	12178.7	12248.6	12123.3	12248.6
2006-04-17	12280.9	12335.4	12248.6	12309
2006-04-18	12338.1	12464.5	12309	12446.8
2006-04-19	12441.2	12494.7	12412.6	12487.3
2006-04-20	12468.5	12487.3	12296.5	12313.7
2006-04-21	12364.1	12440.5	12313.7	12437.2
2006-04-24	12418.1	12437.2	12338.3	12342.2
2006-04-25	12395.8	12425.7	12297.1	12329.8
2006-04-26	12364.1	12385.4	12315.8	12321.7
2006-04-27	12243.6	12321.7	12158.8	12187.7
2006-04-28	12219.4	12250.9	12187.7	12204.2
2006-05-01	12289.2	12307.5	12204.2	12234.6
2006-05-02	12241	12286	12228.7	12274.5
2006-05-03	12293.4	12305.6	12153.7	12196.1
2006-05-04	12161.7	12220	12125.9	12125.9
2006-05-05	12166.3	12271	12125.9	12270.1
2006-05-08	12280.3	12294.2	12198.2	12294.2
2006-05-09	12294.9	12385.1	12285.8	12328.2
2006-05-10	12318.4	12349.2	12278.4	12316.3
2006-05-11	12397	12420.6	12161	12165.4
2006-05-12	12141.6	12165.4	11990.5	12038.1
2006-05-15	11881	12038.1	11741.9	11831.7
2006-05-16	11849.4	11934.7	11745.5	11829.4
2006-05-17	11837.2	11853.7	11629.7	11640.6
2006-05-18	11669	11697.3	11537.9	11540
2006-05-19	11483.5	11591.3	11402.2	11545.8
2006-05-23	11544.6	11663.3	11538.2	11539.9
2006-05-24	11478.9	11539.9	11345.1	11423.9
2006-05-25	11488	11653	11423.9	11653
2006-05-26	11718.5	11766.7	11653	11762.8
2006-05-29	11774.8	11861.4	11762.8	11845.5
2006-05-30	11888.6	11881.4	11701.8	11705.4
2006-05-31	11717.2	11806.1	11702.2	11744.5
2006-06-01	11695	11852.9	11664.3	11847
2006-06-02	11871.4	11918.5	11847	11898.7
2006-06-05	11915	11932.4	11699.5	11699.5
2006-06-06	11672.8	11707.4	11565.7	11666.1
2006-06-07	11612.4	11666.1	11475.4	11475.4
2006-06-08	11387.5	11475.4	11162.9	11415.5
2006-06-09	11450.2	11496.7	11345.9	11390.7
2006-06-12	11398.2	11417.3	11147.7	11197.6
2006-06-13	11027.2	11197.6	10860.7	10904.3
2006-06-14	10936	11007.5	10876	10960.7
2006-06-15	11084.9	11236.7	10960.7	11213.2
2006-06-16	11193.6	11268.7	11189.9	11208
2006-06-19	11164.9	11208	10967.7	11007.6
2006-06-20	11062.4	11065.8	10980.5	10995.5
2006-06-21	10966.9	11127.1	10956.8	11112.8
2006-06-22	11138.2	11182.5	11112.8	11130.2
2006-06-23	11140.2	11290.8	11129.9	11249
2006-06-26	11278.8	11388.4	11249	11372.2
2006-06-27	11390.1	11424	11293.2	11293.2
2006-06-28	11311.9	11359.8	11270.5	11332.3
2006-06-29	11353.4	11539.4	11332.3	11520.9
2006-06-30	11609.9	11658.8	11520.9	11612.9
2006-07-04	11670.2	11733.2	11612.9	11733.2
2006-07-05	11710.2	11733.2	11576.7	11626.4
2006-07-06	11577.3	11677.5	11577.4	11602
2006-07-07	11597.5	11681.1	11581.4	11631.9
2006-07-10	11617.4	11664.9	11604.7	11654.7
2006-07-11	11703.9	11803.7	11654.7	11793
2006-07-12	11821.1	11879.1	11754.7	11771.1
2006-07-13	11755	11771.1	11599.2	11601.9
2006-07-14	11626.4	11658.2	11509.7	11630
2006-07-17	11572.1	11630	11480.6	11480.6
2006-07-18	11493.3	11536.6	11410.4	11471.7
2006-07-19	11470.6	11629	11467.4	11619.6
2006-07-20	11616	11660.8	11465.5	11465.5
2006-07-21	11574.3	11565	11418.3	11418.3
2006-07-24	11459.6	11625.2	11418.3	11625.2
2006-07-25	11664.5	11769.1	11625.2	11754.6
2006-07-26	11750.4	11879.5	11698.2	11879.5
2006-07-27	11898.5	11929.9	11758.9	11758.9
2006-07-28	11776.7	11850.2	11758.9	11823.7
2006-07-31	11852.3	11867.9	11817	11831
2006-08-01	11864.1	11907.6	11821.7	11907.6
2006-08-02	11953.6	12014	11907.6	11969.9
2006-08-03	11913.5	11987.9	11878.6	11936.7
2006-08-04	12010.9	12076.9	11880.3	11936.7
2006-08-08	11957.6	12039.2	11936.7	11998.2
2006-08-09	12042.8	12108.9	11998.2	12008.1
2006-08-10	11972.2	12008.1	11916.4	11959
2006-08-11	11966.2	11973.1	11931.9	11944.9
2006-08-14	11897.3	11944.9	11817.5	11850.2
2006-08-15	11900.4	11977.1	11850.2	11977.1
2006-08-16	12004.4	12049.4	11977.1	12030.2
2006-08-17	11980.6	12056	11961.1	12056
2006-08-18	12074.9	12084	11968.7	12044.8
2006-08-21	12085.6	12143.5	12044.8	12136.9
2006-08-22	12146.6	12204.9	12135.1	12201.1
2006-08-23	12185.5	12226.6	12154	12195.1
2006-08-24	12192.9	12208.2	12107.3	12132.3
2006-08-25	12153.5	12161.3	12114.1	12119.8
2006-08-28	12082.8	12170	12056.8	12167.4
2006-08-29	12120.3	12167.4	12002.3	12060.5
2006-08-30	12087.2	12095	12010.1	12068.4
2006-08-31	12113.2	12127.6	12067.8	12073.8
2006-09-01	12121.6	12184.6	12073.8	12145.1
2006-09-05	12142.4	12210.9	12133.5	12198.6
2006-09-06	12135.1	12198.6	11995.2	11999.7
2006-09-07	11930.9	11999.7	11846.9	11895
2006-09-08	11894.8	11919.6	11855.6	11869.6
2006-09-11	11798.7	11869.6	11644	11656.6
2006-09-12	11658.2	11771.1	11630.2	11678.9
2006-09-13	11694.9	11779	11677.7	11777.2
2006-09-14	11779.8	11807.9	11646.6	11648.7
2006-09-15	11661.8	11684.3	11640.8	11656
2006-09-18	11672.1	11786.9	11656	11763.5
2006-09-19	11769.3	11798.2	11677.8	11701.7
2006-09-20	11689.4	11772.7	11629.2	11635.4
2006-09-21	11622.1	11720.7	11608.5	11627.7
2006-09-22	11664.7	11667.1	11569.1	11581.6
2006-09-25	11530	11588.1	11464.5	11582.7
2006-09-26	11569.6	11659.8	11573.6	11642.4
2006-09-27	11669.8	11761.3	11628.6	11751.6
2006-09-28	11797.2	11845.4	11751.6	11817.4
2006-09-29	11812.3	11854.1	11760.2	11761.3
2006-10-02	11767.4	11823.1	11717.6	11787.4
2006-10-03	11693.1	11787.4	11523.8	11526.1
2006-10-04	11542.4	11624.7	11407.3	11618.1
2006-10-05	11735.4	11784.5	11618.1	11750
2006-10-06	11695.7	11750	11641.1	11690.9
2006-10-10	11716.6	11757.8	11690.9	11755.1
2006-10-11	11782.4	11784.4	11619.1	11619.1
2006-10-12	11667.4	11719.1	11619.1	11719.1
2006-10-13	11754.6	11908.6	11719.1	11908.6
2006-10-16	11947.4	12072.3	11908.6	12061.5
2006-10-17	12082.4	12075.8	11914.8	11996.6
2006-10-18	12044.7	12066.4	11918	11966
2006-10-19	11974.3	12072.9	11966	12060.6
2006-10-20	12107.8	12103.8	12005.5	12035.6
2006-10-23	12027.9	12120.6	11999.9	12119.1
2006-10-24	12109.6	12195.5	12071.8	12195.5
2006-10-25	12184.8	12354.1	12133	12341.6
2006-10-26	12371.5	12415.9	12331.7	12335.7
2006-10-27	12324.1	12374.5	12268.9	12268.9
2006-10-30	12260.3	12287	12206.5	12274.4
2006-10-31	12248.2	12358.9	12246.1	12344.6
2006-11-01	12023.3	12344.6	12002.6	12050.4
2006-11-02	12072	12149.4	12015.9	12130.7
2006-11-03	12197.4	12251.5	12130.7	12239
2006-11-06	12294.2	12377.6	12239	12333.3
2006-11-07	12379.4	12394.8	12298.5	12310.2
2006-11-08	12307.5	12378.2	12295.6	12378.2
2006-11-09	12418.5	12480.2	12378.2	12410.2
2006-11-10	12397.3	12417.1	12316.4	12340.5
2006-11-13	12316.6	12340.5	12262.7	12309.4
2006-11-14	12346.4	12361.9	12250	12279.6
2006-11-15	12283.2	12436.3	12279.5	12425.4
2006-11-16	12492.5	12528.5	12364.3	12365.9
2006-11-17	12351.7	12401.8	12246.5	12372.9
2006-11-20	12367.2	12470.3	12361	12416.6
2006-11-21	12472.5	12623.4	12416.6	12602.3
2006-11-22	12612.8	12611.1	12517.9	12557
2006-11-23	12557.5	12654	12557	12644.9
2006-11-24	12622.2	12663.1	12606.7	12631.1
2006-11-27	12669.8	12676.9	12518.8	12542.5
2006-11-28	12484.1	12576.4	12481.5	12530.9
2006-11-29	12570.5	12668.2	12530.9	12668.2
2006-11-30	12726.9	12782.5	12668.2	12752.4
2006-12-01	12757.4	12766.3	12665.9	12754.8
2006-12-04	12767.4	12852.9	12754.8	12848.7
2006-12-05	12856.2	12927.4	12832	12895.9
2006-12-06	12878.1	12951.1	12879.7	12889.8
2006-12-07	12910.8	12940.2	12853.7	12915.7
2006-12-08	12948.5	12962.8	12879.5	12899.6
2006-12-11	12885.3	12927.9	12865.1	12878.2
2006-12-12	12896.9	12897.8	12832.2	12858.5
2006-12-13	12891.8	12918.4	12855.8	12910.3
2006-12-14	12909.2	13033.5	12902.1	13021.8
2006-12-15	13053.2	13042.8	12866.3	12866.3
2006-12-18	12873.4	12931	12764.5	12785.2
2006-12-19	12751	12825	12718.2	12781.5
2006-12-20	12761.1	12859.9	12753.1	12783
2006-12-21	12808.2	12813.9	12696.4	12737.2
2006-12-22	12753.1	12750.1	12699.5	12718.2
2006-12-27	12754.9	12861	12718.2	12852.6
2006-12-28	12846.9	12919.2	12847.6	12909.5
2006-12-29	12873.8	12942.5	12873.3	12908.4
2007-01-02	12924.5	12989.6	12908.4	12923.7
2007-01-03	12919.2	12926.4	12672.8	12701.4
2007-01-04	12679.1	12701.4	12519.4	12553.6
2007-01-05	12517.6	12553.6	12439.3	12478
2007-01-08	12558.3	12617.3	12478	12553.1
2007-01-09	12496.8	12553.1	12412.8	12468
2007-01-10	12461.2	12474.2	12412.5	12457.5
2007-01-11	12455	12594.1	12453.1	12519.9
2007-01-12	12565.2	12702.9	12519.9	12678.8
2007-01-15	12714.7	12776.4	12678.8	12755.4
2007-01-16	12708.2	12760.2	12679.6	12720.3
2007-01-17	12705.7	12751.2	12651.4	12730.4
2007-01-18	12762.4	12795.9	12629.7	12640.7
2007-01-19	12638.7	12751.6	12637.5	12719
2007-01-22	12779.3	12790.6	12696.2	12705.8
2007-01-23	12765.5	12910.9	12705.8	12910.9
2007-01-24	12880.1	13030.1	12880.1	13010.7
2007-01-25	13038.2	13046.6	12921.8	12927.3
2007-01-26	12976.2	13006.8	12927.3	12979.3
2007-01-29	12988.7	13025	12926	12946
2007-01-30	12951.9	13034.2	12924.4	13014.6
2007-01-31	12970.5	13074.1	12970.5	13034.1
2007-02-01	13090.7	13178.9	13034.1	13144.7
2007-02-02	13177.7	13177.8	13102.5	13111.6
2007-02-05	13144.9	13177	13111.6	13166.7
2007-02-06	13204	13222.4	13158.4	13183.3
2007-02-07	13210.6	13237.7	13108.2	13142.2
2007-02-08	13138.9	13185.1	13095.5	13184.3
2007-02-09	13177.5	13209.3	13069.8	13084
2007-02-12	13100.6	13128.8	13018.6	13040.5
2007-02-13	13068.1	13171.8	13040.5	13171.8
2007-02-14	13209.5	13258.8	13171.8	13204.5
2007-02-15	13218.3	13294.2	13204.5	13288.2
2007-02-16	13310.1	13325.1	13279.2	13312
2007-02-19	13314	13323.8	13281.8	13291.5
2007-02-20	13220.7	13322.7	13200.7	13319.6
2007-02-21	13309.5	13331.6	13238.2	13330.3
2007-02-22	13373.2	13377.8	13248.4	13318
2007-02-23	13364.9	13376.3	13318	13343.5
2007-02-26	13406.1	13433	13343.5	13404.5
2007-02-27	13259.3	13404.5	12947.9	13040.1
2007-02-28	13049	13086.1	12951.7	13045
2007-03-01	12920	13045	12794.9	12981.1
2007-03-02	12930.2	13024.9	12857	12863.3
2007-03-05	12691.5	12863.3	12674.7	12711.2
2007-03-06	12831.7	12886	12711.2	12868.2
2007-03-07	12891.9	13016.6	12868.2	12989.6
2007-03-08	13030.6	13102.3	12989.6	13051
2007-03-09	13050.7	13102.4	13026.7	13057.4
2007-03-12	13032.5	13065.1	13004	13065.1
2007-03-13	13042.2	13095.5	12804.5	12809.6
2007-03-14	12776.2	12842.5	12661.5	12808.7
2007-03-15	12859.8	12901.4	12808.7	12874.3
2007-03-16	12873.5	12932.9	12814	12829.7
2007-03-19	12894.7	13025.7	12829.7	13011.7
2007-03-20	13012.5	13045.8	12975.1	12977.4
2007-03-21	12985	13155.5	12977.4	13155.5
2007-03-22	13190.5	13231.6	13135.8	13139.6
2007-03-23	13152.4	13237.7	13139.6	13237.7
2007-03-26	13306.1	13308.1	13216.3	13302.9
2007-03-27	13254.2	13302.9	13203.1	13218.8
2007-03-28	13216.5	13247.6	13182.5	13197.1
2007-03-29	13275.2	13299.5	13197.1	13258
2007-03-30	13229.1	13258	13143	13165.5
2007-04-02	13185.3	13268.5	13165.5	13265.8
2007-04-03	13275.1	13383.6	13254.1	13361.2
2007-04-04	13367.9	13448.3	13322.2	13448.3
2007-04-05	13445.3	13460.2	13425	13425
2007-04-09	13459.4	13519.1	13425	13482.3
2007-04-10	13513.4	13513.4	13429	13431.3
2007-04-11	13447.7	13474.6	13398.2	13401
2007-04-12	13396.5	13502.4	13359	13499.6
2007-04-13	13509.7	13581.3	13491.9	13578.6
2007-04-16	13599.8	13667.1	13578.6	13660
2007-04-17	13712	13712	13630.3	13658
2007-04-18	13617.2	13713.1	13617.2	13712
2007-04-19	13582.5	13712	13539	13574.7
2007-04-20	13666.1	13673.6	13574.7	13664.7
2007-04-23	13639	13684	13605.6	13629
2007-04-24	13607.4	13656.5	13572.1	13590.3
2007-04-25	13610	13675.3	13590	13672.9
2007-04-26	13628.8	13672.9	13597.5	13597.5
2007-04-27	13524.8	13632.1	13507.4	13632
2007-04-30	13617	13632	13416.7	13416.7
2007-05-01	13430.2	13447.5	13305.1	13406.3
2007-05-02	13385.1	13598.3	13363.4	13578.7
2007-05-03	13639.9	13687	13578.7	13687
2007-05-04	13729.5	13808.8	13687	13769.9
2007-05-07	13844.2	13896.9	13769.9	13865.5
2007-05-08	13856.9	13915.4	13793.2	13915.4
2007-05-09	13890.7	13950.9	13847.5	13895.2
2007-05-10	13875.1	13925.5	13819.9	13853.1
2007-05-11	13852.2	14009.3	13851.9	14003.8
2007-05-14	13980	14003.8	13893.5	13903.3
2007-05-15	13913.7	13979.1	13883.6	13934.6
2007-05-16	13927.5	14026.6	13923.1	14025
2007-05-17	14011	14100.7	13946.2	14100.7
2007-05-18	14111.5	14111.5	14055.4	14105.3
2007-05-22	14129.2	14161.9	14098.6	14112.2
2007-05-23	14173.8	14216.2	14112.2	14142.5
2007-05-24	14145.1	14182.2	13925.4	13946.3
2007-05-25	13988.9	14077	13946.3	14024.1
2007-05-28	14041.3	14073.7	14024.1	14073.7
2007-05-29	14073	14084.3	13962.7	13962.7
2007-05-30	13927.2	14096.5	13895.9	14081.7
2007-05-31	14085.3	14132.2	14056.8	14056.8
2007-06-01	14084.5	14151.4	14056.8	14119.4
2007-06-04	14044.4	14146.7	14009	14146.7
2007-06-05	14133.1	14170.2	14108.6	14141.7
2007-06-06	14094.6	14141.7	13914.6	13941.6
2007-06-07	13924.2	13964.5	13700.6	13703.9
2007-06-08	13650.8	13809.4	13650.8	13798.5
2007-06-11	13826.3	13893.8	13798.5	13832.8
2007-06-12	13775.7	13852.1	13721.7	13724.3
2007-06-13	13774	13862.5	13724.3	13859.5
2007-06-14	13864.4	14003.1	13859.5	14002
2007-06-15	14017.4	14146.1	14002	14137.4
2007-06-18	14155.5	14209.4	14137.4	14176.4
2007-06-19	14161	14176.4	14080.9	14119.5
2007-06-20	14139.2	14174.1	13978.2	13978.2
2007-06-21	14041.8	14107.3	13941.6	14095.7
2007-06-22	14076.9	14095.7	13913.9	13986
2007-06-25	13931.9	13988.9	13838.8	13841.9
2007-06-26	13861.5	13882.4	13646.8	13663.9
2007-06-27	13618.4	13741.9	13535.3	13741.9
2007-06-28	13784.6	13824.2	13709	13715.7
2007-06-29	13843.7	13906.6	13715.7	13906.6
2007-07-03	14001.4	14064.7	13906.6	14064.7
2007-07-04	14050.2	14092	14039.8	14060.4
2007-07-05	14093.2	14093.7	13952.7	14079.4
2007-07-06	14056	14128.4	14034.8	14118.7
2007-07-09	14159.4	14211.3	14118.7	14177.5
2007-07-10	14156.8	14207.1	14131.9	14131.9
2007-07-11	14126.4	14171.7	14087.1	14166.1
2007-07-12	14210.8	14356	14166.1	14356
2007-07-13	14370	14496.5	14356	14496.5
2007-07-16	14460.5	14496.5	14309.5	14338.2
2007-07-17	14370.9	14428.6	14338.2	14382
2007-07-18	14369.2	14583.7	14354.6	14583.7
2007-07-19	14584.5	14646.8	14558.8	14625.8
2007-07-20	14607.3	14633.8	14553.4	14582.9
2007-07-23	14542.6	14582.9	14429.2	14468.3
2007-07-24	14365.4	14468.3	14065	14068.2
2007-07-25	14116.7	14205.9	13949.9	14105.3
2007-07-26	14027.2	14105.3	13705	13844.6
2007-07-27	13813.5	13959.1	13730	13748.5
2007-07-30	13838.7	13881.3	13748.5	13864.7
2007-07-31	13990.7	14029.1	13864.3	13868.6
2007-08-01	13751.8	13868.6	13527.4	13654.7
2007-08-02	13768.6	13813.6	13654.7	13813.6
2007-08-03	13804.9	13813.6	13565.2	13565.2
2007-08-07	13570.4	13627.9	13450.7	13560.6
2007-08-08	13684.9	13835.4	13560.6	13758.2
2007-08-09	13558.3	13758.2	13460.9	13478
2007-08-10	13400.7	13478	13228.7	13466.3
2007-08-13	13596.2	13652.6	13427.5	13427.5
2007-08-14	13501.1	13525.8	13210.1	13242.6
2007-08-15	13145.1	13323.1	13043.4	13048.8
2007-08-16	12834	13048.8	12463.8	12848.7
2007-08-17	13161.7	13245.3	12835.7	13049.6
2007-08-20	13117.4	13171	12968.2	13110.3
2007-08-21	13148.2	13257.9	13110.3	13238.7
2007-08-22	13383.7	13470.8	13238.7	13463.1
2007-08-23	13539	13547.5	13358.1	13451.1
2007-08-24	13493.3	13560.6	13418	13520.3
2007-08-27	13480	13526.8	13421.8	13487.4
2007-08-28	13419.7	13487.4	13252.5	13264.9
2007-08-29	13311.8	13494.1	13264.9	13490.1
2007-08-30	13425.7	13501.3	13367.6	13444.6
2007-08-31	13590.2	13660.5	13444.6	13660.5
2007-09-04	13673.7	13781.6	13660.5	13755.2
2007-09-05	13688	13785.7	13652.8	13683.3
2007-09-06	13739.5	13795.7	13670	13795.7
2007-09-07	13661.4	13795.7	13620.3	13651.2
2007-09-10	13645.7	13677.6	13539.9	13625.5
2007-09-11	13632.6	13727.6	13625.5	13704.3
2007-09-12	13689.6	13767	13685.8	13756.7
2007-09-13	13787.5	13895.9	13756.7	13843.2
2007-09-14	13810.6	13905.1	13801.2	13846.4
2007-09-17	13832	13877.4	13769.9	13809.9
2007-09-18	13808.4	14005.4	13793.2	14005.4
2007-09-19	14010.9	14070.7	13899.9	13939.8
2007-09-20	13939.8	13939.8	13814.5	13838.4
2007-09-21	13959	13959	13838.4	13940.1
2007-09-24	13960.7	14040.6	13940.1	13958.3
2007-09-25	13889	13999	13874.3	13997.6
2007-09-26	14061.4	14080.2	13975.6	14035
2007-09-27	14130	14139.5	14035	14129.7
2007-09-28	14138.3	14167.3	14081.1	14098.9
2007-10-01	14113.1	14214.7	14098.9	14200.6
2007-10-02	14141.4	14200.6	14061.2	14152.7
2007-10-03	14145.2	14180.7	14016.9	14020.9
2007-10-04	14059.3	14125.1	14015.9	14125.1
2007-10-05	14171.5	14261.7	14125.1	14233.3
2007-10-09	14284.6	14285.3	14186.2	14262.2
2007-10-10	14268.2	14306.7	14190.1	14276.2
2007-10-11	14357	14407.9	14161.6	14229.4
2007-10-12	14267.4	14307.3	14212.1	14295.9
2007-10-15	14358.2	14360.7	14196.2	14231.3
2007-10-16	14205.5	14231.3	14117.4	14153
2007-10-17	14250.6	14254.1	14117	14219.5
2007-10-18	14195.3	14335.9	14195.3	14332
2007-10-19	14231.9	14332	13992	14001.7
2007-10-22	13874.7	14043.6	13869.1	14043.6
2007-10-23	14030.4	14102.9	13978	14087.5
2007-10-24	14065.4	14107.7	13933.7	14088.5
2007-10-25	14153	14175.6	14059.5	14124.9
2007-10-26	14154.5	14296.4	14124.9	14296.4
2007-10-29	14351.9	14431.4	14296.4	14427.4
2007-10-30	14356.8	14427.4	14290.7	14312.1
2007-10-31	14384.4	14625	14312.1	14625
2007-11-01	14485.7	14625	14346	14372.5
2007-11-02	14422.7	14422.7	14216.7	14363.9
2007-11-05	14214.1	14363.9	14158.8	14273.4
2007-11-06	14385.4	14391.7	14273.4	14370.6
2007-11-07	14342.5	14370.6	14117.2	14118.2
2007-11-08	14166.1	14214.1	13881.8	14128.6
2007-11-09	13972.9	14128.6	13840.3	13869.8
2007-11-12	13819	13869.8	13590	13605
2007-11-13	13742.9	13753.1	13579.8	13705.1
2007-11-14	13873.1	13878.1	13705.1	13774.5
2007-11-15	13692.1	13774.5	13450.8	13524.4
2007-11-16	13565.1	13576.4	13450.8	13530.4
2007-11-19	13521	13536.8	13310.4	13348.2
2007-11-20	13393.7	13541.9	13312.5	13459.8
2007-11-21	13370.5	13459.8	13264.5	13280.6
2007-11-22	13290.8	13381	13269.1	13381
2007-11-23	13403.1	13490.8	13381	13467.2
2007-11-26	13501.1	13552.7	13309.3	13321
2007-11-27	13268.7	13374.8	13190.1	13369.1
2007-11-28	13422.3	13637.9	13369.1	13632.1
2007-11-29	13638.4	13679.3	13585.9	13663.9
2007-11-30	13705.2	13785.5	13610.5	13689.1
2007-12-03	13671.5	13718.1	13635	13657.2
2007-12-04	13664.5	13668	13568.5	13579.6
2007-12-05	13662.4	13769.4	13579.6	13734.5
2007-12-06	13753.7	13850.8	13706.1	13849.8
2007-12-07	13896.8	13897.9	13826.4	13863
2007-12-10	13915.8	13988.5	13863	13940.4
2007-12-11	13963.4	14027.2	13722.6	13723.7
2007-12-12	13906.2	13942	13723.7	13809.4
2007-12-13	13677.1	13809.4	13626.4	13747.2
2007-12-14	13689.3	13747.2	13636.9	13674.2
2007-12-17	13588	13674.2	13376.3	13387.1
2007-12-18	13534.5	13535.9	13295.6	13358.1
2007-12-19	13368.9	13492.7	13358.1	13389.8
2007-12-20	13456.7	13468.4	13350.2	13407
2007-12-21	13348.7	13603.3	13348.4	13596.1
2007-12-24	13608.5	13694.8	13596.1	13694.8
2007-12-27	13686.5	13738.6	13666.4	13675.6
2007-12-28	13695.3	13822.3	13675.6	13821.3
2007-12-31	13816.3	13864.9	13788.2	13833.1
2008-01-02	13907.7	13945.4	13833.1	13926.8
2008-01-03	13906.8	14037.7	13877.3	13978.2
2008-01-04	13875	13978.2	13769.1	13778.6
2008-01-07	13781.9	13839.6	13569.6	13618.9
2008-01-08	13749	13771.2	13521.8	13541.8
2008-01-09	13528.3	13586.6	13414.1	13579.9
2008-01-10	13501.3	13683.9	13437	13642.6
2008-01-11	13587	13679.5	13568.3	13632.6
2008-01-14	13729.5	13734.4	13632.6	13698.3
2008-01-15	13580.8	13698.3	13314.5	13316.8
2008-01-16	13177.7	13316.8	12989.1	13074.9
2008-01-17	13154.9	13209.3	12766.1	12795.6
2008-01-18	12897.8	12962.5	12598.4	12737.1
2008-01-21	12249.1	12737.8	12119.9	12132.1
2008-01-22	12011.7	12640.9	12011.7	12640.9
2008-01-23	12415.5	12682	12216.8	12657.4
2008-01-24	12936	12974.1	12657.3	12907.3
2008-01-25	13157.7	13157.7	12837.9	12894.8
2008-01-28	12891.5	12989.7	12774.8	12986.9
2008-01-29	13037.9	13069.2	12972.9	13046.4
2008-01-30	13033	13135.6	12946.1	12998.2
2008-01-31	12887.4	13176.6	12817.7	13155.1
2008-02-01	13202.6	13331.1	13155.1	13318.4
2008-02-04	13338.2	13351.7	13234.7	13258.2
2008-02-05	13169.1	13258.2	12932	12932
2008-02-06	13064.9	13067.3	12838.3	12867.2
2008-02-07	12832.2	12980.4	12747.6	12925.4
2008-02-08	12894.6	13016.5	12894.6	12989.3
2008-02-11	13051.9	13139.3	12928.7	13130.9
2008-02-12	13141.8	13219.2	13036.5	13087.4
2008-02-13	13141.4	13282.3	13087.4	13282.3
2008-02-14	13346.5	13346.5	13204.5	13208
2008-02-15	13223.8	13227.6	13107	13226.8
2008-02-19	13399.4	13480.6	13226.8	13447.7
2008-02-20	13339.2	13566	13331.9	13551.7
2008-02-21	13657.2	13657.2	13489.8	13509.5
2008-02-22	13564.3	13603.4	13395.3	13585.9
2008-02-25	13560	13728.5	13527.4	13697.5
2008-02-26	13639.8	13846.8	13634.5	13797
2008-02-27	13741.8	13851.7	13733	13778.4
2008-02-28	13773.7	13891.8	13738.3	13873.9
2008-02-29	13804.1	13873.9	13546.9	13582.7
2008-03-03	13622.5	13667.6	13449	13544.4
2008-03-04	13525.9	13570.1	13297.5	13476.8
2008-03-05	13565.9	13650.1	13476.8	13603.3
2008-03-06	13604.9	13604.9	13347.8	13360.4
2008-03-07	13215.2	13419.5	13147.6	13281.7
2008-03-10	13266.9	13281.7	12980.4	13005.1
2008-03-11	13197.2	13344.5	13005.1	13344.5
2008-03-12	13349.2	13381.1	13237.4	13297.4
2008-03-13	13171.4	13454.2	13123.4	13443.5
2008-03-14	13486.4	13495.6	13160.4	13252.8
2008-03-17	12922.7	13252.8	12797.8	12952.1
2008-03-18	13068.3	13140.2	12952.1	13136.7
2008-03-19	13119.8	13147	12695.2	12709.4
2008-03-20	12618	12833.6	12453.9	12775.6
2008-03-24	12892.6	13113.5	12775.6	13019.7
2008-03-25	13126.4	13324.1	13019.7	13322.2
2008-03-26	13329.7	13419.7	13277.7	13391.9
2008-03-27	13403.2	13454.5	13350	13405.8
2008-03-28	13402	13419.4	13224.8	13233.8
2008-03-31	13281.2	13350.1	13131.1	13350.1
2008-04-01	13337.7	13440.7	13254	13440.7
2008-04-02	13515	13598.3	13440.7	13514.1
2008-04-03	13475.7	13633.4	13472.1	13551.3
2008-04-04	13598.5	13721.1	13551.3	13668.2
2008-04-07	13800.2	13897.4	13668.2	13745
2008-04-08	13643.1	13763.7	13643.1	13727.5
2008-04-09	13737.3	13767.4	13682.6	13750.5
2008-04-10	13804.4	13909.6	13704.8	13909.6
2008-04-11	13787.7	13909.6	13666.5	13683
2008-04-14	13689.6	13775.1	13669.6	13738.6
2008-04-15	13833.3	13878.2	13738.6	13851
2008-04-16	13929.9	14103.8	13851	14099.5
2008-04-17	14085.7	14172.8	14052.8	14115.5
2008-04-18	14188.2	14272.2	14096.4	14237.1
2008-04-21	14286.6	14330.2	14237.1	14321.2
2008-04-22	14299.6	14372.3	14236.9	14266.3
2008-04-23	14253.7	14267.9	14069.8	14069.8
2008-04-24	14058.6	14069.8	13859.4	13966.3
2008-04-25	14063.4	14114.2	13966.3	14103.9
2008-04-28	14171.1	14233.9	14082.4	14085.9
2008-04-29	14008.3	14085.9	13820.2	13825.6
2008-04-30	13876.9	14039.6	13825.6	13937
2008-05-01	13920.2	14087.9	13846.6	14065.8
2008-05-02	14203.6	14301	14065.8	14280.3
2008-05-05	14356.9	14365.8	14266.3	14274.3
2008-05-06	14246.5	14430.8	14226.1	14414.3
2008-05-07	14416.9	14448.1	14350.8	14371.5
2008-05-08	14388.2	14609.2	14371.5	14608
2008-05-09	14567.5	14634	14510.2	14521.2
2008-05-12	14611.6	14695.8	14506.8	14666.1
2008-05-13	14628.4	14666.1	14553.1	14616.7
2008-05-14	14628	14737.2	14614	14626.3
2008-05-15	14687.2	14828.1	14626.3	14828.1
2008-05-16	14991.8	14991.8	14828.1	14984.2
2008-05-20	14944.8	15090.7	14914.9	15047.3
2008-05-21	15017.1	15128.6	14779.3	14790.4
2008-05-22	14781	14878	14728.6	14792.4
2008-05-23	14813.3	14835.7	14616.1	14723.4
2008-05-26	14750.4	14775.1	14695.1	14758.6
2008-05-27	14700.9	14758.6	14515.8	14522.1
2008-05-28	14508.2	14698.1	14464.7	14688.6
2008-05-29	14590.9	14697	14561.6	14577.2
2008-05-30	14684.5	14804.3	14577.2	14714.7
2008-06-02	14673.9	14858.9	14647.7	14814.2
2008-06-03	14787.1	14915.1	14678.1	14728.6
2008-06-04	14691.5	14790.3	14640.7	14690.5
2008-06-05	14761.8	14991.9	14690.5	14982.9
2008-06-06	15071.6	15154.8	14948.7	14969.5
2008-06-09	14978.6	15096.7	14901.9	14960.8
2008-06-10	14897.5	14960.8	14660.6	14736.2
2008-06-11	14816.8	14817.1	14687.4	14716.5
2008-06-12	14650.4	14716.5	14576.5	14602.6
2008-06-13	14591.9	14789	14578.1	14778.5
2008-06-16	14893.1	15006.6	14778.5	14944.3
2008-06-17	14950.4	15096.9	14944.3	15068.8
2008-06-18	15068.6	15093	14949.6	15073.1
2008-06-19	15049.1	15073.1	14768	14790.1
2008-06-20	14804.9	14854.4	14580.7	14580.7
2008-06-23	14622	14719.9	14580.7	14691.8
2008-06-24	14679.1	14694	14376	14409.6
2008-06-25	14442.1	14503.9	14259.9	14441.1
2008-06-26	14417.7	14441.1	14156.5	14292.1
2008-06-27	14281.6	14397.5	14236	14355.2
2008-06-30	14403	14492.1	14346.6	14467
2008-07-02	14573.5	14584.9	13983.6	14034.1
2008-07-03	13992.8	14143.6	13796.5	14143.6
2008-07-04	14157.6	14157.6	14010.4	14010.4
2008-07-07	13971.3	14068.7	13640.2	13712.8
2008-07-08	13689.6	13823.2	13557.1	13809.8
2008-07-09	13932.7	13981.2	13609.5	13610.8
2008-07-10	13727.9	13776.5	13572.6	13743.9
2008-07-11	13797.4	13859.9	13596.6	13709.1
2008-07-14	13855.3	13888.3	13663.4	13741.3
2008-07-15	13651.8	13741.3	13256.2	13357.6
2008-07-16	13356.2	13514.6	13167.3	13503.8
2008-07-17	13595.6	13662.5	13348.4	13460.2
2008-07-18	13556.8	13607.8	13460.2	13516
2008-07-21	13658.5	13740.4	13516	13689.2
2008-07-22	13634.2	13689.2	13476.3	13643.2
2008-07-23	13624.3	13644.7	13509.2	13512.7
2008-07-24	13567.4	13592.7	13196.9	13206.1
2008-07-25	13303.6	13390.6	13157.9	13378.8
2008-07-28	13406.9	13534.3	13288.1	13304
2008-07-29	13303.6	13348.5	13240.1	13342.5
2008-07-30	13374	13691.1	13342.5	13683.2
2008-07-31	13654.7	13728	13564.2	13592.9
2008-08-01	13645.1	13665.2	13400	13496.5
2008-08-05	13148.9	13496.5	13130.5	13242.2
2008-08-06	13331.2	13504	13242.2	13453.5
2008-08-07	13441.3	13493.5	13348.3	13385.2
2008-08-08	13301.8	13386.6	13223.5	13341.7
2008-08-11	13310.5	13341.7	13167.6	13203.2
2008-08-12	13229.2	13272.4	13141.5	13167
2008-08-13	13155.5	13377.2	13086.5	13377.2
2008-08-14	13282.9	13409.2	13254.8	13358.9
2008-08-15	13251.8	13358.9	13063.9	13096.7
2008-08-18	13197.1	13234.8	13073.9	13119.4
2008-08-19	13049.8	13185.1	13015.9	13063.9
2008-08-20	13190.9	13360	13063.9	13350.1
2008-08-21	13431	13575.8	13350.1	13539.2
2008-08-22	13461.6	13539.2	13339.8	13447.3
2008-08-25	13422.2	13447.3	13258.6	13289
2008-08-26	13273.9	13322.2	13243.9	13299.1
2008-08-27	13387.9	13574.7	13299.1	13530.6
2008-08-28	13659.3	13750.5	13530.6	13750.5
2008-08-29	13720.1	13771.2	13663.3	13771.2
2008-09-02	13558.8	13771.2	13299.5	13299.5
2008-09-03	13288.4	13299.5	12959.9	13137.7
2008-09-04	13134.3	13137.7	12708.9	12814.1
2008-09-05	12765.3	12868.7	12549.9	12816.4
2008-09-08	13160.9	13164	12634.6	12634.6
2008-09-09	12605.7	12634.6	12146.8	12146.8
2008-09-10	12279.6	12550.7	12146.8	12497.1
2008-09-11	12373	12628.4	12258.2	12612.8
2008-09-12	12582.3	12780	12568.7	12769.6
2008-09-15	12325.7	12769.6	12254	12254
2008-09-16	11958.4	12254	11903.1	12227
2008-09-17	12151.1	12227	11788	11877.7
2008-09-18	12082.1	12382.7	11877.7	12064.6
2008-09-19	12626	12913	12064.6	12913
2008-09-22	12896.8	12968.2	12638.1	12638.1
2008-09-23	12599.9	12758.8	12450	12532.6
2008-09-24	12643.2	12664.3	12467.5	12513.4
2008-09-25	12427.2	12601.6	12405.6	12546.5
2008-09-26	12242.2	12546.5	12028.3	12126
2008-09-29	11987.1	12126	11171.3	11285.1
2008-09-30	11559.2	11902.6	11285.1	11752.9
2008-10-01	11730.6	11775.8	11550.9	11714.5
2008-10-02	11513.9	11714.5	10900.5	10900.5
2008-10-03	11074.6	11356.4	10798.5	10803.4
2008-10-06	10445	10803.4	9617.93	10230.4
2008-10-07	10442.5	10523.2	9782.87	9829.55
2008-10-08	9520.29	10103.7	9496.67	10056.3
2008-10-09	10302.5	10385.4	9449.63	9600.18
2008-10-10	9065.2	9600.18	8850.51	9065.16
2008-10-14	10702.3	10702.3	9065.16	9955.66
2008-10-15	9652.25	9955.66	9264.23	9323.85
2008-10-16	9327.03	9430.61	8761.02	9269.97
2008-10-17	9253.28	9862.31	9064.28	9562.49
2008-10-20	9839.46	10251.4	9562.49	10251.4
2008-10-21	9987.95	10251.4	9770.28	9795.8
2008-10-22	9591.14	9795.8	9202.29	9236.88
2008-10-23	9351.54	9466.5	8887.53	9331.35
2008-10-24	8652.38	9331.35	8633.67	9294.09
2008-10-27	9142.97	9294.09	8537.34	8537.34
2008-10-28	8973.26	9151.63	8537.34	9151.63
2008-10-29	9238.63	9628.87	9151.63	9501.56
2008-10-30	9700.49	9856.21	9457.16	9856.21
2008-10-31	9736.55	9941.01	9614.12	9762.76
2008-11-03	9841.26	9878.13	9649.46	9721.26
2008-11-04	9906.24	10165.4	9721.26	10116.6
2008-11-05	10066.5	10199.8	9813.35	9887.2
2008-11-06	9843.91	9887.2	9424.41	9555.41
2008-11-07	9635.46	9674.34	9501.39	9596.21
2008-11-10	9892.24	9928.75	9596.21	9688.8
2008-11-11	9538.14	9688.8	9328.07	9424
2008-11-12	9286.94	9424	8861.83	8922.57
2008-11-13	9013.66	9352.78	8572.36	9352.78
2008-11-14	9249.4	9352.78	9025.75	9055.96
2008-11-17	9024.54	9055.96	8779.84	8795.45
2008-11-18	8865.19	8923.03	8659.26	8835.73
2008-11-19	8827.05	8872	8451.17	8490.56
2008-11-20	8347.36	8490.56	7713.6	7724.76
2008-11-21	8079.79	8175.63	7647.11	8155.39
2008-11-24	8276.53	8607.9	8136.78	8440.87
2008-11-25	8494.08	8563.69	8269.5	8442.86
2008-11-26	8300.19	8645.7	8222.59	8643.52
2008-11-27	8599.13	8757.02	8584.64	8753.77
2008-11-28	8737.24	9270.62	8635.57	9270.62
2008-12-01	8816.36	9270.62	8380.77	8406.21
2008-12-02	8509.87	8527.02	8220.17	8327.81
2008-12-03	8117.27	8352.61	8081.26	8296.96
2008-12-04	8295.11	8483.35	7978.47	8057.82
2008-12-05	7954.23	8126.3	7802.32	8117.03
2008-12-08	8425.98	8625.02	8117.03	8567.12
2008-12-09	8442.25	8598.72	8348.58	8397.56
2008-12-10	8539.22	8692.88	8397.56	8634
2008-12-11	8634.97	8684.73	8304.59	8391.9
2008-12-12	8140.29	8537.89	8110.13	8515.45
2008-12-15	8608.23	8609.42	8362.29	8461.83
2008-12-16	8436.05	8724.11	8436.05	8724.11
2008-12-17	8724.11	8724.11	8724.11	8724.11
2008-12-18	8613.13	8724.11	8262.1	8425.35
2008-12-19	8346.58	8552.5	8305.39	8552
2008-12-22	8511.07	8552	8206.55	8249.53
2008-12-23	8310.3	8421.13	8227.04	8311.91
2008-12-24	8286.73	8357.23	8253.45	8310.55
2008-12-29	8508.33	8637.29	8310.55	8637.29
2008-12-30	8645.28	8833.26	8591.49	8830.72
2008-12-31	8794.53	8998.37	8790.43	8987.7
2009-01-02	8951.85	9235.18	8918.11	9234.11
2009-01-05	9233.04	9372.92	9115.96	9285.51
2009-01-06	9409.77	9505.72	9285.51	9472.09
2009-01-07	9362.87	9472.09	9100.24	9121.32
2009-01-08	9075.47	9224.07	9016.69	9221.58
2009-01-09	9237.83	9267.51	9053.16	9085.18
2009-01-12	8952.5	9085.18	8751.58	8793.33
2009-01-13	8826.35	8986.15	8793.33	8961.55
2009-01-14	8863.8	8961.55	8608.63	8688.36
2009-01-15	8730.77	8879.61	8470.97	8879.61
2009-01-16	9036.44	9036.44	8734.42	8920.4
2009-01-19	8864.35	8920.4	8807.73	8841.48
2009-01-20	8867.88	8869.3	8486.32	8504.93
2009-01-21	8574.51	8763.52	8392.12	8757.89
2009-01-22	8619.17	8757.89	8472.52	8486.56
2009-01-23	8428.53	8687.8	8387.56	8627.97
2009-01-26	8700.12	8821.92	8539.44	8656.51
2009-01-27	8692.07	8762.7	8621.35	8759.63
2009-01-28	8900.46	8966.72	8759.63	8906.23
2009-01-29	8815.51	8906.23	8740.78	8762.76
2009-01-30	8892.2	8892.2	8579.89	8694.9
2009-02-02	8602.98	8694.9	8533.63	8624.83
2009-02-03	8643.93	8663.02	8540.47	8628.63
2009-02-04	8700.04	8814.02	8628.63	8693.09
2009-02-05	8708.05	8860.98	8607.45	8860.98
2009-02-06	8827.09	9102	8824.68	9008.02
2009-02-09	9055.76	9151.58	8997.44	9047.28
2009-02-10	9084.31	9114.48	8771.75	8817.89
2009-02-11	8840.34	8919.21	8731.15	8737.89
2009-02-12	8698.25	8785.09	8590.49	8778.78
2009-02-13	8792.3	8792.3	8669.15	8678.1
2009-02-17	8630.28	8678.1	8351.94	8378.7
2009-02-18	8413.02	8413.02	8138.98	8175.95
2009-02-19	8234.12	8296.33	8117.41	8185.35
2009-02-20	8103.23	8185.35	7874.9	7949.99
2009-02-23	8014.4	8032.08	7640.84	7647.67
2009-02-24	7674.07	7859.33	7566.32	7859.33
2009-02-25	7885.96	8033.14	7753.85	7932.3
2009-02-26	8052.21	8195.93	7932.3	8186.82
2009-02-27	8061.54	8188.72	8005.09	8123.02
2009-03-02	7997.63	8123.02	7589.66	7687.51
2009-03-03	7752.92	7797.67	7501.12	7631.62
2009-03-04	7857.54	7866.03	7631.62	7814.75
2009-03-05	7734.31	7814.75	7589.84	7629.17
2009-03-06	7686.76	7764.84	7479.96	7591.47
2009-03-09	7527.44	7695.32	7515.01	7566.94
2009-03-10	7699.87	7886.82	7566.94	7880.41
2009-03-11	7922.38	8056.79	7858.41	8011.02
2009-03-12	8027.32	8332.53	7975.01	8282.27
2009-03-13	8351.85	8351.85	8183.79	8303.39
2009-03-16	8289.86	8550.77	8278.93	8386.71
2009-03-17	8434.16	8559.6	8304.57	8559.6
2009-03-18	8460.98	8669.79	8287.69	8629.1
2009-03-19	8797.44	8845.84	8629.1	8690.49
2009-03-20	8708.12	8737.83	8506.35	8506.35
2009-03-23	8765.47	8958.51	8506.35	8958.51
2009-03-24	8825.68	8958.51	8766.65	8849.39
2009-03-25	8890.72	8981.8	8692.56	8797.44
2009-03-26	8939.75	9018.5	8797.44	8995.5
2009-03-27	8894.83	8995.5	8807.2	8821.06
2009-03-30	8605.39	8821.06	8453.09	8596.22
2009-03-31	8673.43	8780.61	8596.22	8720.39
2009-04-01	8647.56	8941.82	8617.28	8941.82
2009-04-02	9093.46	9139.48	8941.82	9073.14
2009-04-03	9107.11	9140.12	8987.73	9065.76
2009-04-06	8963.77	9065.76	8918.98	9016.17
2009-04-07	8940.26	9016.17	8820.2	8824.75
2009-04-08	8819.62	8969.28	8782.69	8969.28
2009-04-09	9110.03	9187.12	8969.28	9187.12
2009-04-13	9142.15	9310.89	9114.87	9285.62
2009-04-14	9292.62	9330.61	9185.94	9231.62
2009-04-15	9196.79	9251.38	9118.85	9246.11
2009-04-16	9293.17	9356.46	9184.7	9343.37
2009-04-17	9365.28	9483.58	9343.37	9437.65
2009-04-20	9324.42	9437.65	9125.27	9126.15
2009-04-21	9034.84	9254.2	9014.08	9247.17
2009-04-22	9223.63	9411.55	9189.61	9279.15
2009-04-23	9341.53	9412.97	9279.15	9409.5
2009-04-24	9483.44	9566.68	9409.5	9549.48
2009-04-27	9351.54	9549.48	9351.54	9394.8
2009-04-28	9273.8	9394.8	9273.8	9348.03
2009-04-29	9429.51	9476.55	9348.03	9416.31
2009-04-30	9454.23	9568.32	9321.39	9324.83
2009-05-01	9369.15	9527.7	9324.83	9496.96
2009-05-04	9604.59	9870.37	9496.96	9870.37
2009-05-05	9869.25	9918.93	9783.65	9880.72
2009-05-06	9992.22	10158.2	9880.72	10143.4
2009-05-07	10332.1	10340.8	9922.03	9967.05
2009-05-08	10118.3	10256	9967.05	10238
2009-05-11	10069.5	10238	9995.82	10094.1
2009-05-12	10184	10193.1	9970.26	10077.7
2009-05-13	9958.6	10077.7	9695.56	9709.51
2009-05-14	9700.16	9937.96	9683.13	9849.2
2009-05-15	9877.03	9947.06	9750.94	9762.85
2009-05-19	10037.7	10139.6	9762.85	10101
2009-05-20	10191.2	10365.4	10101	10232.4
2009-05-21	10090.6	10232.4	9935.23	9949.59
2009-05-22	10014.9	10065.8	9941.85	9993.42
2009-05-25	10004.8	10073.2	9993.42	10069.5
2009-05-26	9989.62	10286.9	9971.58	10285.9
2009-05-27	10313.6	10335.2	10142.2	10142.2
2009-05-28	10270.5	10413.9	10142.2	10392.4
2009-05-29	10473.4	10493.1	10320	10370.1
2009-06-01	10530.8	10637.7	10370.1	10604.1
2009-06-02	10566.2	10634.4	10515.1	10588.8
2009-06-03	10484.9	10588.8	10235.4	10290.1
2009-06-04	10410.2	10500.1	10290.1	10477.2
2009-06-05	10544.4	10581.6	10413.5	10569.3
2009-06-08	10466.7	10569.3	10380.8	10549.1
2009-06-09	10597.5	10605	10502.9	10547.9
2009-06-10	10673.5	10674.1	10523.2	10598
2009-06-11	10568.3	10726	10554.4	10714.1
2009-06-12	10648.5	10714.1	10613	10645
2009-06-15	10581.8	10645	10341.8	10394.8
2009-06-16	10554.2	10561.1	10292.6	10307.4
2009-06-17	10278.9	10307.4	10056.3	10066.1
2009-06-18	10066.2	10142.6	10005.4	10121.5
2009-06-19	10204.5	10288	10121.5	10288
2009-06-22	10105.7	10288	9830.18	9834.18
2009-06-23	9865.38	9912.19	9727.26	9896.72
2009-06-24	10004.5	10138.1	9896.72	10100.9
2009-06-25	10106.3	10366.7	10078.3	10355.9
2009-06-26	10315	10423.6	10269	10389.8
2009-06-29	10455.4	10516.9	10389.8	10476.8
2009-06-30	10471.2	10528.5	10308	10374.9
2009-07-02	10290.5	10374.9	10217.1	10245.9
2009-07-03	10231.1	10294.2	10231.1	10283.1
2009-07-06	10115	10283.1	9927.16	10027.4
2009-07-07	10029.2	10078.6	9836.77	9844.35
2009-07-08	9794.14	9867.87	9535.5	9653.45
2009-07-09	9718.47	9820.46	9647.06	9773.92
2009-07-10	9698.66	9773.92	9630.03	9747.13
2009-07-13	9733.74	9891.93	9588.44	9891.93
2009-07-14	9967.99	9993.78	9881.05	9986.15
2009-07-15	10123.2	10244.3	9986.15	10215.5
2009-07-16	10178.8	10335.5	10163.5	10304.4
2009-07-17	10324.4	10404.3	10251.6	10369.4
2009-07-20	10478.5	10561.7	10369.4	10540.7
2009-07-21	10592.3	10597.7	10423.1	10515.3
2009-07-22	10422.7	10545.3	10404.9	10432.4
2009-07-23	10432.4	10675.7	10432.4	10675.7
2009-07-24	10665.5	10717.8	10574.1	10687.9
2009-07-27	10727.1	10806.5	10687.9	10757.4
2009-07-28	10613.5	10757.4	10521.3	10570.5
2009-07-29	10482.7	10570.5	10384.6	10455.3
2009-07-30	10601.6	10687.6	10455.3	10676.7
2009-07-31	10632.5	10841.5	10626.4	10787.1
2009-08-04	10943.3	11018.1	10787.1	11018.1
2009-08-05	11014.1	11065.4	10952.6	11046.9
2009-08-06	11042	11065.2	10793.4	10793.4
2009-08-07	10896	10964.1	10793.4	10885.3
2009-08-10	10833.3	10885.3	10767.7	10793.7
2009-08-11	10760.2	10795.6	10607.6	10629.5
2009-08-12	10596.7	10742.1	10587.7	10659.9
2009-08-13	10789.5	10849.5	10659.9	10825.6
2009-08-14	10832	10848	10713.2	10848
2009-08-17	10577	10848	10480.2	10531.6
2009-08-18	10601.2	10680.4	10531.6	10673.8
2009-08-19	10536.4	10737.5	10519	10686.8
2009-08-20	10707.7	10763.7	10686.8	10700.5
2009-08-21	10825.6	10836.9	10700.5	10831.2
2009-08-24	10865.4	10903.3	10747.2	10790
2009-08-25	10872.1	10963	10790	10920.5
2009-08-26	10861.1	10960.6	10838.5	10912.2
2009-08-27	10969.8	10969.8	10807.9	10934
2009-08-28	10979.8	11011	10893.6	10978
2009-08-31	10866.2	10978	10772.8	10868.2
2009-09-01	10840.9	10927	10665.9	10689.8
2009-09-02	10656.1	10737	10634.8	10701.3
2009-09-03	10768.8	10922	10701.3	10921.5
2009-09-04	10901.1	11017.5	10872.5	11017.5
2009-09-08	11147.9	11176.4	11017.5	11105.3
2009-09-09	11082	11113.8	10966.2	11000.2
2009-09-10	11011.7	11155	11000.2	11155
2009-09-11	11216.3	11283.3	11155	11253.2
2009-09-14	11174.7	11332	11167.4	11332
2009-09-15	11360.1	11495.8	11332	11495.8
2009-09-16	11551.8	11592.4	11495.8	11555.6
2009-09-17	11536.4	11613.8	11447	11528.2
2009-09-18	11532	11540.2	11446	11446
2009-09-21	11348.1	11446	11329.5	11424.6
2009-09-22	11533.7	11602.3	11424.6	11585.7
2009-09-23	11596.3	11648.5	11502.7	11517.5
2009-09-24	11547.7	11553	11284.2	11285.8
2009-09-25	11237.2	11300.2	11174.6	11212.4
2009-09-28	11269.4	11390	11212.4	11338.7
2009-09-29	11354.6	11403.6	11313.7	11395
2009-09-30	11458.5	11458.5	11251	11395
2009-10-01	11395	11395	11070.7	11071.8
2009-10-02	10922.3	11071.8	10855.2	10958.3
2009-10-05	10975.7	11142.3	10932.1	11102.6
2009-10-06	11230.2	11358.7	11102.6	11248
2009-10-07	11275.3	11351.6	11194.4	11349.9
2009-10-08	11422.6	11513.1	11349.9	11484.5
2009-10-09	11432.4	11497.2	11382.5	11436.9
2009-10-13	11423.3	11445.1	11299.6	11413.5
2009-10-14	11531.5	11539.2	11413.5	11532.8
2009-10-15	11459	11532.8	11448.6	11504.5
2009-10-16	11459.5	11514.2	11409	11504.8
2009-10-19	11566.8	11571.2	11485.1	11538.4
2009-10-20	11586.9	11589.9	11496.9	11538.1
2009-10-21	11475	11595	11437.6	11442
2009-10-22	11427.4	11533.4	11365.8	11533.4
2009-10-23	11564.7	11569.4	11357.8	11382.1
2009-10-26	11426.3	11525.8	11210.6	11234.9
2009-10-27	11229.6	11247.1	11053.5	11053.5
2009-10-28	11000	11053.5	10805.3	10805.3
2009-10-29	10916.5	11075.2	10805.3	11075.2
2009-10-30	11081.1	11081.1	10767.6	10910.8
2009-11-02	10896.7	10963.7	10745.2	10878.4
2009-11-03	10777.8	11025.9	10751.7	11025.9
2009-11-04	11103.4	11187.9	11025.9	11071.2
2009-11-05	11070.2	11180.7	11041.7	11180.7
2009-11-06	11100.9	11259.6	11098.7	11250.4
2009-11-09	11372.2	11488.3	11250.4	11486.9
2009-11-10	11457.5	11486.9	11369	11426.7
2009-11-11	11546	11559.7	11419.4	11439.8
2009-11-12	11383.2	11456.1	11330.3	11360.8
2009-11-13	11348.3	11417.4	11322.1	11407.7
2009-11-16	11496.8	11539.8	11407.7	11512.3
2009-11-17	11507.8	11631.6	11502.6	11630
2009-11-18	11667.9	11702.2	11604.9	11652.7
2009-11-19	11588.4	11652.7	11484.4	11600.3
2009-11-20	11524.5	11600.3	11508.8	11579.3
2009-11-23	11689.4	11737.8	11579.3	11624
2009-11-24	11642.7	11642.7	11539.6	11539.6
2009-11-25	11594	11647.6	11539.6	11636.9
2009-11-26	11569.3	11636.9	11428.3	11436.8
2009-11-27	11299.9	11539.9	11299.9	11464.4
2009-11-30	11476.3	11586.2	11447.2	11447.2
2009-12-01	11574.6	11715.5	11447.2	11707.3
2009-12-02	11729.4	11802.4	11707.3	11779.7
2009-12-03	11775	11816.3	11629	11636.5
2009-12-04	11672.1	11700.1	11414.9	11510.8
2009-12-07	11467.5	11571.5	11445.5	11489.6
2009-12-08	11412	11489.6	11342.5	11368.9
2009-12-09	11396.1	11396.1	11248.9	11379.2
2009-12-10	11399.6	11464.6	11370	11464.6
2009-12-11	11472	11504.3	11387.4	11423.9
2009-12-14	11481.6	11549.7	11423.9	11545.7
2009-12-15	11532.8	11581.5	11498.8	11541
2009-12-16	11609.2	11691.7	11541	11637
2009-12-17	11570.2	11637	11473.1	11473.1
2009-12-18	11510.1	11562	11448	11463.4
2009-12-21	11559.6	11596.7	11463.4	11554.7
2009-12-22	11539	11628	11522.4	11628
2009-12-23	11625.1	11688.1	11625.1	11658.7
2009-12-24	11666.2	11754.6	11658.7	11754.6
2009-12-29	11740.4	11754.6	11691.7	11701.8
2009-12-30	11687.1	11728.4	11673	11717.5
2009-12-31	11745.2	11766	11717.5	11746.1
2010-01-04	11847.3	11872.1	11746.1	11866.9
2010-01-05	11900	11935.2	11837.2	11888.1
2010-01-06	11912.9	11971.6	11888.1	11944.5
2010-01-07	11925	11944.5	11819.5	11887.5
2010-01-08	11883.3	11953.8	11863.1	11953.8
2010-01-11	12070.2	12070.2	11923.2	11947.1
2010-01-12	11866.6	11947.1	11766.5	11820.2
2010-01-13	11802.8	11865.2	11738.6	11853.6
2010-01-14	11873.6	11888.3	11776.4	11804.4
2010-01-15	11782.6	11804.4	11684.2	11685.4
2010-01-18	11711.1	11754.1	11685.4	11750.5
2010-01-19	11746.2	11765.5	11710.4	11763.4
2010-01-20	11699.1	11763.4	11581.6	11679.3
2010-01-21	11557.2	11679.3	11461.2	11469.1
2010-01-22	11400	11481	11318.3	11343.4
2010-01-25	11384.7	11423.3	11343.4	11354.5
2010-01-26	11349.3	11421.5	11271.4	11361.2
2010-01-27	11324.7	11367.4	11259	11344.1
2010-01-28	11279.6	11389.1	11162.1	11274.2
2010-01-29	11142.8	11324.2	11084.3	11094.3
2010-02-01	11147.5	11317.5	11094.3	11317.5
2010-02-02	11366	11430.2	11297.6	11408.3
2010-02-03	11395.6	11454.6	11348.6	11390.5
2010-02-04	11163.6	11390.5	11120.1	11128.8
2010-02-05	11123.7	11223.1	10990.4	11223.1
2010-02-08	11135.1	11277.6	11099.5	11115.3
2010-02-09	11210	11314.4	11115.3	11274.2
2010-02-10	11280.3	11321.4	11212.4	11286.3
2010-02-11	11300.1	11438	11232.9	11435.5
2010-02-12	11349.2	11469.8	11335.7	11469.8
2010-02-16	11545.5	11601.5	11469.8	11586.4
2010-02-17	11605.6	11697	11586.4	11635.5
2010-02-18	11629.7	11712.3	11618.6	11694.8
2010-02-19	11692	11758.2	11679.6	11709.3
2010-02-22	11745.1	11763.3	11634.8	11634.8
2010-02-23	11606.6	11634.8	11481.6	11526.7
2010-02-24	11526.8	11584.4	11492.8	11521.8
2010-02-25	11457.4	11637.4	11421	11631.4
2010-02-26	11654.8	11664.4	11591	11629.6
2010-03-01	11682.8	11732.1	11629.6	11728.1
2010-03-02	11751.6	11843.7	11728.1	11828.3
2010-03-03	11842.1	11876.5	11811.4	11852.9
2010-03-04	11866.8	11876.7	11792.4	11825
2010-03-05	11878.4	11975.1	11825	11975.1
2010-03-08	12026.3	12039.5	11958.5	11963.8
2010-03-09	11923.1	11965.1	11893.4	11918.7
2010-03-10	11931.8	11994.6	11916.5	11961.1
2010-03-11	11935.8	11981.8	11909.5	11979.7
2010-03-12	12019.8	12047.6	11954.4	12013.8
2010-03-15	11988.4	12016.8	11908	12008.8
2010-03-16	12048.8	12097.7	12008.8	12089.4
2010-03-17	12119.2	12119.2	12085.3	12100.7
2010-03-18	12091.1	12129.3	12008.1	12040
2010-03-19	12032	12047.4	11926	11948
2010-03-22	11876.6	11991.5	11844	11967.2
2010-03-23	11988	12048	11967.2	12044.5
2010-03-24	12008.6	12044.5	11962.7	11963
2010-03-25	12010.1	12048.7	11957.7	11958.1
2010-03-26	11992	12040.6	11909.1	11957.4
2010-03-29	11999.5	12034.9	11957.4	12029.7
2010-03-30	12042.2	12061.7	12022.8	12044.2
2010-03-31	12063.3	12080.5	11983.4	12037.7
2010-04-01	12069.9	12157.4	12037.7	12151.1
2010-04-05	12190.8	12203.4	12151.1	12186.4
2010-04-06	12135.6	12200.1	12120.2	12156.7
2010-04-07	12137.1	12160	12059.3	12110.9
2010-04-08	12060.6	12139	11975.9	12113.5
2010-04-09	12150.5	12211.1	12113.5	12176.8
2010-04-12	12167.5	12214.4	12139.2	12148.7
2010-04-13	12091.5	12148.7	12025.4	12101.5
2010-04-14	12141.7	12211.6	12095.9	12204.4
2010-04-15	12178.6	12249.5	12168.7	12211.5
2010-04-16	12190.6	12211.5	12019.9	12070.7
2010-04-19	11974.7	12103	11954	12103
2010-04-20	12122	12159.9	12103	12113.5
2010-04-21	12135.3	12158.2	12070.7	12134.6
2010-04-22	12053.3	12160.9	11985.3	12160.9
2010-04-23	12167.9	12248.4	12126.8	12239.6
2010-04-26	12254.2	12297.9	12234.7	12281
2010-04-27	12255.5	12321.8	12143.2	12146.7
2010-04-28	12165	12173.3	12075.8	12076.9
2010-04-29	12110.7	12227	12076.9	12200.3
2010-04-30	12247.4	12308.1	12184.2	12210.7
2010-05-03	12274	12294.6	12165.8	12196.5
2010-05-04	12164.9	12196.5	11954.5	12030.9
2010-05-05	11862.4	12030.9	11754.3	11875.1
2010-05-06	11845.8	11949	11422.7	11842.4
2010-05-07	11749.9	11842.4	11557	11692.4
2010-05-10	12011.8	12024.5	11692.4	11947.9
2010-05-11	11931.7	12093.5	11916.2	12000.6
2010-05-12	12102.6	12205	12000.6	12196
2010-05-13	12170.9	12210.4	12059.1	12116.6
2010-05-14	12088	12116.6	11891	12015
2010-05-17	11999.8	12015	11695.6	11813
2010-05-18	11891.1	11959.7	11760.8	11764.5
2010-05-19	11700.5	11787.2	11514.1	11665.8
2010-05-20	11495	11665.8	11381.4	11406
2010-05-21	11244.5	11539.1	11180	11521.4
2010-05-25	11270.7	11522.3	11263.2	11518.1
2010-05-26	11699.7	11723.9	11518.1	11543.9
2010-05-27	11608.6	11755.1	11543.9	11749.1
2010-05-28	11778.9	11799.6	11640.9	11671.4
2010-05-31	11763	11763	11671.4	11763
2010-06-01	11702.2	11778.8	11566.9	11572
2010-06-02	11619.2	11780.7	11569.3	11780.7
2010-06-03	11824.2	11842.3	11692	11811.9
2010-06-04	11661.9	11811.9	11548.9	11569.6
2010-06-07	11570.4	11616.7	11493.6	11504.7
2010-06-08	11522.2	11559.5	11402.5	11517.2
2010-06-09	11575	11613.1	11436.4	11450.6
2010-06-10	11514.8	11637.8	11450.6	11635.9
2010-06-11	11591.4	11693.7	11586.4	11666.9
2010-06-14	11730.1	11781.2	11653	11667.3
2010-06-15	11702.1	11907.5	11670.5	11907.5
2010-06-16	11873.9	11938.6	11864.9	11921
2010-06-17	11968.4	11981.4	11908.9	11946
2010-06-18	11990.2	12017.9	11927.6	11927.6
2010-06-21	12042.8	12077	11905.6	11936.1
2010-06-22	11910.6	11952.9	11796.4	11797.9
2010-06-23	11784.1	11849.8	11730	11807.5
2010-06-24	11774.9	11805.8	11661.1	11670.2
2010-06-25	11692.9	11774.4	11619.4	11707.9
2010-06-28	11715.2	11718.9	11602.2	11607
2010-06-29	11508.1	11594.6	11244	11263.8
2010-06-30	11266.5	11415.3	11258.4	11294.4
2010-07-02	11245.3	11311	11146.8	11196.1
2010-07-05	11163	11192.4	11065.5	11092.5
2010-07-06	11195.3	11269.9	11093.9	11200.2
2010-07-07	11227.7	11397.3	11201.3	11397.3
2010-07-08	11475.7	11475.7	11330.6	11433.4
2010-07-09	11430.7	11570.5	11393.9	11570.5
2010-07-12	11567.4	11600.8	11497.3	11565.8
2010-07-13	11678.4	11695.6	11573.2	11672.8
2010-07-14	11673	11694	11606.8	11620.2
2010-07-15	11643.1	11741.8	11552.4	11741.8
2010-07-16	11690.2	11741.8	11503.8	11569.6
2010-07-19	11542.2	11580.3	11447.8	11543.5
2010-07-20	11454.3	11629.9	11446	11629.9
2010-07-21	11661.4	11661.4	11465.6	11513.3
2010-07-22	11573.2	11668	11513.4	11667.8
2010-07-23	11679	11722.6	11622.9	11714.2
2010-07-26	11742.4	11768.5	11679.6	11746.1
2010-07-27	11803.7	11822.7	11683.8	11716.7
2010-07-28	11667.5	11716.3	11659.1	11696.6
2010-07-29	11746.8	11771.8	11634.1	11728.6
2010-07-30	11667.9	11746.8	11603.8	11713.4
2010-08-03	11829.3	11872.9	11713.9	11782.6
2010-08-04	11843.8	11855.9	11784.8	11845
2010-08-05	11819.2	11845.4	11747.8	11774.8
2010-08-06	11752.9	11822.4	11700.1	11800
2010-08-09	11846.7	11878.4	11783.4	11863.6
2010-08-10	11778.4	11871.2	11749.5	11838.3
2010-08-11	11736.4	11833.9	11565	11582.2
2010-08-12	11513.2	11579.7	11480.5	11523.6
2010-08-13	11505.2	11548.6	11491.1	11528.2
2010-08-16	11527.7	11558.8	11493.6	11552.8
2010-08-17	11677.3	11744.8	11552.6	11728.6
2010-08-18	11722.5	11806.5	11646	11781.1
2010-08-19	11775.3	11801.1	11669.3	11710.2
2010-08-20	11672.5	11736.2	11594.7	11722.1
2010-08-23	11751.5	11774.4	11712.3	11718.6
2010-08-24	11610.8	11706.9	11553.4	11557.4
2010-08-25	11515.1	11648.1	11469.2	11648.1
2010-08-26	11667.2	11707.1	11618.7	11653.2
2010-08-27	11700.4	11887.8	11638	11879.7
2010-08-30	11873.1	11952.6	11865.8	11895.5
2010-08-31	11894.3	11990.8	11845.2	11913.9
2010-09-01	11978.3	12016.1	11914.2	12003.8
2010-09-02	12040.3	12111.9	12003.7	12111.1
2010-09-03	12136.6	12197.9	12109	12144.9
2010-09-07	12146.5	12146.5	12070.6	12102
2010-09-08	12102.4	12160.7	12040.2	12042.3
2010-09-09	12106.4	12116	11997.7	12033.5
2010-09-10	12023.5	12097.1	12021.8	12097.1
2010-09-13	12147.4	12157	12101.4	12149.9
2010-09-14	12151.1	12251.5	12147	12193
2010-09-15	12160.1	12191.9	12081.6	12144.8
2010-09-16	12146	12180.2	12106.5	12173.4
2010-09-17	12250.8	12250.8	12140.8	12164.6
2010-09-20	12190.5	12281.4	12166.7	12234.5
2010-09-21	12253.2	12253.2	12129.8	12170.6
2010-09-22	12209.3	12253.1	12139.8	12147.3
2010-09-23	12098.7	12159.6	12055.5	12101.8
2010-09-24	12168	12219.2	12103.6	12204.9
2010-09-27	12211.1	12246.4	12189.6	12190.6
2010-09-28	12179	12279.7	12123.8	12278.9
2010-09-29	12255.5	12382.8	12237.3	12382.8
2010-09-30	12404.2	12406.4	12257.9	12368.6
2010-10-01	12400.1	12446.9	12363.1	12363.1
2010-10-04	12368	12375.1	12262.7	12322.9
2010-10-05	12394.4	12509.8	12327.8	12498
2010-10-06	12511.6	12511.6	12447.1	12501.7
2010-10-07	12509.3	12523	12375	12445.9
2010-10-08	12467	12541	12445.9	12535.6
2010-10-12	12530	12581.9	12479.6	12575.6
2010-10-13	12638.1	12710.2	12576.7	12673.3
2010-10-14	12670.9	12708.4	12588.5	12619.7
2010-10-15	12648	12652.8	12549.5	12609.1
2010-10-18	12600.9	12672.6	12600.9	12668
2010-10-19	12551.3	12661	12518.5	12570.5
2010-10-20	12561.2	12667.7	12557.3	12649.9
2010-10-21	12658.5	12674.1	12575.5	12599.2
2010-10-22	12621.2	12625.3	12566.3	12601.2
2010-10-25	12671.3	12692.6	12609	12663.6
2010-10-26	12607	12694.5	12602.8	12684.7
2010-10-27	12626.3	12680.5	12508.7	12567.2
2010-10-28	12611.1	12621	12504.8	12564.1
2010-10-29	12561.4	12681.9	12561.4	12676.2
2010-11-01	12725.9	12759.1	12639.8	12664.8
2010-11-02	12718.9	12721.5	12660.5	12681.4
2010-11-03	12685.4	12703.9	12569.4	12671.1
2010-11-04	12831.1	12921.3	12676	12878.8
2010-11-05	12894.6	13001.2	12881.2	12925.1
2010-11-08	12940.3	13052.5	12924	13052.5
2010-11-09	13109.3	13114	12877.5	12916.6
2010-11-10	12905	12942.6	12787	12942.6
2010-11-11	12925.1	12941.9	12850.8	12934.7
2010-11-12	12838.4	12934.2	12661.9	12749.2
2010-11-15	12757.5	12820.4	12712.6	12735.4
2010-11-16	12663.5	12726.5	12501.8	12602.2
2010-11-17	12556.8	12673.4	12542.4	12657.8
2010-11-18	12769.6	12903.2	12684.6	12870
2010-11-19	12835.4	12967.5	12813.8	12956.3
2010-11-22	12931.8	12964	12850.8	12929
2010-11-23	12858.6	12929	12780.9	12793.8
2010-11-24	12843.9	12902	12795.7	12902
2010-11-25	12912.1	12945.8	12902.2	12945.8
2010-11-26	12865.9	12917.6	12845.4	12892.7
2010-11-29	12888.1	12930.3	12783.4	12895.6
2010-11-30	12883.3	13032.5	12883.3	12952.9
2010-12-01	13067	13154.4	12952.9	13148.4
2010-12-02	13139.7	13190.7	13132	13163.5
2010-12-03	13135.7	13196.5	13135.7	13179
2010-12-06	13207.2	13276	13181.3	13276
2010-12-07	13367.6	13367.6	13240.5	13250.7
2010-12-08	13211.3	13234.3	13132.4	13152
2010-12-09	13221.8	13225	13144.3	13166.9
2010-12-10	13166	13253.4	13166	13239.5
2010-12-13	13290.3	13360.1	13256.6	13295.9
2010-12-14	13313.9	13328.4	13241.7	13280.1
2010-12-15	13234	13281	13168	13229.1
2010-12-16	13205.3	13223.7	13122.9	13181.2
2010-12-17	13194.6	13220.5	13094	13201.5
2010-12-20	13231.5	13262.8	13193.3	13193.3
2010-12-21	13240.8	13365.1	13194.7	13365.1
2010-12-22	13380.8	13397.3	13349.7	13380.7
2010-12-23	13353.9	13397	13316.6	13371.2
2010-12-24	13371.4	13394.4	13366.6	13383.2
2010-12-29	13413.2	13449.8	13383.2	13449.2
2010-12-30	13449.8	13493.6	13400.7	13434.4
2010-12-31	13416.5	13465.5	13383	13443.2
