# Supplementary material for: Analysis of global stock index data during crisis period via complex network approach
Source: PLoS One. 2018 Jul 18;13(7):e0200600. doi: 10.1371/journal.pone.0200600 (PMC6051609; doi:10.1371/journal.pone.0200600)
Supplement: S1 File — See the respective attached file. (ZIP) [file pone.0200600.s001.zip › Global stock index data 2005-2010/UK FTSE 100 Index.xls]

## Sheet: Sheet1
Date	Open	High	Low	Close
2005-01-04	4814.3	4851.6	4809.4	4847
2005-01-05	4847	4847	4806	4806
2005-01-06	4806	4833.3	4806	4824.3
2005-01-07	4824.3	4863.5	4819.8	4854.1
2005-01-10	4854.1	4858.9	4833.4	4840.7
2005-01-11	4840.7	4847.6	4805	4818.7
2005-01-12	4818.7	4823.2	4765.4	4783.6
2005-01-13	4783.6	4809.8	4782.5	4800.3
2005-01-14	4800.3	4831.6	4786.5	4820.8
2005-01-17	4820.8	4846.7	4820.8	4846.7
2005-01-18	4846.7	4852.8	4800.8	4823.9
2005-01-19	4823.9	4845.4	4817.5	4818.3
2005-01-20	4818.3	4818.3	4783.3	4800.8
2005-01-21	4800.8	4813.9	4785.6	4803.3
2005-01-24	4803.3	4814	4770.1	4812.5
2005-01-25	4812.5	4850	4803.7	4843.2
2005-01-26	4843.2	4860.3	4839	4847.1
2005-01-27	4847.1	4860.3	4835	4853.4
2005-01-28	4853.4	4860.4	4827.3	4832.8
2005-01-31	4832.8	4879.5	4832.8	4852.3
2005-02-01	4852.3	4906.2	4852.3	4906.2
2005-02-02	4906.2	4918.8	4897.5	4916.2
2005-02-03	4916.2	4924.1	4898.4	4908.3
2005-02-04	4908.3	4947.4	4908.3	4941.5
2005-02-07	4941.5	4982.8	4941.5	4979.8
2005-02-08	4979.8	4995.5	4968.7	4995.5
2005-02-09	4995.5	5003	4974.5	4990.4
2005-02-10	4990.4	5014.8	4977.3	5000
2005-02-11	5011	5045	5008.1	5044.2
2005-02-14	5044.2	5049.6	5030.5	5041.8
2005-02-15	5041.8	5065.7	5036.1	5058.9
2005-02-16	5058.9	5059.5	5035.5	5053.2
2005-02-17	5053.2	5077.6	5051.8	5057.4
2005-02-18	5057.4	5066.5	5045.5	5057.2
2005-02-21	5057.2	5077.8	5047.5	5060.8
2005-02-22	5060.8	5063.3	5013.2	5032.9
2005-02-23	5032.9	5032.9	4970.8	4988.5
2005-02-24	4988.5	5002.5	4972.1	4972.1
2005-02-25	4972.1	5010.8	4972.1	5006.8
2005-02-28	5006.8	5030.2	4968.4	4968.5
2005-03-01	4968.5	5004.9	4966.9	5000.5
2005-03-02	5000.5	5000.9	4965.9	4992.8
2005-03-03	4992.8	5024	4992.8	5014.8
2005-03-04	5014.8	5042	5011.7	5036.3
2005-03-07	5036.3	5041.3	5014.5	5027.2
2005-03-08	5027.2	5029.6	5001.9	5010.9
2005-03-09	5010.9	5038.9	4992.9	4996.1
2005-03-10	4996.1	4996.1	4956.8	4962.1
2005-03-11	4962.1	4991.6	4962.1	4982
2005-03-14	4982	4995	4947.9	4975
2005-03-15	4975	5006.1	4975	5000.2
2005-03-16	5000.2	5000.2	4928.1	4937.6
2005-03-17	4937.6	4952.9	4920	4922.1
2005-03-18	4922.1	4947.9	4922.1	4923.3
2005-03-21	4923.3	4952.2	4923.3	4933.5
2005-03-22	4933.5	4946.8	4908.5	4937.3
2005-03-23	4937.3	4937.3	4887.2	4910.4
2005-03-24	4910.4	4933.7	4904.5	4922.5
2005-03-29	4922.5	4924.3	4892.8	4919
2005-03-30	4919	4919	4886.5	4900.7
2005-03-31	4900.7	4933.8	4894.4	4894.4
2005-04-01	4894.4	4942	4894.4	4914
2005-04-04	4914	4923.3	4877	4896.7
2005-04-05	4896.7	4943.8	4896.7	4942.9
2005-04-06	4942.9	4953.6	4937.4	4947.4
2005-04-07	4947.4	4984.5	4947.4	4977
2005-04-08	4977	4994.1	4975	4983.6
2005-04-11	4983.6	4983.6	4964	4973.2
2005-04-12	4973.2	4973.8	4941.1	4946.2
2005-04-13	4946.2	4973.8	4946.2	4960.8
2005-04-14	4960.8	4960.8	4937	4945.4
2005-04-15	4945.4	4945.4	4891.6	4891.6
2005-04-18	4891.6	4891.6	4794.8	4827.1
2005-04-19	4827.1	4862.6	4827.1	4855.6
2005-04-20	4855.6	4873.6	4817.8	4822
2005-04-21	4822	4839.1	4805.5	4819.6
2005-04-22	4819.6	4859	4819.6	4849.3
2005-04-25	4849.3	4867.8	4841.3	4864.9
2005-04-26	4864.9	4879.6	4831.5	4845.5
2005-04-27	4845.5	4845.5	4780.6	4789.4
2005-04-28	4789.4	4820.7	4775.5	4790.2
2005-04-29	4790.2	4824.4	4773.7	4801.7
2005-05-03	4801.7	4862.9	4801.7	4861.2
2005-05-04	4861.2	4882.5	4847.9	4882.5
2005-05-05	4882.5	4917.6	4882.5	4902.3
2005-05-06	4902.3	4924.6	4897.6	4918.9
2005-05-09	4918.9	4928.7	4895.1	4910.3
2005-05-10	4910.3	4929.1	4880.2	4892.4
2005-05-11	4892.4	4896.6	4868.2	4875.4
2005-05-12	4875.4	4909.8	4875.4	4893.2
2005-05-13	4893.2	4893.2	4854.2	4886.5
2005-05-16	4886.5	4887.7	4869	4884.2
2005-05-17	4884.2	4902	4880.7	4898.5
2005-05-18	4898.5	4956.9	4898.5	4949.4
2005-05-19	4949.4	4972.9	4949.4	4962.7
2005-05-20	4962.7	4981.1	4962.7	4971.8
2005-05-23	4971.8	4991.6	4971.8	4989.8
2005-05-24	4989.8	4990.2	4974.2	4982.5
2005-05-25	4982.5	4983.6	4964.1	4971.5
2005-05-26	4971.54	5004.3	4956.8	4994.9
2005-05-27	4994.9	5002	4976.6	4986.3
2005-05-31	4986.3	4999.7	4964	4964
2005-06-01	4964	5011	4964	5011
2005-06-02	5011	5014.9	4996.5	5005
2005-06-03	5005	5016.6	4987.2	4999.4
2005-06-06	4999.4	5006.8	4976.2	4980.4
2005-06-07	4980.4	5027.9	4980.4	5025.2
2005-06-08	5025.2	5025.2	4995.1	5003.7
2005-06-09	5003.7	5009.8	4984.2	5009.2
2005-06-10	5009.2	5047.3	5009.2	5030.4
2005-06-13	5030.4	5051	5026.1	5050.4
2005-06-14	5050.4	5054.3	5037.5	5046.8
2005-06-15	5046.8	5060.8	5013.4	5019.5
2005-06-16	5019.5	5046.4	5019.5	5045
2005-06-17	5045	5098.5	5044.6	5077.6
2005-06-20	5077.6	5078	5057.9	5072
2005-06-21	5072	5091	5072	5082.1
2005-06-22	5082.1	5110.5	5076.6	5099.3
2005-06-23	5099.3	5121.9	5099.1	5114.4
2005-06-24	5114.4	5114.4	5069.1	5079
2005-06-27	5079	5079	5036.9	5043.5
2005-06-28	5043.5	5090.4	5043.5	5090.4
2005-06-29	5090.4	5119.5	5090.2	5109.1
2005-06-30	5109.1	5138.2	5097.1	5113.2
2005-07-01	5113.2	5162.6	5106.6	5161
2005-07-04	5161	5188.6	5161	5184.3
2005-07-05	5184.3	5194.2	5173.8	5190.1
2005-07-06	5190.1	5237.6	5190.1	5229.6
2005-07-07	5229.6	5229.6	5022.1	5158.3
2005-07-08	5158.3	5232.2	5158.3	5232.2
2005-07-11	5232.2	5257.9	5232.2	5242.4
2005-07-12	5242.4	5249.4	5216.2	5217.2
2005-07-13	5217.2	5252	5217.2	5245.9
2005-07-14	5245.9	5283.9	5245.9	5259.7
2005-07-15	5259.7	5261.5	5222.6	5230.8
2005-07-18	5230.8	5258.4	5212	5214.2
2005-07-19	5214.2	5230.9	5191	5201.5
2005-07-20	5201.5	5249.5	5193.5	5215.2
2005-07-21	5215.2	5256	5180.2	5221.6
2005-07-22	5221.6	5244.6	5202.7	5241.8
2005-07-25	5241.8	5273.5	5241.8	5270.7
2005-07-26	5270.7	5279.4	5253.9	5256.2
2005-07-27	5256.2	5275.2	5253.5	5263.6
2005-07-28	5263.6	5282.3	5262.3	5270.3
2005-07-29	5270.3	5308.6	5270.3	5282.3
2005-08-01	5282.3	5302.9	5282.3	5290.8
2005-08-02	5290.8	5330.6	5290.8	5327.5
2005-08-03	5327.5	5332.3	5304	5332.3
2005-08-04	5332.3	5335.4	5300	5315.5
2005-08-05	5315.5	5341.8	5306.7	5314.7
2005-08-08	5314.7	5351.3	5314.7	5344.3
2005-08-09	5344.3	5363.7	5342.7	5363.7
2005-08-10	5363.7	5386.4	5351.2	5377.5
2005-08-11	5377.5	5379.6	5355.1	5358.6
2005-08-12	5358.6	5374.4	5343.5	5345.8
2005-08-15	5345.8	5367.8	5339.4	5344.2
2005-08-16	5344.2	5358.7	5316.1	5322.3
2005-08-17	5322.3	5322.3	5284.1	5292.7
2005-08-18	5292.7	5304.7	5263.7	5269.3
2005-08-19	5269.3	5313.1	5269.3	5312.6
2005-08-22	5312.6	5329.7	5312.6	5318.4
2005-08-23	5318.4	5318.4	5294.8	5300.2
2005-08-24	5300.2	5300.2	5270	5275.2
2005-08-25	5275.2	5275.2	5248.8	5255.7
2005-08-26	5255.7	5282.1	5228.1	5228.1
2005-08-30	5228.1	5270.2	5228.1	5255.8
2005-08-31	5255.8	5300	5255.8	5296.9
2005-09-01	5296.9	5342.1	5296.9	5328.5
2005-09-02	5328.5	5338.1	5319.6	5326.8
2005-09-05	5326.8	5341.8	5320.6	5337.8
2005-09-06	5337.8	5366.6	5337.8	5359.2
2005-09-07	5359.2	5376.1	5358	5365.9
2005-09-08	5365.9	5365.9	5338.4	5340.8
2005-09-09	5340.8	5362.4	5340.3	5359.3
2005-09-12	5359.3	5380.7	5359.3	5375.1
2005-09-13	5375.1	5377.8	5329.3	5338
2005-09-14	5338	5349.7	5327.1	5347.4
2005-09-15	5347.4	5387.1	5342.5	5383.5
2005-09-16	5383.5	5418.7	5375.3	5407.9
2005-09-19	5407.9	5435.8	5388.3	5429.7
2005-09-20	5429.7	5446.6	5410.9	5416.4
2005-09-21	5416.4	5416.4	5369.7	5369.7
2005-09-22	5369.7	5395.5	5354.3	5385.7
2005-09-23	5385.7	5417.4	5383.6	5413.6
2005-09-26	5413.6	5456.9	5413.6	5453.1
2005-09-27	5453.1	5471.2	5442.7	5447.3
2005-09-28	5447.3	5494.8	5447.3	5494.8
2005-09-29	5494.8	5508.4	5467.1	5478.2
2005-09-30	5478.2	5506.1	5462.6	5477.7
2005-10-03	5477.7	5515	5474.9	5501.5
2005-10-04	5501.5	5501.5	5475.2	5494.4
2005-10-05	5494.4	5494.4	5427.8	5427.8
2005-10-06	5427.8	5427.8	5358.1	5372.4
2005-10-07	5372.4	5394.4	5355.7	5362.3
2005-10-10	5362.3	5395.8	5362.3	5374.5
2005-10-11	5374.5	5404.4	5373.9	5380.7
2005-10-12	5380.7	5380.7	5342.2	5342.2
2005-10-13	5342.2	5342.2	5256.3	5265.2
2005-10-14	5265.2	5293.8	5245.6	5275
2005-10-17	5275	5297.1	5272.5	5286.5
2005-10-18	5286.5	5303.2	5259.6	5263.9
2005-10-19	5263.9	5263.9	5167.8	5167.8
2005-10-20	5167.8	5234	5146.7	5164.1
2005-10-21	5164.1	5164.1	5130.9	5142.1
2005-10-24	5142.1	5210.1	5140.1	5207.6
2005-10-25	5207.6	5222.4	5182.1	5182.1
2005-10-26	5182.1	5236.5	5182.1	5227.8
2005-10-27	5227.8	5227.8	5168.2	5182.8
2005-10-28	5182.8	5226.9	5157.6	5213.4
2005-10-31	5213.4	5318.4	5213.4	5317.3
2005-11-01	5317.3	5350.3	5304.9	5344.3
2005-11-02	5344.3	5364.7	5316	5358.6
2005-11-03	5358.6	5431.9	5358.6	5431.9
2005-11-04	5431.9	5446.4	5418	5423.6
2005-11-07	5423.6	5471	5415.5	5460.8
2005-11-08	5460.8	5481.7	5451.1	5460.9
2005-11-09	5460.9	5469.4	5439	5439.8
2005-11-10	5439.8	5463.9	5423.5	5423.5
2005-11-11	5423.5	5468.8	5423.5	5465.1
2005-11-14	5465.1	5485.9	5455.6	5470
2005-11-15	5470	5470	5424.6	5439.6
2005-11-16	5439.6	5442.2	5391.7	5430
2005-11-17	5430	5480.1	5430	5460
2005-11-18	5460	5531.6	5460	5498.9
2005-11-21	5498.9	5509.4	5486.2	5497.9
2005-11-22	5497.9	5522.4	5497.9	5517.2
2005-11-23	5517.2	5532.7	5507.1	5531.7
2005-11-24	5531.7	5539	5499.5	5511
2005-11-25	5511	5531.4	5511	5523.8
2005-11-28	5523.8	5554.9	5477.4	5477.4
2005-11-29	5477.4	5507.4	5451.3	5491
2005-11-30	5491	5491	5423.2	5423.2
2005-12-01	5423.2	5494.7	5423.2	5486.1
2005-12-02	5486.1	5528.1	5485	5528.1
2005-12-05	5528.1	5532.5	5498.3	5510.4
2005-12-06	5510.4	5546.9	5505.9	5538.8
2005-12-07	5538.8	5574	5518.4	5528.8
2005-12-08	5528.8	5531.9	5492.8	5531.1
2005-12-09	5531.1	5531.1	5504.4	5517.4
2005-12-12	5517.4	5548.8	5494.2	5501.5
2005-12-13	5501.5	5527.2	5499.2	5507.2
2005-12-14	5507.2	5525	5503.5	5521.1
2005-12-15	5521.1	5530.2	5489.3	5495.3
2005-12-16	5495.3	5552.6	5495.3	5531.6
2005-12-19	5531.6	5548.4	5525.7	5539.8
2005-12-20	5539.8	5552.2	5524.7	5547.9
2005-12-21	5547.9	5590.2	5547.9	5587.4
2005-12-22	5587.4	5599.3	5584.8	5597
2005-12-23	5597	5608.2	5588	5595.4
2005-12-28	5595.4	5622.8	5591.9	5622.8
2005-12-29	5622.8	5647.2	5622.8	5638.3
2005-12-30	5638.3	5640	5596.8	5618.8
2006-01-03	5618.8	5682.2	5618.8	5681.5
2006-01-04	5681.5	5716.4	5681.5	5714.6
2006-01-05	5714.6	5722.4	5686.4	5691.2
2006-01-06	5691.2	5731.8	5691.2	5731.8
2006-01-09	5731.8	5750.3	5725.9	5731.5
2006-01-10	5731.5	5731.5	5686.1	5688.8
2006-01-11	5688.8	5731.5	5688.8	5731.5
2006-01-12	5731.5	5744.6	5724.9	5735.1
2006-01-13	5735.1	5735.1	5690.9	5711
2006-01-16	5711	5740.2	5707.2	5740.2
2006-01-17	5740.2	5740.2	5693.1	5699
2006-01-18	5699	5699	5634.8	5663.7
2006-01-19	5663.7	5710	5663.7	5693.2
2006-01-20	5693.2	5729.8	5666.5	5672.4
2006-01-23	5672.4	5672.4	5625	5660.9
2006-01-24	5660.9	5679	5630.4	5633.8
2006-01-25	5633.8	5704.4	5633.8	5704.4
2006-01-26	5704.4	5744	5698.5	5722.6
2006-01-27	5722.6	5788.2	5722.6	5786.8
2006-01-30	5786.8	5796.1	5772.7	5779.8
2006-01-31	5779.8	5792.5	5760.3	5760.3
2006-02-01	5760.3	5816	5746.2	5801.6
2006-02-02	5801.6	5811.8	5743	5747.3
2006-02-03	5747.3	5766.7	5728.2	5759.3
2006-02-06	5759.3	5790.4	5759.3	5772.4
2006-02-07	5772.4	5781.3	5734.7	5746.8
2006-02-08	5746.8	5746.8	5681.9	5725.1
2006-02-09	5725.1	5808.9	5725.1	5808.7
2006-02-10	5808.7	5808.7	5764.1	5764.1
2006-02-13	5764.1	5793.5	5760.3	5793.5
2006-02-14	5793.5	5828.6	5773.7	5792.3
2006-02-15	5792.3	5814.5	5780.9	5791.5
2006-02-16	5791.5	5828.9	5791.5	5828.9
2006-02-17	5828.9	5863.3	5822.4	5846.2
2006-02-20	5846.2	5866.7	5839.4	5863
2006-02-21	5863	5888	5856.9	5857.7
2006-02-22	5857.7	5877.6	5836.8	5872.4
2006-02-23	5872.4	5878.8	5829.4	5836
2006-02-24	5836	5864	5836	5860.5
2006-02-27	5860.5	5893.3	5860.5	5875.9
2006-02-28	5875.9	5877.4	5788.7	5791.5
2006-03-01	5791.5	5844.1	5783.9	5844.1
2006-03-02	5844.1	5880	5803.7	5833
2006-03-03	5833	5864	5803.8	5858.7
2006-03-06	5858.7	5924.5	5858.7	5897.8
2006-03-07	5897.8	5897.8	5830.7	5857.4
2006-03-08	5857.4	5857.6	5790.9	5812.9
2006-03-09	5812.9	5857.1	5812.9	5855.9
2006-03-10	5855.9	5909.1	5838.2	5907.9
2006-03-13	5907.9	5959.9	5907.9	5952.8
2006-03-14	5952.8	5978.6	5940.7	5950.6
2006-03-15	5950.6	5980.5	5950.6	5965.1
2006-03-16	5965.1	5995.2	5951	5993.2
2006-03-17	5993.2	6044	5992.8	5999.4
2006-03-20	5999.4	6039.1	5986.9	5991.7
2006-03-21	5991.7	5992.9	5956.7	5991.3
2006-03-22	5991.3	6012.6	5957.8	6007.5
2006-03-23	6007.5	6029.4	5974.8	5990.1
2006-03-24	5990.1	6037.9	5990.1	6036.3
2006-03-27	6036.3	6047	5971.4	5972.2
2006-03-28	5972.2	6004.3	5929.7	5935.7
2006-03-29	5935.7	5979.7	5927.2	5959.2
2006-03-30	5959.2	6036	5959.2	6015.2
2006-03-31	6015.2	6019.2	5961.4	5964.6
2006-04-03	5964.6	6033.5	5964.6	6024.3
2006-04-04	6024.3	6024.3	5984.3	6004.7
2006-04-05	6004.7	6047.5	5983.5	6044.1
2006-04-06	6044.1	6073.3	6037.6	6045.7
2006-04-07	6045.7	6074.2	6020.6	6026.1
2006-04-10	6026.1	6067	6024.3	6067
2006-04-11	6067	6092.5	6012.9	6016.5
2006-04-12	6016.5	6020	5974.5	6000.8
2006-04-13	6000.8	6033.7	5987.2	6029.4
2006-04-18	6029.4	6056.1	6026.1	6044.1
2006-04-19	6044.1	6100.6	6044.1	6089.8
2006-04-20	6089.8	6113.4	6074.2	6081.4
2006-04-21	6081.4	6137.1	6077.9	6132.7
2006-04-24	6132.7	6136.5	6098.7	6098.7
2006-04-25	6098.7	6128.8	6084.6	6086.6
2006-04-26	6086.6	6126.5	6086.6	6104.3
2006-04-27	6104.3	6104.6	6026.2	6060
2006-04-28	6060	6060	6023.1	6023.1
2006-05-02	6023.1	6090.7	6022.3	6082.1
2006-05-03	6082.1	6100	6008.7	6010
2006-05-04	6010	6045.8	6001.1	6036.9
2006-05-05	6036.9	6093.1	6033.9	6091.7
2006-05-08	6091.7	6133.5	6058.8	6067.1
2006-05-09	6067.1	6109.7	6054.6	6105.6
2006-05-10	6105.6	6110	6079.6	6083.4
2006-05-11	6083.4	6114.5	6039.9	6042
2006-05-12	6042	6042	5912.1	5912.1
2006-05-15	5912.1	5912.1	5755.4	5841.3
2006-05-16	5841.3	5883.2	5807.1	5846.2
2006-05-17	5846.2	5871.6	5675.5	5675.5
2006-05-18	5675.5	5719.7	5618.7	5671.6
2006-05-19	5671.6	5715	5645.4	5657.4
2006-05-22	5657.4	5657.4	5510.5	5532.7
2006-05-23	5532.7	5705.9	5532.7	5678.7
2006-05-24	5678.7	5678.7	5563.5	5587.1
2006-05-25	5587.1	5677.7	5562	5677.7
2006-05-26	5677.7	5791	5677.7	5791
2006-05-30	5791	5793.6	5643.3	5652
2006-05-31	5652	5743.8	5591.5	5723.8
2006-06-01	5723.8	5754.8	5680.6	5749.7
2006-06-02	5749.7	5802.9	5745.7	5764.6
2006-06-05	5764.6	5789.8	5738.9	5762.1
2006-06-06	5762.1	5762.1	5656.6	5669.8
2006-06-07	5669.8	5720.6	5638.5	5706.3
2006-06-08	5706.3	5706.3	5562.9	5562.9
2006-06-09	5562.9	5673.6	5562.9	5655.2
2006-06-12	5655.2	5666.3	5612.3	5620.9
2006-06-13	5620.9	5620.9	5467.4	5519.6
2006-06-14	5519.6	5544.4	5475.6	5506.8
2006-06-15	5506.8	5636.8	5506.8	5619.3
2006-06-16	5619.3	5701.5	5594.3	5597.4
2006-06-19	5597.4	5665.7	5597.4	5626.1
2006-06-20	5626.1	5658.2	5585	5658.2
2006-06-21	5658.2	5673.5	5610.8	5665
2006-06-22	5665	5736.8	5657.2	5684.1
2006-06-23	5684.1	5716.7	5667.8	5692.1
2006-06-26	5692.1	5716.5	5677.5	5681.2
2006-06-27	5681.2	5729.8	5650	5652.3
2006-06-28	5652.3	5702.9	5633.8	5678.6
2006-06-29	5678.6	5791.7	5678.6	5791.5
2006-06-30	5791.5	5865.7	5791.5	5833.4
2006-07-03	5833.4	5884.4	5833.4	5884.4
2006-07-04	5884.4	5884.5	5848.3	5883.5
2006-07-05	5883.5	5883.5	5815.7	5826.7
2006-07-06	5826.7	5897.1	5826.7	5890
2006-07-07	5890	5908.5	5858.4	5888.9
2006-07-10	5888.9	5901	5856.5	5896.9
2006-07-11	5896.9	5896.9	5844	5857.3
2006-07-12	5857.3	5899.3	5842.7	5860.6
2006-07-13	5860.6	5860.6	5751.9	5765
2006-07-14	5765	5765	5707.6	5707.6
2006-07-17	5707.6	5721.1	5654.6	5701
2006-07-18	5701	5712.6	5658.3	5681.7
2006-07-19	5681.7	5785.3	5680.8	5778
2006-07-20	5778	5819.7	5756.4	5770.9
2006-07-21	5770.9	5770.9	5700.7	5719.7
2006-07-24	5719.7	5835.2	5719.7	5833.9
2006-07-25	5833.9	5872.8	5825.8	5851.2
2006-07-26	5851.2	5878.7	5851.2	5877.1
2006-07-27	5877.1	5936.8	5877.1	5929.5
2006-07-28	5929.5	5982.5	5904.7	5974.9
2006-07-31	5974.9	5977.2	5928.3	5928.3
2006-08-01	5928.3	5949.8	5867.4	5880.8
2006-08-02	5880.8	5932.1	5880.8	5932.1
2006-08-03	5932.1	5940.7	5827.1	5838.4
2006-08-04	5838.4	5893.3	5836.5	5889.4
2006-08-07	5889.4	5889.4	5820.9	5828.8
2006-08-08	5828.8	5866.6	5818.1	5818.1
2006-08-09	5818.1	5865.9	5778.2	5860.5
2006-08-10	5860.5	5860.5	5752.6	5823.4
2006-08-11	5823.4	5848.2	5797	5820.1
2006-08-14	5820.1	5870.9	5820.1	5870.9
2006-08-15	5870.9	5903.2	5845	5897.9
2006-08-16	5897.9	5902.8	5848.7	5896.6
2006-08-17	5896.6	5915	5888.8	5900.4
2006-08-18	5900.4	5932.5	5900.2	5903.4
2006-08-21	5903.4	5936.6	5883.8	5915.2
2006-08-22	5915.2	5939.2	5878.4	5902.6
2006-08-23	5902.6	5906.3	5853.8	5860
2006-08-24	5860	5892.3	5832.5	5869.1
2006-08-25	5869.1	5893.6	5858.6	5878.6
2006-08-29	5878.6	5921.3	5878.6	5888.3
2006-08-30	5888.3	5945.3	5888.2	5929.3
2006-08-31	5929.3	5937	5895	5906.1
2006-09-01	5906.1	5967.7	5906.1	5949.1
2006-09-04	5949.1	5986.6	5947.7	5986.6
2006-09-05	5986.6	5991.2	5956.3	5981.7
2006-09-06	5981.7	5981.7	5926.2	5929.3
2006-09-07	5929.3	5929.3	5853.3	5858.1
2006-09-08	5858.1	5899	5858.1	5879.3
2006-09-11	5879.3	5879.3	5820	5850.8
2006-09-12	5850.8	5896.9	5824.2	5895.5
2006-09-13	5895.5	5913.4	5874.5	5892.2
2006-09-14	5892.2	5943.7	5869	5877.2
2006-09-15	5877.2	5899.2	5864.8	5877
2006-09-18	5877	5911.9	5870.4	5890.2
2006-09-19	5890.2	5897.4	5831.8	5831.8
2006-09-20	5831.8	5880.8	5820.9	5866.2
2006-09-21	5866.2	5898.1	5848.5	5896.7
2006-09-22	5896.7	5896.7	5820.4	5822.3
2006-09-25	5822.3	5847	5774.5	5798.3
2006-09-26	5798.3	5879.2	5798.3	5873.6
2006-09-27	5873.6	5942.2	5872.8	5930.1
2006-09-28	5930.1	5978.8	5930.1	5971.3
2006-09-29	5971.3	6002.9	5950.1	5960.8
2006-10-02	5960.8	5985.5	5950.9	5957.8
2006-10-03	5957.8	5957.8	5897.3	5937.1
2006-10-04	5937.1	5969.1	5921.5	5966.5
2006-10-05	5966.5	6016.7	5966.5	6004.5
2006-10-06	6004.5	6014.3	5978.1	6001.2
2006-10-09	6001.2	6044.5	5994.8	6030.9
2006-10-10	6030.9	6076.3	6030.2	6072.7
2006-10-11	6072.7	6081.9	6044.7	6073.5
2006-10-12	6073.5	6121.7	6069	6121.3
2006-10-13	6121.3	6170.5	6105.3	6157.3
2006-10-16	6157.3	6184.3	6149.3	6172.4
2006-10-17	6172.4	6174.7	6105.8	6108.6
2006-10-18	6108.6	6166.8	6108.6	6150.4
2006-10-19	6150.4	6183.5	6113.1	6156
2006-10-20	6156	6199.8	6134.3	6155.2
2006-10-23	6155.2	6181.1	6129.1	6166.1
2006-10-24	6166.1	6186.9	6161.3	6182.5
2006-10-25	6182.5	6216.1	6178.8	6214.6
2006-10-26	6214.6	6244.6	6179.7	6184.8
2006-10-27	6184.8	6206	6132.7	6160.9
2006-10-30	6160.9	6160.9	6112.9	6126.8
2006-10-31	6126.8	6149.9	6110.9	6129.2
2006-11-01	6129.2	6180.7	6129.2	6149.6
2006-11-02	6149.6	6172	6112.9	6149.3
2006-11-03	6149.3	6177.3	6134	6148.1
2006-11-06	6148.1	6224.5	6146.5	6224.5
2006-11-07	6224.5	6244.5	6219.7	6244
2006-11-08	6244	6244	6205.7	6239
2006-11-09	6239	6250.4	6205.1	6231.5
2006-11-10	6231.5	6233.1	6198.6	6208.4
2006-11-13	6208.4	6239.8	6171.9	6194.2
2006-11-14	6194.2	6223.9	6167.3	6186.6
2006-11-15	6186.6	6229.8	6186.6	6229.8
2006-11-16	6229.8	6256.8	6212.1	6254.9
2006-11-17	6254.9	6254.9	6178.9	6192
2006-11-20	6192	6218.9	6148.3	6204.5
2006-11-21	6204.5	6228.4	6199.7	6202.6
2006-11-22	6202.6	6233.1	6146.3	6160.3
2006-11-23	6160.3	6181.7	6115.1	6140
2006-11-24	6140	6140	6068.1	6122.1
2006-11-27	6122.1	6129.5	6050.1	6050.1
2006-11-28	6050.1	6062.8	6011.8	6025.9
2006-11-29	6025.9	6098.6	6025.9	6084.4
2006-11-30	6084.4	6108.9	6043.9	6048.8
2006-12-01	6048.8	6087.4	5985.2	6021.5
2006-12-04	6021.5	6058.1	6019.4	6050.4
2006-12-05	6050.4	6097.4	6047.1	6086.4
2006-12-06	6086.4	6105.7	6068.1	6090.3
2006-12-07	6090.3	6145.3	6082.8	6131.5
2006-12-08	6131.5	6157.1	6106.6	6152.4
2006-12-11	6152.4	6187	6147.1	6159.8
2006-12-12	6159.8	6164.8	6137.8	6156.4
2006-12-13	6156.4	6196.6	6149.4	6192.5
2006-12-14	6192.5	6230.6	6192.5	6228
2006-12-15	6228	6271.4	6228	6260
2006-12-18	6260	6269.1	6240.1	6247.4
2006-12-19	6247.4	6247.4	6192	6203.9
2006-12-20	6203.9	6240.1	6197.9	6198.6
2006-12-21	6198.6	6203.5	6171.2	6183.7
2006-12-22	6183.7	6191.1	6175.5	6190
2006-12-27	6190	6248.1	6190	6245.2
2006-12-28	6245.2	6258.7	6232.3	6240.9
2006-12-29	6240.9	6245.2	6207.6	6220.8
2007-01-02	6220.8	6312.5	6220.8	6310.9
2007-01-03	6310.9	6322	6296	6319
2007-01-04	6319	6319	6261	6287
2007-01-05	6287	6287	6220.1	6220.1
2007-01-08	6220.1	6246	6187	6194.2
2007-01-09	6194.2	6218.5	6190.4	6196.1
2007-01-10	6196.1	6196.1	6142	6160.7
2007-01-11	6160.7	6233.1	6130.2	6230.1
2007-01-12	6230.1	6247.6	6204.3	6239
2007-01-15	6239	6279.7	6239	6263.5
2007-01-16	6263.5	6266.4	6206.4	6215.7
2007-01-17	6215.7	6227	6163.5	6204.5
2007-01-18	6204.5	6257.2	6204.5	6210.3
2007-01-19	6210.3	6243.3	6178	6237.2
2007-01-22	6237.2	6270.9	6215.8	6218.4
2007-01-23	6218.4	6240.7	6189.2	6227.6
2007-01-24	6227.6	6320.9	6227.6	6314.8
2007-01-25	6314.8	6335.1	6262.1	6269.3
2007-01-26	6269.3	6271.4	6226.4	6228
2007-01-29	6228	6253.7	6216	6239.9
2007-01-30	6239.9	6250.1	6212.5	6242
2007-01-31	6242	6257.3	6197.5	6203.1
2007-02-01	6203.1	6300.3	6203.1	6282.2
2007-02-02	6282.2	6329	6282.2	6310.9
2007-02-05	6310.9	6328.9	6294.7	6317.9
2007-02-06	6317.9	6369.7	6317.9	6346.3
2007-02-07	6346.3	6379.8	6338.2	6369.5
2007-02-08	6369.5	6375	6330.1	6346.4
2007-02-09	6346.4	6395.4	6346.4	6382.8
2007-02-12	6382.8	6383.1	6344.7	6353.5
2007-02-13	6353.5	6381.8	6353.5	6381.8
2007-02-14	6381.8	6421.2	6378.6	6421.2
2007-02-15	6421.2	6435.3	6397.2	6433.3
2007-02-16	6433.3	6439.2	6407.3	6419.5
2007-02-19	6419.5	6451.4	6419.5	6444.4
2007-02-20	6444.4	6448.1	6392.4	6412.3
2007-02-21	6412.3	6430.4	6352.1	6357.1
2007-02-22	6357.1	6416	6357.1	6380.9
2007-02-23	6380.9	6401.5	6357.1	6401.5
2007-02-26	6401.5	6446.8	6401.5	6434.7
2007-02-27	6434.7	6434.7	6270.5	6286.1
2007-02-28	6286.1	6286.1	6166.2	6171.5
2007-03-01	6171.5	6230.7	6038.9	6116
2007-03-02	6116	6164.4	6085.6	6116.2
2007-03-05	6116.2	6116.2	5989.6	6058.7
2007-03-06	6058.7	6138.5	6058.7	6138.5
2007-03-07	6138.5	6167.6	6106.1	6156.5
2007-03-08	6156.5	6233.1	6156.5	6227.7
2007-03-09	6227.7	6255.8	6190.3	6245.2
2007-03-12	6245.2	6276.3	6219.3	6233.3
2007-03-13	6233.3	6240.7	6161.2	6161.2
2007-03-14	6161.2	6161.2	6000.7	6000.7
2007-03-15	6000.7	6133.2	6000.7	6133.2
2007-03-16	6133.2	6142.2	6094.7	6130.6
2007-03-19	6130.6	6200.6	6130.6	6189.4
2007-03-20	6189.4	6220.3	6159.4	6220.3
2007-03-21	6220.3	6287.5	6207.7	6256.8
2007-03-22	6256.8	6342.1	6256.8	6318
2007-03-23	6318	6350.4	6296.6	6339.4
2007-03-26	6339.4	6355.3	6274.1	6291.9
2007-03-27	6291.9	6337.7	6276.8	6292.6
2007-03-28	6292.6	6304.9	6250.1	6267.2
2007-03-29	6267.2	6334.7	6267.2	6324.2
2007-03-30	6324.2	6330	6291.1	6308
2007-04-02	6308	6342.2	6293.9	6315.5
2007-04-03	6315.5	6366.1	6315.5	6366.1
2007-04-04	6366.1	6380.5	6345.9	6364.7
2007-04-05	6364.7	6398.7	6350.3	6397.3
2007-04-10	6397.3	6431.7	6394.3	6417.8
2007-04-11	6417.8	6445.9	6401.9	6413.3
2007-04-12	6413.3	6419.6	6376.4	6416.4
2007-04-13	6416.4	6462.4	6416.4	6462.4
2007-04-16	6462.4	6516.22	6462.4	6516.2
2007-04-17	6516.2	6516.2	6456.4	6497.8
2007-04-18	6497.8	6497.8	6440.8	6449.4
2007-04-19	6449.4	6451.8	6386.2	6440.6
2007-04-20	6440.6	6508.9	6440.6	6486.8
2007-04-23	6486.8	6504.5	6466.1	6479.7
2007-04-24	6479.7	6493.1	6408.4	6429.5
2007-04-25	6429.5	6479	6429.5	6461.9
2007-04-26	6461.9	6511.1	6443.7	6469.4
2007-04-27	6469.4	6469.4	6410.6	6418.7
2007-04-30	6418.7	6474.7	6410.5	6449.2
2007-05-01	6449.2	6449.2	6395.5	6419.6
2007-05-02	6419.6	6489	6419.6	6484.5
2007-05-03	6484.5	6542.5	6484.5	6537.8
2007-05-04	6537.8	6614.7	6537.8	6603.7
2007-05-08	6603.7	6603.7	6537.5	6550.4
2007-05-09	6550.4	6592.4	6529	6549.6
2007-05-10	6549.6	6565.1	6515	6524.1
2007-05-11	6524.1	6577	6451.9	6565.7
2007-05-14	6565.7	6596.3	6530.3	6555.5
2007-05-15	6555.5	6579	6532.9	6568.6
2007-05-16	6568.6	6578.6	6539.4	6559.5
2007-05-17	6559.5	6588.7	6553.6	6579.3
2007-05-18	6579.3	6656.3	6579.1	6640.9
2007-05-21	6640.9	6675	6619.4	6636.8
2007-05-22	6636.8	6641.9	6594.6	6606.6
2007-05-23	6606.6	6643.8	6602.5	6616.4
2007-05-24	6616.4	6619.5	6560.5	6565.4
2007-05-25	6565.4	6575.2	6532.5	6570.5
2007-05-29	6570.5	6613.4	6570.5	6606.5
2007-05-30	6606.5	6606.5	6533.5	6602.1
2007-05-31	6602.1	6650.2	6602.1	6621.4
2007-06-01	6621.4	6676.7	6621.3	6676.7
2007-06-04	6676.7	6686.1	6641.2	6664.1
2007-06-05	6664.1	6686.6	6625.7	6632.8
2007-06-06	6632.8	6636.9	6511.7	6522.7
2007-06-07	6522.7	6574.9	6478	6505.1
2007-06-08	6505.1	6519.4	6451.4	6505.1
2007-06-11	6505.1	6567.5	6505.1	6567.5
2007-06-12	6567.5	6586.6	6513.7	6520.4
2007-06-13	6520.4	6567.3	6483.6	6559.6
2007-06-14	6559.6	6654.3	6559.6	6649.9
2007-06-15	6649.9	6734.2	6649.9	6732.4
2007-06-18	6732.4	6751.3	6696.8	6703.5
2007-06-19	6703.5	6721.4	6650.2	6650.2
2007-06-20	6650.2	6692.6	6647.6	6649.3
2007-06-21	6649.3	6649.3	6563.9	6596
2007-06-22	6596	6612.3	6562.2	6567.4
2007-06-25	6567.4	6591.4	6522.3	6588.4
2007-06-26	6588.4	6593.5	6539.9	6559.3
2007-06-27	6559.3	6559.3	6496.4	6527.6
2007-06-28	6527.6	6575.5	6527.6	6571.3
2007-06-29	6571.3	6607.9	6519.6	6607.9
2007-07-02	6607.9	6612.8	6570.5	6590.6
2007-07-03	6590.6	6645.3	6590.6	6639.8
2007-07-04	6639.8	6682.9	6639.8	6673.1
2007-07-05	6673.1	6691.8	6625.8	6635.2
2007-07-06	6635.2	6690.4	6635.2	6690.1
2007-07-09	6690.1	6725.9	6690.1	6712.7
2007-07-10	6712.7	6734.3	6620.5	6630.9
2007-07-11	6630.9	6630.9	6574.2	6615.1
2007-07-12	6615.1	6697.7	6594.7	6697.7
2007-07-13	6697.7	6754.1	6697.7	6716.7
2007-07-16	6716.7	6735.8	6679.2	6697.7
2007-07-17	6697.7	6698.5	6628.1	6659.1
2007-07-18	6659.1	6659.1	6567.1	6567.1
2007-07-19	6567.1	6658.8	6567.1	6640.2
2007-07-20	6640.2	6674.3	6580	6585.2
2007-07-23	6585.2	6624.4	6583.5	6624.4
2007-07-24	6624.4	6624.4	6498.7	6498.7
2007-07-25	6498.7	6533.6	6436.7	6454.3
2007-07-26	6454.3	6474.7	6251.2	6251.2
2007-07-27	6251.2	6315.2	6192.3	6215.2
2007-07-30	6215.2	6256.5	6186.2	6206.1
2007-07-31	6206.1	6361.1	6206.1	6360.1
2007-08-01	6360.1	6360.1	6187.2	6250.6
2007-08-02	6250.6	6319.3	6250.6	6300.3
2007-08-03	6300.3	6333.5	6212.2	6224.3
2007-08-06	6224.3	6245.9	6161.5	6189.1
2007-08-07	6189.1	6308.8	6189.1	6308.8
2007-08-08	6308.8	6406.3	6308.8	6393.9
2007-08-09	6393.9	6393.9	6228	6271.2
2007-08-10	6271.2	6271.2	6038.3	6038.3
2007-08-13	6038.3	6237.8	6038.3	6219
2007-08-14	6219	6264.9	6132.2	6143.5
2007-08-15	6143.5	6143.5	6041.7	6109.3
2007-08-16	6109.3	6109.3	5858.9	5858.9
2007-08-17	5858.9	6134	5821.7	6064.2
2007-08-20	6064.2	6163.4	6064.2	6078.7
2007-08-21	6078.7	6118.9	6031.8	6086.1
2007-08-22	6086.1	6196.6	6086.1	6196
2007-08-23	6196	6287.2	6194.4	6196.9
2007-08-24	6196.9	6232.2	6182.4	6220.1
2007-08-28	6220.1	6220.1	6083.9	6102.2
2007-08-29	6102.2	6137.9	6056.5	6132.2
2007-08-30	6132.2	6220.8	6122.5	6212
2007-08-31	6212	6309.5	6212	6303.3
2007-09-03	6303.3	6334.4	6303.2	6315.2
2007-09-04	6315.2	6378	6274.9	6376.8
2007-09-05	6376.8	6390.5	6264.5	6270.7
2007-09-06	6270.7	6327.3	6217.5	6313.3
2007-09-07	6313.3	6342.7	6179.1	6191.2
2007-09-10	6191.2	6232.1	6123.1	6134.1
2007-09-11	6134.1	6280.7	6134.1	6280.7
2007-09-12	6280.7	6317.1	6232	6306.2
2007-09-13	6306.2	6374.5	6280.2	6363.9
2007-09-14	6363.9	6363.9	6209.1	6289.3
2007-09-17	6289.3	6289.3	6168	6182.8
2007-09-18	6182.8	6298.5	6158.8	6283.3
2007-09-19	6283.3	6512.4	6283.3	6460
2007-09-20	6460	6460	6395.1	6429
2007-09-21	6429	6481.6	6409.9	6456.7
2007-09-24	6456.7	6494.2	6437.3	6465.9
2007-09-25	6465.9	6465.9	6367	6396.9
2007-09-26	6396.9	6484.4	6396.9	6433
2007-09-27	6433	6508	6433	6486.4
2007-09-28	6486.4	6500.4	6411.8	6466.8
2007-10-01	6466.8	6514.5	6419.2	6506.2
2007-10-02	6506.2	6567	6489.6	6500.4
2007-10-03	6500.4	6542.8	6495	6535.2
2007-10-04	6535.2	6593.3	6507.2	6547.9
2007-10-05	6547.9	6605.1	6547.9	6595.8
2007-10-08	6595.8	6605.6	6540.9	6540.9
2007-10-09	6540.9	6625.3	6527.5	6615.4
2007-10-10	6615.4	6633	6587.7	6633
2007-10-11	6633	6730.1	6633	6724.5
2007-10-12	6724.5	6730.7	6660	6730.7
2007-10-15	6730.7	6751.7	6632.1	6644.5
2007-10-16	6644.5	6644.5	6596.3	6614.3
2007-10-17	6614.3	6690.5	6594.9	6677.7
2007-10-18	6677.7	6722	6584.9	6609.4
2007-10-19	6609.4	6615.8	6523.6	6527.9
2007-10-22	6527.9	6527.9	6413.4	6459.3
2007-10-23	6459.3	6562.7	6459.3	6514
2007-10-24	6514	6550.9	6460.9	6482
2007-10-25	6482	6587.6	6482	6576.3
2007-10-26	6576.3	6684.1	6567.1	6661.3
2007-10-29	6661.3	6726.9	6661.3	6706
2007-10-30	6706	6706	6653.8	6659
2007-10-31	6659	6721.6	6636.9	6721.6
2007-11-01	6721.6	6723.7	6549.7	6586.1
2007-11-02	6586.1	6586.1	6483.4	6530.6
2007-11-05	6530.6	6530.6	6420.4	6461.4
2007-11-06	6461.4	6512.1	6456.4	6474.9
2007-11-07	6474.9	6519.2	6381.3	6385.1
2007-11-08	6385.1	6432.3	6290.3	6381.9
2007-11-09	6381.9	6442.9	6268.9	6304.9
2007-11-12	6304.9	6365.2	6268.6	6337.9
2007-11-13	6337.9	6387.4	6279.7	6362.4
2007-11-14	6362.4	6460.8	6362.4	6432.1
2007-11-15	6432.1	6465.4	6335.5	6359.6
2007-11-16	6359.6	6359.6	6283.9	6291.2
2007-11-19	6291.2	6331.7	6120.8	6120.8
2007-11-20	6120.8	6227.7	6078.7	6226.5
2007-11-21	6226.5	6226.5	6041.8	6070.9
2007-11-22	6070.9	6155.3	6026.9	6155.3
2007-11-23	6155.3	6262.1	6153.6	6262.1
2007-11-26	6262.1	6307.8	6180.5	6180.5
2007-11-27	6180.5	6197.1	6061.8	6140.7
2007-11-28	6140.7	6307.4	6109.6	6306.2
2007-11-29	6306.2	6363.5	6273.4	6349.1
2007-11-30	6349.1	6455.8	6334	6432.5
2007-12-03	6432.5	6456.1	6379.9	6386.6
2007-12-04	6386.6	6398.2	6289.3	6315.2
2007-12-05	6315.2	6493.8	6315.2	6493.8
2007-12-06	6493.8	6591.8	6437.8	6485.6
2007-12-07	6485.6	6577.8	6485.6	6554.9
2007-12-10	6554.9	6596.7	6523.7	6565.4
2007-12-11	6565.4	6597.5	6513.4	6536.9
2007-12-12	6536.9	6610.9	6429.5	6559.8
2007-12-13	6559.8	6559.8	6364.2	6364.2
2007-12-14	6364.2	6426.2	6336.7	6397
2007-12-17	6397	6397	6264.3	6277.8
2007-12-18	6277.8	6344.3	6254.5	6279.3
2007-12-19	6279.3	6319.1	6251.8	6284.5
2007-12-20	6284.5	6367.7	6284.5	6345.6
2007-12-21	6345.6	6451.8	6345.6	6434.1
2007-12-24	6434.1	6485.6	6431.2	6479.3
2007-12-27	6479.3	6504.7	6468.7	6497.8
2007-12-28	6497.8	6497.8	6436.8	6476.9
2007-12-31	6476.9	6480.2	6432.8	6456.9
2008-01-02	6456.9	6512.3	6402.6	6416.7
2008-01-03	6416.7	6487.8	6394.6	6479.4
2008-01-04	6479.4	6534.7	6333.2	6348.5
2008-01-07	6348.5	6376.5	6275.2	6335.7
2008-01-08	6335.7	6399.6	6335.7	6356.5
2008-01-09	6356.5	6356.5	6241.8	6272.7
2008-01-10	6272.7	6314.5	6213	6222.7
2008-01-11	6222.7	6251.8	6147	6202
2008-01-14	6202	6247.3	6173	6215.7
2008-01-15	6215.7	6215.7	6025.6	6025.6
2008-01-16	6025.6	6031.5	5908.5	5942.9
2008-01-17	5942.9	6028.4	5895.4	5902.4
2008-01-18	5902.4	6030.9	5856.8	5901.7
2008-01-21	5901.7	5901.7	5571	5578.2
2008-01-22	5578.2	5764	5338.7	5740.1
2008-01-23	5740.1	5844.9	5518.3	5609.3
2008-01-24	5609.3	5882.3	5609.3	5875.8
2008-01-25	5875.8	5973.3	5848.5	5869
2008-01-28	5869	5869	5705.1	5788.9
2008-01-29	5788.9	5885.2	5788.9	5885.2
2008-01-30	5885.2	5885.2	5818.6	5837.3
2008-01-31	5837.3	5899.5	5689.4	5879.8
2008-02-01	5879.8	6044.9	5879.8	6029.2
2008-02-04	6029.2	6071.3	6000.2	6026.2
2008-02-05	6026.2	6026.2	5852.8	5868
2008-02-06	5868	5892.6	5816.4	5875.4
2008-02-07	5875.4	5875.4	5708.8	5724.1
2008-02-08	5724.1	5805.3	5703.1	5784
2008-02-11	5784	5789.6	5681.5	5707.7
2008-02-12	5707.7	5910	5707.7	5910
2008-02-13	5910	5915	5814.8	5880.1
2008-02-14	5880.1	5938.5	5859.4	5879.3
2008-02-15	5879.3	5915	5763.5	5787.6
2008-02-18	5787.6	5951.9	5787.6	5946.6
2008-02-19	5946.6	6033.7	5884.8	5966.9
2008-02-20	5966.9	5966.9	5847.4	5893.6
2008-02-21	5893.6	6004.4	5893.6	5932.2
2008-02-22	5932.2	5970.9	5863.8	5888.5
2008-02-25	5888.5	6011.7	5888.5	5999.5
2008-02-26	5999.5	6092.5	5991.6	6087.4
2008-02-27	6087.4	6104.5	5989	6076.5
2008-02-28	6076.5	6090.8	5960.3	5965.7
2008-02-29	5965.7	5986.2	5859.3	5884.3
2008-03-03	5884.3	5884.3	5770.1	5818.6
2008-03-04	5818.6	5872.9	5719.8	5767.7
2008-03-05	5767.7	5860.5	5763.9	5853.5
2008-03-06	5853.5	5871.1	5753.1	5766.4
2008-03-07	5766.4	5766.4	5655.7	5699.9
2008-03-10	5699.9	5718.8	5616.6	5629.1
2008-03-11	5629.1	5783.4	5629.1	5690.4
2008-03-12	5690.4	5812.7	5690.4	5776.4
2008-03-13	5776.4	5776.4	5628.9	5692.4
2008-03-14	5692.4	5782	5595.8	5631.7
2008-03-17	5631.7	5631.7	5414.4	5414.4
2008-03-18	5414.4	5610	5414.4	5605.8
2008-03-19	5605.8	5653.6	5524.8	5545.6
2008-03-20	5545.6	5545.6	5461.9	5495.2
2008-03-25	5495.2	5704.3	5495.2	5689.1
2008-03-26	5689.1	5689.1	5639.1	5660.4
2008-03-27	5660.4	5735	5650.9	5717.5
2008-03-28	5717.5	5747.2	5673.7	5692.9
2008-03-31	5692.9	5715.1	5585.6	5702.1
2008-04-01	5702.1	5865.8	5670.4	5852.6
2008-04-02	5852.6	5920.1	5827.2	5915.9
2008-04-03	5915.9	5935.2	5864	5891.3
2008-04-04	5891.3	5948	5888	5947.1
2008-04-07	5947.1	6014.8	5947.1	6014.8
2008-04-08	6014.8	6014.8	5942.2	5990.2
2008-04-09	5990.2	6015.6	5947.2	5983.9
2008-04-10	5983.9	6003.2	5881.9	5965.1
2008-04-11	5965.1	6016.3	5866.1	5895.5
2008-04-14	5895.5	5895.5	5827	5831.6
2008-04-15	5831.6	5943.3	5831.6	5906.9
2008-04-16	5906.9	6046.2	5906.9	6046.2
2008-04-17	6046.2	6086.4	5973.9	5980.4
2008-04-18	5980.4	6062.1	5974.3	6056.5
2008-04-21	6056.5	6089.5	6021.2	6053
2008-04-22	6053	6072	6007.5	6034.7
2008-04-23	6034.7	6083.6	5978.8	6083.6
2008-04-24	6083.6	6083.6	5951.9	6050.7
2008-04-25	6050.7	6098.8	6045.5	6091.4
2008-04-28	6091.4	6134.5	6083.5	6090.4
2008-04-29	6090.4	6133.5	6051.6	6089.4
2008-04-30	6089.4	6120.3	6035.8	6087.3
2008-05-01	6087.3	6118.2	6066	6087.3
2008-05-02	6087.3	6223.9	6087.3	6215.5
2008-05-06	6215.5	6233.7	6155.9	6215.2
2008-05-07	6215.2	6275	6214.1	6261
2008-05-08	6256.5	6273.3	6217	6270.8
2008-05-09	6270.8	6270.8	6167.6	6204.7
2008-05-12	6204.7	6251.9	6184.8	6220.6
2008-05-13	6220.6	6268.1	6142.3	6211.9
2008-05-14	6211.9	6253.1	6167.9	6216
2008-05-15	6216	6258.5	6168.8	6251.8
2008-05-16	6251.8	6348.6	6251.8	6304.3
2008-05-19	6304.3	6377	6302.8	6376.5
2008-05-20	6376.5	6376.5	6191.6	6191.6
2008-05-21	6191.6	6257.3	6183.5	6198.1
2008-05-22	6198.1	6226.2	6159.4	6181.6
2008-05-23	6181.6	6182.9	6087.3	6087.3
2008-05-27	6087.3	6141.7	6048.7	6058.5
2008-05-28	6058.5	6122.2	6052.5	6069.6
2008-05-29	6069.6	6130.5	6041.1	6068.1
2008-05-30	6068.1	6111.6	6044.7	6053.5
2008-06-02	6053.5	6060.8	5978.4	6007.6
2008-06-03	6007.6	6059	5993.3	6057.7
2008-06-04	6057.7	6057.7	5933.3	5970.1
2008-06-05	5970.1	6005.1	5941	5995.3
2008-06-06	5995.3	6074.5	5906.5	5906.8
2008-06-09	5906.8	5938.5	5869.6	5877.6
2008-06-10	5877.6	5877.6	5813.4	5827.3
2008-06-11	5827.3	5859.4	5708.3	5723.3
2008-06-12	5723.3	5797.8	5719.8	5790.5
2008-06-13	5790.5	5818.3	5719.5	5802.8
2008-06-16	5802.8	5832.6	5759.6	5794.6
2008-06-17	5794.6	5930.3	5794.6	5861.9
2008-06-18	5861.9	5861.9	5735.4	5756.9
2008-06-19	5756.9	5786.4	5707.2	5708.4
2008-06-20	5708.4	5731.9	5597	5620.8
2008-06-23	5620.8	5679.2	5603.2	5667.2
2008-06-24	5667.2	5693.8	5581.6	5634.7
2008-06-25	5634.7	5669.6	5634.7	5666.1
2008-06-26	5666.1	5666.1	5518.2	5518.2
2008-06-27	5518.2	5555.2	5470.9	5529.9
2008-06-30	5529.9	5625.9	5520.2	5625.9
2008-07-01	5625.9	5625.9	5466.3	5479.9
2008-07-02	5479.9	5566.8	5426.3	5426.3
2008-07-03	5426.3	5490.6	5358.5	5476.6
2008-07-04	5476.6	5490.2	5394	5412.8
2008-07-07	5412.8	5516.4	5400.1	5512.7
2008-07-08	5512.7	5512.7	5358.7	5440.5
2008-07-09	5440.5	5538.2	5440.5	5529.6
2008-07-10	5529.6	5529.6	5392.6	5406.8
2008-07-11	5406.8	5461.8	5261.6	5261.6
2008-07-14	5261.6	5373.2	5261.6	5300.4
2008-07-15	5300.4	5300.4	5119	5171.9
2008-07-16	5171.9	5210.1	5071.1	5150.6
2008-07-17	5150.6	5320.5	5150.6	5286.3
2008-07-18	5286.3	5376.4	5216.6	5376.4
2008-07-21	5376.4	5445.8	5334.6	5404.3
2008-07-22	5404.3	5404.3	5282.8	5364.1
2008-07-23	5364.1	5467.2	5364.1	5449.9
2008-07-24	5449.9	5463.7	5345.1	5362.3
2008-07-25	5362.3	5375.2	5291.4	5352.6
2008-07-28	5352.6	5365.8	5308.4	5312.6
2008-07-29	5312.6	5354.6	5261.4	5319.2
2008-07-30	5319.2	5435.9	5319.2	5420.7
2008-07-31	5420.7	5456.1	5371.3	5411.9
2008-08-01	5411.9	5411.9	5321.3	5354.7
2008-08-04	5354.7	5414.7	5310.3	5320.2
2008-08-05	5320.2	5454.5	5299.7	5454.5
2008-08-06	5454.5	5498.6	5440.1	5486.1
2008-08-07	5486.1	5539.3	5450.9	5477.5
2008-08-08	5477.5	5507.2	5410.8	5489.2
2008-08-11	5489.2	5541.8	5477.7	5541.8
2008-08-12	5541.8	5569.2	5491.3	5534.5
2008-08-13	5534.5	5534.5	5437.1	5448.6
2008-08-14	5448.6	5539.6	5445.6	5497.4
2008-08-15	5497.4	5538.8	5432.2	5454.8
2008-08-18	5454.8	5498.7	5425.3	5450.2
2008-08-19	5450.2	5450.2	5317.1	5320.4
2008-08-20	5320.4	5384.2	5320.4	5371.8
2008-08-21	5371.8	5408	5311.4	5370.2
2008-08-22	5370.2	5505.6	5368	5505.6
2008-08-26	5505.6	5505.6	5369.3	5470.7
2008-08-27	5470.7	5540.8	5434.7	5528.1
2008-08-28	5528.1	5634	5496.9	5601.2
2008-08-29	5601.2	5649.1	5587.4	5636.6
2008-09-01	5636.6	5636.6	5573.8	5602.8
2008-09-02	5602.8	5646.5	5574.9	5620.7
2008-09-03	5620.7	5620.7	5492.1	5499.7
2008-09-04	5499.7	5541.7	5362.1	5362.1
2008-09-05	5362.1	5362.1	5227.6	5240.7
2008-09-08	5240.7	5447.6	5240.7	5446.3
2008-09-09	5446.3	5524.8	5386.9	5415.6
2008-09-10	5415.6	5419.5	5327.8	5366.2
2008-09-11	5366.2	5377.9	5258.1	5318.4
2008-09-12	5318.4	5416.7	5318.4	5416.7
2008-09-15	5416.7	5416.7	5124.9	5204.2
2008-09-16	5204.2	5204.2	4961.2	5025.6
2008-09-17	5025.6	5124.4	4903.3	4912.4
2008-09-18	4912.4	5015.9	4860.7	4880
2008-09-19	4880	5351.2	4857.1	5311.3
2008-09-22	5311.33	5339.25	5236.26	5236.26
2008-09-23	5236.26	5236.26	5076.32	5136.12
2008-09-24	5136.12	5167.36	5087.3	5095.57
2008-09-25	5095.57	5211.64	5060.74	5197.02
2008-09-26	5197.02	5197.02	5057.33	5088.47
2008-09-29	5088.47	5088.47	4818.77	4818.77
2008-09-30	4818.77	4953.4	4671.02	4902.45
2008-10-01	4902.45	5012.24	4891.46	4959.59
2008-10-02	4959.59	5052	4862.11	4870.34
2008-10-03	4870.34	5003.9	4832.1	4980.25
2008-10-06	4980.25	4980.25	4549.66	4589.19
2008-10-07	4589.19	4745.01	4517.47	4605.22
2008-10-08	4605.22	4654.18	4245.29	4366.69
2008-10-09	4366.69	4512.45	4274.4	4313.8
2008-10-10	4313.8	4313.8	3873.99	3932.06
2008-10-13	3932.06	4256.9	3932.06	4256.9
2008-10-14	4256.9	4534.35	4256.9	4394.21
2008-10-15	4394.21	4394.21	4051.98	4079.59
2008-10-16	4079.59	4079.59	3808.11	3861.39
2008-10-17	3861.39	4077.58	3861.29	4063.01
2008-10-20	4063.01	4282.67	4063.01	4282.67
2008-10-21	4282.67	4347.69	4212.37	4229.73
2008-10-22	4229.73	4229.73	4031.79	4040.89
2008-10-23	4040.89	4108.36	3927.57	4087.83
2008-10-24	4087.83	4087.83	3715.24	3883.36
2008-10-27	3883.36	3911.61	3665.21	3852.59
2008-10-28	3852.59	4034.02	3847.55	3926.38
2008-10-29	3926.38	4242.54	3926.38	4242.54
2008-10-30	4242.54	4352.47	4200.24	4291.65
2008-10-31	4291.65	4383.9	4195.15	4377.34
2008-11-03	4377.34	4443.28	4348.29	4443.28
2008-11-04	4443.28	4639.5	4404.2	4639.5
2008-11-05	4639.5	4639.5	4495.7	4530.73
2008-11-06	4530.73	4530.73	4260.26	4272.41
2008-11-07	4272.41	4408.1	4263.78	4364.96
2008-11-10	4364.96	4524.87	4364.96	4403.92
2008-11-11	4403.92	4403.92	4231.49	4246.69
2008-11-12	4246.69	4333.37	4134.51	4182.02
2008-11-13	4182.02	4198.67	4079.62	4169.21
2008-11-14	4169.21	4342.29	4169.21	4232.97
2008-11-17	4232.97	4236.41	4110.68	4132.16
2008-11-18	4132.16	4208.55	4033.4	4208.55
2008-11-19	4208.55	4213.2	3999.13	4005.68
2008-11-20	4005.68	4005.68	3812.19	3874.99
2008-11-21	3874.99	3946.67	3734.07	3780.96
2008-11-24	3780.96	4153.08	3780.96	4152.96
2008-11-25	4132.33	4268.34	4069.34	4171.25
2008-11-26	4171.25	4198.74	4050.67	4152.69
2008-11-27	4152.69	4241.7	4152.69	4226.1
2008-11-28	4226.1	4288.01	4192.46	4288.01
2008-12-01	4288.01	4288.01	4038.45	4065.49
2008-12-02	4065.49	4137.11	3973.26	4122.86
2008-12-03	4122.86	4190.93	4042.31	4169.96
2008-12-04	4169.96	4261.07	4090.04	4163.61
2008-12-05	4163.61	4163.61	4002.21	4049.37
2008-12-08	4049.37	4318	4049.37	4300.06
2008-12-09	4300.06	4412.96	4232.62	4381.26
2008-12-10	4381.26	4407.13	4329.95	4367.28
2008-12-11	4367.28	4430.28	4307.83	4388.69
2008-12-12	4388.69	4388.69	4201.86	4280.35
2008-12-15	4280.35	4340.7	4238.87	4277.56
2008-12-16	4277.56	4330.13	4246.1	4309.08
2008-12-17	4309.08	4341.12	4231.13	4324.19
2008-12-18	4324.19	4352.68	4282.6	4330.66
2008-12-19	4330.66	4330.66	4200.71	4286.93
2008-12-22	4286.93	4305.43	4219.82	4249.16
2008-12-23	4249.16	4307.09	4244.17	4255.98
2008-12-24	4255.98	4255.98	4205.18	4216.59
2008-12-29	4216.59	4326.25	4216.59	4319.35
2008-12-30	4319.35	4406.07	4319.35	4392.68
2008-12-31	4392.68	4456.19	4392.68	4434.17
2009-01-02	4434.17	4561.79	4430.02	4561.79
2009-01-05	4561.79	4618.11	4520.76	4579.64
2009-01-06	4579.64	4675.68	4562.01	4638.92
2009-01-07	4638.92	4638.92	4477.99	4507.51
2009-01-08	4507.51	4514.71	4410.48	4505.37
2009-01-09	4505.37	4534.81	4431.88	4448.54
2009-01-12	4448.54	4471.34	4402.29	4426.19
2009-01-13	4426.19	4426.19	4321.34	4399.15
2009-01-14	4399.15	4426.47	4115.43	4180.64
2009-01-15	4180.64	4199.39	4090.87	4121.11
2009-01-16	4121.11	4251.68	4121.11	4147.06
2009-01-19	4147.06	4251.92	4032.39	4108.47
2009-01-20	4108.47	4184.25	4060.57	4091.4
2009-01-21	4091.4	4112.84	4001.35	4059.88
2009-01-22	4059.88	4153.88	4046.37	4052.23
2009-01-23	4052.23	4070.75	3956.67	4052.47
2009-01-26	4052.47	4225.21	4039.41	4209.01
2009-01-27	4209.01	4211.03	4130.79	4194.41
2009-01-28	4194.41	4317.61	4194.41	4295.2
2009-01-29	4295.2	4295.2	4147.7	4190.11
2009-01-30	4190.11	4228	4125.2	4149.64
2009-02-02	4149.64	4149.64	4036.93	4077.78
2009-02-03	4077.78	4173.24	4043.37	4164.46
2009-02-04	4164.46	4262.73	4160.43	4228.6
2009-02-05	4228.6	4235.28	4133.52	4228.93
2009-02-06	4228.93	4330.73	4225.62	4291.87
2009-02-09	4291.87	4333.97	4244.04	4307.61
2009-02-10	4307.61	4309.49	4210.46	4213.08
2009-02-11	4213.08	4244.53	4182.1	4234.26
2009-02-12	4234.26	4234.26	4135.07	4202.24
2009-02-13	4202.24	4291.57	4168.01	4189.59
2009-02-16	4189.59	4189.59	4127.26	4134.75
2009-02-17	4134.75	4134.75	3995.39	4034.13
2009-02-18	4034.13	4056.48	3938.12	4006.83
2009-02-19	4006.83	4045.2	3983.91	4018.37
2009-02-20	4018.37	4018.37	3877.76	3889.06
2009-02-23	3889.06	3959.98	3844.9	3850.73
2009-02-24	3850.73	3852.25	3772.45	3816.44
2009-02-25	3816.44	3884.06	3803.92	3848.98
2009-02-26	3848.98	3948.22	3848.98	3915.64
2009-02-27	3915.64	3915.64	3760.7	3830.09
2009-03-02	3830.09	3830.09	3625.83	3625.83
2009-03-03	3625.83	3676.86	3497.27	3512.09
2009-03-04	3512.09	3649.5	3512.09	3645.87
2009-03-05	3645.87	3645.87	3526.41	3529.86
2009-03-06	3529.86	3590.22	3492.1	3530.73
2009-03-09	3530.73	3564.75	3460.71	3542.4
2009-03-10	3542.4	3726.31	3516.3	3715.23
2009-03-11	3715.23	3763.24	3652.01	3693.81
2009-03-12	3693.81	3725.6	3616.5	3712.06
2009-03-13	3712.06	3816.02	3712.06	3753.68
2009-03-16	3753.68	3863.99	3753.68	3863.99
2009-03-17	3863.99	3863.99	3793.13	3857.1
2009-03-18	3857.1	3901.65	3768.5	3804.99
2009-03-19	3804.99	3912.64	3793.7	3816.93
2009-03-20	3816.93	3854.87	3777.73	3842.85
2009-03-23	3842.85	3978.6	3842.85	3952.81
2009-03-24	3952.81	3992.42	3878.42	3911.46
2009-03-25	3911.46	3939.16	3852.96	3900.25
2009-03-26	3900.25	3929.54	3877.79	3925.2
2009-03-27	3925.2	3950.32	3877.55	3898.85
2009-03-30	3898.85	3898.85	3762.91	3762.91
2009-03-31	3762.91	3930.62	3762.91	3926.14
2009-04-01	3926.14	3972.68	3838.22	3955.61
2009-04-02	3955.61	4137.85	3955.61	4124.97
2009-04-03	4124.97	4132.93	4015.59	4029.67
2009-04-06	4029.67	4097.17	3959.6	3993.54
2009-04-07	3993.54	4039.52	3909.88	3930.52
2009-04-08	3930.52	3940.42	3876.11	3925.52
2009-04-09	3925.52	3986.28	3911.99	3983.71
2009-04-14	3983.71	4039.67	3939.61	3988.99
2009-04-15	3988.99	4023.35	3941.61	3968.4
2009-04-16	3968.4	4052.98	3963.57	4052.98
2009-04-17	4052.98	4114.32	4043.21	4092.8
2009-04-20	4092.8	4112.75	3962.87	3990.86
2009-04-21	3990.86	4019.16	3897.25	3987.46
2009-04-22	3987.46	4036.03	3948.22	4030.66
2009-04-23	4030.66	4082.31	3999.06	4018.23
2009-04-24	4018.23	4155.99	4018.23	4155.99
2009-04-27	4155.99	4179.17	4088.67	4167.01
2009-04-28	4167.01	4167.01	4058.73	4096.4
2009-04-29	4096.4	4193.32	4089.46	4189.59
2009-04-30	4189.59	4293.63	4189.59	4243.71
2009-05-01	4243.71	4251.57	4210.75	4243.22
2009-05-05	4243.22	4375.35	4243.22	4336.94
2009-05-06	4336.94	4437.61	4317.05	4396.49
2009-05-07	4396.49	4520.82	4380.27	4398.68
2009-05-08	4398.68	4487.5	4398.68	4462.09
2009-05-11	4462.09	4470.05	4401.52	4435.5
2009-05-12	4435.5	4457.46	4397.41	4425.54
2009-05-13	4425.54	4447.96	4328.17	4331.37
2009-05-14	4331.37	4371.28	4295.19	4362.58
2009-05-15	4362.58	4400.72	4317.23	4348.11
2009-05-18	4348.11	4446.45	4307.72	4446.45
2009-05-19	4446.45	4512.7	4445.48	4482.25
2009-05-20	4482.25	4504.2	4445.09	4468.41
2009-05-21	4468.41	4468.41	4325.77	4345.47
2009-05-22	4345.47	4393.07	4335.01	4365.29
2009-05-26	4365.29	4423.64	4294.98	4411.72
2009-05-27	4411.72	4439.79	4390.23	4416.23
2009-05-28	4416.23	4416.23	4341.08	4387.54
2009-05-29	4387.54	4469.43	4387.54	4417.94
2009-06-01	4417.94	4517.6	4417.94	4506.19
2009-06-02	4506.19	4506.19	4435.92	4477.02
2009-06-03	4477.02	4477.18	4359.33	4383.42
2009-06-04	4383.42	4436.25	4359.66	4386.94
2009-06-05	4386.94	4495.94	4386.94	4438.56
2009-06-08	4438.56	4438.56	4370.55	4405.22
2009-06-09	4405.22	4445.54	4387.34	4404.79
2009-06-10	4404.79	4505.89	4404.79	4436.75
2009-06-11	4436.75	4478.42	4409.15	4461.87
2009-06-12	4461.87	4471.95	4427.24	4441.95
2009-06-15	4441.95	4441.95	4319.79	4326.01
2009-06-16	4326.01	4372.85	4321.56	4328.57
2009-06-17	4328.57	4328.69	4254.62	4278.46
2009-06-18	4278.46	4305.43	4239.74	4280.86
2009-06-19	4280.86	4370.26	4279.85	4345.93
2009-06-22	4345.93	4345.93	4234.05	4234.05
2009-06-23	4234.05	4264	4214.88	4230.02
2009-06-24	4230.02	4293	4218.39	4279.98
2009-06-25	4279.98	4290.36	4213.4	4252.57
2009-06-26	4252.57	4307.16	4216.46	4241.01
2009-06-29	4241.01	4303.55	4235.19	4294.03
2009-06-30	4294.03	4311.23	4230.63	4249.21
2009-07-01	4249.21	4353.03	4249.21	4340.71
2009-07-02	4340.71	4340.71	4230.76	4234.27
2009-07-03	4234.27	4264.81	4221.19	4236.28
2009-07-06	4236.28	4236.28	4172.33	4194.91
2009-07-07	4194.91	4242.07	4184.36	4187
2009-07-08	4187	4197.55	4130.56	4140.23
2009-07-09	4140.23	4186.41	4140.23	4158.66
2009-07-10	4158.66	4160.48	4123.49	4127.17
2009-07-13	4127.17	4209.25	4096.08	4202.13
2009-07-14	4202.13	4256.37	4198.74	4237.68
2009-07-15	4237.68	4346.46	4237.68	4346.46
2009-07-16	4346.46	4385.15	4329.43	4361.84
2009-07-17	4361.84	4411.91	4361.84	4388.75
2009-07-20	4388.75	4464.81	4388.75	4443.62
2009-07-21	4443.62	4502.12	4437.81	4481.17
2009-07-22	4481.17	4497.98	4449.19	4493.73
2009-07-23	4493.73	4566.77	4472.07	4559.8
2009-07-24	4559.8	4603.21	4536.45	4576.61
2009-07-27	4576.61	4615.12	4553.09	4586.13
2009-07-28	4586.13	4616.44	4520.26	4528.84
2009-07-29	4528.84	4581.78	4512.1	4547.53
2009-07-30	4547.53	4646.86	4547.53	4631.61
2009-07-31	4631.61	4645.5	4599.72	4608.36
2009-08-03	4608.36	4710.23	4595.58	4682.46
2009-08-04	4682.46	4682.46	4627.71	4671.37
2009-08-05	4671.37	4696.64	4630.63	4647.13
2009-08-06	4647.13	4729.58	4647.13	4690.53
2009-08-07	4690.53	4743.62	4632.16	4731.56
2009-08-10	4731.56	4731.56	4688.77	4722.2
2009-08-11	4722.2	4744.11	4657.78	4671.34
2009-08-12	4671.34	4722.55	4631.7	4716.76
2009-08-13	4716.76	4789.98	4716.76	4755.46
2009-08-14	4755.46	4790.18	4699.5	4713.97
2009-08-17	4713.97	4713.97	4610.34	4645.01
2009-08-18	4645.01	4688.22	4645.01	4685.78
2009-08-19	4685.78	4698.5	4625.44	4689.67
2009-08-20	4689.67	4766.85	4689.67	4756.58
2009-08-21	4756.58	4858.53	4735.78	4850.89
2009-08-24	4850.89	4911.41	4850.89	4896.23
2009-08-25	4896.23	4923.28	4858.94	4916.8
2009-08-26	4916.8	4927.05	4872.35	4890.58
2009-08-27	4890.58	4906.2	4855.32	4869.35
2009-08-28	4869.35	4944.16	4869.35	4908.9
2009-09-01	4908.9	4921.16	4819.7	4819.7
2009-09-02	4819.7	4821.91	4776.5	4817.55
2009-09-03	4817.55	4841.51	4788.89	4796.75
2009-09-04	4796.75	4873.78	4796.75	4851.7
2009-09-07	4851.7	4941.7	4851.7	4933.18
2009-09-08	4933.18	4971.99	4926.05	4947.34
2009-09-09	4947.34	5004.3	4928.39	5004.3
2009-09-10	5004.3	5035.34	4956.56	4987.68
2009-09-11	4987.68	5038.76	4987.68	5011.47
2009-09-14	5011.47	5020.86	4953.71	5018.85
2009-09-15	5018.85	5062.69	4996.52	5042.13
2009-09-16	5042.13	5131.26	5042.13	5124.13
2009-09-17	5124.13	5173.13	5124.13	5163.95
2009-09-18	5163.95	5183.88	5147.13	5172.89
2009-09-21	5172.89	5182.23	5107.71	5134.36
2009-09-22	5134.36	5189.88	5134.36	5142.6
2009-09-23	5142.6	5175.1	5126.6	5139.37
2009-09-24	5139.37	5165.41	5073.35	5079.27
2009-09-25	5079.27	5121.9	5079.02	5082.2
2009-09-28	5082.2	5170.81	5050.78	5165.7
2009-09-29	5165.7	5184.05	5136.49	5159.72
2009-09-30	5159.72	5190	5092.75	5133.9
2009-10-01	5133.9	5164.37	5043.98	5047.81
2009-10-02	5047.81	5047.81	4954.98	4988.7
2009-10-05	4988.7	5024.33	4976.88	5024.33
2009-10-06	5024.33	5149.9	5024.33	5137.98
2009-10-07	5137.98	5156.21	5104.49	5108.9
2009-10-08	5108.9	5172.82	5108.9	5154.64
2009-10-09	5154.64	5171.53	5130.37	5161.87
2009-10-12	5161.87	5231.19	5161.87	5210.17
2009-10-13	5210.17	5221.65	5154.15	5154.15
2009-10-14	5154.15	5261.26	5154.15	5256.1
2009-10-15	5256.1	5267.9	5218.92	5222.95
2009-10-16	5222.95	5272.92	5176.38	5190.24
2009-10-19	5190.24	5281.54	5190.24	5281.54
2009-10-20	5281.54	5298.54	5243.4	5243.4
2009-10-21	5243.4	5267.98	5174.48	5257.85
2009-10-22	5257.85	5257.85	5166.46	5207.36
2009-10-23	5207.36	5299.57	5207.36	5242.57
2009-10-26	5242.57	5281.12	5166.44	5191.74
2009-10-27	5191.74	5230.57	5181.91	5200.97
2009-10-28	5200.97	5200.97	5074.11	5080.42
2009-10-29	5080.42	5145.58	5042.66	5137.72
2009-10-30	5137.72	5169.85	5024.43	5044.55
2009-11-02	5044.55	5115.7	5022.52	5104.5
2009-11-03	5104.5	5104.5	4985.09	5037.21
2009-11-04	5037.21	5120.82	5037.21	5107.89
2009-11-05	5107.14	5154.63	5036.91	5125.64
2009-11-06	5125.64	5159.04	5077.86	5142.72
2009-11-09	5142.72	5240.02	5142.72	5235.18
2009-11-10	5235.18	5264.32	5221.51	5230.55
2009-11-11	5230.55	5301.14	5230.55	5266.75
2009-11-12	5266.75	5304.94	5254.11	5276.5
2009-11-13	5276.5	5297.44	5251.27	5296.38
2009-11-16	5296.38	5396.96	5296.38	5382.67
2009-11-17	5382.67	5382.67	5337.01	5345.93
2009-11-18	5345.93	5372.1	5331.64	5342.13
2009-11-19	5342.13	5343.82	5254.18	5267.7
2009-11-20	5267.7	5309.39	5224.01	5251.41
2009-11-23	5251.41	5379.48	5251.41	5355.5
2009-11-24	5355.5	5374.89	5309.13	5323.96
2009-11-25	5323.96	5372.22	5323.96	5364.81
2009-11-26	5364.81	5364.81	5189.38	5194.13
2009-11-27	5194.13	5270.99	5103.78	5245.73
2009-11-30	5245.73	5270.36	5190.68	5190.68
2009-12-01	5190.68	5312.17	5190.68	5312.17
2009-12-02	5312.17	5348.45	5283.04	5327.39
2009-12-03	5327.39	5372.39	5311.85	5313
2009-12-04	5313	5373.94	5272.75	5322.36
2009-12-07	5322.36	5328.78	5250.98	5310.66
2009-12-08	5310.66	5323.36	5206.38	5223.13
2009-12-09	5223.13	5245.94	5175.66	5203.89
2009-12-10	5203.89	5254.52	5194.49	5244.37
2009-12-11	5244.37	5311.98	5244.37	5261.57
2009-12-14	5261.57	5330.96	5261.57	5315.34
2009-12-15	5315.34	5328.11	5250.78	5285.77
2009-12-16	5285.77	5335.32	5283.89	5320.26
2009-12-17	5320.26	5320.26	5217.61	5217.61
2009-12-18	5217.61	5287.62	5196.81	5196.81
2009-12-21	5196.81	5319.98	5196.81	5293.99
2009-12-22	5293.99	5361.9	5293.99	5328.66
2009-12-23	5328.66	5386.6	5328.66	5372.38
2009-12-24	5372.38	5402.41	5367.84	5402.41
2009-12-29	5402.41	5445.17	5402.41	5437.61
2009-12-30	5437.61	5442.82	5390.58	5397.86
2009-12-31	5397.86	5431.9	5390.39	5412.88
2010-01-04	5412.88	5500.34	5410.82	5500.34
2010-01-05	5500.34	5536.38	5480.71	5522.5
2010-01-06	5522.5	5536.48	5497.65	5530.04
2010-01-07	5530.04	5551.66	5499.8	5526.72
2010-01-08	5526.72	5549.25	5494.79	5534.24
2010-01-11	5534.24	5600.48	5527.89	5538.07
2010-01-12	5538.07	5549.61	5459.94	5498.71
2010-01-13	5498.71	5509.67	5450.85	5473.48
2010-01-14	5473.48	5521.9	5473.48	5498.2
2010-01-15	5498.2	5527.02	5450.38	5455.37
2010-01-18	5455.37	5504	5454.31	5494.39
2010-01-19	5494.39	5531.93	5431.25	5513.14
2010-01-20	5513.14	5513.14	5404.03	5420.8
2010-01-21	5420.8	5468.38	5331.56	5335.1
2010-01-22	5335.1	5345.6	5253.04	5302.99
2010-01-25	5302.99	5330.61	5252.92	5260.31
2010-01-26	5260.31	5276.85	5215.73	5276.85
2010-01-27	5276.85	5276.85	5192.58	5217.47
2010-01-28	5217.47	5280.36	5145.74	5145.74
2010-01-29	5145.74	5230.16	5145.74	5188.52
2010-02-01	5188.52	5250.07	5163.57	5247.41
2010-02-02	5247.41	5289.05	5208.21	5283.31
2010-02-03	5283.31	5305.41	5237.72	5253.15
2010-02-04	5253.15	5262.22	5123.86	5139.31
2010-02-05	5139.31	5139.31	5033.78	5060.92
2010-02-08	5060.92	5118.12	5033.01	5092.33
2010-02-09	5092.33	5132.93	5084.75	5111.84
2010-02-10	5111.84	5181.21	5105.3	5131.99
2010-02-11	5131.99	5201.82	5114.53	5161.48
2010-02-12	5161.48	5207.73	5117.38	5142.45
2010-02-15	5142.45	5194.29	5142.45	5167.47
2010-02-16	5167.47	5248.08	5167.47	5244.06
2010-02-17	5244.06	5304.54	5244.06	5276.64
2010-02-18	5276.64	5326.42	5261.71	5325.09
2010-02-19	5325.09	5366.14	5281.41	5358.17
2010-02-22	5358.17	5387.03	5348.15	5352.07
2010-02-23	5352.07	5395.48	5302.03	5315.09
2010-02-24	5315.09	5357.87	5298.23	5342.92
2010-02-25	5342.92	5370.44	5259.71	5278.22
2010-02-26	5278.22	5367.75	5278.22	5354.52
2010-03-01	5354.52	5420.83	5354.52	5405.94
2010-03-02	5405.94	5485.01	5403.73	5484.06
2010-03-03	5484.06	5541.81	5465.29	5533.21
2010-03-04	5533.21	5544.23	5501.08	5527.16
2010-03-05	5527.16	5605.38	5527.16	5599.76
2010-03-08	5599.76	5621.15	5579.16	5606.72
2010-03-09	5606.72	5618.43	5563.14	5602.3
2010-03-10	5602.3	5645.25	5585.35	5640.57
2010-03-11	5640.57	5642.87	5594.74	5617.26
2010-03-12	5617.26	5646.68	5612.39	5625.65
2010-03-15	5625.65	5627.02	5588.2	5593.85
2010-03-16	5593.85	5637.7	5593.85	5620.43
2010-03-17	5620.43	5657.77	5620.43	5644.63
2010-03-18	5644.63	5660.99	5619.17	5642.62
2010-03-19	5642.62	5691.22	5633.53	5650.12
2010-03-22	5650.12	5650.12	5583.49	5644.54
2010-03-23	5644.54	5695.94	5644.54	5673.63
2010-03-24	5673.63	5698.87	5636.01	5677.88
2010-03-25	5677.88	5737.1	5673.14	5727.65
2010-03-26	5727.65	5727.65	5695.5	5703.02
2010-03-29	5703.02	5733.11	5684.62	5710.66
2010-03-30	5710.66	5742.75	5662.84	5672.32
2010-03-31	5672.32	5698.47	5646.29	5679.64
2010-04-01	5679.64	5744.89	5679.48	5744.89
2010-04-06	5744.89	5790.4	5744.59	5780.35
2010-04-07	5780.35	5782.25	5753.42	5762.06
2010-04-08	5762.06	5762.06	5684.52	5712.7
2010-04-09	5712.7	5773.6	5712.7	5770.98
2010-04-12	5770.98	5803.71	5755.78	5777.65
2010-04-13	5777.65	5778.92	5741.92	5761.66
2010-04-14	5761.66	5812.84	5761.66	5796.25
2010-04-15	5796.25	5832.34	5778.37	5825.01
2010-04-16	5825.01	5833.73	5726.35	5743.96
2010-04-19	5743.96	5748.33	5697.24	5727.91
2010-04-20	5727.91	5796.61	5727.91	5783.69
2010-04-21	5783.69	5796.99	5721.28	5723.43
2010-04-22	5723.43	5761.36	5652.35	5665.33
2010-04-23	5665.33	5740.88	5665.33	5723.65
2010-04-26	5723.65	5800.66	5723.65	5753.85
2010-04-27	5753.85	5758.64	5603.52	5603.52
2010-04-28	5603.52	5639.98	5533.6	5586.61
2010-04-29	5586.61	5638.82	5579.69	5617.84
2010-04-30	5617.84	5643.87	5540.6	5553.29
2010-05-04	5553.29	5565.99	5398.86	5411.11
2010-05-05	5411.11	5428.77	5304.61	5341.93
2010-05-06	5341.93	5371.54	5251.28	5260.99
2010-05-07	5260.99	5264.48	5045.3	5123.02
2010-05-10	5123.02	5399.75	5123.02	5387.42
2010-05-11	5387.42	5387.42	5257.15	5334.21
2010-05-12	5334.21	5401.02	5284.65	5383.45
2010-05-13	5383.45	5435.99	5381.55	5433.73
2010-05-14	5433.73	5433.73	5245.38	5262.85
2010-05-17	5262.85	5327.46	5231.6	5262.54
2010-05-18	5262.54	5341.41	5262.54	5307.34
2010-05-19	5307.34	5307.34	5158.08	5158.08
2010-05-20	5158.08	5230.18	5000.76	5073.13
2010-05-21	5073.13	5083.96	4957.06	5062.93
2010-05-24	5062.93	5109.44	5021.6	5069.61
2010-05-25	5069.61	5069.61	4898.49	4940.68
2010-05-26	4940.68	5097.91	4940.48	5038.08
2010-05-27	5038.08	5195.37	5038.08	5195.17
2010-05-28	5195.17	5240.27	5186.04	5188.43
2010-06-01	5188.43	5192.08	5063.2	5163.3
2010-06-02	5163.3	5163.3	5072.53	5151.32
2010-06-03	5151.32	5262.5	5151.32	5211.18
2010-06-04	5211.18	5261.71	5102.05	5126
2010-06-07	5126	5126	5040.26	5069.06
2010-06-08	5069.06	5084.13	4984.66	5028.15
2010-06-09	5028.15	5085.86	4998.06	5085.86
2010-06-10	5085.86	5149.69	5030.93	5132.5
2010-06-11	5132.5	5184.37	5116.72	5163.68
2010-06-14	5163.68	5215.22	5163.68	5202.13
2010-06-15	5202.13	5242.08	5149.13	5217.82
2010-06-16	5217.82	5257.26	5209.39	5237.92
2010-06-17	5237.92	5293.76	5233.2	5253.89
2010-06-18	5253.89	5289.14	5239.37	5250.84
2010-06-21	5250.84	5331.46	5250.84	5299.11
2010-06-22	5299.11	5299.11	5210.02	5246.98
2010-06-23	5246.98	5247.85	5165.82	5178.52
2010-06-24	5178.52	5211.8	5090.96	5100.23
2010-06-25	5100.23	5130.5	5031.72	5046.47
2010-06-28	5046.47	5085.65	5024.7	5071.68
2010-06-29	5071.68	5071.68	4899.02	4914.22
2010-06-30	4914.22	4961.9	4898.51	4916.87
2010-07-01	4916.87	4916.87	4790.04	4805.75
2010-07-02	4805.75	4880.88	4805.75	4838.09
2010-07-05	4838.09	4863.35	4821.09	4823.53
2010-07-06	4823.53	4967.65	4823.53	4965
2010-07-07	4965	5014.82	4891.97	5014.82
2010-07-08	5014.82	5123.53	5014.82	5105.45
2010-07-09	5105.45	5150.64	5098.79	5132.94
2010-07-12	5132.94	5193.22	5128.6	5167.02
2010-07-13	5167.02	5272.3	5167.01	5271.02
2010-07-14	5271.02	5287.28	5205.78	5253.52
2010-07-15	5253.52	5268.41	5187.46	5211.29
2010-07-16	5211.29	5273.58	5153.29	5158.85
2010-07-19	5158.85	5196.77	5111.89	5148.28
2010-07-20	5148.28	5179.99	5090.57	5139.46
2010-07-21	5139.46	5244.88	5139.46	5214.64
2010-07-22	5214.64	5319.48	5180.98	5313.81
2010-07-23	5313.81	5328.51	5272.67	5312.62
2010-07-26	5312.62	5351.92	5301.29	5351.12
2010-07-27	5351.12	5411.45	5351.12	5365.67
2010-07-28	5365.67	5398.1	5314.57	5319.68
2010-07-29	5319.68	5375.23	5313.95	5313.95
2010-07-30	5313.95	5322.67	5245.52	5258.02
2010-08-02	5258.02	5401.69	5258.02	5397.11
2010-08-03	5397.11	5397.26	5353.49	5396.48
2010-08-04	5396.48	5406.83	5318.79	5386.16
2010-08-05	5386.16	5416.76	5356.83	5365.78
2010-08-06	5365.78	5408.06	5307.6	5332.39
2010-08-09	5332.39	5418.58	5332.39	5410.52
2010-08-10	5410.52	5411.56	5348.11	5376.41
2010-08-11	5376.41	5376.41	5245.03	5245.21
2010-08-12	5245.21	5272.5	5210.55	5266.06
2010-08-13	5266.06	5308.84	5225.91	5275.44
2010-08-16	5275.44	5304.64	5228.64	5276.1
2010-08-17	5276.1	5351.45	5276.1	5350.55
2010-08-18	5350.55	5350.55	5296.93	5302.87
2010-08-19	5302.87	5336.35	5205.64	5211.29
2010-08-20	5211.29	5233.02	5160.43	5195.28
2010-08-23	5195.28	5268.43	5186.92	5234.84
2010-08-24	5234.84	5234.84	5109.88	5155.95
2010-08-25	5155.95	5168.46	5070.94	5109.4
2010-08-26	5109.4	5167.76	5109.4	5155.84
2010-08-27	5155.84	5211.58	5121	5201.56
2010-08-31	5201.56	5225.22	5129.66	5225.22
2010-09-01	5225.22	5366.41	5225.22	5366.41
2010-09-02	5366.41	5383.72	5346.96	5371.04
2010-09-03	5371.04	5454.01	5371.04	5428.15
2010-09-06	5428.15	5459.4	5428.15	5439.19
2010-09-07	5439.19	5439.21	5381.07	5407.82
2010-09-08	5407.82	5445.62	5361.42	5429.74
2010-09-09	5429.74	5505.66	5412.48	5494.16
2010-09-10	5494.16	5511.52	5475.94	5501.64
2010-09-13	5501.64	5571.39	5501.64	5565.53
2010-09-14	5565.53	5582.46	5541.5	5567.41
2010-09-15	5567.41	5578.69	5535.95	5555.56
2010-09-16	5555.56	5564.46	5533.96	5540.14
2010-09-17	5540.14	5612.89	5508.45	5508.45
2010-09-20	5508.45	5607.31	5508.45	5602.54
2010-09-21	5602.54	5635.72	5576.19	5576.19
2010-09-22	5576.19	5597.55	5516.86	5551.91
2010-09-23	5551.91	5588.79	5471.69	5547.08
2010-09-24	5547.08	5612.54	5516.46	5598.48
2010-09-27	5598.48	5615.78	5569.89	5573.42
2010-09-28	5573.42	5582.05	5506.07	5578.44
2010-09-29	5578.44	5624.5	5544.72	5569.27
2010-09-30	5569.27	5650.33	5539.06	5548.62
2010-10-01	5548.62	5615.14	5547.55	5592.9
2010-10-04	5592.9	5601.22	5550.79	5555.97
2010-10-05	5555.97	5646.08	5550.57	5635.76
2010-10-06	5635.76	5695.51	5635.76	5681.39
2010-10-07	5681.39	5707.33	5650.78	5662.13
2010-10-08	5662.13	5663.74	5606.6	5657.61
2010-10-11	5657.61	5685.95	5655.7	5672.4
2010-10-12	5672.4	5677.02	5597.46	5661.59
2010-10-13	5661.59	5760.49	5661.59	5747.35
2010-10-14	5747.35	5770.92	5712.88	5727.21
2010-10-15	5727.21	5743.92	5665.95	5703.37
2010-10-18	5703.37	5748.81	5670.07	5742.52
2010-10-19	5742.52	5761.93	5690.58	5703.89
2010-10-20	5703.89	5729.96	5680.43	5728.93
2010-10-21	5728.93	5786.73	5698.02	5757.86
2010-10-22	5757.86	5758.01	5724.31	5741.37
2010-10-25	5741.37	5794.31	5741.37	5751.98
2010-10-26	5751.98	5754.2	5677.2	5707.3
2010-10-27	5707.3	5707.3	5630.85	5646.02
2010-10-28	5646.02	5711.82	5645.96	5677.89
2010-10-29	5677.89	5699.23	5647.05	5675.16
2010-11-01	5675.16	5733.01	5667.39	5694.62
2010-11-02	5694.62	5771.63	5690.44	5757.43
2010-11-03	5757.43	5773.73	5730.47	5748.97
2010-11-04	5748.97	5876.03	5748.97	5862.79
2010-11-05	5862.79	5899.37	5834.03	5875.35
2010-11-08	5875.35	5880.99	5841.29	5849.96
2010-11-09	5849.96	5902.11	5847.43	5875.19
2010-11-10	5875.19	5876.97	5796.23	5816.94
2010-11-11	5816.94	5846.45	5792.56	5815.23
2010-11-12	5815.23	5831.81	5711.73	5796.87
2010-11-15	5796.87	5832.88	5755.68	5820.41
2010-11-16	5820.41	5820.43	5680.87	5681.9
2010-11-17	5681.9	5704.39	5659.65	5692.56
2010-11-18	5692.56	5782.98	5692.56	5768.71
2010-11-19	5768.71	5774.07	5684.49	5732.83
2010-11-22	5732.83	5783.14	5668.48	5680.83
2010-11-23	5680.83	5681.06	5581.28	5581.28
2010-11-24	5581.28	5671.87	5573.33	5657.1
2010-11-25	5657.1	5707.92	5654.7	5698.93
2010-11-26	5698.93	5699.02	5599.29	5668.7
2010-11-29	5668.7	5722.7	5550.95	5550.95
2010-11-30	5550.95	5597	5519.19	5528.27
2010-12-01	5528.27	5656.22	5528.27	5642.5
2010-12-02	5642.5	5770.94	5642.5	5767.56
2010-12-03	5767.56	5784.26	5720.2	5745.32
2010-12-06	5745.32	5785.7	5728.46	5770.28
2010-12-07	5770.28	5850.4	5769.67	5808.45
2010-12-08	5808.45	5826.59	5774.28	5794.53
2010-12-09	5794.53	5837.96	5794.53	5807.96
2010-12-10	5807.96	5827.59	5794.51	5812.95
2010-12-13	5812.95	5873.71	5812.94	5860.75
2010-12-14	5860.75	5891.21	5847.15	5891.21
2010-12-15	5891.21	5898.04	5858.11	5882.18
2010-12-16	5882.18	5907.1	5862.86	5881.12
2010-12-17	5881.12	5902.53	5857.33	5871.75
2010-12-20	5871.75	5913.83	5865.51	5891.61
2010-12-21	5891.61	5953.94	5891.14	5951.8
2010-12-22	5951.8	5991.9	5936.3	5983.49
2010-12-23	5983.49	6000.55	5982.16	5996.07
2010-12-24	5996.07	6008.92	5978.24	6008.92
2010-12-29	6008.92	6021.46	5976.98	5996.36
2010-12-30	5996.36	6009.84	5969.71	5971.01
2010-12-31	5971.01	5985.7	5899.94	5899.94
