# Supplementary material for: Analysis of global stock index data during crisis period via complex network approach
Source: PLoS One. 2018 Jul 18;13(7):e0200600. doi: 10.1371/journal.pone.0200600 (PMC6051609; doi:10.1371/journal.pone.0200600)
Supplement: S2 File — (ZIP) [file pone.0200600.s002.zip]

Archive with 2 entries (2 files):
- The mapping from numbers to the names of indices.xlsx
- README2.txt
