# Supplementary material for: Analysis of global stock index data during crisis period via complex network approach
Source: PLoS One. 2018 Jul 18;13(7):e0200600. doi: 10.1371/journal.pone.0200600 (PMC6051609; doi:10.1371/journal.pone.0200600)
Supplement: S2 File — (ZIP) [file pone.0200600.s002.zip › The mapping from numbers to the names of indices.xlsx]

## Sheet: Sheet1
Number	Name of indices
1	FTSE Europe Pioneer 300 Index
2	TSX composite index
3	Shanghai Composite Index
4	Denmark Copenhagen 20 index
5	Russia RTS index
6	Iceland stock index
7	Mumbai India SENSEX30 index
8	Austria ATX index
9	FTSE Straits Times Index
10	FTSE Malaysia KLCI Index
11	Brazil IBOVESPA stock index
12	Greece Athens ASE Index
13	German DAX30 index
14	Italy FTSE MIB Index
15	New Zealand 50 Index
16	Nikkei 225 Index
17	S & P 500 index
18	S & P Australia 200 Index
19	European Stoxx 600 index
20	Belgium 20 index
21	France CAC40 index
22	Baltic BDI Index
23	Thailand SET index
24	Shenzhen Component Index
25	Australian Common Stock Index
26	Irish Composite Index
27	Sweden Stockholm 30 Index
28	Switzerland SMI index
29	NASDAQ Composite Index
30	Dollar index
31	Finland Helsinki 25 Index
32	UK FTSE 100 Index
33	Netherlands Amsterdam Index
34	Philippine Securities Index
35	Portugal PSI20 index
36	Spain IBEX35 index
37	Dow Jones Industrial Average index
38	Korea KOSPI Index
