# Supplementary material for: Analysis of global stock index data during crisis period via complex network approach
Source: PLoS One. 2018 Jul 18;13(7):e0200600. doi: 10.1371/journal.pone.0200600 (PMC6051609; doi:10.1371/journal.pone.0200600)
Supplement: S2 File — (ZIP) [file pone.0200600.s002.zip › README2.txt]

**************

Data description

**************

This is the supporting information Table 1. 
this file includes the mapping from numbers to the names of indices in S2.
