# Supplementary material for: Analysis of global stock index data during crisis period via complex network approach
Source: PLoS One. 2018 Jul 18;13(7):e0200600. doi: 10.1371/journal.pone.0200600 (PMC6051609; doi:10.1371/journal.pone.0200600)
Supplement: S3 File — (ZIP) [file pone.0200600.s003.zip]

Archive with 5 entries (4 files):
- Correlation coefficient matrix before, during and after the crisis/
- Correlation coefficient matrix before, during and after the crisis/Correlation coefficient matrix after the crisis.xlsx
- Correlation coefficient matrix before, during and after the crisis/Correlation coefficient matrix before the crisis.xlsx
- Correlation coefficient matrix before, during and after the crisis/Correlation coefficient matrix during the crisis.xlsx
- Correlation coefficient matrix before, during and after the crisis/README3.txt
