# Supplementary material for: Analysis of global stock index data during crisis period via complex network approach
Source: PLoS One. 2018 Jul 18;13(7):e0200600. doi: 10.1371/journal.pone.0200600 (PMC6051609; doi:10.1371/journal.pone.0200600)
Supplement: S3 File — (ZIP) [file pone.0200600.s003.zip › Correlation coefficient matrix before, during and after the crisis/Correlation coefficient matrix after the crisis.xlsx]

## Sheet: Sheet1
1	0.666273	0.111404	0.731674	0.693087	0.281955	0.462747	0.779556	0.447014	0.386353	0.630114	0.53269	0.961793	0.914242	0.132262	0.288883	0.680382	0.170824	0.998976	0.823586	0.981536	-0.0748301	0.356435	0.0970189	0.166576	0.717367	0.862877	0.884888	0.619062	-0.290121	0.876272	0.949571	0.953648	0.0635789	0.754402	0.930842	0.673928	0.320798
0.666273	1	0.0993067	0.516921	0.625871	0.120446	0.289023	0.621703	0.234602	0.344073	0.786321	0.449286	0.651109	0.672862	0.0846565	0.0426731	0.809638	0.069119	0.672806	0.59999	0.646731	-0.15086	0.176604	0.105426	0.0913847	0.48572	0.603521	0.573352	0.768883	-0.407499	0.576528	0.631351	0.637121	0.07936	0.563151	0.667006	0.771849	0.139653
0.111404	0.0993067	1	0.1746	0.161491	-0.0431923	0.335601	0.213681	0.353838	0.326358	0.13125	0.10565	0.0784735	0.105025	0.278446	0.325428	0.106488	0.25124	0.111961	0.138838	0.0874362	0.0350882	0.295292	0.959765	0.225536	0.0668766	0.0712643	0.0844681	0.119691	-0.158782	0.13049	0.0988672	0.0893935	0.123321	0.0631959	0.0802346	0.100112	0.379849
0.731674	0.516921	0.1746	1	0.593496	0.287249	0.340618	0.650112	0.387082	0.403704	0.510771	0.514932	0.67513	0.69185	0.258136	0.276736	0.496191	0.279942	0.736622	0.641648	0.702827	-0.043137	0.294149	0.168954	0.272755	0.617946	0.70643	0.699853	0.473718	-0.215472	0.759287	0.682238	0.698831	0.133185	0.582614	0.727748	0.477054	0.301241
0.693087	0.625871	0.161491	0.593496	1	0.264304	0.402271	0.730708	0.395934	0.400467	0.583208	0.525084	0.68188	0.65584	-0.0295464	0.208457	0.506274	0.152108	0.694803	0.618802	0.68959	-0.0454216	0.332649	0.161692	0.155602	0.487419	0.682069	0.653928	0.469108	-0.313233	0.670889	0.649296	0.682877	-0.00757658	0.589407	0.710242	0.482983	0.275635
0.281955	0.120446	-0.0431923	0.287249	0.264304	1	0.1397	0.303348	0.194352	0.0624995	0.0538019	0.155764	0.290027	0.283706	0.175242	0.120954	-0.0172637	0.13277	0.283292	0.200428	0.271396	-0.121194	0.0511505	-0.0693003	0.116262	0.216404	0.331997	0.185932	-0.0503898	-0.0787047	0.33019	0.252223	0.278206	0.0553406	0.248924	0.309421	-0.0160954	0.106736
0.462747	0.289023	0.335601	0.340618	0.402271	0.1397	1	0.479362	0.714574	0.491131	0.275554	0.355215	0.41607	0.506348	0.17936	0.453613	0.302596	0.410105	0.463644	0.426664	0.440477	-0.0888022	0.608556	0.334408	0.406937	0.358822	0.338801	0.433805	0.285168	-0.284762	0.406479	0.431301	0.478787	0.223402	0.343822	0.452038	0.314934	0.404029
0.779556	0.621703	0.213681	0.650112	0.730708	0.303348	0.479362	1	0.456177	0.418308	0.552703	0.604705	0.750965	0.772531	0.12822	0.333134	0.5519	0.229907	0.783668	0.737375	0.768909	-0.0933049	0.343901	0.214085	0.230456	0.636191	0.730454	0.758525	0.521119	-0.354889	0.749485	0.722192	0.765764	0.139922	0.7316	0.779776	0.53057	0.307324
0.447014	0.234602	0.353838	0.387082	0.395934	0.194352	0.714574	0.456177	1	0.631053	0.2775	0.331982	0.40446	0.459751	0.321508	0.661584	0.301926	0.609417	0.44875	0.444076	0.41895	-0.0678754	0.621766	0.33935	0.608892	0.259139	0.302387	0.439872	0.295477	-0.218317	0.401575	0.398106	0.478957	0.314887	0.356549	0.465873	0.324437	0.592193
0.386353	0.344073	0.326358	0.403704	0.400467	0.0624995	0.491131	0.418308	0.631053	1	0.388807	0.31782	0.371759	0.45887	0.27299	0.565537	0.34361	0.599861	0.388824	0.430665	0.374447	-0.0966294	0.506015	0.320577	0.582326	0.255565	0.332651	0.370584	0.349614	-0.203702	0.382874	0.351274	0.38269	0.403174	0.317499	0.432464	0.344268	0.554135
0.630114	0.786321	0.13125	0.510771	0.583208	0.0538019	0.275554	0.552703	0.2775	0.388807	1	0.35671	0.637778	0.607763	0.0554955	0.0797111	0.810324	0.0625163	0.631036	0.558355	0.633847	-0.112122	0.188703	0.137656	0.073468	0.478227	0.587884	0.523723	0.792759	-0.471501	0.565772	0.600385	0.622398	0.0888383	0.570018	0.616983	0.794282	0.236785
0.53269	0.449286	0.10565	0.514932	0.525084	0.155764	0.355215	0.604705	0.331982	0.31782	0.35671	1	0.495872	0.550704	0.112049	0.264845	0.362324	0.251207	0.541948	0.513399	0.523653	-0.0943633	0.291435	0.0650989	0.255848	0.436671	0.512468	0.536728	0.352	-0.229085	0.475715	0.502962	0.52004	0.120634	0.429307	0.524676	0.347503	0.255802
0.961793	0.651109	0.0784735	0.67513	0.68188	0.290027	0.41607	0.750965	0.40446	0.371759	0.637778	0.495872	1	0.898288	0.100726	0.232985	0.691549	0.119686	0.958609	0.781817	0.972219	-0.0607771	0.342405	0.0697007	0.117108	0.672254	0.840976	0.81584	0.616744	-0.329522	0.84435	0.907935	0.933766	0.0773853	0.686782	0.900693	0.688531	0.307029
0.914242	0.672862	0.105025	0.69185	0.65584	0.283706	0.506348	0.772531	0.459751	0.45887	0.607763	0.550704	0.898288	1	0.142012	0.312078	0.663489	0.222015	0.91336	0.790807	0.905962	-0.133318	0.375383	0.0938387	0.20926	0.688381	0.761655	0.810571	0.605644	-0.298654	0.809133	0.846457	0.888838	0.114405	0.703592	0.885885	0.653598	0.331226
0.132262	0.0846565	0.278446	0.258136	-0.0295464	0.175242	0.17936	0.12822	0.321508	0.27299	0.0554955	0.112049	0.100726	0.142012	1	0.490919	0.0639418	0.575777	0.133385	0.162369	0.12605	-0.0253832	0.251461	0.234017	0.609704	0.176738	0.0663292	0.132033	0.0579638	-0.0675651	0.189993	0.100596	0.150014	0.392858	0.151231	0.123442	0.0716341	0.396006
0.288883	0.0426731	0.325428	0.276736	0.208457	0.120954	0.453613	0.333134	0.661584	0.565537	0.0797111	0.264845	0.232985	0.312078	0.490919	1	0.0920616	0.722362	0.290905	0.356074	0.278852	-0.0404042	0.526026	0.27337	0.713859	0.206878	0.19035	0.296788	0.103026	-0.000443338	0.314507	0.219881	0.302819	0.347345	0.249238	0.290226	0.110544	0.690218
0.680382	0.809638	0.106488	0.496191	0.506274	-0.0172637	0.302596	0.5519	0.301926	0.34361	0.810324	0.362324	0.691549	0.663489	0.0639418	0.0920616	1	0.13682	0.678591	0.59253	0.680568	-0.142003	0.211911	0.136744	0.143968	0.457371	0.580689	0.605669	0.947409	-0.50776	0.555276	0.661637	0.686075	0.0614218	0.553672	0.673842	0.983974	0.202038
0.170824	0.069119	0.25124	0.279942	0.152108	0.13277	0.410105	0.229907	0.609417	0.599861	0.0625163	0.251207	0.119686	0.222015	0.575777	0.722362	0.13682	1	0.173336	0.241079	0.150902	-0.107472	0.430534	0.21819	0.973363	0.093878	0.102608	0.202751	0.137064	-0.069839	0.179748	0.151585	0.193649	0.372632	0.143703	0.198371	0.163304	0.621775
0.998976	0.672806	0.111961	0.736622	0.694803	0.283292	0.463644	0.783668	0.44875	0.388824	0.631036	0.541948	0.958609	0.91336	0.133385	0.290905	0.678591	0.173336	1	0.8283	0.978164	-0.0691035	0.353324	0.0982328	0.169486	0.722356	0.864911	0.881864	0.619887	-0.290135	0.881549	0.948424	0.951306	0.0657811	0.754635	0.930891	0.670264	0.321565
0.823586	0.59999	0.138838	0.641648	0.618802	0.200428	0.426664	0.737375	0.444076	0.430665	0.558355	0.513399	0.781817	0.790807	0.162369	0.356074	0.59253	0.241079	0.8283	1	0.817762	-0.0846473	0.380049	0.106873	0.24549	0.650295	0.696683	0.727824	0.530493	-0.28715	0.759367	0.807827	0.8365	0.100003	0.730815	0.807092	0.570945	0.335264
0.981536	0.646731	0.0874362	0.702827	0.68959	0.271396	0.440477	0.768909	0.41895	0.374447	0.633847	0.523653	0.972219	0.905962	0.12605	0.278852	0.680568	0.150902	0.978164	0.817762	1	-0.0755228	0.344246	0.07414	0.151143	0.718455	0.837184	0.853705	0.617962	-0.309829	0.863309	0.931637	0.951066	0.0733343	0.730842	0.921184	0.675289	0.338896
-0.0748301	-0.15086	0.0350882	-0.043137	-0.0454216	-0.121194	-0.0888022	-0.0933049	-0.0678754	-0.0966294	-0.112122	-0.0943633	-0.0607771	-0.133318	-0.0253832	-0.0404042	-0.142003	-0.107472	-0.0691035	-0.0846473	-0.0755228	1	-0.100134	0.0125269	-0.10635	-0.0155872	0.0147017	-0.130599	-0.135492	0.17057	-0.0388195	-0.0786924	-0.0901996	0.092605	-0.116349	-0.0902014	-0.144611	-0.0175742
0.356435	0.176604	0.295292	0.294149	0.332649	0.0511505	0.608556	0.343901	0.621766	0.506015	0.188703	0.291435	0.342405	0.375383	0.251461	0.526026	0.211911	0.430534	0.353324	0.380049	0.344246	-0.100134	1	0.297243	0.427307	0.246386	0.255314	0.351499	0.196934	-0.189918	0.370713	0.327686	0.386808	0.217673	0.287654	0.324718	0.234483	0.418212
0.0970189	0.105426	0.959765	0.168954	0.161692	-0.0693003	0.334408	0.214085	0.33935	0.320577	0.137656	0.0650989	0.0697007	0.0938387	0.234017	0.27337	0.136744	0.21819	0.0982328	0.106873	0.07414	0.0125269	0.297243	1	0.194518	0.0667886	0.0475802	0.0811988	0.144718	-0.219561	0.111242	0.0836384	0.0766204	0.0940426	0.0515235	0.0632196	0.128933	0.336985
0.166576	0.0913847	0.225536	0.272755	0.155602	0.116262	0.406937	0.230456	0.608892	0.582326	0.073468	0.255848	0.117108	0.20926	0.609704	0.713859	0.143968	0.973363	0.169486	0.24549	0.151143	-0.10635	0.427307	0.194518	1	0.0954699	0.0795591	0.20137	0.148692	-0.0833343	0.182325	0.149532	0.196099	0.40116	0.145377	0.196196	0.166973	0.593883
0.717367	0.48572	0.0668766	0.617946	0.487419	0.216404	0.358822	0.636191	0.259139	0.255565	0.478227	0.436671	0.672254	0.688381	0.176738	0.206878	0.457371	0.093878	0.722356	0.650295	0.718455	-0.0155872	0.246386	0.0667886	0.0954699	1	0.624978	0.680952	0.470521	-0.173862	0.689439	0.663376	0.65861	0.0390813	0.614539	0.669254	0.42867	0.217773
0.862877	0.603521	0.0712643	0.70643	0.682069	0.331997	0.338801	0.730454	0.302387	0.332651	0.587884	0.512468	0.840976	0.761655	0.0663292	0.19035	0.580689	0.102608	0.864911	0.696683	0.837184	0.0147017	0.255314	0.0475802	0.0795591	0.624978	1	0.767377	0.528736	-0.273129	0.864191	0.814743	0.807559	0.0216015	0.688817	0.82002	0.555295	0.272334
0.884888	0.573352	0.0844681	0.699853	0.653928	0.185932	0.433805	0.758525	0.439872	0.370584	0.523723	0.536728	0.81584	0.810571	0.132033	0.296788	0.605669	0.202751	0.881864	0.727824	0.853705	-0.130599	0.351499	0.0811988	0.20137	0.680952	0.767377	1	0.55344	-0.28718	0.756728	0.855426	0.838741	0.000503965	0.719768	0.832056	0.60105	0.275887
0.619062	0.768883	0.119691	0.473718	0.469108	-0.0503898	0.285168	0.521119	0.295477	0.349614	0.792759	0.352	0.616744	0.605644	0.0579638	0.103026	0.947409	0.137064	0.619887	0.530493	0.617962	-0.135492	0.196934	0.144718	0.148692	0.470521	0.528736	0.55344	1	-0.479344	0.512274	0.592433	0.608093	0.0668414	0.511421	0.604725	0.917002	0.161883
-0.290121	-0.407499	-0.158782	-0.215472	-0.313233	-0.0787047	-0.284762	-0.354889	-0.218317	-0.203702	-0.471501	-0.229085	-0.329522	-0.298654	-0.0675651	-0.000443338	-0.50776	-0.069839	-0.290135	-0.28715	-0.309829	0.17057	-0.189918	-0.219561	-0.0833343	-0.173862	-0.273129	-0.28718	-0.479344	1	-0.310724	-0.297557	-0.300877	0.0814848	-0.319195	-0.306988	-0.487559	-0.0423137
0.876272	0.576528	0.13049	0.759287	0.670889	0.33019	0.406479	0.749485	0.401575	0.382874	0.565772	0.475715	0.84435	0.809133	0.189993	0.314507	0.555276	0.179748	0.881549	0.759367	0.863309	-0.0388195	0.370713	0.111242	0.182325	0.689439	0.864191	0.756728	0.512274	-0.310724	1	0.826898	0.841836	0.124746	0.742163	0.829386	0.532876	0.345564
0.949571	0.631351	0.0988672	0.682238	0.649296	0.252223	0.431301	0.722192	0.398106	0.351274	0.600385	0.502962	0.907935	0.846457	0.100596	0.219881	0.661637	0.151585	0.948424	0.807827	0.931637	-0.0786924	0.327686	0.0836384	0.149532	0.663376	0.814743	0.855426	0.592433	-0.297557	0.826898	1	0.905106	0.0311929	0.738654	0.867097	0.662229	0.287717
0.953648	0.637121	0.0893935	0.698831	0.682877	0.278206	0.478787	0.765764	0.478957	0.38269	0.622398	0.52004	0.933766	0.888838	0.150014	0.302819	0.686075	0.193649	0.951306	0.8365	0.951066	-0.0901996	0.386808	0.0766204	0.196099	0.65861	0.807559	0.838741	0.608093	-0.300877	0.841836	0.905106	1	0.117395	0.755974	0.892698	0.689061	0.350211
0.0635789	0.07936	0.123321	0.133185	-0.00757658	0.0553406	0.223402	0.139922	0.314887	0.403174	0.0888383	0.120634	0.0773853	0.114405	0.392858	0.347345	0.0614218	0.372632	0.0657811	0.100003	0.0733343	0.092605	0.217673	0.0940426	0.40116	0.0390813	0.0216015	0.000503965	0.0668414	0.0814848	0.124746	0.0311929	0.117395	1	0.0407994	0.0875732	0.0604478	0.305274
0.754402	0.563151	0.0631959	0.582614	0.589407	0.248924	0.343822	0.7316	0.356549	0.317499	0.570018	0.429307	0.686782	0.703592	0.151231	0.249238	0.553672	0.143703	0.754635	0.730815	0.730842	-0.116349	0.287654	0.0515235	0.145377	0.614539	0.688817	0.719768	0.511421	-0.319195	0.742163	0.738654	0.755974	0.0407994	1	0.758202	0.531557	0.231513
0.930842	0.667006	0.0802346	0.727748	0.710242	0.309421	0.452038	0.779776	0.465873	0.432464	0.616983	0.524676	0.900693	0.885885	0.123442	0.290226	0.673842	0.198371	0.930891	0.807092	0.921184	-0.0902014	0.324718	0.0632196	0.196196	0.669254	0.82002	0.832056	0.604725	-0.306988	0.829386	0.867097	0.892698	0.0875732	0.758202	1	0.657647	0.296699
0.673928	0.771849	0.100112	0.477054	0.482983	-0.0160954	0.314934	0.53057	0.324437	0.344268	0.794282	0.347503	0.688531	0.653598	0.0716341	0.110544	0.983974	0.163304	0.670264	0.570945	0.675289	-0.144611	0.234483	0.128933	0.166973	0.42867	0.555295	0.60105	0.917002	-0.487559	0.532876	0.662229	0.689061	0.0604478	0.531557	0.657647	1	0.217361
0.320798	0.139653	0.379849	0.301241	0.275635	0.106736	0.404029	0.307324	0.592193	0.554135	0.236785	0.255802	0.307029	0.331226	0.396006	0.690218	0.202038	0.621775	0.321565	0.335264	0.338896	-0.0175742	0.418212	0.336985	0.593883	0.217773	0.272334	0.275887	0.161883	-0.0423137	0.345564	0.287717	0.350211	0.305274	0.231513	0.296699	0.217361	1
