# Supplementary material for: Analysis of global stock index data during crisis period via complex network approach
Source: PLoS One. 2018 Jul 18;13(7):e0200600. doi: 10.1371/journal.pone.0200600 (PMC6051609; doi:10.1371/journal.pone.0200600)
Supplement: S3 File — (ZIP) [file pone.0200600.s003.zip › Correlation coefficient matrix before, during and after the crisis/Correlation coefficient matrix before the crisis.xlsx]

## Sheet: Sheet1
1	0.375255	-0.0490565	0.607373	0.509285	0.0857242	0.285446	0.649915	0.372704	0.0745304	0.308138	0.526784	0.93403	0.898979	0.0648256	0.298717	0.360648	0.286687	0.997862	0.863263	0.957331	0.022713	0.220273	-0.0593578	0.281189	0.658124	0.848925	0.881537	0.357191	0.0337871	0.802533	0.928252	0.935547	0.0233323	0.489038	0.906279	0.382469	0.277775
0.375255	1	0.118806	0.293583	0.271748	0.0120165	0.175902	0.335299	0.200396	0.100794	0.523847	0.172442	0.340312	0.376298	0.036117	0.191191	0.554468	0.195971	0.376713	0.319845	0.366664	0.0146847	0.135829	0.118136	0.195733	0.22805	0.366142	0.297381	0.476632	-0.176263	0.341002	0.424527	0.316533	0.100433	0.133506	0.359559	0.465547	0.219395
-0.0490565	0.118806	1	-0.00904868	0.00717872	-0.0412995	0.0349592	0.0485416	0.070109	0.122109	0.124748	0.0147796	-0.0281947	-0.0450801	0.0809397	0.138751	0.0490736	0.10102	-0.0443726	-0.0135625	-0.0631602	-0.0432197	0.0637892	0.909343	0.105258	-0.00852809	-0.0177902	-0.0200135	0.0354514	-0.0200527	0.017062	-0.0343462	-0.0813476	-0.00291918	-0.0413958	-0.0230696	0.043446	0.142108
0.607373	0.293583	-0.00904868	1	0.472047	0.118715	0.318946	0.542751	0.422641	0.10446	0.252154	0.437096	0.512568	0.518806	0.150605	0.266976	0.172931	0.323544	0.616745	0.588025	0.576569	0.0580574	0.193595	0.0112766	0.326774	0.456944	0.588012	0.563854	0.182219	0.0127548	0.581016	0.58862	0.556151	0.104087	0.31119	0.552858	0.191135	0.296208
0.509285	0.271748	0.00717872	0.472047	1	0.0910688	0.265071	0.530083	0.315422	0.103658	0.261401	0.41981	0.409444	0.402517	0.0416467	0.173096	0.0613576	0.194918	0.52196	0.481828	0.46836	0.080367	0.203514	-0.00847722	0.196	0.371712	0.50706	0.454562	0.0775496	-0.0447688	0.512596	0.529546	0.423931	0.0714256	0.270045	0.43069	0.080435	0.261582
0.0857242	0.0120165	-0.0412995	0.118715	0.0910688	1	0.109053	0.11196	0.114672	0.0767185	0.0530698	0.0964246	0.0641207	0.106312	-0.00401349	0.0143997	0.0545602	0.0554413	0.0873173	0.0455292	0.0922619	-0.00455576	0.0605044	-0.0516938	0.0567732	0.028865	0.0836507	0.091264	0.0928409	0.171052	0.126823	0.0776655	0.0923438	0.0279309	0.130488	0.0684469	0.0675474	0.0404892
0.285446	0.175902	0.0349592	0.318946	0.265071	0.109053	1	0.350956	0.45062	0.183389	0.125927	0.37249	0.247359	0.243871	0.174209	0.374266	-0.0274896	0.425495	0.298299	0.271978	0.28695	-0.0160289	0.251056	0.045745	0.423585	0.21804	0.263465	0.299476	-0.022471	-0.01457	0.328748	0.268674	0.23461	0.249173	0.308489	0.24299	-0.0359068	0.423681
0.649915	0.335299	0.0485416	0.542751	0.530083	0.11196	0.350956	1	0.403655	0.126852	0.320982	0.519289	0.571545	0.562811	0.15065	0.347226	0.206078	0.376486	0.665097	0.60856	0.613548	-0.0259881	0.289269	0.00916214	0.381124	0.467779	0.611184	0.60174	0.205392	-0.0120763	0.665109	0.655102	0.589335	0.149473	0.380917	0.612412	0.222319	0.385978
0.372704	0.200396	0.070109	0.422641	0.315422	0.114672	0.45062	0.403655	1	0.366291	0.216907	0.429733	0.325585	0.301687	0.204433	0.560726	-0.00155154	0.563231	0.387966	0.361242	0.377918	-0.0277774	0.411042	0.106636	0.566662	0.402976	0.33505	0.380921	0.0540134	0.001289	0.402282	0.351556	0.317428	0.297026	0.29994	0.34603	9.06172e-05	0.554485
0.0745304	0.100794	0.122109	0.10446	0.103658	0.0767185	0.183389	0.126852	0.366291	1	0.054986	0.177425	0.0690945	0.0570235	0.196058	0.278752	-0.0156066	0.280867	0.0817254	0.103553	0.0901414	0.0195103	0.412941	0.171628	0.288023	0.122709	0.043777	0.0666264	0.00452552	-0.10126	0.154804	0.115122	0.0202757	0.256226	0.132556	0.0801921	-0.000969804	0.282746
0.308138	0.523847	0.124748	0.252154	0.261401	0.0530698	0.125927	0.320982	0.216907	0.054986	1	0.143487	0.284997	0.326032	0.0321932	0.163707	0.602699	0.146355	0.309084	0.315961	0.299581	0.0215767	0.152202	0.102729	0.146598	0.222003	0.273625	0.270406	0.551341	-0.136917	0.28285	0.344259	0.278796	0.125928	0.0960572	0.328108	0.558202	0.195758
0.526784	0.172442	0.0147796	0.437096	0.41981	0.0964246	0.37249	0.519289	0.429733	0.177425	0.143487	1	0.460405	0.450924	0.125725	0.301365	0.0620958	0.309571	0.53968	0.520658	0.508935	-0.0369299	0.243739	0.0445334	0.312665	0.407049	0.451442	0.504323	0.0534916	-0.00687421	0.514574	0.520302	0.475577	0.225819	0.385926	0.466256	0.0845819	0.365871
0.93403	0.340312	-0.0281947	0.512568	0.409444	0.0641207	0.247359	0.571545	0.325585	0.0690945	0.284997	0.460405	1	0.893515	0.0802965	0.284561	0.390431	0.250477	0.928578	0.817742	0.933397	0.0102107	0.184784	-0.0227449	0.245231	0.617094	0.791206	0.806856	0.401962	-0.00522481	0.722482	0.830328	0.90877	-0.0160584	0.448448	0.873935	0.416213	0.290896
0.898979	0.376298	-0.0450801	0.518806	0.402517	0.106312	0.243871	0.562811	0.301687	0.0570235	0.326032	0.450924	0.893515	1	0.0728811	0.227198	0.375743	0.214169	0.893187	0.79978	0.888277	-0.0013937	0.191513	-0.0581159	0.210102	0.551225	0.754039	0.758313	0.389885	-0.00380311	0.709982	0.822222	0.860852	-0.02708	0.47078	0.837381	0.38312	0.241121
0.0648256	0.036117	0.0809397	0.150605	0.0416467	-0.00401349	0.174209	0.15065	0.204433	0.196058	0.0321932	0.125725	0.0802965	0.0728811	1	0.23454	-0.0486599	0.378983	0.0653262	0.12542	0.0752167	-0.102208	0.138891	0.102616	0.385714	0.0523257	-0.0219721	0.08252	-0.0388757	0.0117757	0.0779461	0.0558316	0.0678067	0.196941	0.129863	0.0996755	-0.0605356	0.24716
0.298717	0.191191	0.138751	0.266976	0.173096	0.0143997	0.374266	0.347226	0.560726	0.278752	0.163707	0.301365	0.284561	0.227198	0.23454	1	0.071855	0.566096	0.305536	0.313608	0.321978	0.025424	0.26638	0.164621	0.573975	0.251007	0.283597	0.338795	0.104374	0.0144998	0.366609	0.261467	0.280525	0.287607	0.280206	0.288182	0.0641008	0.659233
0.360648	0.554468	0.0490736	0.172931	0.0613576	0.0545602	-0.0274896	0.206078	-0.00155154	-0.0156066	0.602699	0.0620958	0.390431	0.375743	-0.0486599	0.071855	1	0.0553312	0.355142	0.337696	0.360262	0.0290051	0.0124958	0.0401014	0.0510506	0.194117	0.319188	0.289054	0.918243	-0.065046	0.273515	0.34595	0.365244	-0.0349249	0.123506	0.396347	0.956544	0.0842679
0.286687	0.195971	0.10102	0.323544	0.194918	0.0554413	0.425495	0.376486	0.563231	0.280867	0.146355	0.309571	0.250477	0.214169	0.378983	0.566096	0.0553312	1	0.299198	0.297466	0.280788	-0.0539143	0.309338	0.12364	0.997295	0.26892	0.280074	0.308496	0.0753019	-0.0591673	0.370649	0.280175	0.261179	0.329777	0.260553	0.2902	0.0595736	0.538928
0.997862	0.376713	-0.0443726	0.616745	0.52196	0.0873173	0.298299	0.665097	0.387966	0.0817254	0.309084	0.53968	0.928578	0.893187	0.0653262	0.305536	0.355142	0.299198	1	0.865397	0.952958	0.0217158	0.230816	-0.0530138	0.294089	0.666599	0.856368	0.881855	0.353756	0.0294278	0.813405	0.926577	0.929731	0.0347361	0.490661	0.903626	0.375655	0.28873
0.863263	0.319845	-0.0135625	0.588025	0.481828	0.0455292	0.271978	0.60856	0.361242	0.103553	0.315961	0.520658	0.817742	0.79978	0.12542	0.313608	0.337696	0.297466	0.865397	1	0.854325	-0.00999671	0.232782	-0.0318732	0.293772	0.559494	0.748401	0.783609	0.332082	-0.0161659	0.741873	0.795421	0.831838	0.0348905	0.48534	0.791609	0.360543	0.311607
0.957331	0.366664	-0.0631602	0.576569	0.46836	0.0922619	0.28695	0.613548	0.377918	0.0901414	0.299581	0.508935	0.933397	0.888277	0.0752167	0.321978	0.360262	0.280788	0.952958	0.854325	1	0.0212977	0.222494	-0.0600074	0.276846	0.626028	0.811335	0.848942	0.366441	0.0247514	0.771889	0.87663	0.919563	0.0133925	0.490955	0.883538	0.381461	0.308273
0.022713	0.0146847	-0.0432197	0.0580574	0.080367	-0.00455576	-0.0160289	-0.0259881	-0.0277774	0.0195103	0.0215767	-0.0369299	0.0102107	-0.0013937	-0.102208	0.025424	0.0290051	-0.0539143	0.0217158	-0.00999671	0.0212977	1	0.0468463	-0.0441585	-0.0589125	0.0404117	0.0378737	-0.0281009	0.00785505	-0.0326111	0.0319683	0.00415988	0.0494869	-0.0399277	0.100537	0.0167146	0.0511222	0.0437556
0.220273	0.135829	0.0637892	0.193595	0.203514	0.0605044	0.251056	0.289269	0.411042	0.412941	0.152202	0.243739	0.184784	0.191513	0.138891	0.26638	0.0124958	0.309338	0.230816	0.232782	0.222494	0.0468463	1	0.127731	0.313548	0.166187	0.199395	0.189074	0.0392853	-0.00130482	0.250584	0.206825	0.15084	0.196876	0.130863	0.22735	0.0109572	0.259022
-0.0593578	0.118136	0.909343	0.0112766	-0.00847722	-0.0516938	0.045745	0.00916214	0.106636	0.171628	0.102729	0.0445334	-0.0227449	-0.0581159	0.102616	0.164621	0.0401014	0.12364	-0.0530138	-0.0318732	-0.0600074	-0.0441585	0.127731	1	0.131746	-0.0260083	-0.0441256	-0.026362	0.0302222	-0.0388765	0.000334624	-0.0380023	-0.0891473	0.0264931	-0.0248536	-0.0381091	0.0310319	0.177645
0.281189	0.195733	0.105258	0.326774	0.196	0.0567732	0.423585	0.381124	0.566662	0.288023	0.146598	0.312665	0.245231	0.210102	0.385714	0.573975	0.0510506	0.997295	0.294089	0.293772	0.276846	-0.0589125	0.313548	0.131746	1	0.268258	0.274262	0.303772	0.0731904	-0.0577483	0.369983	0.2734	0.255481	0.344496	0.262948	0.285462	0.0548733	0.545294
0.658124	0.22805	-0.00852809	0.456944	0.371712	0.028865	0.21804	0.467779	0.402976	0.122709	0.222003	0.407049	0.617094	0.551225	0.0523257	0.251007	0.194117	0.26892	0.666599	0.559494	0.626028	0.0404117	0.166187	-0.0260083	0.268258	1	0.580223	0.57451	0.198331	-0.0429956	0.581511	0.599151	0.613055	0.0832147	0.347334	0.616312	0.236046	0.270943
0.848925	0.366142	-0.0177902	0.588012	0.50706	0.0836507	0.263465	0.611184	0.33505	0.043777	0.273625	0.451442	0.791206	0.754039	-0.0219721	0.283597	0.319188	0.280074	0.856368	0.748401	0.811335	0.0378737	0.199395	-0.0441256	0.274262	0.580223	1	0.764747	0.345318	-0.00564725	0.79562	0.794734	0.792922	0.0162283	0.419667	0.784749	0.341444	0.279684
0.881537	0.297381	-0.0200135	0.563854	0.454562	0.091264	0.299476	0.60174	0.380921	0.0666264	0.270406	0.504323	0.806856	0.758313	0.08252	0.338795	0.289054	0.308496	0.881855	0.783609	0.848942	-0.0281009	0.189074	-0.026362	0.303772	0.57451	0.764747	1	0.27913	0.012746	0.71849	0.813427	0.820879	0.067901	0.429896	0.783824	0.319283	0.318327
0.357191	0.476632	0.0354514	0.182219	0.0775496	0.0928409	-0.022471	0.205392	0.0540134	0.00452552	0.551341	0.0534916	0.401962	0.389885	-0.0388757	0.104374	0.918243	0.0753019	0.353756	0.332082	0.366441	0.00785505	0.0392853	0.0302222	0.0731904	0.198331	0.345318	0.27913	1	-0.0400882	0.282752	0.321454	0.37809	-0.0496716	0.151718	0.386528	0.858097	0.122455
0.0337871	-0.176263	-0.0200527	0.0127548	-0.0447688	0.171052	-0.01457	-0.0120763	0.001289	-0.10126	-0.136917	-0.00687421	-0.00522481	-0.00380311	0.0117757	0.0144998	-0.065046	-0.0591673	0.0294278	-0.0161659	0.0247514	-0.0326111	-0.00130482	-0.0388765	-0.0577483	-0.0429956	-0.00564725	0.012746	-0.0400882	1	0.00159668	-0.0184864	0.0434827	-0.0796893	-0.000513943	-0.00238097	-0.041597	-0.0310231
0.802533	0.341002	0.017062	0.581016	0.512596	0.126823	0.328748	0.665109	0.402282	0.154804	0.28285	0.514574	0.722482	0.709982	0.0779461	0.366609	0.273515	0.370649	0.813405	0.741873	0.771889	0.0319683	0.250584	0.000334624	0.369983	0.581511	0.79562	0.71849	0.282752	0.00159668	1	0.754713	0.739452	0.0831023	0.480226	0.764936	0.294138	0.317597
0.928252	0.424527	-0.0343462	0.58862	0.529546	0.0776655	0.268674	0.655102	0.351556	0.115122	0.344259	0.520302	0.830328	0.822222	0.0558316	0.261467	0.34595	0.280175	0.926577	0.795421	0.87663	0.00415988	0.206825	-0.0380023	0.2734	0.599151	0.794734	0.813427	0.321454	-0.0184864	0.754713	1	0.850862	-0.00040829	0.475275	0.834024	0.367349	0.24114
0.935547	0.316533	-0.0813476	0.556151	0.423931	0.0923438	0.23461	0.589335	0.317428	0.0202757	0.278796	0.475577	0.90877	0.860852	0.0678067	0.280525	0.365244	0.261179	0.929731	0.831838	0.919563	0.0494869	0.15084	-0.0891473	0.255481	0.613055	0.792922	0.820879	0.37809	0.0434827	0.739452	0.850862	1	-0.0196694	0.477897	0.836938	0.395361	0.265852
0.0233323	0.100433	-0.00291918	0.104087	0.0714256	0.0279309	0.249173	0.149473	0.297026	0.256226	0.125928	0.225819	-0.0160584	-0.02708	0.196941	0.287607	-0.0349249	0.329777	0.0347361	0.0348905	0.0133925	-0.0399277	0.196876	0.0264931	0.344496	0.0832147	0.0162283	0.067901	-0.0496716	-0.0796893	0.0831023	-0.00040829	-0.0196694	1	0.0584805	0.0261166	-0.0459052	0.316009
0.489038	0.133506	-0.0413958	0.31119	0.270045	0.130488	0.308489	0.380917	0.29994	0.132556	0.0960572	0.385926	0.448448	0.47078	0.129863	0.280206	0.123506	0.260553	0.490661	0.48534	0.490955	0.100537	0.130863	-0.0248536	0.262948	0.347334	0.419667	0.429896	0.151718	-0.000513943	0.480226	0.475275	0.477897	0.0584805	1	0.494679	0.143882	0.258234
0.906279	0.359559	-0.0230696	0.552858	0.43069	0.0684469	0.24299	0.612412	0.34603	0.0801921	0.328108	0.466256	0.873935	0.837381	0.0996755	0.288182	0.396347	0.2902	0.903626	0.791609	0.883538	0.0167146	0.22735	-0.0381091	0.285462	0.616312	0.784749	0.783824	0.386528	-0.00238097	0.764936	0.834024	0.836938	0.0261166	0.494679	1	0.410567	0.26782
0.382469	0.465547	0.043446	0.191135	0.080435	0.0675474	-0.0359068	0.222319	9.06172e-05	-0.000969804	0.558202	0.0845819	0.416213	0.38312	-0.0605356	0.0641008	0.956544	0.0595736	0.375655	0.360543	0.381461	0.0511222	0.0109572	0.0310319	0.0548733	0.236046	0.341444	0.319283	0.858097	-0.041597	0.294138	0.367349	0.395361	-0.0459052	0.143882	0.410567	1	0.0739009
0.277775	0.219395	0.142108	0.296208	0.261582	0.0404892	0.423681	0.385978	0.554485	0.282746	0.195758	0.365871	0.290896	0.241121	0.24716	0.659233	0.0842679	0.538928	0.28873	0.311607	0.308273	0.0437556	0.259022	0.177645	0.545294	0.270943	0.279684	0.318327	0.122455	-0.0310231	0.317597	0.24114	0.265852	0.316009	0.258234	0.26782	0.0739009	1
