# Supplementary material for: Analysis of global stock index data during crisis period via complex network approach
Source: PLoS One. 2018 Jul 18;13(7):e0200600. doi: 10.1371/journal.pone.0200600 (PMC6051609; doi:10.1371/journal.pone.0200600)
Supplement: S3 File — (ZIP) [file pone.0200600.s003.zip › Correlation coefficient matrix before, during and after the crisis/Correlation coefficient matrix during the crisis.xlsx]

## Sheet: Sheet1
1	0.538385	0.158738	0.87953	0.702937	0.435581	0.459421	0.820401	0.591448	0.455656	0.616257	0.769862	0.927806	0.950702	0.417325	0.481916	0.52625	0.447061	0.998557	0.899813	0.983112	-0.00502981	0.40124	0.136128	0.448447	0.794428	0.909321	0.931437	0.482854	-0.162268	0.924631	0.972865	0.953759	0.3769	0.824301	0.937057	0.524946	0.461657
0.538385	1	0.0519095	0.548027	0.416605	0.133562	0.193949	0.41578	0.310596	0.192465	0.682203	0.365345	0.462392	0.487863	0.22657	0.244035	0.68669	0.193295	0.541075	0.411825	0.518805	0.00158817	0.297059	0.0579886	0.194279	0.379559	0.459734	0.502717	0.623975	-0.162581	0.524159	0.543055	0.51978	0.121195	0.440577	0.493956	0.648943	0.271454
0.158738	0.0519095	1	0.157491	0.237718	0.196998	0.266222	0.215452	0.294521	0.298533	0.160547	0.233079	0.188676	0.184393	0.251667	0.267029	-0.0319445	0.295231	0.153011	0.200264	0.169314	0.103384	0.164107	0.933796	0.292167	0.0903837	0.158072	0.117578	-0.038093	-0.10477	0.177579	0.16072	0.170222	0.250478	0.202385	0.132829	-0.0355522	0.289675
0.87953	0.548027	0.157491	1	0.683491	0.411136	0.499837	0.772633	0.61759	0.441456	0.601048	0.749055	0.795632	0.84396	0.444615	0.508601	0.46207	0.461257	0.879665	0.797896	0.853116	0.0844203	0.439464	0.140726	0.46765	0.729632	0.808085	0.820769	0.425665	-0.276082	0.845471	0.862253	0.854096	0.383145	0.80096	0.81479	0.461743	0.489438
0.702937	0.416605	0.237718	0.683491	1	0.315724	0.416946	0.678245	0.564081	0.469165	0.411734	0.681368	0.639171	0.714718	0.422329	0.528819	0.279942	0.479932	0.698425	0.607097	0.697503	0.0826401	0.459571	0.184592	0.488604	0.550958	0.647889	0.614298	0.230463	-0.286027	0.677865	0.693552	0.694595	0.393767	0.672923	0.641237	0.289686	0.514174
0.435581	0.133562	0.196998	0.411136	0.315724	1	0.255078	0.442845	0.38716	0.321902	0.232281	0.394906	0.419674	0.418044	0.135936	0.199528	0.149835	0.312493	0.448087	0.474831	0.417537	-0.00314844	0.285551	0.175921	0.317549	0.468149	0.465455	0.384045	0.171757	-0.00215652	0.475998	0.44925	0.426728	0.292299	0.428018	0.397213	0.151903	0.318007
0.459421	0.193949	0.266222	0.499837	0.416946	0.255078	1	0.459797	0.661235	0.5165	0.263102	0.54654	0.483681	0.468077	0.305963	0.423173	0.27763	0.47639	0.461553	0.434242	0.428733	0.107949	0.49058	0.22666	0.474746	0.425492	0.443591	0.442806	0.233408	-0.0628554	0.43027	0.416705	0.463422	0.334913	0.487601	0.437718	0.289448	0.547573
0.820401	0.41578	0.215452	0.772633	0.678245	0.442845	0.459797	1	0.60934	0.49013	0.529137	0.720767	0.786947	0.761649	0.448918	0.505148	0.392662	0.485943	0.827043	0.776424	0.800892	0.0531775	0.455368	0.185812	0.494788	0.736709	0.786442	0.753843	0.333532	-0.183327	0.812043	0.788684	0.801009	0.414192	0.752973	0.761678	0.399005	0.489454
0.591448	0.310596	0.294521	0.61759	0.564081	0.38716	0.661235	0.60934	1	0.674351	0.363879	0.660076	0.581021	0.56534	0.413425	0.66836	0.271715	0.679376	0.595359	0.569342	0.557763	0.125268	0.607893	0.25605	0.677739	0.490541	0.584217	0.526536	0.230711	-0.198648	0.591952	0.563347	0.572667	0.422737	0.596774	0.567649	0.278311	0.774868
0.455656	0.192465	0.298533	0.441456	0.469165	0.321902	0.5165	0.49013	0.674351	1	0.23221	0.52967	0.484172	0.43296	0.431845	0.554454	0.132701	0.585795	0.455689	0.449738	0.431372	0.108255	0.511335	0.280558	0.597417	0.364197	0.418415	0.410956	0.131277	-0.164489	0.47945	0.433783	0.456428	0.5404	0.45411	0.423251	0.134468	0.62394
0.616257	0.682203	0.160547	0.601048	0.411734	0.232281	0.263102	0.529137	0.363879	0.23221	1	0.466061	0.567329	0.550919	0.197216	0.182432	0.691295	0.16538	0.619636	0.577591	0.604085	0.0870529	0.31277	0.143649	0.165672	0.47666	0.585861	0.559568	0.667448	-0.171073	0.615176	0.597164	0.619965	0.179493	0.49848	0.558173	0.659575	0.248698
0.769862	0.365345	0.233079	0.749055	0.681368	0.394906	0.54654	0.720767	0.660076	0.52967	0.466061	1	0.720528	0.754407	0.374804	0.506554	0.339337	0.501841	0.772767	0.71078	0.751775	0.0953321	0.38163	0.207809	0.502216	0.659112	0.704186	0.687972	0.299425	-0.236334	0.730038	0.737015	0.74342	0.430514	0.700097	0.745833	0.35655	0.536864
0.927806	0.462392	0.188676	0.795632	0.639171	0.419674	0.483681	0.786947	0.581021	0.484172	0.567329	0.720528	1	0.880032	0.388703	0.435863	0.547886	0.435821	0.927311	0.832358	0.910836	0.0598606	0.420703	0.157586	0.439268	0.742585	0.866727	0.859214	0.503894	-0.138855	0.875155	0.881628	0.87436	0.364554	0.751752	0.866909	0.544239	0.485523
0.950702	0.487863	0.184393	0.84396	0.714718	0.418044	0.468077	0.761649	0.56534	0.43296	0.550919	0.754407	0.880032	1	0.41133	0.484107	0.45495	0.415621	0.948245	0.851579	0.949602	-0.0241895	0.390863	0.159275	0.417962	0.744869	0.862586	0.880125	0.422445	-0.189544	0.873548	0.920866	0.905622	0.393897	0.807504	0.902456	0.448243	0.439023
0.417325	0.22657	0.251667	0.444615	0.422329	0.135936	0.305963	0.448918	0.413425	0.431845	0.197216	0.374804	0.388703	0.41133	1	0.617916	0.00107044	0.615801	0.412434	0.370843	0.407453	-0.0464496	0.325758	0.221725	0.624024	0.3188	0.327471	0.469064	-0.0413249	-0.193379	0.364047	0.397879	0.380789	0.577132	0.441701	0.33536	-0.0112982	0.471424
0.481916	0.244035	0.267029	0.508601	0.528819	0.199528	0.423173	0.505148	0.66836	0.554454	0.182432	0.506554	0.435863	0.484107	0.617916	1	0.0307358	0.734147	0.474486	0.40682	0.459596	0.00628753	0.425998	0.234937	0.741937	0.374989	0.392534	0.463991	-0.0286461	-0.226063	0.44526	0.461428	0.42641	0.54542	0.507713	0.436524	0.0434644	0.730764
0.52625	0.68669	-0.0319445	0.46207	0.279942	0.149835	0.27763	0.392662	0.271715	0.132701	0.691295	0.339337	0.547886	0.45495	0.00107044	0.0307358	1	0.0564938	0.529841	0.469283	0.50573	0.0484977	0.277886	-0.0373358	0.050524	0.451976	0.525235	0.468933	0.960975	0.0474032	0.504489	0.496933	0.528269	-0.0268577	0.357464	0.517087	0.986582	0.194561
0.447061	0.193295	0.295231	0.461257	0.479932	0.312493	0.47639	0.485943	0.679376	0.585795	0.16538	0.501841	0.435821	0.415621	0.615801	0.734147	0.0564938	1	0.44291	0.415983	0.439811	0.0108051	0.416815	0.27217	0.997418	0.387014	0.381462	0.412162	0.0130836	-0.198138	0.427372	0.4203	0.423599	0.569065	0.433429	0.422248	0.0659985	0.684281
0.998557	0.541075	0.153011	0.879665	0.698425	0.448087	0.461553	0.827043	0.595359	0.455689	0.619636	0.772767	0.927311	0.948245	0.412434	0.474486	0.529841	0.44291	1	0.901232	0.98006	-0.00639559	0.40305	0.13088	0.443826	0.805217	0.912907	0.932037	0.487502	-0.150915	0.928545	0.972516	0.951404	0.377922	0.825686	0.934786	0.528492	0.461991
0.899813	0.411825	0.200264	0.797896	0.607097	0.474831	0.434242	0.776424	0.569342	0.449738	0.577591	0.71078	0.832358	0.851579	0.370843	0.40682	0.469283	0.415983	0.901232	1	0.889347	0.0989175	0.362351	0.163177	0.414108	0.760563	0.85068	0.815888	0.450296	-0.0970113	0.863518	0.872627	0.907471	0.345847	0.757087	0.848536	0.47268	0.403045
0.983112	0.518805	0.169314	0.853116	0.697503	0.417537	0.428733	0.800892	0.557763	0.431372	0.604085	0.751775	0.910836	0.949602	0.407453	0.459596	0.50573	0.439811	0.98006	0.889347	1	-0.0126671	0.353528	0.149105	0.440015	0.769737	0.897307	0.907051	0.465868	-0.172079	0.9125	0.953767	0.943938	0.369454	0.804803	0.924036	0.503124	0.414686
-0.00502981	0.00158817	0.103384	0.0844203	0.0826401	-0.00314844	0.107949	0.0531775	0.125268	0.108255	0.0870529	0.0953321	0.0598606	-0.0241895	-0.0464496	0.00628753	0.0484977	0.0108051	-0.00639559	0.0989175	-0.0126671	1	0.164627	0.066255	0.0243906	-0.0571163	-0.000636474	-0.0663126	0.0593739	-0.203332	0.0193835	0.0104611	0.0474456	-0.0293401	0.0246287	-0.0321999	0.0341695	0.0972229
0.40124	0.297059	0.164107	0.439464	0.459571	0.285551	0.49058	0.455368	0.607893	0.511335	0.31277	0.38163	0.420703	0.390863	0.325758	0.425998	0.277886	0.416815	0.40305	0.362351	0.353528	0.164627	1	0.160428	0.432028	0.361313	0.382219	0.373578	0.245712	-0.133906	0.403929	0.386843	0.377863	0.31391	0.448217	0.345199	0.268994	0.573936
0.136128	0.0579886	0.933796	0.140726	0.184592	0.175921	0.22666	0.185812	0.25605	0.280558	0.143649	0.207809	0.157586	0.159275	0.221725	0.234937	-0.0373358	0.27217	0.13088	0.163177	0.149105	0.066255	0.160428	1	0.268985	0.0690692	0.133799	0.10312	-0.0441054	-0.0796268	0.153351	0.136174	0.147363	0.228012	0.191041	0.115028	-0.0399836	0.252537
0.448447	0.194279	0.292167	0.46765	0.488604	0.317549	0.474746	0.494788	0.677739	0.597417	0.165672	0.502216	0.439268	0.417962	0.624024	0.741937	0.050524	0.997418	0.443826	0.414108	0.440015	0.0243906	0.432028	0.268985	1	0.387699	0.380018	0.413732	0.00636678	-0.206151	0.43201	0.421938	0.425838	0.585549	0.439269	0.417932	0.0597151	0.687785
0.794428	0.379559	0.0903837	0.729632	0.550958	0.468149	0.425492	0.736709	0.490541	0.364197	0.47666	0.659112	0.742585	0.744869	0.3188	0.374989	0.451976	0.387014	0.805217	0.760563	0.769737	-0.0571163	0.361313	0.0690692	0.387699	1	0.762244	0.736111	0.417924	-0.0352059	0.792876	0.754367	0.752462	0.360522	0.6858	0.762307	0.46999	0.396469
0.909321	0.459734	0.158072	0.808085	0.647889	0.465455	0.443591	0.786442	0.584217	0.418415	0.585861	0.704186	0.866727	0.862586	0.327471	0.392534	0.525235	0.381462	0.912907	0.85068	0.897307	-0.000636474	0.382219	0.133799	0.380018	0.762244	1	0.816853	0.495003	-0.153617	0.913175	0.881433	0.872709	0.303279	0.765579	0.862599	0.529034	0.395165
0.931437	0.502717	0.117578	0.820769	0.614298	0.384045	0.442806	0.753843	0.526536	0.410956	0.559568	0.687972	0.859214	0.880125	0.469064	0.463991	0.468933	0.412162	0.932037	0.815888	0.907051	-0.0663126	0.373578	0.10312	0.413732	0.736111	0.816853	1	0.430962	-0.107577	0.841128	0.901589	0.862159	0.402652	0.755582	0.850046	0.464987	0.423188
0.482854	0.623975	-0.038093	0.425665	0.230463	0.171757	0.233408	0.333532	0.230711	0.131277	0.667448	0.299425	0.503894	0.422445	-0.0413249	-0.0286461	0.960975	0.0130836	0.487502	0.450296	0.465868	0.0593739	0.245712	-0.0441054	0.00636678	0.417924	0.495003	0.430962	1	0.0640081	0.480638	0.447181	0.492888	-0.0314581	0.319446	0.475451	0.940797	0.148394
-0.162268	-0.162581	-0.10477	-0.276082	-0.286027	-0.00215652	-0.0628554	-0.183327	-0.198648	-0.164489	-0.171073	-0.236334	-0.138855	-0.189544	-0.193379	-0.226063	0.0474032	-0.198138	-0.150915	-0.0970113	-0.172079	-0.203332	-0.133906	-0.0796268	-0.206151	-0.0352059	-0.153617	-0.107577	0.0640081	1	-0.158252	-0.186268	-0.160447	-0.155534	-0.230138	-0.193762	0.0525128	-0.186607
0.924631	0.524159	0.177579	0.845471	0.677865	0.475998	0.43027	0.812043	0.591952	0.47945	0.615176	0.730038	0.875155	0.873548	0.364047	0.44526	0.504489	0.427372	0.928545	0.863518	0.9125	0.0193835	0.403929	0.153351	0.43201	0.792876	0.913175	0.841128	0.480638	-0.158252	1	0.893159	0.895816	0.368275	0.794813	0.867499	0.498451	0.437948
0.972865	0.543055	0.16072	0.862253	0.693552	0.44925	0.416705	0.788684	0.563347	0.433783	0.597164	0.737015	0.881628	0.920866	0.397879	0.461428	0.496933	0.4203	0.972516	0.872627	0.953767	0.0104611	0.386843	0.136174	0.421938	0.754367	0.881433	0.901589	0.447181	-0.186268	0.893159	1	0.935372	0.338193	0.8156	0.899952	0.494935	0.445144
0.953759	0.51978	0.170222	0.854096	0.694595	0.426728	0.463422	0.801009	0.572667	0.456428	0.619965	0.74342	0.87436	0.905622	0.380789	0.42641	0.528269	0.423599	0.951404	0.907471	0.943938	0.0474456	0.377863	0.147363	0.425838	0.752462	0.872709	0.862159	0.492888	-0.160447	0.895816	0.935372	1	0.356184	0.777336	0.88407	0.529101	0.437384
0.3769	0.121195	0.250478	0.383145	0.393767	0.292299	0.334913	0.414192	0.422737	0.5404	0.179493	0.430514	0.364554	0.393897	0.577132	0.54542	-0.0268577	0.569065	0.377922	0.345847	0.369454	-0.0293401	0.31391	0.228012	0.585549	0.360522	0.303279	0.402652	-0.0314581	-0.155534	0.368275	0.338193	0.356184	1	0.390303	0.318827	-0.0330537	0.50036
0.824301	0.440577	0.202385	0.80096	0.672923	0.428018	0.487601	0.752973	0.596774	0.45411	0.49848	0.700097	0.751752	0.807504	0.441701	0.507713	0.357464	0.433429	0.825686	0.757087	0.804803	0.0246287	0.448217	0.191041	0.439269	0.6858	0.765579	0.755582	0.319446	-0.230138	0.794813	0.8156	0.777336	0.390303	1	0.801171	0.357663	0.46985
0.937057	0.493956	0.132829	0.81479	0.641237	0.397213	0.437718	0.761678	0.567649	0.423251	0.558173	0.745833	0.866909	0.902456	0.33536	0.436524	0.517087	0.422248	0.934786	0.848536	0.924036	-0.0321999	0.345199	0.115028	0.417932	0.762307	0.862599	0.850046	0.475451	-0.193762	0.867499	0.899952	0.88407	0.318827	0.801171	1	0.519484	0.422448
0.524946	0.648943	-0.0355522	0.461743	0.289686	0.151903	0.289448	0.399005	0.278311	0.134468	0.659575	0.35655	0.544239	0.448243	-0.0112982	0.0434644	0.986582	0.0659985	0.528492	0.47268	0.503124	0.0341695	0.268994	-0.0399836	0.0597151	0.46999	0.529034	0.464987	0.940797	0.0525128	0.498451	0.494935	0.529101	-0.0330537	0.357663	0.519484	1	0.203758
0.461657	0.271454	0.289675	0.489438	0.514174	0.318007	0.547573	0.489454	0.774868	0.62394	0.248698	0.536864	0.485523	0.439023	0.471424	0.730764	0.194561	0.684281	0.461991	0.403045	0.414686	0.0972229	0.573936	0.252537	0.687785	0.396469	0.395165	0.423188	0.148394	-0.186607	0.437948	0.445144	0.437384	0.50036	0.46985	0.422448	0.203758	1
