# Supplementary material for: Analysis of global stock index data during crisis period via complex network approach
Source: PLoS One. 2018 Jul 18;13(7):e0200600. doi: 10.1371/journal.pone.0200600 (PMC6051609; doi:10.1371/journal.pone.0200600)
Supplement: S3 File — (ZIP) [file pone.0200600.s003.zip › Correlation coefficient matrix before, during and after the crisis/README3.txt]

**************

Data description

**************

This is the supporting data for the Figs 2-4.
The number of Rows and columns are 38, respectively. 
This corresponds to the 38 stock index in the world.
Each value of the matrix represents the correlation coefficient between the two stock indices.
